# Supplementary material for: Systematic identification of metabolites controlling gene expression in E. coli
Source: Nat Commun. 2019 Oct 2;10:4463. doi: 10.1038/s41467-019-12474-1 (PMC6775132; doi:10.1038/s41467-019-12474-1)
Supplement: Supplementary file 4 — Supplementary Data 1 [file 41467_2019_12474_MOESM4_ESM.xlsx]

## Sheet: Supplementary Data 1
Compound information				Foldchanges
				Timepoints and process time (h)
				t0_1	t0_2	t0_3	t0_4	t1_1	t1_2	t2_1	t2_2	t3_1	t3_2	t4_1	t4__2	t5_1	t5_2	t6_1	t6_2	t7_1	t7_2	t8_1	t8_2	t9_1	t9_2	t10_1	t10_2	t11_1	t11_2	t12_1	t12_2	t13_1	t13_2	t14_1	t14_2	t15_1	t15_2	t16_1	t16_2	t17_1	t17_2	t18_1	t18_2	t19_1	t19_2	t20_1	t20_2	t21_1	t21_2
KEGG	Compound	BIGG	metabolic subsystem	5.65	5.65	5.65	5.65	6.07	6.07	6.15	6.15	6.38	6.38	6.48	6.48	6.73	6.73	6.98	6.98	7.23	7.23	7.48	7.48	7.73	7.73	7.98	7.98	8.48	8.48	8.98	8.98	9.48	9.48	9.98	9.98	10.48	10.48	10.98	10.98	11.98	11.98	12.98	12.98	13.98	13.98	14.98	14.98	15.98	15.98
C06007	(2R,3R)-2,3-Dihydroxy-3-methylpentanoate	23dhmp_c	Valine, Leucine, and Isoleucine Metabolism	0.779164	0.823173	1.0269	1.37077	0.245349	0.12025	0.13856	0.070283	0.221824	0.079597	0.099147	0.156621	0.14931	0.064342	0.15625	0.088599	0.165075	0.096957	0.06654	0.140278	0.069129	0.206704	0.179644	0.219938	0.066812	0.259427	0.229171	0.261192	0.139844	0.069525	0.124339	0.107375	0.119144	0.244696	0.125141	0.211822	0.170032	0.219133	0.150092	0.21493	0.260648	0.231145	0.220787	0.451739	0.188777	0.357246
C01672	1,5-Diaminopentane	15dap_c	Threonine and Lysine Metabolism	0.717063	1.0793	1.39094	0.8127	0.920809	0.890183	1.32161	1.14735	1.26932	1.20608	1.6084	1.06465	1.11543	1.09933	1.3823	1.24238	1.18199	1.54322	1.35613	1.86323	1.9001	1.58953	1.464	1.49794	1.89614	1.75735	1.74912	2.10215	2.71883	2.13878	2.18831	2.12924	2.07843	2.82089	2.617	2.43099	2.45504	2.3564	3.07577	2.68293	2.99115	2.80873	3.16197	2.74037	2.25708	2.98795
C04204	2,3-dihydroxybenzoylserine	23dhbzs_c	Cofactor and Prosthetic Group Biosynthesis	0.884681	0.817934	0.911917	1.38547	0.124592	0.085861	0.065239	0.043082	0.039058	0.031602	0.025929	0.019389	0.060663	0.066745	0.046809	0.073509	0.044325	0.05204	0.042795	0.040784	0.028391	0.03247	0.047122	0.029654	0.023287	0.030267	0.025372	0.023174	0.020387	0.013792	0.031105	0.028629	0.019889	0.010307	0.032702	0.021459	0.040407	0.026556	0.021335	0.018197	0.019221	0.017195	0.022263	0.019791	0.017234	0.022492
C04691	2-Dehydro-3-deoxy-D-arabino-heptonate 7-phosphate	2dda7p_c	Tyrosine, Tryptophan, and Phenylalanine Metabolism	0.660445	1.28359	0.806009	1.24995	0.878686	0.866353	0.925675	0.804519	0.434129	0.795783	0.616333	0.459336	0.740514	0.669848	0.681331	0.522776	0.483	0.995035	0.462319	0.563575	0.555361	1.00552	0.641307	0.745543	0.714622	0.473594	0.7488	0.912551	0.829991	0.381051	0.253134	0.783865	0.592364	0.63138	0.428539	0.365596	0.798301	0.504388	0.894392	1.1182	0.418469	0.968727	0.714735	1.04722	0.257601	0.493274
C02504	2-Isopropylmalic acid	2ippm_c	Valine, Leucine, and Isoleucine Metabolism	1.04294	1.06016	0.778977	1.11793	0.136377	0.099769	0.07273	0.050531	0.038552	0.030938	0.033111	0.039867	0.030547	0.03788	0.030848	0.026333	0.014855	0.017163	0.01694	0.038983	0.015128	0.020395	0.023812	0.018158	0.017486	0.019293	0.02548	0.019522	0.03392	0.020746	0.02665	0.020723	0.022629	0.027044	0.018901	0.019087	0.019673	0.021357	0.023548	0.024911	0.032247	0.027553	0.024106	0.038961	0.028283	0.029072
C04236	3-Carboxy-4-methyl-2-oxopentanoate	3c4mop_c	Valine, Leucine, and Isoleucine Metabolism	1.15363	0.885067	0.917102	1.0442	0.406316	0.35585	0.117676	0.15082	0.123149	0.116337	0.091582	0.102446	0.071738	0.070137	0.058357	0.057629	0.045	0.046376	0.047652	0.047826	0.059826	0.044873	0.043209	0.040605	0.036875	0.037649	0.050471	0.050013	0.059528	0.043717	0.051548	0.055766	0.053054	0.043756	0.053457	0.055718	0.057211	0.052489	0.071896	0.069021	0.053256	0.079546	0.048161	0.048736	0.062318	0.059576
C01005	3-Phosphoserine	pser__L_c	Glycine and Serine Metabolism	1.18934	0.718428	1.15908	0.933153	0.068954	0.071585	0.053399	0.049647	0.059767	0.035771	0.034715	0.033593	0.028595	0.019969	0.019072	0.036735	0.0208	0.024458	0.02377	0.032433	0.01867	0.021658	0.024838	0.020719	0.020115	0.027353	0.023056	0.021133	0.027339	0.023344	0.035629	0.019754	0.029072	0.023028	0.026339	0.028003	0.031653	0.026233	0.019477	0.028693	0.032045	0.034042	0.040454	0.031035	0.030825	0.026841
C01179	4-Hydroxyphenylpyruvate	34hpp_c	Tyrosine, Tryptophan, and Phenylalanine Metabolism	0.77975	1.07427	1.24501	0.900972	0.730898	0.552008	0.993201	0.942498	0.635555	0.451867	0.7707	0.485864	0.693765	0.965323	0.615221	0.798994	0.604884	0.751576	0.747251	0.75713	0.627525	0.574079	0.669704	0.65842	0.608959	0.584227	0.979774	0.490416	0.676752	0.891986	0.924381	0.65443	0.669153	0.763504	1.14215	0.517437	0.869138	0.67477	0.84811	0.639818	1.07171	0.774209	0.932088	1.0941	0.828982	0.67996
C00233	4-Methyl-2-oxovaleric acid (Ketoleucine)	2m3ovac_c	-	1.02187	1.18224	0.797269	0.99863	1.24771	1.12693	0.91534	0.963206	0.837653	1.38075	1.14891	1.13876	0.906365	1.2005	0.923683	0.676013	1.19422	0.955774	1.09291	0.901695	1.14161	0.867293	0.851943	0.808518	0.755478	1.26158	0.908138	0.779031	1.23727	0.99995	1.02087	0.692614	1.13843	1.1793	1.12363	1.47247	0.884061	1.05205	0.809794	1.16593	1.23735	1.90494	1.53738	1.46069	1.38704	1.24767
C03373	5-Amino-1-(5-phospho-D-ribosyl)imidazole	air_c	Purine and Pyrimidine Biosynthesis	1.12805	0.838457	1.01994	1.01355	0.077505	0.041637	0.039972	0.032161	0.017762	0.018672	0.026648	0.027265	0.020925	0.02395	0.013238	0.012105	0.006975	0.012401	0.014174	0.01585	0.026817	0.016065	0.012189	0.018049	0.019705	0.01605	0.025568	0.026582	0.031077	0.024687	0.020858	0.015807	0.011118	0.015258	0.011291	0.021685	0.014202	0.017255	0.025979	0.020996	0.023108	0.028933	0.016243	0.022105	0.0129	0.013463
C00440	5-Methyltetrahydrofolic acid	5mthf_c	Folate Metabolism	0.941521	0.830499	1.12034	1.10764	0.628874	1.14416	0.538937	0.596001	0.603993	0.512478	0.698533	0.425942	0.304248	0.413431	0.667215	0.354851	0.129366	0.223582	0.115046	0.140534	0.135422	0.131068	0.087106	0.108202	0.122844	0.086848	0.091753	0.124541	0.10664	0.12312	0.11819	0.134212	0.107711	0.111028	0.138409	0.09754	0.121501	0.132206	0.092602	0.106614	0.11093	0.152922	0.206074	0.119872	0.101059	0.13297
C00170	5-Methylthioadenosine	5mta_c	Arginine and Proline Metabolism	0.805498	1.1951	1.08315	0.916251	1.47336	1.06364	0.607521	0.603718	0.903139	0.825206	2.72284	1.79979	0.783501	1.08612	0.588119	0.74248	1.04542	1.04626	1.28285	2.81048	3.05662	2.45917	3.09303	4.37019	4.914	6.20889	8.48998	7.26605	9.26907	10.4858	9.47624	8.16618	6.99293	8.34878	7.99071	7.80225	10.3918	7.39414	8.37037	10.0147	8.73109	9.25853	8.96197	7.24334	6.51286	8.84762
C01037	7,8-Diaminononanoate	dann_c	Cofactor and Prosthetic Group Biosynthesis	0.82872	1.03968	0.857676	1.27392	0.816758	1.20944	0.874476	1.42539	0.561519	1.20986	1.5168	0.577057	0.760769	1.61686	1.39837	1.06139	0.90396	1.16783	1.13984	2.34039	1.1128	1.29842	1.30721	1.09615	0.836797	1.34444	1.42997	1.39947	1.12197	1.35957	1.01576	0.920011	1.14319	1.31336	1.12668	0.937471	1.05445	1.00333	1.05912	0.995536	0.923589	0.935614	0.983675	1.61624	0.849537	1.16185
C00024	Acetyl-CoA	accoa_c	Citric Acid Cycle	0.79013	1.07584	1.08142	1.05261	0.135651	0.130912	0.156376	0.185649	0.290023	0.310936	0.131367	0.165114	0.045022	0.034671	0.046068	0.032953	0.035319	0.035621	0.030781	0.02437	0.013849	0.021569	0.018124	0.019846	0.01617	0.011893	0.013484	0.011502	0.016754	0.009428	0.010427	0.009248	0.007658	0.009524	0.009093	0.009274	0.014493	0.009224	0.020904	0.048159	0.015079	0.015483	0.031693	0.039439	0.015202	0.025508
C00147	Adenine	ade_c	Nucleotide Salvage Pathway	1.00837	0.96976	1.02255	0.999319	3.66413	4.58242	3.09263	4.06711	1.05135	0.576302	2.02397	0.941049	0.612249	0.869187	0.683691	0.869202	0.902257	0.737451	0.758236	1.21226	1.31061	1.55697	1.45785	1.96028	2.11591	2.20038	2.69097	2.6714	3.07393	3.21463	2.5217	2.61922	3.37868	3.78688	3.09501	3.02129	3.59453	3.39125	3.82981	3.33268	3.1404	3.57315	4.90484	4.16151	4.91493	4.50586
C00212	Adenosine	adn_c	Nucleotide Salvage Pathway	0.730014	0.985925	1.11128	1.17278	9.1926	6.55389	2.49648	3.67837	1.60344	1.60193	5.31736	2.05366	2.65064	3.53819	18.1553	4.53125	5.64476	4.68988	6.33841	9.41014	8.32693	6.80212	10.7587	11.1466	10.372	10.3151	12.0701	10.5452	7.45498	6.06547	10.1243	10.5372	9.39423	8.62505	5.8219	6.04946	6.96677	7.7223	7.74475	4.82853	3.58419	4.52729	5.25555	4.24458	3.85282	5.74708
C03794	Adenylosuccinic acid	dcamp_c	Purine and Pyrimidine Biosynthesis	1.22401	0.609567	1.00394	1.16249	1.15287	0.528795	0.271966	0.325601	0.200998	0.086954	0.12233	0.087909	0.097484	0.152016	0.043975	0.203812	0.191308	0.283616	0.151759	0.247842	0.205117	0.407954	0.259984	0.280239	0.127834	0.244796	0.522804	0.291154	0.529025	0.257524	0.15767	0.294177	0.276311	0.311074	0.246381	0.26038	0.303197	0.261738	0.245978	0.198137	0.317333	0.107638	0.214982	0.268331	0.236799	0.166863
C00008	ADP	adp_c	Purine and Pyrimidine Biosynthesis	0.872293	0.950252	1.08547	1.09198	2.02325	1.87807	2.83094	1.9365	1.42045	1.78636	1.15956	1.20473	1.78541	1.50763	2.11218	2.75466	2.03304	2.41262	2.34889	2.19915	2.33838	2.67712	2.57191	2.76436	1.88999	3.14245	2.39004	2.42997	2.08861	3.08224	1.93763	1.48925	2.48382	2.83206	2.11659	2.02711	2.54292	2.26599	2.10058	1.69889	2.39862	1.51327	2.20968	1.57859	1.60405	1.78107
C00026	a-Ketoglutaric acid	akg_c	Citric Acid Cycle	1.06348	0.84255	1.15571	0.938259	0.355945	0.249486	0.154556	0.207156	0.188807	0.222477	0.421402	0.245289	0.218372	0.270041	0.234076	0.253574	0.235156	0.230374	0.252074	0.172604	0.216732	0.276616	0.205066	0.24745	0.212102	0.287895	0.276727	0.29485	0.23166	0.311293	0.227845	0.234481	0.192173	0.269095	0.236229	0.196772	0.318366	0.262	0.309252	0.336499	0.377439	0.283424	0.394461	0.279151	0.23093	0.319236
C00041	Alanine	ala__L_c	Alanine and Aspartate Metabolism	0.903597	1.26828	0.932341	0.895785	0.421799	0.398606	0.317091	0.34788	0.184682	0.164192	0.689607	0.138734	0.219382	0.252038	0.284432	0.32641	0.280295	0.303034	0.428656	0.385242	0.756772	0.279493	0.287472	0.276891	0.245136	0.277448	0.345355	0.297453	0.259622	0.263621	0.233622	0.240972	0.376982	0.281629	0.212171	0.22207	0.21899	0.215448	0.401607	0.232859	0.24942	0.209029	0.274782	0.200864	0.177445	0.163433
C00020	AMP	amp_c	Purine and Pyrimidine Biosynthesis	1.09992	0.786277	1.1397	0.974106	5.33932	3.88787	3.90048	2.92126	2.04775	1.08315	1.11037	1.84912	3.24845	2.63245	4.05176	4.87554	7.35113	7.82823	8.53539	7.58413	9.09005	8.71228	10.311	9.3127	10.1333	11.0376	11.2246	10.087	7.20412	9.33948	8.21942	10.2042	9.28944	12.4275	7.26992	8.62747	8.44752	7.91434	5.96696	5.21605	5.90978	6.52705	5.79118	6.06358	6.92373	6.11416
C00062	Arginine	arg__L_c	Arginine and Proline Metabolism	0.87167	1.04743	1.12211	0.958784	1.29506	1.51038	0.995747	1.259	1.17243	1.67516	2.67833	1.33639	0.589465	0.828938	0.570212	0.514346	0.663259	0.857845	1.19685	1.52365	1.62554	1.611	1.73624	2.03652	1.80472	1.96867	2.16175	2.01677	2.40829	2.18702	2.27414	1.69851	2.54014	2.45331	2.09605	1.87157	1.82443	2.14421	2.15691	1.7649	1.97691	1.90918	1.72332	1.78374	1.60241	1.85082
C03406	Argininosuccinic acid	argsuc_c	Arginine and Proline Metabolism	1.10283	0.909045	1.09698	0.89115	0.072408	0.069258	0.032607	0.02399	0.036914	0.033795	0.035523	0.036779	0.010933	0.00955	0.006393	0.005171	0.004539	0.005917	0.00779	0.010287	0.012349	0.007237	0.006864	0.009543	0.010801	0.00984	0.011744	0.00756	0.010871	0.013533	0.012356	0.011471	0.01468	0.015313	0.014636	0.013078	0.01271	0.011355	0.012276	0.011176	0.015678	0.013894	0.016243	0.01388	0.014546	0.012009
C00152	Asparagine	asn__L_c	Alanine and Aspartate Metabolism	1.00737	0.948344	1.05924	0.985046	3.30286	3.06024	2.21483	3.17764	2.12647	2.475	3.32107	2.11046	2.23539	2.62252	1.93325	1.93676	2.14716	1.66134	1.85659	2.196	2.30711	2.31216	1.7292	1.80376	2.1226	2.18818	2.29842	1.69735	1.6923	1.71507	1.83241	1.91591	1.55712	1.91986	1.71192	1.44888	1.42337	1.53505	1.23498	1.42475	1.17978	1.09095	1.23462	1.04082	1.03429	1.02235
C00049	Aspartic acid	asp__L_c	Alanine and Aspartate Metabolism	1.07192	0.972704	1.01051	0.944864	4.66098	3.43086	1.65345	1.78637	1.43409	1.40167	1.83904	1.45721	0.92957	1.2618	0.753606	0.658563	0.730207	0.727461	0.74583	0.805712	0.732572	0.493606	0.504517	0.561761	0.472035	0.424473	0.552665	0.494252	0.381838	0.384085	0.37117	0.339869	0.36392	0.342744	0.286064	0.300409	0.297263	0.280472	0.243861	0.171789	0.162006	0.170013	0.178791	0.103639	0.113445	0.100182
C00002	ATP	atp_c	Purine and Pyrimidine Biosynthesis	1.01726	0.892628	1.28929	0.800825	0.565465	0.519571	0.923023	0.72212	0.573977	0.671491	0.724317	0.422928	0.37781	0.272407	0.352208	0.427433	0.312204	0.464973	0.254328	0.313823	0.261288	0.360676	0.258223	0.442515	0.197975	0.236297	0.314334	0.328831	0.280588	0.28123	0.159599	0.186637	0.233199	0.25767	0.221987	0.183241	0.302995	0.188082	0.198744	0.258574	0.236239	0.226744	0.265081	0.258119	0.203322	0.277235
C00575	cAMP	camp_c	Nucleotide Salvage Pathway	0.970558	0.989639	0.898013	1.14179	35.3599	39.6331	41.869	32.5173	38.3161	35.8171	22.0111	24.5657	21.9669	17.9064	18.8619	13.1823	13.4852	16.2547	12.31	19.8039	13.1045	11.5095	14.9026	15.9974	14.3482	11.2619	14.4995	16.3082	15.0192	16.1932	15.2119	12.8811	16.4703	16.4726	13.2212	12.2187	12.0053	11.1346	13.238	11.4473	12.5229	12.6309	13.4843	19.4116	12.3271	11.0608
C00112	CDP	cdp_c	Nucleotide Salvage Pathway	0.69034	1.10465	1.09895	1.10606	0.755688	0.629524	1.19792	0.608504	1.27415	0.722406	0.564839	0.879705	0.841507	0.882264	1.04471	0.859423	0.764341	0.868482	0.717424	0.588642	0.945156	0.805792	0.28782	0.816188	0.7446	1.02855	0.612809	0.723338	0.653078	0.53058	0.796174	0.837311	1.45765	0.745851	0.444047	0.665256	0.513523	0.591714	1.36185	0.677155	0.405174	0.351502	1.0373	0.433841	0.467093	0.965074
C00158	Citrate	cit_c	Citric Acid Cycle	1.13379	1.01477	0.977457	0.873982	0.59962	0.380046	0.36658	0.742341	0.687321	0.440126	0.560294	0.451779	0.386764	0.408159	0.342013	0.350258	0.298701	0.246188	0.295129	0.297163	0.238005	0.300805	0.250692	0.286736	0.499224	0.393708	0.659372	0.429556	0.388264	0.282558	0.370493	0.394149	0.330652	0.345511	0.279628	0.225596	0.287582	0.329153	0.289111	0.369448	0.290947	0.325769	0.324247	0.405183	0.315031	0.33087
C00327	Citrulline	citr__L_c	Arginine and Proline Metabolism	0.988338	1.04026	1.00103	0.97037	0.283119	0.334181	0.139413	0.149671	0.171522	0.110166	0.194049	0.145433	0.080356	0.096079	0.060343	0.079262	0.043031	0.06023	0.105338	0.119268	0.161681	0.052638	0.063675	0.06843	0.055944	0.088165	0.112373	0.073459	0.136906	0.07855	0.065313	0.056701	0.095067	0.061994	0.083058	0.06784	0.083871	0.16715	0.122002	0.113931	0.078607	0.064975	0.168721	0.074125	0.075396	0.083956
C00055	CMP	cmp_c	Nucleotide Salvage Pathway	0.990212	1.1798	1.01098	0.819	0.33806	0.310156	0.396023	0.37065	0.322106	0.346242	0.184996	0.162867	0.367708	0.235292	0.320017	0.344451	0.307982	0.28809	0.427128	0.252259	0.289034	0.31664	0.219065	0.349203	0.33763	0.259584	0.282862	0.283713	0.229158	0.219181	0.26844	0.215763	0.223015	0.290271	0.238795	0.23281	0.254571	0.254	0.189843	0.226729	0.178741	0.212268	0.207691	0.19534	0.17549	0.18663
C00010	Coenzyme A	coa_c	Cofactor and Prosthetic Group Biosynthesis	0.936454	1.11119	0.929686	1.02266	2.46155	2.13292	3.62138	2.02822	2.30899	1.91618	2.13886	2.40586	2.92152	2.49226	3.45199	2.48982	2.92588	2.67989	2.85744	1.92665	2.73957	2.12146	3.30473	3.85144	2.71117	3.48978	6.37301	3.53848	4.09822	3.08141	3.6601	4.58994	4.60565	3.82368	3.30772	2.6949	3.91891	4.17047	5.34042	3.63475	4.29612	2.74861	3.22565	4.03804	3.89804	4.10084
C00063	CTP	ctp_c	Purine and Pyrimidine Biosynthesis	1.04091	0.947915	1.29394	0.71723	0.613144	0.744603	1.24456	1.10198	0.810127	1.07566	0.803227	0.475265	0.430113	0.596415	0.387614	0.549302	0.349816	0.597342	0.40309	0.400154	0.446702	0.454978	0.384784	0.575485	0.370101	0.329849	0.434424	0.367274	0.304898	0.4451	0.40874	0.441863	0.28781	0.587833	0.39753	0.396007	0.606034	0.342165	0.561651	0.539211	0.518514	0.405875	0.440621	0.475697	0.393432	0.421048
C00475	Cytidine	cytd_c	Nucleotide Salvage Pathway	0.833207	0.805074	1.13726	1.22446	4.38686	2.44411	2.2168	1.7959	1.52914	1.2039	1.97435	1.31944	2.28534	1.28725	6.12956	1.58761	2.23591	1.81646	2.12728	3.86358	2.09707	2.28127	3.22674	4.06313	2.70542	2.59015	4.39086	3.80307	2.79483	2.16185	2.61576	3.51725	5.58669	3.94155	1.96371	2.43638	2.30437	3.58569	1.59674	2.08642	2.10213	2.20783	2.10328	1.85867	1.9938	1.83087
C00380	Cytosine	csn_c	Nucleotide Salvage Pathway	1.20139	0.918645	0.85787	1.0221	1.46176	1.60818	0.996393	1.47175	1.0527	0.79555	0.944425	0.996876	1.37941	1.1054	1.6941	1.23489	1.07984	0.866337	0.771422	1.22055	1.08631	0.973085	1.09451	1.12618	1.20718	2.00584	1.48321	1.56325	0.938229	1.10843	0.991079	1.26686	1.1454	0.802521	1.9025	1.3583	0.963749	0.956825	1.01705	1.07142	0.863454	1.04923	0.683109	1.64453	0.875195	1.17963
C00993	D-Alanyl-Alanine	alaala_c	Cell Envelope Biosynthesis	0.936737	0.941964	1.00513	1.11617	1.26987	1.00049	0.37519	0.382027	0.145401	0.17079	0.134384	0.106788	0.257511	0.330675	0.518539	0.481042	0.695589	0.626319	0.703543	0.762826	0.752951	0.652448	0.473378	0.507247	0.433884	0.60193	0.535176	0.528922	0.501159	0.461249	0.530805	0.504637	0.484792	0.491582	0.394698	0.313294	0.294292	0.345747	0.623865	0.550891	0.494266	0.439755	0.401925	0.344304	0.2424	0.197281
C00239	dCMP	dcmp_c	Nucleotide Salvage Pathway	1.10633	0.718736	0.950702	1.22424	9.9878	6.65115	3.8035	5.01999	1.31016	1.08631	1.34143	1.02097	2.21043	2.60643	2.8064	3.71173	3.97107	3.07258	3.45074	3.69704	4.58923	5.52743	3.81915	4.84859	4.26554	4.31393	4.72816	4.14201	2.88862	3.7134	4.09182	3.09397	3.73865	4.3452	3.33908	3.26709	3.48658	3.45206	2.37296	1.82747	1.76318	2.31288	2.25755	1.90031	3.03031	2.46584
C00672	Deoxyribose-P	2dr5p_c	Nucleotide Salvage Pathway	1.16375	1.02426	0.917144	0.894838	0.516863	0.324043	0.1313	0.160842	0.144674	0.158462	0.237454	0.202536	0.325865	0.326322	0.097384	0.087798	0.059987	0.095978	0.070121	0.083021	0.058516	0.050855	0.052885	0.046411	0.037712	0.046953	0.035249	0.045026	0.038325	0.043144	0.038989	0.03391	0.042935	0.046412	0.032978	0.023009	0.032038	0.031878	0.036538	0.024353	0.039404	0.030159	0.041947	0.029987	0.030171	0.025337
C00666	Diaminopimelic acid	26dap_LL_c	Threonine and Lysine Metabolism	1.05362	0.989441	0.849429	1.10751	0.352235	0.36582	0.178134	0.183303	0.076925	0.126174	0.076336	0.063711	0.073903	0.102623	0.044283	0.055471	0.042486	0.049304	0.041375	0.031625	0.039244	0.045155	0.032853	0.02376	0.034349	0.028766	0.036237	0.026641	0.022649	0.027623	0.02563	0.024337	0.022379	0.030251	0.023473	0.021884	0.028746	0.026064	0.030271	0.02546	0.033624	0.01646	0.028639	0.033331	0.017213	0.027478
C04874	Dihydroneopterin	dhnpt_c	Cofactor and Prosthetic Group Biosynthesis	0.962613	1.0256	1.13681	0.874978	1.0111	0.934214	1.2467	1.06572	1.39389	1.61372	0.845806	1.08893	1.84307	1.35079	1.29925	1.30616	1.35297	1.63515	1.05409	1.48443	1.07875	1.1056	1.81337	1.42165	1.27534	1.23453	1.19341	1.18172	1.1691	1.33397	0.82147	1.02318	0.797022	1.50822	0.675507	0.953364	0.809563	0.759032	0.745006	0.710321	0.642175	0.555326	0.555848	0.485645	0.342436	0.466334
C00337	Dihydroorotate	dhor__S_c	Purine and Pyrimidine Biosynthesis	0.814004	0.942579	1.03354	1.20988	0.227755	0.183452	0.049728	0.045211	0.016271	0.018305	0.026017	0.014556	0.014925	0.024567	0.015882	0.017962	0.013711	0.015827	0.015	0.034678	0.01525	0.017147	0.018867	0.019528	0.015354	0.017402	0.018713	0.020937	0.020112	0.016764	0.016814	0.015846	0.02059	0.016162	0.01334	0.007414	0.013733	0.016514	0.015823	0.017261	0.013511	0.014756	0.012047	0.017281	0.010793	0.010504
C00921	Dihydropteroate	dhpt_c	Cofactor and Prosthetic Group Biosynthesis	0.936409	0.835361	0.973901	1.25433	0.855725	0.512391	0.309105	0.653643	0.385481	0.424881	0.439904	0.373503	0.428855	0.42854	0.33555	0.321943	0.229598	0.38808	0.125801	0.184624	0.261725	0.337722	0.258348	0.284853	0.154938	0.17017	0.231218	0.19615	0.137992	0.217617	0.117377	0.48981	0.161034	0.198279	0.095948	0.276294	0.239895	0.261449	0.248391	0.144502	0.258659	0.279996	0.133082	0.225872	0.208101	0.149537
C00111	Dihydroxyacetone-P	dhap_c	Glycolysis/Gluconeogenesis	1.08447	1.27861	0.763844	0.873074	0.156343	0.177879	0.257384	0.152688	0.13543	0.10217	0.12548	0.103461	0.206488	0.136091	0.144506	0.183906	0.154232	0.131359	0.169759	0.149	0.131981	0.141121	0.119658	0.117172	0.126236	0.114195	0.104378	0.130429	0.115066	0.14182	0.154236	0.144906	0.16606	0.107803	0.141845	0.114687	0.120755	0.145999	0.116472	0.095822	0.113005	0.10096	0.088553	0.087929	0.13999	0.098316
C00864	D-Pantothenic acid	pnto__R_c	Cofactor and Prosthetic Group Biosynthesis	0.885627	0.934216	0.976682	1.20348	2.67381	2.86767	2.07844	2.55174	1.49731	1.99066	2.27765	1.14701	1.81619	2.72021	2.85043	2.82789	3.07733	3.57121	2.29588	3.43163	3.05779	3.24355	2.82078	3.2768	3.71164	3.21272	3.48337	2.5427	3.22966	2.8799	2.85897	3.35077	2.94996	2.87142	2.99408	2.43179	3.6393	2.73139	2.66035	2.91558	2.374	1.69565	1.87905	2.47062	2.28212	1.72416
C00363	dTDP	dtdp_c	Nucleotide Salvage Pathway	0.770749	1.28849	1.02791	0.912849	1.13962	1.38941	0.902879	1.12337	1.09692	1.26535	1.305	0.917163	0.755859	1.14004	0.950907	1.01075	0.919499	0.880934	0.667343	0.556535	0.993046	0.829	0.664931	0.728073	0.682609	0.837413	0.714918	0.6816	0.553151	0.629548	0.542322	0.486475	0.514739	0.752999	0.474628	0.418918	0.498994	0.444681	0.42596	0.470257	0.299497	0.303715	0.367471	0.248855	0.282516	0.324639
C00279	Erythrose 4-P	e4p_c	Pentose Phosphate Pathway	0.944583	0.955795	1.20749	0.892136	0.779374	0.855461	0.848452	0.677498	0.803792	0.720096	0.817876	0.82428	0.703532	0.759186	0.778879	1.07285	0.920418	1.05391	0.824685	0.968914	0.742733	0.840582	1.1301	0.873618	0.959916	1.06582	1.28075	1.32515	1.24201	1.21122	1.66341	1.43085	1.18062	0.908398	0.891218	1.16836	1.19625	1.32696	1.12432	1.29783	1.3034	1.3316	1.64857	1.62833	1.81016	1.28155
C00016	Flavin adenine dinucleotide	fad_c	Cofactor and Prosthetic Group Biosynthesis	0.842975	1.14179	1.0992	0.916035	0.929557	0.966206	0.837014	1.20093	0.89997	0.807448	1.22815	0.763854	0.556174	0.836874	0.66994	0.759615	0.506343	0.672049	0.346556	0.4453	0.503456	0.511534	0.533235	0.635113	0.370911	0.590513	0.611825	0.524289	0.401265	0.384836	0.351974	0.315779	0.374861	0.370645	0.271222	0.264003	0.329311	0.368974	0.211539	0.30754	0.259723	0.207905	0.221949	0.172096	0.176885	0.228361
C00354	Fructose-1,6-Bisphosphate	fdp_c	Glycolysis/Gluconeogenesis	1.03293	0.89607	1.16035	0.910645	0.21528	0.061627	0.039241	0.026504	0.021408	0.03281	0.026693	0.024939	0.022434	0.023987	0.015608	0.01343	0.009241	0.014366	0.015966	0.018789	0.015094	0.017753	0.010433	0.015998	0.013813	0.00845	0.021356	0.020258	0.021089	0.016304	0.013933	0.015659	0.017504	0.020899	0.014576	0.013854	0.016297	0.016828	0.020399	0.017616	0.012557	0.012716	0.018968	0.013366	0.014265	0.01472
C00122	Fumarate	fum_c	Citric Acid Cycle	0.935804	0.83153	1.18711	1.04556	0.229599	0.2022	0.233199	0.147414	0.17354	0.162429	0.127029	0.1797	0.156493	0.141994	0.136761	0.11793	0.117503	0.146623	0.11395	0.092162	0.102948	0.134948	0.114459	0.1418	0.144655	0.139589	0.15835	0.121556	0.130241	0.110487	0.190779	0.119955	0.132579	0.135975	0.11673	0.116105	0.143817	0.152559	0.173116	0.157247	0.205859	0.169519	0.174282	0.142706	0.184222	0.14893
C00334	GABA	4abut_c	Glutamate Metabolism	1.05606	1.03855	1.00115	0.904246	0.394014	0.400648	0.468406	0.342399	0.67095	0.457888	0.676555	0.611205	1.38124	1.18376	1.60674	1.81292	1.36678	1.78407	1.52314	1.72599	1.36501	1.10683	0.833074	0.999846	0.501024	0.551087	0.498147	0.417412	0.323218	0.281762	0.335301	0.28712	0.245126	0.283023	0.243791	0.151367	0.240918	0.119758	0.261775	0.270566	0.317656	0.220831	0.223183	0.314766	0.269093	0.418383
C00669	gamma-Glutamyl-cysteine	glucys_c	Cofactor and Prosthetic Group Biosynthesis	0.868193	0.918102	1.06856	1.14514	0.733392	0.948429	1.87831	2.05122	1.97875	2.28733	1.50183	1.15652	1.99869	2.19743	4.05877	4.77595	6.02479	5.27422	5.72393	6.29542	8.63381	8.13077	7.55943	7.48864	10.4432	12.9403	12.1933	12.0408	9.28069	10.4764	10.6352	14.6635	11.7946	15.3346	10.5877	10.9917	13.7462	11.031	9.13283	9.12339	7.667	9.8083	12.5676	9.69886	13.8532	12.2116
C00035	GDP	gdp_c	Purine and Pyrimidine Biosynthesis	1.15071	0.60345	1.05681	1.18903	1.38035	1.31124	1.45522	0.864259	0.889339	0.662458	0.790189	0.636205	0.443398	0.62805	0.645398	0.887652	0.862381	0.991092	0.976714	1.80281	1.2173	0.84284	1.14231	1.07787	0.975953	0.996241	1.18837	1.31067	1.98063	1.39798	1.26199	1.7225	1.31005	1.17231	1.40964	1.58042	2.2349	1.1531	1.90966	1.97376	1.98929	1.9755	1.95983	2.52051	1.34501	1.85455
C00025	Glutamic acid	glu__L_c	Glutamate Metabolism	0.990295	1.04468	1.03909	0.925941	0.888911	0.752152	0.658218	0.788648	0.801727	0.922987	1.06369	0.982352	0.628059	0.849132	0.551091	0.515716	0.373895	0.435217	0.247171	0.26111	0.22784	0.198267	0.145149	0.140772	0.103531	0.111816	0.07853	0.085679	0.062853	0.062407	0.060501	0.062412	0.064227	0.082392	0.061873	0.059077	0.073221	0.072992	0.128722	0.152704	0.170539	0.183035	0.170521	0.172557	0.173755	0.175892
C00064	Glutamine	gln__L_c	Glutamate Metabolism	0.95723	0.836242	0.973479	1.23305	0.272568	0.213023	0.136264	0.199089	0.424513	0.473563	0.743047	0.555091	0.293202	0.363768	0.255758	0.286849	0.180946	0.195069	0.131818	0.148529	0.147163	0.111012	0.068384	0.078533	0.050898	0.059695	0.035845	0.03277	0.028142	0.029139	0.022841	0.023225	0.023566	0.023263	0.021398	0.02054	0.022634	0.02571	0.056297	0.064652	0.07254	0.058559	0.056332	0.048745	0.039685	0.041785
C00093	Glycerol 3-Phosphate	glyc3p_c	Glycolysis/Gluconeogenesis	0.999611	0.870787	1.02763	1.10197	1.25055	0.960667	3.77709	2.85784	1.45314	0.94027	0.301035	0.404953	0.815193	0.593572	0.683374	0.595435	0.313874	0.416587	0.448732	0.408098	0.271574	0.296338	0.329824	0.268984	0.371852	0.371912	0.428918	0.397782	0.414689	0.421365	0.354291	0.342307	0.321413	0.354353	0.279817	0.275979	0.389073	0.375001	0.385752	0.422057	0.362756	0.245473	0.475632	0.736725	0.318929	0.418593
C00037	Glycine	gly_c	Glycine and Serine Metabolism	0.957699	1.09449	0.851149	1.09666	1.16726	1.05285	1.38594	0.750571	0.799669	0.673109	3.86667	0.963991	0.459745	0.62096	0.497767	0.718986	0.54423	0.569944	1.34764	0.726022	2.06458	0.59438	0.578028	0.613413	0.486366	0.569837	0.659997	0.650681	0.568868	0.518215	0.697123	0.73319	0.789064	0.601871	0.42874	0.476874	0.555335	0.46548	0.969411	0.551911	0.735642	0.496745	0.647624	0.588797	0.482903	0.51118
C00266	Glycolaldehyde	gcald_c	Cofactor and Prosthetic Group Biosynthesis	1.06102	1.10271	0.659757	1.17652	0.033432	0.036258	0.02784	0.038743	0.029673	0.02324	0.0409	0.037874	0.024346	0.052364	0.042139	0.027903	0.023165	0.049606	0.037453	0.04135	0.025167	0.037912	0.038861	0.046977	0.035559	0.032433	0.028574	0.022519	0.036002	0.04812	0.070579	0.041474	0.034464	0.042363	0.0421	0.03571	0.027582	0.036679	0.029457	0.024305	0.026996	0.050609	0.038823	0.03568	0.051985	0.033727
C00144	GMP	gmp_c	Purine and Pyrimidine Biosynthesis	1.08092	0.80454	1.05245	1.06208	6.47951	6.94947	5.16127	2.66668	1.57632	1.04973	0.733692	0.910782	2.68101	2.1036	3.19933	4.68801	5.56598	5.48581	6.48375	5.47944	7.04766	7.63524	9.15304	8.6265	8.01915	8.88548	11.9378	9.95852	9.46701	10.9807	14.7129	10.9567	12.1804	13.3516	10.1086	9.88912	15.508	12.991	12.6672	11.493	11.2542	9.72581	12.6957	9.37644	10.5727	11.5574
C00044	GTP	gtp_c	Purine and Pyrimidine Biosynthesis	0.999894	0.813351	1.13896	1.04779	0.298962	0.293873	0.40974	0.252387	0.23137	0.252353	0.239748	0.164634	0.094528	0.159479	0.099095	0.138902	0.105484	0.157445	0.103054	0.099434	0.1017	0.116391	0.1104	0.08646	0.083867	0.080078	0.10351	0.091533	0.089265	0.143629	0.102497	0.113729	0.110418	0.112723	0.155802	0.110825	0.176554	0.170609	0.186773	0.141824	0.128454	0.129212	0.124512	0.161004	0.114511	0.238683
C00242	Guanine	gua_c	Nucleotide Salvage Pathway	0.947738	1.03623	0.943398	1.07263	34.9388	42.579	30.4574	43.5149	32.1755	35.7655	40.7172	35.8482	32.9112	47.9211	41.1599	45.3007	45.0745	57.9682	38.3578	75.2788	36.6154	55.4604	44.9203	41.3615	47.8234	39.4978	37.6883	31.1965	32.9205	24.5379	10.9371	13.4398	8.79214	8.91804	6.0652	5.18616	5.27763	5.14476	6.75959	4.29948	8.52175	5.77508	9.91489	8.69009	8.43694	10.0479
C00387	Guanosine	gsn_c	Nucleotide Salvage Pathway	1.11124	0.975149	0.972502	0.941111	3.69714	3.35077	2.38379	2.2091	1.44947	1.10818	2.34077	1.66177	3.03499	1.73335	3.85302	1.88144	2.45682	1.80805	2.09416	2.03718	1.88517	1.50947	1.99987	3.25996	4.20683	3.15264	3.83668	2.19877	3.08552	3.5294	2.8973	3.99141	3.7702	3.48701	2.4775	2.19756	3.05031	3.48304	2.99872	2.26118	3.20032	2.77743	3.91905	2.97259	2.86342	3.7613
-	Hexose-Phosphate	-	-	1.01023	0.827233	1.27632	0.886217	0.063348	0.045394	0.045514	0.061819	0.083389	0.079404	0.077449	0.060751	0.038855	0.029608	0.028692	0.029203	0.019996	0.035889	0.024356	0.037374	0.010724	0.021998	0.016672	0.012073	0.008292	0.009278	0.007701	0.008611	0.009343	0.008305	0.007206	0.007303	0.008201	0.006938	0.007158	0.005413	0.005334	0.008139	0.009696	0.008687	0.008262	0.0081	0.012125	0.008608	0.00906	0.008152
C00135	Histidine	his__L_c	Histidine Metabolism	1.23889	0.889567	0.850946	1.0206	1.42382	1.25607	0.281435	0.420638	0.605299	0.690402	3.5669	0.72168	0.455241	0.63123	0.75114	0.792039	1.51096	1.83967	3.77998	3.76773	9.45772	5.54715	7.67151	8.52044	16.2134	17.1722	22.2484	20.5483	26.3447	29.0638	34.347	35.5064	50.5363	43.4864	43.5926	40.7324	48.1217	45.3122	58.4806	59.7533	46.079	50.9961	51.6419	51.0648	60.1546	47.8299
C00860	Histidinol	histd_c	Histidine Metabolism	1.20191	0.832152	0.969713	0.996229	0.072817	0.151853	0.097206	0.173855	0.1226	0.039441	0.178614	0.081982	0.062945	0.079678	0.049882	0.089572	0.063363	0.054055	0.051192	0.10917	0.053951	0.086672	0.076203	0.062802	0.090149	0.04574	0.085003	0.082681	0.118308	0.066729	0.017978	0.076166	0.083322	0.060477	0.03434	0.065274	0.041134	0.057894	0.078565	0.061451	0.042883	0.082066	0.059816	0.052142	0.046303	0.063632
C00263	Homoserine	hom__L_c	Methionine Metabolism	0.885899	1.13049	0.993994	0.989619	0.951032	0.921021	0.509185	0.80511	0.790076	0.758975	1.24832	0.806712	0.289011	0.394546	0.263475	0.329737	0.255044	0.280616	0.311968	0.325708	0.455431	0.261068	0.278344	0.266521	0.3318	0.35784	0.393163	0.333823	0.394402	0.313189	0.381526	0.350563	0.392695	0.353855	0.292684	0.353626	0.369553	0.315321	0.474379	0.356694	0.319367	0.320485	0.341177	0.273156	0.269553	0.293293
C00262	Hypoxanthine	hxan_c	Nucleotide Salvage Pathway	1.09178	1.11292	0.821853	0.973454	23.2315	29.1206	44.57	49.2795	46.2612	50.45	82.1435	40.2635	42.7346	45.1491	40.7197	48.498	40.2352	51.2342	51.7485	75.9462	58.4573	62.8524	77.6036	74.0959	113.865	101.559	144.526	144.586	199.926	223.828	282.752	260.949	300.597	314.189	248.991	304.352	319.549	403.896	416.244	399.61	353.909	423.861	420.148	383.744	419.964	519.16
C00130	IMP	imp_c	Purine and Pyrimidine Biosynthesis	1.28688	0.764323	0.884059	1.06474	0.359823	0.369424	0.329034	0.290375	0.141208	0.113183	0.112202	0.142238	0.239693	0.260462	0.424482	0.418137	0.418481	0.542762	0.48166	1.05592	0.976698	0.747495	0.888654	0.888353	0.637765	0.719028	0.768064	0.574343	0.715771	1.10503	0.868536	0.496943	0.774545	0.943112	0.540932	0.838225	0.570711	0.731384	0.477769	0.616519	0.456889	0.515598	0.657785	0.655263	0.62172	0.537375
C00294	Inosine	ins_c	Nucleotide Salvage Pathway	1.02868	0.797743	1.01081	1.16277	0.679848	0.701522	0.593596	0.589142	0.430397	0.302887	1.11683	0.340635	0.184349	0.40581	0.315266	0.32757	0.30864	0.274784	0.264166	0.360993	0.253633	0.205145	0.41713	0.363394	0.549411	0.327579	0.687825	0.739192	0.538426	0.777093	0.569997	1.1421	1.65383	1.61369	1.08829	1.39926	1.73262	1.91549	2.56129	2.0612	3.3942	3.11672	3.03477	2.12495	3.28484	2.95477
C00104	Inosine diphosphate	idp_c	Nucleotide Salvage Pathway	0.946868	0.650203	1.05866	1.34427	2.07997	2.46458	2.50099	1.51498	1.68572	1.0236	1.34731	1.39974	1.3309	1.45145	1.80432	2.50203	1.85614	2.92429	2.74679	3.43207	2.127	2.26981	2.67666	3.02299	2.44716	2.30078	3.19943	2.47901	3.01202	2.94706	3.4705	1.83316	2.92467	2.834	2.25809	2.08582	2.70748	2.28297	1.96014	1.57508	2.37743	2.05689	1.83367	1.99503	1.3076	2.26316
C00129	Isopentenyl diphosphate / Dimethylallyl diphosphate	ipdp_c	Cofactor and Prosthetic Group Biosynthesis	0.82824	0.575463	0.922179	1.67412	0.319397	0.258032	2.63644	1.69126	0.399926	0.41104	0.464963	0.3613	0.463988	0.400521	0.183898	0.210663	0.217746	0.131874	0.195678	0.073974	0.169469	0.068922	0.082183	0.088541	0.176761	0.092806	0.110061	0.172324	0.15041	0.12264	0.08675	0.107245	0.112264	0.134806	0.108054	0.089257	0.077367	0.087286	0.09174	0.105979	0.098453	0.131891	0.120723	0.05334	0.134398	0.058401
-	Leucine/Isoleucine	leu__L_c / ile__L_c	Valine, Leucine, and Isoleucine Metabolism	0.944923	1.08901	0.956745	1.00932	0.717475	0.720717	0.444572	0.667734	0.548032	0.647063	1.80895	0.751363	0.496521	0.651741	0.566958	0.858062	0.881073	1.02269	1.88187	1.80644	3.5721	2.87824	2.24991	2.46453	2.78718	3.0692	2.79264	2.49743	2.77137	2.73479	2.95369	2.7514	3.44305	2.62489	2.55903	2.71604	3.09963	2.91154	4.13248	2.61952	3.25693	2.85614	3.52527	4.01305	3.40248	4.05347
C00047	Lysine	lys__L_c	Threonine and Lysine Metabolism	1.0583	0.893568	0.982935	1.06519	0.864177	0.965045	1.09322	1.60348	1.17695	1.62106	2.50502	1.48058	1.51299	1.69614	1.17077	1.50893	1.31293	1.41297	1.25243	1.59666	1.63842	1.65105	1.93264	2.05104	1.99561	2.10204	2.95511	2.85471	3.72363	3.20887	4.12174	3.8238	3.96242	5.03077	4.00786	4.20647	5.18824	3.9568	5.21327	4.42551	5.16369	5.39838	4.70944	4.79335	3.37804	4.65883
C00149	Malate	mal__L_c	Citric Acid Cycle	1.2553	0.910913	0.912619	0.921171	0.345732	0.170916	0.120382	0.137964	0.109795	0.126505	0.11572	0.089551	0.065669	0.034986	0.054198	0.036142	0.038776	0.028494	0.038985	0.040971	0.036907	0.043949	0.040967	0.035354	0.039739	0.039317	0.050919	0.037523	0.037664	0.038082	0.053425	0.040872	0.032101	0.038561	0.033966	0.037469	0.035005	0.022757	0.0284	0.026466	0.041343	0.029202	0.028158	0.027095	0.025795	0.031475
C00073	Methionine	met__L_c	Methionine Metabolism	0.799926	1.30403	0.909015	0.987026	1.12081	0.816769	0.413433	0.69736	0.652646	0.782645	1.31373	0.563433	0.52667	0.593995	0.596403	0.538965	0.489015	0.5118	0.578843	0.438344	0.582619	0.446308	0.575308	0.593331	1.05677	1.11385	2.03948	1.92988	1.79728	2.05436	2.6128	2.25119	2.55942	3.33976	3.42953	4.09811	4.0369	4.65427	7.42335	6.5347	6.87659	6.39221	9.04356	8.06123	6.7614	6.56765
C03296	N2-Succinyl-arginine	sucarg_c	Arginine and Proline Metabolism	0.906856	1.11656	0.880663	1.09592	1.00726	1.04312	0.747544	0.625446	1.84781	2.79239	20.5801	17.6201	0.635897	0.649731	0.669917	0.653122	1.44655	1.17868	3.28561	3.39494	5.2576	7.20265	6.21839	8.03419	12.175	14.597	26.2486	14.2576	22.9982	28.3669	20.9227	20.7938	19.6855	22.507	24.0895	24.788	17.7438	29.8359	30.8938	31.6618	22.235	38.1667	25.1358	17.6276	19.3341	18.2616
C05931	N2-Succinyl-glutamate	sucglu_c	Arginine and Proline Metabolism	0.840973	1.17197	1.21829	0.768772	0.961061	0.798614	0.71892	0.967334	0.545661	0.475924	0.646357	0.625482	0.717028	0.61779	0.680865	0.558809	0.615707	0.507401	0.619608	0.733482	0.563713	0.670031	0.669589	0.79276	0.727667	0.843391	0.878792	0.944303	0.763205	0.942676	0.93217	1.17756	1.08499	1.11053	1.03493	0.631506	0.918608	0.88885	0.82791	0.87526	0.723349	0.867106	1.00168	0.954446	0.893235	0.770175
C00357	N-Acetyl-D-Glucosamine-P	acgam6p_c	Murein Recycling	1.23955	0.588939	1.15918	1.01233	0.506309	0.424617	0.465676	0.515276	0.35936	0.35794	0.27067	0.265921	0.318268	0.229846	0.27003	0.254188	0.297039	0.242923	0.198218	0.185757	0.248417	0.31289	0.142614	0.178578	0.212285	0.175306	0.264032	0.142434	0.268258	0.351232	0.171872	0.195441	0.214284	0.296925	0.166565	0.164857	0.203378	0.213705	0.200009	0.24095	0.202745	0.247145	0.110745	0.153821	0.137825	0.144573
C00624	N-Acetyl-Glutamic acid	acglu_c	Arginine and Proline Metabolism	0.956784	1.12751	0.9238	0.991909	1.3927	1.15098	0.107977	0.097675	0.029917	0.03563	0.03668	0.023771	0.048	0.063501	0.038584	0.041158	0.017751	0.019964	0.013996	0.021359	0.013035	0.012125	0.016573	0.010224	0.010464	0.010717	0.010428	0.014488	0.014705	0.011248	0.01238	0.010379	0.010404	0.015097	0.009846	0.009659	0.009986	0.008381	0.012225	0.010585	0.011879	0.012342	0.010998	0.014262	0.008949	0.008821
C02713	N-acetylmuramate	acmum_c	-	1.09463	0.709988	0.925087	1.27029	0.742609	0.789443	0.635914	0.407647	0.217549	0.300232	0.15551	0.205183	0.116371	0.136412	0.118401	0.101963	0.071131	0.069782	0.060298	0.076313	0.060639	0.088707	0.061294	0.072804	0.050667	0.065899	0.078961	0.046641	0.060388	0.098782	0.044785	0.063461	0.058051	0.097123	0.049284	0.05117	0.039765	0.057881	0.060457	0.080537	0.076492	0.067314	0.070456	0.064688	0.053625	0.042102
C00437	N-Acetyl-Ornithine	acorn_c	Arginine and Proline Metabolism	0.912135	1.04142	1.09026	0.956186	0.330688	0.34069	0.121836	0.094834	0.112043	0.090256	0.042041	0.076367	0.032608	0.037137	0.024403	0.016237	0.008031	0.006509	0.005652	0.004501	0.005156	0.003571	0.00291	0.003072	0.004137	0.005536	0.004693	0.003195	0.005803	0.004788	0.003899	0.003121	0.005083	0.004286	0.004141	0.003816	0.007124	0.004915	0.007042	0.004601	0.00609	0.005411	0.005276	0.004678	0.005309	0.004604
C02714	N-Acetylputrescine	aprut_c	-	0.890673	1.0295	0.936146	1.14368	0.261786	0.20691	0.172323	0.195423	0.328188	0.487836	0.547997	0.422685	0.207296	0.210404	0.149319	0.192055	0.177704	0.191552	0.148632	0.264658	1.15463	0.180441	0.261504	0.210206	0.171223	0.183718	0.259762	0.20349	0.200563	0.222065	0.183068	0.19098	0.158097	0.243006	0.183086	0.185764	0.215804	0.187718	0.244031	0.224488	0.190014	0.206313	0.238195	0.389231	0.274359	0.286969
C00003	NAD	nad_c	Cofactor and Prosthetic Group Biosynthesis	1.36135	0.874994	0.858785	0.904871	0.78769	0.794414	0.908479	0.877923	0.974661	0.806103	0.577063	1.03681	0.998514	0.851635	0.841074	1.24607	0.795575	1.14017	1.12423	1.2369	1.23103	0.964943	1.20579	0.810455	1.22406	1.1179	1.42852	1.00865	1.14867	1.10879	1.46358	1.53587	1.53753	1.34151	1.13818	1.12781	1.28171	1.31493	1.2955	1.42836	1.42321	1.19624	1.72405	1.18777	0.976618	1.71823
C00004	NADH	nadh_c	Cofactor and Prosthetic Group Biosynthesis	0.764758	0.724193	1.20311	1.30794	0.150759	0.380076	0.568006	0.0729	0.139544	0.350498	0.395355	0.237894	0.08676	0.24148	0.319454	0.284309	0.095483	0.381427	0.223011	0.221509	0.122398	0.257805	0.12919	0.110546	0.11706	0.245287	0.157854	0.284124	0.241741	0.386499	0.264188	0.219554	0.166786	0.325799	0.121501	0.521826	0.256369	0.36499	0.275709	0.275678	0.134338	0.218923	0.157918	0.149455	0.305098	0.298587
C00006	NADP	nadp_c	Cofactor and Prosthetic Group Biosynthesis	0.903798	1.04538	1.11144	0.939389	0.950991	1.15003	1.94976	1.11027	0.977824	0.806659	0.84833	0.811674	0.997846	0.901636	1.74455	1.18897	1.10317	1.22412	0.971465	1.32169	1.31632	0.995935	1.31711	2.15995	1.16357	1.16318	1.49722	1.28962	1.40862	1.13356	0.920095	1.0898	1.12269	1.59255	1.02013	0.878677	1.03579	1.17873	0.962882	1.1003	0.798476	0.938911	0.836797	0.841198	0.763262	0.805077
C00005	NADPH	nadph_c	Cofactor and Prosthetic Group Biosynthesis	1.19074	0.762885	1.13635	0.910028	0.694436	0.484107	0.58115	0.740981	1.12959	1.16323	0.506606	0.555964	0.256354	0.548403	0.191317	0.275895	0.300333	0.080655	0.351616	0.1935	0.190039	0.272005	0.164992	0.500101	0.36219	0.231639	0.398948	0.34471	0.363317	0.476056	0.106318	0.07424	0.249764	0.2674	0.202865	0.237418	0.218338	0.242435	0.141483	0.119725	0.281519	0.186668	0.112409	0.357413	0.209041	0.207813
C00438	N-Carbamoyl-aspartate	cbasp_c	Purine and Pyrimidine Biosynthesis	1.0177	1.02751	0.997649	0.957142	0.127042	0.137853	0.022937	0.028201	0.004556	0.003416	0.006138	0.00338	0.003119	0.005512	0.003345	0.003835	0.003287	0.003523	0.003178	0.007819	0.004174	0.004311	0.004583	0.003544	0.00401	0.004135	0.003714	0.005275	0.00517	0.004502	0.003547	0.003256	0.003607	0.003914	0.003948	0.003385	0.003489	0.003481	0.003674	0.003892	0.003496	0.003156	0.004196	0.005064	0.003612	0.003797
C04462	N-Succinyl-2-amino-6-oxopimelate	acamoxm_c	-	0.784686	0.904212	1.08332	1.22778	1.04119	1.41859	0.931848	1.62916	1.14353	1.53934	1.61193	1.06252	1.01342	1.25801	1.07691	1.0256	1.00219	1.57106	1.1071	1.00246	1.23774	1.15374	1.44678	1.0618	1.36766	1.15025	0.951341	1.03586	1.02585	1.17811	0.986359	0.987426	0.75055	1.04869	0.740513	1.07395	0.941815	1.04474	1.07073	1.13475	0.916639	0.913282	1.07543	0.91236	0.749527	0.961731
C00979	O-Acetyl-Serine	acser_c	Cysteine Metabolism	1.78695	0.681094	0.812278	0.719683	0.136264	0.130003	0.115107	0.165028	0.201503	0.175376	0.115606	0.145226	0.159274	0.104174	0.145363	0.146942	0.119462	0.132484	0.107083	0.094866	0.148063	0.126819	0.132569	0.162767	0.125022	0.11093	0.109746	0.123277	0.109567	0.163185	0.126748	0.134847	0.1403	0.175292	0.142083	0.121861	0.150747	0.136208	0.156067	0.108089	0.128588	0.131016	0.089195	0.139318	0.107666	0.149334
C00077	Ornithine	orn_c	Arginine and Proline Metabolism	1.156	1.04128	0.841818	0.9609	1.32523	1.53907	0.641179	0.773614	0.550832	0.369872	4.30599	0.609557	0.323332	0.431702	0.258301	0.399627	0.322062	0.287748	1.06925	0.644973	2.19521	0.260672	0.284602	0.272694	0.269206	0.286234	0.374302	0.542703	0.311124	0.301585	0.172943	0.29528	0.56454	0.250439	0.24107	0.266962	0.260602	0.317653	0.602017	0.307997	0.279113	0.255379	0.306394	0.217587	0.242528	0.27759
C00295	Orotate	orot_c	Purine and Pyrimidine Biosynthesis	0.952334	0.935389	0.97803	1.13425	0.130596	0.161626	0.161501	0.232825	0.060741	0.063399	0.06492	0.035852	0.049384	0.059414	0.05113	0.057214	0.06787	0.060464	0.070814	0.129181	0.071127	0.095842	0.08616	0.088309	0.077013	0.08689	0.085885	0.087126	0.107755	0.086923	0.069199	0.077059	0.078209	0.074685	0.057024	0.065749	0.056262	0.063399	0.083787	0.094384	0.065788	0.085681	0.105197	0.111246	0.08399	0.083713
C01118	O-Succinyl-homoserine	suchms_c	Methionine Metabolism	1.21111	0.75118	1.03894	0.998767	0.092037	0.046467	0.049533	0.032177	0.037021	0.02826	0.016939	0.025042	0.017439	0.018267	0.014844	0.008987	0.006683	0.007897	0.007154	0.011965	0.004775	0.00527	0.007313	0.00435	0.004217	0.003157	0.006243	0.003663	0.006437	0.004516	0.003891	0.0051	0.005132	0.005094	0.003361	0.003977	0.006084	0.005053	0.003652	0.006919	0.005069	0.005152	0.00547	0.005924	0.00485	0.004985
C00127	Oxidized glutathione	gthox_c	Cofactor and Prosthetic Group Biosynthesis	1.02741	0.937299	0.990979	1.04432	2.28566	2.194	3.00693	2.21937	2.25415	2.1573	1.46909	1.97093	2.63192	2.02061	2.15148	1.91891	2.32036	2.11418	1.74426	1.85372	1.79062	1.96006	1.97205	1.87302	1.90094	1.6662	1.86498	2.12663	1.48063	1.38918	1.66987	2.13924	1.654	2.09012	1.50414	1.31231	1.3115	1.14035	1.18443	1.0703	0.912308	0.881136	1.02799	1.03137	0.958663	1.1051
-	Pentose-P	-	-	1.18585	0.855309	0.951165	1.00768	0.122463	0.117743	0.09196	0.09889	0.064489	0.051888	0.065571	0.046687	0.05146	0.074633	0.072719	0.066801	0.039376	0.058765	0.033017	0.043689	0.034459	0.046808	0.022779	0.026763	0.025665	0.034602	0.028578	0.023453	0.032611	0.032272	0.029336	0.028493	0.037102	0.028951	0.030537	0.023189	0.03476	0.02689	0.025727	0.028568	0.036538	0.049881	0.068216	0.048375	0.048834	0.061222
C00079	Phenylalanine	phe__L_c	Tyrosine, Tryptophan, and Phenylalanine Metabolism	0.862389	0.993343	0.972974	1.17129	0.7485	0.672772	0.567002	0.848014	0.872055	1.1485	3.28083	1.18376	0.850086	0.922565	1.20232	1.2812	2.01114	1.93287	3.25557	4.08859	7.36	5.57719	6.98606	6.80163	9.0851	10.6776	10.0941	9.06262	8.94846	7.79849	7.42626	8.93254	8.09547	9.34724	8.57787	8.26201	7.86368	6.92808	11.2536	9.95112	11.0705	9.56777	9.55995	9.81063	10.2339	9.0928
C00074	Phosphoenolpyruvate	pep_c	Glycolysis/Gluconeogenesis	1.03104	1.14092	1.14976	0.678273	20.9507	24.964	30.6831	22.2749	10.9747	11.0427	11.092	12.8901	26.0067	22.8363	24.2935	22.0702	24.684	22.4922	22.8112	23.9517	19.8715	20.9124	19.5492	19.5246	25.3513	18.3697	21.3682	18.1994	17.2942	20.5613	16.9567	16.7443	17.0532	19.5366	17.4158	13.498	18.6716	16.2428	13.7466	13.8273	12.0175	14.5046	12.7183	10.9202	12.5791	10.7957
C02739	Phosphoribosyl-ATP	prbatp_c	Histidine Metabolism	0.94451	1.07396	0.7796	1.20193	0.990421	0.808162	0.984821	1.06305	0.858853	1.02484	0.801841	1.46705	1.4907	1.17509	1.15642	0.7813	0.558033	0.752022	0.96694	0.883447	0.632907	1.24086	1.24519	0.822306	0.503568	0.854447	0.819544	0.654803	0.671021	1.06397	0.426824	0.589928	1.2677	0.53717	0.596208	0.480154	0.7687	1.0082	0.977202	0.705271	0.859378	0.468671	0.873518	1.49543	0.756258	0.704721
C00156	p-Hydroxybenzoic acid	4hbz_c	Cofactor and Prosthetic Group Biosynthesis	1.354	0.987425	0.769344	0.889234	0.766907	0.868428	0.585628	0.731196	0.565932	0.615115	4.85391	0.68603	0.772924	0.869828	0.660198	0.779095	0.492397	0.968074	2.2807	1.05793	1.13368	0.694781	0.975729	0.773071	0.908566	0.849443	1.04684	0.749363	0.770269	0.68667	0.601495	0.718827	1.13585	0.774497	0.670487	0.544304	0.694632	0.748416	1.45627	0.805466	0.665951	0.570597	0.949357	0.667085	0.576644	0.824879
C00148	Proline	pro__L_c	Arginine and Proline Metabolism	0.772054	1.16773	0.981728	1.07848	0.381603	0.318605	0.188049	0.229499	0.308123	0.3022	0.789007	0.291476	0.186344	0.296004	0.214286	0.202486	0.215426	0.203801	0.289823	0.24137	0.776501	0.208619	0.319333	0.366361	0.30147	0.333767	0.359604	0.353681	0.308651	0.277547	0.363966	0.308454	0.366775	0.366951	0.30082	0.347494	0.269171	0.228706	0.381202	0.27149	0.267947	0.24526	0.208727	0.165772	0.193836	0.209689
C00100	Propionyl-CoA	ppcoa_c	Alternate Carbon Metabolism	1.04894	0.766307	1.10047	1.08428	1.34549	0.754437	0.234912	0.174661	0.096288	0.078191	0.179419	0.159992	1.01802	0.9171	1.12275	1.14644	1.34917	1.35779	1.21873	1.20366	0.840876	1.15896	1.13744	1.13899	1.09538	0.969286	1.0484	1.04528	0.700392	0.770658	0.692803	0.906056	0.601343	0.782232	0.615456	0.637173	0.540192	0.681059	0.978585	0.888019	0.850802	1.00866	0.873647	0.630222	0.755638	0.796468
C00032	Protoheme	pheme_c	Cofactor and Prosthetic Group Biosynthesis	1.16254	1.12045	0.7928	0.924206	0.679575	0.944371	1.60768	1.1329	1.10584	1.08709	1.1356	0.928976	1.88733	1.48981	1.64004	1.10211	1.05826	1.53501	0.973727	1.49576	1.09115	1.1309	1.00672	0.979843	0.906548	0.937082	0.305264	1.56367	1.29112	1.02251	1.19385	1.81363	1.24049	0.978998	1.08983	1.05828	1.31603	1.6909	1.67034	1.09923	1.55265	0.939967	1.29065	1.66838	1.42155	1.16899
C00534	Pyridoxamine	pydam_c	Cofactor and Prosthetic Group Biosynthesis	0.856212	0.924766	0.784795	1.43423	0.982391	0.650426	0.414245	1.00674	0.720891	1.17986	1.52332	1.41384	1.18412	1.69501	1.91692	2.2826	1.82795	2.41019	2.04161	3.11711	2.66529	3.07713	2.58594	3.08128	3.03761	3.72813	4.76876	5.01371	6.41442	4.68539	3.97634	4.30075	5.27548	4.56215	4.09071	4.67066	5.65099	7.00995	6.54279	8.04459	7.41022	7.67315	9.87776	8.73342	8.02547	8.92487
C00647	Pyridoxamine 5-Phosphate	pyam5p_c	Cofactor and Prosthetic Group Biosynthesis	1.01315	0.856121	1.08577	1.04497	1.19798	1.17819	1.32453	1.11105	1.59873	1.28715	1.01709	1.35426	1.70891	1.80306	2.28017	1.63354	1.68569	1.70797	1.54615	1.71758	1.78938	1.94226	2.0797	1.74507	1.62008	1.53141	2.03866	1.97425	1.33096	1.6848	1.98068	1.88011	1.62423	2.21691	1.65396	1.62026	1.84675	1.79911	2.35315	2.07491	1.94625	1.73911	2.11173	2.01634	1.56946	1.86092
C00051	Reduced glutathione	gthrd_c	Cofactor and Prosthetic Group Biosynthesis	0.818393	1.40899	0.959674	0.812942	0.792364	0.851007	0.629384	0.812335	0.752964	0.927815	1.08432	0.817186	0.740341	1.29934	0.969327	0.909187	0.751701	1.10979	0.662699	0.865499	0.881811	0.895166	0.779922	0.979573	0.782455	0.754539	0.824917	0.768045	0.685869	0.764716	0.656102	0.790881	0.705497	0.954941	0.846513	0.744799	0.756754	0.742647	0.719979	0.798506	0.598687	0.77673	0.639733	0.650583	0.725483	0.702106
C00255	Riboflavin	ribflv_c	Cofactor and Prosthetic Group Biosynthesis	0.751647	1.12231	1.07287	1.05317	1.04614	0.750405	0.452039	0.69421	0.28864	0.476116	0.722763	0.388749	0.254573	0.759937	0.489345	0.537949	0.621559	0.614714	0.502505	1.05154	0.419453	0.512672	0.520116	0.615207	0.392071	0.623258	0.523496	0.488848	0.395181	0.505794	0.288952	0.434037	0.362065	0.440059	0.389735	0.318379	0.3005	0.416201	0.409576	0.429558	0.444891	0.466174	0.429522	0.723627	0.460349	0.611383
C00021	S-Adenosyl-homocysteine	ahcys_c	Methionine Metabolism	1.15961	0.76239	1.02938	1.04862	0.469052	0.583321	0.376005	0.321126	0.382072	0.420477	0.290474	0.334623	0.076192	0.140597	0.095397	0.112071	0.0666	0.11756	0.091	0.067762	0.056261	0.066781	0.062985	0.042234	0.054144	0.070967	0.094562	0.055882	0.057528	0.07549	0.050652	0.05152	0.086972	0.064888	0.057422	0.0579	0.030184	0.071705	0.084138	0.061038	0.043934	0.040825	0.047322	0.062762	0.03782	0.078001
C00019	S-Adenosylmethionine	amet_c	Methionine Metabolism	0.974402	0.929456	0.96236	1.13378	1.04388	0.891035	0.596517	0.514485	0.908433	0.90736	1.15622	1.49849	0.781771	0.881067	0.620934	0.574021	0.818067	1.0783	1.06762	2.30704	2.17205	2.02833	3.86357	3.28147	4.98419	3.79361	7.69835	6.33985	8.5628	6.59742	7.00367	6.21622	7.67289	8.79254	7.30601	7.44756	8.81403	6.80089	7.67775	6.87165	8.16706	7.52125	6.4158	7.31492	5.12897	6.67256
C05382	Seduheptulose 7-P	s7p_c	Pentose Phosphate Pathway	0.945293	1.02598	0.969569	1.05916	0.385598	0.271471	0.244004	0.293339	0.237018	0.258885	0.350271	0.223569	0.266483	0.422333	0.223566	0.281807	0.188148	0.144184	0.093611	0.116306	0.103812	0.142082	0.081428	0.097575	0.077812	0.078057	0.045821	0.035249	0.05086	0.042324	0.064349	0.060579	0.057834	0.07935	0.037808	0.067898	0.026528	0.048079	0.032824	0.049248	0.063953	0.049989	0.03509	0.058137	0.031794	0.029053
C02077	Semicarbazide	-	-	0.980342	0.829268	0.973339	1.21705	1.17536	1.16741	1.24523	1.15373	1.17713	1.13558	1.2001	1.16871	1.00077	1.17915	1.01182	1.13907	1.18044	1.16579	1.12024	1.09365	1.20972	1.20676	1.26069	1.23495	1.16226	1.32361	1.19312	1.25091	1.17713	1.0801	1.3908	1.45896	1.26978	1.30702	1.3346	1.22456	1.4519	1.19529	1.28247	1.37973	1.24631	1.29859	1.18033	1.60964	1.39902	1.29611
C00065	Serine	ser__L_c	Glycine and Serine Metabolism	1.16267	0.972392	0.86167	1.00327	0.664434	0.860732	0.442479	0.534233	0.518137	0.433957	5.00883	0.517737	0.423627	0.613048	0.432729	0.63025	0.368657	0.533121	1.82488	0.802415	0.8061	0.425539	0.47797	0.531512	0.377764	0.426949	0.505726	0.628287	0.387887	0.47862	0.364883	0.400818	1.13865	0.411528	0.360742	0.377935	0.421403	0.46189	0.886262	0.546256	0.578182	0.41125	0.662626	0.378221	0.42894	0.409232
C00042	Succinate	succ_c	Citric Acid Cycle	1.18097	0.531985	0.959802	1.32724	0.705109	0.451836	0.315648	0.298697	0.599217	0.25642	0.357754	0.795169	0.351065	0.497176	0.490986	0.251706	0.257024	0.222746	0.286308	0.192989	0.859489	0.330986	0.259114	0.294071	0.286401	0.528997	0.604364	0.596953	0.346719	0.413397	1.54577	0.443547	0.347063	0.396662	0.22934	0.158084	0.477189	0.651948	0.228236	0.263459	0.38376	0.357984	0.26287	0.338677	0.227244	0.30567
C00091	Succinyl-CoA	succoa_c	Citric Acid Cycle	1.23424	0.762192	0.901874	1.10169	0.207179	0.18891	0.208509	0.246298	0.353381	0.272603	0.265876	0.284729	0.103697	0.131507	0.141886	0.077875	0.083307	0.060961	0.0665	0.095326	0.091915	0.032851	0.12427	0.129412	0.06681	0.102754	0.063177	0.148012	0.122162	0.047353	0.02798	0.037691	0.063987	0.043279	0.046799	0.042817	0.069116	0.046504	0.073754	0.038105	0.037918	0.017391	0.07273	0.062537	0.029256	0.023301
C00078	Tryptophan	trp__L_c	Tyrosine, Tryptophan, and Phenylalanine Metabolism	0.864685	0.974575	0.998666	1.16207	0.591245	0.665676	0.229534	0.442363	0.46184	0.564019	2.37106	0.843183	0.502947	0.686045	0.856635	1.03152	1.86666	1.78884	3.33695	3.15061	8.54543	5.21757	4.14791	4.54179	6.66607	8.77285	9.56011	9.15339	8.61464	9.22633	11.2796	11.1706	14.3405	13.9057	11.4726	12.001	11.3301	9.8407	16.0063	12.7731	10.837	13.75	11.7624	16.3147	13.6811	12.8564
C00082	Tyrosine	tyr__L_c	Tyrosine, Tryptophan, and Phenylalanine Metabolism	0.890953	1.03335	1.137	0.938691	0.502866	0.70035	1.0357	1.07185	1.50828	1.3099	2.39543	1.90982	1.27868	1.38051	1.71647	1.39324	1.50322	2.11596	2.64454	1.98642	3.54962	3.01071	4.02134	4.0897	7.43696	6.01039	10.4604	7.95117	10.4579	10.154	10.1282	10.1542	11.963	13.5261	11.3768	11.6528	15.1506	12.1508	12.4235	12.3289	11.7554	10.116	13.0215	12.453	10.994	10.8111
C00015	UDP	udp_c	Nucleotide Salvage Pathway	1.1647	0.807072	0.958224	1.07001	2.3767	2.19394	4.03267	1.97289	1.21599	1.63269	1.10375	1.43856	1.37735	1.87366	1.5109	2.51114	1.81526	2.88585	2.76864	2.6588	2.43039	2.61418	3.78288	3.10142	2.19135	2.5266	3.15331	2.1239	2.77652	2.05256	2.74574	2.00477	1.95266	2.58502	1.6121	1.82502	1.90838	1.48624	1.81107	1.23216	1.70918	1.56977	1.57675	1.4877	1.5892	1.74057
C00029	UDP-Glucose	udpg_c	Cell Envelope Biosynthesis	1.03917	0.861687	1.05403	1.04511	0.789771	0.589376	0.299784	0.507134	0.312324	0.469485	0.550099	0.419128	0.185465	0.252621	0.230377	0.226708	0.155077	0.145709	0.124447	0.113449	0.08835	0.088229	0.071705	0.05775	0.015778	0.029757	0.013489	0.007875	0.008945	0.008009	0.003345	0.003622	0.002566	0.003383	0.001453	0.002133	0.00185	0.00139	0.002574	0.003432	0.006769	0.003958	0.005385	0.005234	0.003452	0.002497
C00043	UDP-N-acetyl-D-Glucosamine	uacgam_c	Cell Envelope Biosynthesis	1.07911	0.996252	0.916134	1.0085	0.796531	0.53193	0.498544	0.557546	0.379533	0.585365	0.56416	0.320592	0.266363	0.367588	0.287043	0.320078	0.281203	0.179174	0.187494	0.231843	0.202527	0.263673	0.172881	0.177021	0.184452	0.132372	0.149544	0.13807	0.123855	0.130287	0.101634	0.086982	0.108445	0.112672	0.089298	0.118794	0.110047	0.068199	0.148764	0.121067	0.152303	0.198307	0.133265	0.126785	0.186985	0.121376
C01212	UDP-N-acetylmuramoyl-alanine	uama_c	Cell Envelope Biosynthesis	1.2762	1.14232	0.711875	0.869603	1.63545	1.86258	0.629058	0.655153	0.091339	0.252604	0.081588	0.126899	0.114803	0.133244	0.170749	0.091555	0.345074	0.346687	0.279717	0.118848	0.343749	0.287939	0.362333	0.295672	0.916577	0.816764	0.845926	0.965725	0.54767	0.826606	0.247546	0.330786	0.780336	0.615109	0.669566	0.907873	1.17562	1.28221	0.652867	0.653196	0.408832	0.556968	0.639004	0.381751	0.194959	0.377668
C00105	UMP	ump_c	Purine and Pyrimidine Biosynthesis	0.814997	1.35208	0.727977	1.10495	3.65659	5.75024	3.35717	3.3446	1.90751	2.44204	1.91402	2.3753	3.39917	3.12894	3.24527	3.13175	4.19036	3.44051	4.01689	4.5261	3.50527	3.80703	2.79904	3.57413	4.07113	4.10031	3.35701	3.37536	2.15164	3.22089	3.55689	3.82712	3.24359	3.1502	3.10566	2.74065	3.08931	3.80953	2.38294	1.71033	2.46724	2.27523	2.79847	2.27673	2.25086	3.11179
C00086	Urea	urea_c	Arginine and Proline Metabolism	1.02668	1.10538	0.97643	0.891515	1.23456	0.9709	0.978223	1.19129	0.939277	0.941209	2.1436	0.899491	0.8615	1.05595	0.944531	1.02468	0.826707	0.89539	0.965113	0.877498	0.950796	0.747993	0.929176	0.784471	1.07442	1.1148	1.18037	1.19435	0.846629	1.10418	1.01984	1.09971	1.16324	1.02185	0.986785	0.857738	0.827543	1.02737	0.874078	0.866166	0.771057	0.737439	1.05384	0.757775	0.759272	0.71962
C00075	UTP	utp_c	Purine and Pyrimidine Biosynthesis	0.871817	1.05993	1.12879	0.939473	0.744228	1.09551	1.71579	1.02446	0.93391	1.4771	1.02971	0.841747	0.471289	0.791636	0.456675	0.678468	0.471601	0.783455	0.281704	0.497603	0.359746	0.514111	0.365215	0.587052	0.231575	0.23625	0.33193	0.314915	0.336529	0.394625	0.284194	0.269378	0.269884	0.366331	0.302643	0.272402	0.310605	0.251733	0.331537	0.294566	0.260019	0.349654	0.315364	0.344772	0.204053	0.21942
C00183	Valine	val__L_c	Valine, Leucine, and Isoleucine Metabolism	0.940349	1.11566	0.931333	1.01266	0.386836	0.350958	0.348328	0.253325	0.153309	0.130182	0.619115	0.134577	0.409013	0.436355	0.49733	0.494027	0.74417	0.778033	1.52412	1.18818	1.62141	1.18236	1.5126	1.65232	2.04348	1.69488	2.12993	2.1391	2.55738	2.15888	2.3211	2.51922	2.7983	2.84191	2.27	2.23624	2.58237	2.56072	2.91207	2.67556	2.37596	2.53254	2.99781	3.74922	2.43362	3.3021
C01762	Xanthosine	xtsn_c	Nucleotide Salvage Pathway	1.05459	0.656659	0.918423	1.37032	0.037798	0.032591	0.025456	0.031243	0.02164	0.033231	0.097549	0.033008	0.036512	0.031945	0.040504	0.043641	0.022463	0.023793	0.029469	0.036713	0.027011	0.031416	0.026839	0.018318	0.027697	0.033199	0.036139	0.024947	0.024927	0.021164	0.02061	0.018172	0.017861	0.023675	0.028665	0.02785	0.018513	0.011705	0.024334	0.022145	0.01996	0.017417	0.023359	0.021423	0.019255	0.023161
C00655	Xanthosine 5-P	xmp_c	Purine and Pyrimidine Biosynthesis	0.868124	0.815844	1.04897	1.26706	0.209352	0.264832	0.286248	0.177151	0.121615	0.146412	0.357293	0.290914	0.149955	0.158915	0.103462	0.186398	0.128262	0.107382	0.121404	0.343415	0.16994	0.20489	0.134343	0.212959	0.193362	0.177255	0.110768	0.104469	0.095466	0.130168	0.161183	0.213627	0.250105	0.177401	0.077303	0.150089	0.241107	0.087031	0.10219	0.140613	0.13288	0.123443	0.313698	0.216385	0.234097	0.093419
[truncated: 98 more columns]
