# Supplementary material for: Systematic identification of metabolites controlling gene expression in E. coli
Source: Nat Commun. 2019 Oct 2;10:4463. doi: 10.1038/s41467-019-12474-1 (PMC6775132; doi:10.1038/s41467-019-12474-1)
Supplement: Supplementary file 5 — Supplementary Data 2 [file 41467_2019_12474_MOESM5_ESM.xlsx]

## Sheet: Supplementary Data 2
Gene	Gene expression (TPM)
	Timepoints and process time (h)
	t0_1	t0_2	t0_3	t0_4	t1_1	t1_2	t2_1	t2_2	t3_1	t3_2	t4_1	t4_2	t5_1	t5_2	t6_1	t6_2	t7_1	t7_2	t8_1	t8_2	t9_1	t9_2	t10_1	t10_2	t11_1	t11_2	t12_1	t12_2	t13_1	t14_1	t14_2	t15_1	t16_1	t16_2	t17_1	t17_2	t18_1	t18_2	t19_2	t20_1	t20_2	t21_1	t21_2	t22_1	t22_2	t23_1	t23_2	t24_2	t25_1
	5.65	5.65	5.65	5.65	6.06667	6.06667	6.15	6.15	6.38333	6.38333	6.48333	6.48333	6.73333	6.73333	6.98333	6.98333	7.23333	7.23333	7.48333	7.48333	7.73333	7.73333	7.98333	7.98333	8.48333	8.48333	8.98333	8.98333	9.48333	9.98333	9.98333	10.9833	11.9833	11.9833	13.9833	13.9833	15.9833	15.9833	17.9833	18.1833	18.1833	18.2833	18.2833	18.4167	18.4167	18.5833	18.5833	18.8333	19.0833
aaaD	1.28805	2.42967	3.59239	2.49184	1.84063	0.410614	0.996357	3.03321	3.71671	3.54491	6.44006	4.1888	2.67145	5.2992	1.34087	7.47172	4.57431	6.8827	3.62181	3.6754	3.90865	4.53565	3.63448	6.49677	4.47181	4.32716	7.2503	4.89927	4.94154	6.34019	3.22436	6.39274	3.41736	5.25946	8.36383	5.08164	3.83717	3.86696	4.45276	1.51379	2.08654	2.17447	1.84896	3.76482	5.08958	0.906131	1.43323	2.66414	1.82579
aaaE	1.87187	1.45652	1.59068	0.814791	1.0031	1.45453	1.90046	1.65302	1.31658	1.28792	1.31612	1.02725	2.03821	2.88792	1.33969	2.37527	1.12179	1.48061	1.55084	1.0015	2.0236	1.68532	1.76062	2.70201	2.08887	2.06342	1.87163	1.95798	1.79534	2.33737	2.10863	2.82028	2.48316	2.86626	3.64645	1.55776	1.76944	2.10739	1.86042	1.54682	1.8478	2.48857	1.13359	1.36782	2.635	1.23454	2.4734	1.20991	1.24376
aaeA	4.97686	4.50621	5.50266	3.79624	2.4384	3.1278	1.15494	3.76713	3.20043	3.39166	1.95514	2.49712	1.94646	1.8804	3.70069	2.74951	2.72693	2.15951	3.59852	1.70416	3.10681	2.59464	3.61111	3.39736	3.70255	3.34393	4.42331	5.5168	4.14602	4.94072	5.23259	3.93196	3.01812	6.56554	4.57053	6.41638	4.10576	2.41909	3.04773	8.64829	9.67457	7.0576	4.43958	7.34269	6.23678	6.45218	7.12009	5.73519	4.83745
aaeB	7.34803	6.40899	6.69809	6.88598	5.14424	3.86829	4.06745	5.17923	6.71104	6.80281	6.65686	5.06423	6.71119	4.9328	5.12298	6.51751	4.5248	5.5171	5.44298	4.9052	5.27786	4.27291	6.53086	4.13398	3.61095	4.07651	5.5721	4.92317	4.65529	5.4459	5.21452	5.40106	6.61766	5.01832	6.7631	4.98674	6.25654	4.92474	3.91517	9.86383	10.5655	6.07726	7.54803	8.40709	9.03012	11.5953	9.67652	8.22662	5.59008
aaeR	56.0633	54.8948	58.1881	41.8934	15.5338	15.553	13.4074	14.6132	14.9424	17.013	13.7301	12.9434	17.7522	15.469	23.1668	19.8603	12.4628	17.4522	20.2855	16.2417	21.2983	17.2621	19.7239	15.7919	14.5396	16.0547	17.3699	17.9061	14.6673	21.3136	14.9985	19.8244	21.9519	15.9963	27.7895	28.1754	24.9102	19.2724	20.5152	67.0204	80.4193	55.487	72.6447	99.0985	91.1478	71.9556	69.8432	69.4868	58.3883
aaeX	9.10473	10.3046	9.52249	9.81344	6.13364	4.97568	0.754594	2.87151	2.25189	3.57966	3.2516	0.63448	1.61858	2.86669	1.35402	6.28748	2.07862	3.29219	2.35114	1.67014	2.36818	4.99649	5.50517	2.58966	2.4191	1.6386	4.04603	4.94731	0.498998	3.95439	1.95358	4.61101	6.32658	4.90248	3.16719	2.40537	6.70636	3.25406	1.79857	15.4773	18.963	11.8573	13.303	20.2759	6.16737	13.7252	14.4729	18.8318	6.91382
aas	55.5244	55.1953	55.5025	50.9754	24.2775	27.8431	27.4379	26.4147	31.1042	32.3429	33.2431	30.2012	27.8216	34.0594	29.4123	32.3631	22.707	22.4387	21.1689	18.4025	18.8994	18.8166	15.4247	19.0282	18.0492	18.5707	15.5579	14.8117	13.8084	17.6065	22.5096	17.4629	18.2512	21.6458	22.7334	23.6261	23.3928	19.669	19.9166	31.8878	27.6851	25.2589	24.2682	33.0927	33.0554	39.2122	39.8446	38.5567	35.8482
aat	66.0522	56.2277	64.9497	64.6563	69.5415	65.1496	27.9489	30.245	46.753	54.2078	50.1023	51.7735	44.728	37.4938	35.8498	43.6645	25.4623	26.0387	36.511	24.486	22.6136	18.976	22.6558	21.2815	11.8999	16.9112	15.7217	13.8861	14.4391	14.2214	11.7298	16.5447	13.4804	14.0086	17.5961	17.8182	17.8532	16.3838	10.5388	96.3717	107.228	71.2895	71.1121	77.372	59.1149	95.1187	81.0357	78.0405	58.6174
abgA	1.92274	0.916268	2.646	2.23182	2.42947	2.90343	1.87872	3.03842	2.54046	3.15644	1.51791	3.45552	2.77048	2.67645	2.21229	2.73944	1.83286	2.98834	3.65852	2.33897	3.77716	1.74934	1.99882	1.93424	2.63499	2.20979	1.34912	1.8476	1.24236	1.93389	1.51995	1.93726	1.87942	1.71643	1.87277	2.3206	1.80882	1.41779	1.46931	3.47876	3.31961	3.28012	4.03111	3.94383	4.67845	2.99003	3.04029	4.08156	3.33509
abgB	5.68843	5.60739	4.98985	4.04691	5.27063	5.52796	9.68761	8.83139	8.49831	9.76361	9.63337	10.3834	12.1024	10.596	15.6639	14.1038	9.48172	12.1533	13.7101	12.8807	14.1157	12.2476	14.0662	12.3487	13.8561	13.9473	16.0642	14.2384	12.6717	14.4252	14.3317	12.4899	12.1711	13.9192	13.226	11.4699	12.6781	10.3752	9.07119	5.49925	6.46525	4.08909	5.2352	6.52552	7.06945	7.55172	7.86098	9.2987	7.99823
abgR	13.2815	7.76371	12.0591	8.97883	17.3943	16.8894	9.31413	9.27982	10.9919	12.8537	10.7635	13.1	8.71791	10.0362	9.57197	8.74852	6.99733	6.77271	4.74883	6.62178	6.2448	5.88695	5.21648	5.34683	3.36598	4.16769	2.59434	4.6632	3.91952	2.53558	4.05546	3.51837	3.48503	3.57574	5.54414	3.99466	4.51517	3.50536	4.03638	11.9641	11.3486	10.792	7.54228	10.5227	8.6506	11.5509	5.68406	8.75445	7.2926
abgT	3.99658	4.42495	4.17995	2.72291	3.3522	3.15746	3.12512	2.45517	2.10589	2.39113	3.25799	3.4753	3.78411	2.29785	2.44202	3.52791	1.85129	1.90589	1.9893	1.33874	2.05645	2.58659	2.28811	1.59144	1.29272	1.82424	1.38993	1.52015	1.4666	2.03768	1.56594	2.34083	1.6904	1.22803	1.26936	1.54246	1.07513	0.434727	0.961119	3.52275	3.80005	2.99215	3.36736	5.67148	2.88376	5.31751	6.96062	4.22302	4.06408
abrB	26.3564	22.8027	25.3127	25.5924	4.12851	3.27197	4.55784	4.36404	3.51011	3.48735	3.95969	2.71972	2.36526	2.01079	4.35303	4.04272	3.64503	3.20729	3.51211	2.71179	3.92208	3.16397	2.74119	3.02745	3.77075	4.57617	2.36501	3.37381	3.30568	4.18263	3.61609	4.58194	5.04281	4.05965	5.18366	4.03055	3.04893	2.53611	2.71588	11.9509	13.5476	15.1453	16.5069	14.1975	20.2781	21.9289	20.1625	17.5599	15.8958
accA	389.853	376.479	389.818	419.156	149.298	140.361	84.1844	76.2746	107.549	134.006	113.146	107.862	106.968	103.194	104.302	99.5387	75.679	98.6423	92.429	80.327	82.9085	77.7735	86.6987	77.1524	69.8092	70.1046	61.5357	72.2245	60.4412	80.5496	63.6197	61.4359	70.3976	60.944	72.6869	86.3829	75.5304	63.7551	59.0491	437.916	418.746	442.202	430.579	506.534	504.732	394.763	381.975	409.609	384.486
accB	533.493	580.211	524.387	570.535	107.955	135.5	74.1905	72.6328	58.5204	55.0402	57.3897	48.0911	33.2995	37.497	39.8789	31.5896	35.7116	37.7868	44.4669	36.8921	34.1048	33.2728	43.4491	45.3141	48.6162	44.002	45.3125	45.8555	37.1738	61.6583	58.5951	50.3275	72.241	51.4917	49.3839	50.6323	59.0615	41.4364	56.0877	834.221	785.051	807.722	621.668	436.352	531.239	433.07	448.825	326.55	343.472
accC	802.205	902.812	808.897	728.912	122.683	186.654	72.4075	57.1903	37.2612	43.8151	41.3965	38.7343	36.8101	37.8606	39.4892	34.869	30.4679	38.9698	41.6865	38.6137	50.6369	39.7332	39.4686	42.4197	49.2034	56.7027	45.2436	56.9666	47.4292	82.0355	77.935	71.1407	90.3002	88.2501	86.3389	88.5433	84.2478	59.0069	75.148	963.585	1067.4	1051.87	1056.43	743.574	1024.11	532.716	565.123	435.087	496.363
accD	454.699	487.055	446.143	531.495	159.749	226.997	84.4552	77.8491	75.6856	83.7993	64.8828	72.7093	46.371	62.3791	46.4894	44.7174	35.2207	44.7738	44.0318	45.1797	40.787	38.989	34.2303	46.5357	44.3338	47.0053	31.7011	35.5168	34.8219	60.8328	60.7597	61.0648	73.3469	64.761	101.965	98.8899	95.5924	80.2397	99.1452	648.218	682.263	724.491	614.724	542.888	740.62	687.899	632.602	587.8	558.773
aceA	3988.61	4866.7	4010.96	4109.38	3345.42	4348.72	9792.29	8216.75	5232.68	6446.17	7000.89	7519.46	3480.29	3581.69	2144.35	1984.91	960.178	1277.51	987.441	858.779	811.937	665.073	568.842	591.037	530.178	529.629	389.338	461.239	373.329	563.937	544.965	531.302	648.863	632.634	667.494	731.418	608.603	447.537	606.24	4784.59	5862.82	7382.39	9046.36	5639.36	6649.6	7309.36	7926.52	9502.25	7650.42
aceB	2906.87	3609.68	2963.68	2108.93	2457.3	2931.07	3004.75	2559.77	1668.14	2026.12	2138.63	2156.75	1052.82	1097.26	745.552	655.575	364.218	510.692	405.681	359.992	342.73	309.857	280.569	292.967	286.302	290.107	230.968	257.164	213.377	350.834	329.995	344.257	397.323	368.563	462.841	464.354	419.994	332.411	415.462	2589.25	3138.89	3081.49	3715.86	4210.36	4297.58	4229.37	4418.65	5495.41	4868.85
aceE	1656.42	1976.06	1705.91	1304.22	1046.6	1953.21	286.668	241.308	107.086	126.369	110.243	109.854	105.663	105.151	105.086	90.9022	70.7261	93.0266	98.543	83.4295	101.509	86.6143	87.4985	85.9066	102.96	108.664	93.4804	112.594	98.433	164.039	157.191	144.345	182.248	167.06	198.585	207.698	182.687	123.745	169.646	507.881	580.122	799.737	951.999	792.585	889.001	791.899	827.887	1203.46	1525.04
aceF	1272.02	1656.45	1357.88	1216.91	1428.05	1941.87	314.787	284.013	105.261	131.288	102.057	113.708	108.232	142.54	107.176	100.687	74.3691	98.8666	99.1526	90.7719	103.551	92.8151	91.8904	121.733	154.175	151.45	111.061	131.688	124.65	185.313	246.319	195.98	240.485	241.243	257.009	276.687	248.228	204.724	311.377	461.582	585.478	759.939	636.67	528.849	870.249	518.722	535.826	900.918	1194.65
aceK	492.181	544.598	489.202	553.745	255.072	299.34	665.732	600.02	408.276	477.375	526.995	548.361	314.983	256.614	234.636	240.653	144.438	174.894	147.636	118.081	139.968	129.244	113.29	98.4803	81.3687	86.3428	101.553	108.653	93.591	117.83	88.0463	145.348	146.104	167.044	146.629	148.536	136.521	143.848	110.526	677.672	810.659	802.968	1197.91	431.31	489.64	1026.16	1076.45	1130.96	824.166
ackA	330.404	324.896	336.337	214.288	329.339	389.183	391.049	329.853	405.924	479.449	515.14	426.067	484.444	482.913	522.131	469.77	408.999	513.242	514.983	430.017	469.655	417.711	439.596	404.188	357.467	404.296	314.238	317.289	258.001	342.949	313.806	298.457	359.596	321.834	355.439	340.591	380.823	315.635	337.17	418.087	452.337	477.991	489.998	424.524	481.609	314.208	328.011	324.361	321.477
acnA	175.801	203.852	179.719	138.573	177.513	161.113	868.284	769.012	969.541	1166.05	936.18	1044.66	1106.87	1147.27	1297.13	1091.93	821.085	1115.12	978.86	912.548	912.869	780.841	677.777	666.72	578.512	589.476	364.842	450.731	277.656	407.525	453.188	280.612	321.384	285.765	291.762	306.74	241.581	179.402	221.022	46.54	47.8255	38.8183	46.9168	103.224	94.7957	91.4481	100.015	135.255	139.25
acnB	1396.5	1730.64	1348.84	1250.1	441.432	582.778	611.246	546.826	255.464	314.718	252.13	261.757	200.364	242.61	167.561	146.68	85.3082	123.654	100.246	95.4721	93.7673	81.3603	75.7924	89.3091	94.4064	95.4271	75.84	89.6982	81.4992	134.494	157.925	145.876	197.265	186.702	261.476	285.654	253.293	191.994	266.672	275.47	323.239	554.496	563.686	835.805	1120.37	928.465	999.383	1392.21	1581.97
acpH	34.193	27.6055	32.901	31.487	20.1312	19.1846	18.7793	19.5263	23.285	29.9043	36.1866	30.0233	34.0403	22.5079	26.8151	31.7356	20.6433	26.3488	18.1304	18.9283	18.6769	19.7027	22.5125	20.8774	24.9292	19.3366	20.4625	20.6359	24.6618	30.0977	29.7871	24.8899	28.4252	32.8643	32.8604	37.0973	29.6186	34.446	21.4344	29.9382	30.4646	24.7061	23.0691	34.2025	36.7499	46.4252	46.1639	37.2476	37.078
acpP	5020.15	4212.53	5184.33	3619.87	4103.2	2961.06	2170.71	2497.88	3589.79	3547.01	4025.44	4058.33	4575.3	3690.93	4794.8	5144.11	5042.54	4816.02	4231.69	4287.86	3324.68	3805.65	3752.99	3359.21	2410.01	2565.58	3091.1	2824.62	2912.99	2668.08	2368.49	2810.82	2595.11	2486.02	2261.64	2077.07	2718.49	3345.47	1649.92	3050.31	2349.09	2499.4	2078.6	1832.53	1429.35	3673.6	3377.89	4131.15	3390.96
acpS	104.464	132.025	101.609	103.068	27.1689	37.298	7.67666	4.30501	12.0574	11.1806	13.4929	13.5889	7.79978	10.4374	11.5998	12.7928	11.8716	11.4579	12.5888	10.4329	8.24201	8.36027	13.1007	6.10099	8.54876	9.35849	9.90343	9.53622	9.3513	15.4261	12.0292	16.2946	15.0896	15.7497	21.0281	27.5614	21.0661	26.4834	15.1674	62.3066	59.2282	59.2553	76.1021	71.2451	72.236	85.9826	63.9313	96.8706	90.3261
acpT	61.8219	66.139	65.1305	71.7598	38.6909	28.4832	50.2652	50.8082	77.7361	80.518	71.6348	73.0817	66.8243	83.5434	66.7061	85.5097	54.8077	62.0589	57.9147	58.5232	47.4482	40.52	50.7199	50.3133	46.1604	58.3652	35.0931	36.3879	29.6038	37.4342	45.7498	26.0757	32.1259	29.3398	37.7994	43.3948	32.4186	26.6434	25.2717	50.9126	47.1494	42.0517	33.036	28.5777	40.3868	52.1418	53.2247	48.7678	46.0545
acrA	171.336	196.558	163.509	173.471	75.3578	82.7801	67.4281	56.3221	103.977	118.243	110.554	104.609	86.1427	107.851	77.6145	79.7088	47.4705	59.9046	57.845	46.2269	48.8571	42.3634	39.6089	45.5728	40.4221	40.501	29.6263	31.1904	25.5768	33.3952	38.5514	26.7068	29.9711	27.327	32.7923	32.2199	28.5689	23.2395	25.6589	191.374	174.28	214.854	182.906	275.623	358.529	215.741	228.977	253.608	187.583
acrB	268.749	302.166	272.623	282.325	200.96	258.996	118.654	119.203	123.596	142.109	152.249	147.719	129.194	123.273	115.442	124.803	82.0705	101.132	84.8618	81.3016	76.4922	70.096	67.4228	66.7155	52.0443	57.6931	45.7801	51.4557	44.4023	55.9383	54.0231	51.84	55.2007	59.0539	58.4162	59.6	57.2719	46.8683	44.9898	206.26	219.673	228.194	239.051	259.257	303.402	303.683	291.919	306.856	255.667
acrD	11.5457	10.801	10.9169	14.5885	13.5888	15.1571	3.95471	3.98803	4.5732	4.84645	4.4733	3.86556	2.75689	4.77008	4.03597	4.16016	3.63124	3.88212	4.8261	3.90237	4.4603	4.82801	4.84869	5.70024	4.84939	4.97367	4.61957	5.28284	5.0669	7.91967	8.28674	6.94761	7.12115	8.79188	7.22045	8.06795	6.88296	5.58519	5.09593	46.791	50.3122	23.3896	23.3467	16.8111	17.4237	25.0413	24.6987	18.1968	15.1731
acrE	1.26024	1.55599	0.718944	1.59581	1.37523	0.766977	1.06347	1.21407	1.09094	0.525512	0.143205	0.670642	0.142569	0.303007	0.477063	0.886111	0.244121	0.48331	0.138063	0.686519	0.312894	0.660158	0.862064	0.0912418	0.852326	0.288664	0.610947	1.13301	1.05488	0.895666	0.774348	0.731072	1.11453	0.971606	1.78544	1.44073	1.10267	1.03186	0.792114	1.61575	1.80951	0.928377	1.60347	1.89758	1.49391	1.69254	2.0397	1.06635	0.974383
acrF	4.35821	3.3851	4.55818	4.51323	2.85752	2.73783	3.56956	4.41464	6.21391	6.23242	5.18057	5.66924	5.74245	6.25298	7.02781	6.98123	5.41713	5.94821	5.45797	4.79151	4.31764	4.39063	5.38519	4.90008	4.29128	3.30147	4.21524	3.54294	3.73742	4.15689	4.55648	4.27153	3.552	3.90541	3.45422	3.57157	3.58364	3.93379	2.15654	3.46489	3.78954	2.85644	2.76004	3.58012	4.10264	4.73421	4.27893	4.3746	3.27054
acrR	22.9304	19.0009	21.1989	26.3789	12.639	7.24468	5.22626	7.23196	16.3053	14.6501	15.8666	12.7836	14.5223	7.94178	14.493	17.6166	10.4701	10.8825	14.5567	8.06206	11.9286	10.8142	7.51013	6.35905	4.26479	3.78293	8.91624	7.00868	5.02694	7.8251	2.92133	6.67742	5.43192	5.59473	6.18188	7.57246	8.72655	4.50747	2.26486	32.6638	21.8894	15.1388	20.2786	24.9342	15.0472	31.9747	31.2105	23.7142	16.3243
acrS	0.600312	0.226476	1.04643	1.62589	0.686282	0.191372	0.928731	0	0.866111	0.73429	0.750369	0.585674	1.9921	0.176411	0.416621	0.193461	0	0.337661	0	0.171297	0.182168	0.192173	0.376422	0.159364	0	0.168061	0	0.152225	0.153538	0.173819	0	0.141877	0.353935	0.188557	0.974519	0.296046	0.550266	0.20025	0.691756	1.41104	0.48623	0.405377	0.861732	4.09418	0.474413	0.844629	2.67191	1.4486	1.06366
acrZ	1.76892	0	0	2.05327	3.03336	1.69173	4.10499	1.5621	2.29693	0.81139	1.10554	0	1.10064	3.11895	0.920732	3.42039	1.88461	4.47738	1.06585	0	0.805181	2.54821	3.32757	2.11316	0.657996	0	0.786085	1.34567	0	0.768282	0	1.88129	0	0	0.861475	1.30852	0.608043	2.65531	2.44605	3.898	0	0.895884	1.90443	1.72345	1.04845	0	5.90493	0.914689	0
acs	75.4432	78.1043	70.476	58.328	1095.76	1024.62	6726.4	5724.76	5314.35	6793.81	5780.91	6212.43	5654.54	5822.67	5219.48	4673.51	2933.71	3966.45	3136.17	2982.32	2458.95	1994.41	1583.91	1541.08	1064.88	1149.68	665.464	804.618	523.58	724.691	720.571	542.684	588.563	551.934	389.181	440.649	336.007	250.215	290.258	17.1321	26.2471	10.0838	13.6343	17.6832	19.1066	15.2218	13.6395	19.0502	23.831
actP	16.5635	17.1084	17.2394	16.2395	157.183	232.075	1009.18	932.007	1377.67	1696.03	1775.91	2008.89	1466.95	1154.51	1242.24	1201.8	634.001	866.916	603.076	577.004	477.326	377.83	299.935	242.245	149.305	156.94	126.703	149.002	112.962	156.38	131.274	120.403	143.782	145.394	84.5812	102.005	80.9251	62.44	44.5848	10.7726	14.8486	4.47942	7.53114	7.20717	6.38603	8.65438	6.79961	7.65012	6.8384
acuI	38.508	35.1128	40.1326	25.429	54.8339	68.7103	62.9958	61.643	87.6366	108.227	64.4617	75.9345	83.6483	75.6946	81.1661	82.2209	71.0355	82.5445	85.1039	75.0143	88.5699	79.1905	87.5406	95.038	99.7116	106.968	82.9622	94.1967	64.5228	90.3027	131.822	77.5671	63.6587	62.5707	53.1464	60.3933	60.8043	51.8807	50.9907	20.1496	25.459	19.296	26.369	42.4235	41.6155	30.8712	25.4366	38.1355	41.517
ada	31.8904	30.8766	31.7902	28.0518	36.5285	29.784	76.6073	77.6651	86.4852	98.5096	104.326	104.398	130.526	138.925	154.061	149.582	115.068	146.093	154.623	125.833	132.571	119.874	124.198	127.087	124.37	117.388	114.702	125.374	101.222	139.481	132.189	109.08	114.796	115.857	168.655	178.586	140.449	115.188	115.671	19.5449	19.6752	17.0344	17.9714	27.0655	37.9511	27.7365	27.9999	40.7101	50.987
add	48.9895	51.1001	50.8219	51.0244	64.3682	63.9464	43.17	34.7264	30.4881	40.9339	36.7411	24.9309	18.9481	19.7269	16.5401	18.5612	15.0938	18.2089	14.0411	15.0746	11.8125	14.8773	15.1932	11.7046	13.7903	15.4571	11.7677	12.389	9.95606	15.7567	13.7219	15.3019	19.3207	16.0945	23.0844	26.5426	22.392	19.7426	19.1326	246.484	252.717	59.6809	70.8458	162.67	155.541	137.482	152.632	168.971	137.101
adeD	12.1632	13.5962	12.4857	12.114	37.4664	51.1971	61.331	59.9381	71.9495	81.2768	74.2348	78.1584	71.6628	73.7376	69.9538	63.8782	45.2755	59.9264	57.0926	49.9399	52.6307	48.4549	45.8317	47.6567	53.902	50.6991	42.9744	48.6062	42.6309	45.0665	39.808	37.7962	39.973	36.9309	32.543	35.2679	29.4731	25.2457	28.4992	8.73575	8.301	6.00805	6.06248	7.60777	7.12023	8.16057	5.68103	4.96945	6.06632
adeP	241.937	246.104	242.149	304.193	16.4081	18.207	7.93847	5.77908	5.23589	5.09393	3.22244	3.19231	3.45491	3.84624	2.99341	3.3552	1.47896	2.67706	2.62877	2.12201	2.52747	2.19017	2.51806	2.44798	2.65559	1.66554	2.46753	3.39434	2.58673	4.65104	2.9041	4.14784	5.43679	5.32568	5.21521	7.04137	5.52147	4.26676	3.01643	52.4394	54.8126	275.394	316.835	109.262	87.567	153.599	152.036	127.667	141.885
adeQ	0.993775	1.01227	0.623624	0.807467	1.70414	1.14049	3.22865	3.68586	5.67779	6.56405	6.21092	7.36852	9.52235	5.16905	10.7591	11.8176	10.4818	7.96538	9.93993	6.63554	11.8515	8.49403	9.53404	7.2813	5.69277	6.92752	7.06593	8.01352	7.62514	7.85547	6.56756	6.83465	7.29464	11.2371	8.90513	10.5858	7.17355	7.06094	5.49674	0.96355	1.20738	0.704627	0.748932	0.968232	1.06023	1.04867	1.10579	0.719418	0.528247
adhE	949.654	1026.33	1031.39	617.881	499.553	828.986	904.065	778.206	811.048	943.423	950.681	921.225	1005.38	947.881	1042.33	842.06	698.86	945.211	1009.03	863.615	1061.95	889.255	923.195	848.265	817.921	858.085	674.429	737.1	569.386	838.349	765.415	690.58	853.444	752.042	1142.56	1126.22	1079.28	770.05	924.089	314.025	383.508	287.396	349.607	308.946	303.546	468.646	466.205	799.122	995.516
adhP	193.033	193.373	204.36	157.499	162.582	190.634	234.636	235.011	359.988	415.085	457.8	484.705	498.552	618.932	465.421	430.086	281.713	371.011	296.35	294.99	247.647	243.101	205.998	267.228	214.288	219.873	147.887	159.823	135.325	167.563	208.628	161.333	182.319	184.49	220.993	225.4	192.156	180.435	181.911	52.2817	54.0473	40.2749	35.3195	73.3874	92.8674	124.904	120.756	207.094	220.143
adiA	6.02509	5.23021	6.60744	6.92572	7.32261	4.41954	5.09052	4.1842	3.494	4.02475	3.43655	1.8833	2.98453	3.81618	4.14086	4.07189	3.49003	2.71446	4.22956	3.85577	3.99395	3.14594	3.24614	3.58716	3.8296	4.96203	3.79525	5.33995	4.30881	5.64017	4.61263	4.56221	5.17325	4.13404	4.44412	4.15404	4.46381	3.16108	3.35685	5.67169	6.32517	2.54782	4.4084	5.47128	4.64592	5.18508	5.27226	3.8717	5.22378
adiC	3.07379	3.81556	2.69631	2.64716	1.87035	3.12932	2.76121	3.06466	4.29171	5.63971	6.197	4.25642	3.20813	3.32176	5.57394	4.02624	3.16919	4.51754	3.4652	4.58354	5.41602	5.0469	3.63719	3.55352	3.46702	4.66351	4.14193	3.46977	3.27146	4.39264	2.82963	3.93693	4.4722	3.64388	5.50494	6.0145	6.13497	3.07603	3.90764	2.62197	3.37309	1.60697	1.92151	2.02873	2.58587	2.09263	1.87563	3.38394	2.00284
adiY	2.7857	3.34988	3.09561	1.21256	4.47839	6.99338	3.23228	4.76626	5.57653	5.43056	4.78779	4.92596	4.11655	3.37682	6.88737	4.54481	3.52438	4.11308	5.66494	3.27892	5.07201	5.18337	3.43892	2.3572	3.62675	3.94811	6.34439	3.84098	3.60693	6.04947	3.26879	4.81433	3.84939	4.75772	8.81825	6.82595	5.50591	5.22699	3.25016	2.6089	3.80753	0.881775	1.68699	1.35705	1.23833	1.65351	0.581194	3.78119	3.70189
adk	757.756	821.77	718.521	785.019	46.2059	39.1459	11.4558	11.4433	8.19059	12.0765	15.4262	11.2377	5.11924	5.07737	3.42598	4.9715	4.16368	2.0825	3.4702	4.22585	2.05977	3.35811	2.70848	2.45716	2.90742	3.80053	3.65621	5.32008	3.15645	6.07479	4.47961	5.25011	6.73052	7.1713	8.4144	7.60768	5.0906	6.79266	5.40406	658.671	670.731	700.039	725.675	908.019	798.531	663.088	624.595	587.953	531.367
aegA	6.23142	5.8393	6.44726	5.75539	4.13641	5.12646	5.36448	4.67447	4.35024	4.42576	3.93641	4.57594	4.00231	5.02104	3.83638	5.31197	3.78351	4.01381	6.2982	5.62113	5.48987	4.31136	3.7183	4.64255	4.43649	5.34612	3.45401	4.28167	3.95872	5.12188	6.9441	4.41818	4.62207	4.60907	6.72211	7.48435	6.26469	5.56542	5.14226	9.98123	9.52459	6.58339	6.78091	8.81311	12.3114	9.61597	9.3942	8.10747	8.04936
aer	5.66961	6.91042	9.48761	6.7835	3.44021	3.42017	3.8459	3.85134	5.2855	5.1212	5.66946	3.9996	7.27244	7.76663	6.81015	5.65005	5.29699	5.59304	5.36078	4.48007	3.65269	4.69098	4.01999	5.00156	4.15303	5.71408	4.18625	4.31304	3.48019	4.24298	5.24038	2.96851	4.01126	4.93149	4.84261	4.32302	4.01764	4.18984	4.70394	7.22705	8.37189	5.38944	5.07096	7.81843	11.4772	8.92816	7.18219	8.47936	6.02743
aes	7.18623	6.4128	7.08235	5.61442	32.7035	36.2136	40.8896	34.5371	29.6686	32.4556	26.6022	30.4709	20.4649	18.2751	22.1551	23.916	21.0547	18.7723	18.6523	19.2832	19.3747	19.6424	21.0573	20.031	20.8708	20.1957	20.3891	22.8133	21.6316	27.6101	21.0682	24.9859	24.077	21.7471	25.575	22.8991	25.9369	23.9255	19.683	4.8725	4.70124	4.47942	5.20742	7.13617	5.07845	8.45817	6.45851	7.14601	4.99524
afuB	1.90616	3.02033	5.58215	4.42516	0.980614	2.55218	0.442348	0.33666	0.330018	0	0.953055	1.11581	0.948824	0.336094	0.396867	0.368576	0	0.321651	1.37825	0.6527	0	0	0.358574	0.303615	0.283619	0	0	0.580029	0.877548	0.331156	2.00411	1.3515	1.34861	0.718467	0.371325	0.564018	1.31044	0.38151	0	12.0972	6.48447	6.56466	9.44005	7.42868	2.2596	3.62062	5.09045	5.12541	2.43176
afuC	3.42126	3.72874	3.57824	7.20705	3.58528	1.81776	2.05838	2.01417	0.548454	2.09241	0.791937	1.23624	0.788421	1.45224	1.05528	1.34757	0.945007	0.855278	0.610801	0.433887	1.38427	0.851837	0.834275	0.80732	0.565612	0.851381	1.1262	1.06034	0.97226	1.10069	0.761282	1.16795	1.23269	1.07461	1.72789	1.1248	1.04535	0.634028	0.963701	10.9457	9.39093	9.75461	7.63953	36.4197	59.3322	20.4581	18.6115	5.11073	7.81321
agaA	3.3466	3.24656	5.25024	3.6071	20.7007	18.289	21.3571	18.9985	13.2435	15.5699	17.3302	18.8903	14.8735	14.9626	13.4377	17.5642	11.2058	11.6977	14.4034	10.8454	16.7565	10.3306	16.1882	11.6129	12.2707	14.4551	15.0843	14.7296	12.2888	15.7809	16.8747	16.4401	16.7009	17.7947	17.2295	22.1034	16.4336	18.1805	23.9647	3.37124	3.77551	3.87409	3.34561	1.63029	8.78434	2.27023	4.52179	5.6859	3.04956
agaB	1.39066	0.944361	1.74536	0.968525	0	0.265995	0.32272	0.245614	0	1.02062	0.695311	0.814049	0.346112	0.490402	1.44769	0	0	0.234664	0.335172	0.238092	0	0	0	0.221505	0	0.233594	0.247197	0.211583	0.213408	0	0	0.394401	0.491947	0.262082	0.270904	1.02871	0.191209	0.278334	0.192299	0.735471	0.337915	0	0.299438	0.81295	0.659405	0.293495	0.928448	0.862914	0.591371
agaC	0.990067	0.747032	1.38066	2.29844	0.565926	0.315621	0	0	0.714218	0.756894	1.65007	0.804937	0.82137	0.290947	1.03067	1.59533	0.703214	0.556888	0.795409	0.423768	0.901322	0	0.155204	0.131415	0	0.970114	0.439973	0.502115	0.126611	0	0.123921	0.116996	0.291864	0.155489	0.321446	0.488254	0.567205	0	0.342264	1.30903	1.40335	1.00285	1.95417	2.41155	1.17364	0.522378	0.918055	1.36521	0.877127
agaD	3.35023	2.46464	3.85434	2.5277	1.00538	1.60202	1.74929	2.66268	2.32013	3.38079	3.55952	3.10511	3.75217	3.10123	4.53391	2.9151	3.74781	4.09861	3.83544	3.29811	5.18488	4.18267	4.72666	3.60198	3.11551	3.79856	4.61527	4.33264	5.01266	7.12989	4.02557	4.75073	5.18501	8.36579	7.34211	6.6913	7.25506	5.86716	7.06482	2.51007	2.03517	1.69675	4.1479	4.56976	2.77999	3.00499	3.91425	1.55913	1.78083
agaI	0.350976	1.39031	2.20248	1.62958	1.35418	0.671322	0	0.619882	0.455739	0.64396	1.53548	0.513626	0.43676	0.46413	1.09611	0.848311	0.747863	2.22092	0.845911	1.05157	0.479274	0	0	0.698796	0.783328	1.47387	0.155969	0.667494	0.942552	1.2195	0.263579	0.373272	1.24158	0.496084	1.02557	0.908695	1.08579	0.351232	0.363995	1.70151	3.83775	1.59979	1.13359	3.41955	1.04013	1.11109	1.17161	3.26675	1.30594
agaR	93.1958	87.8676	94.3885	77.1879	43.2535	31.0151	22.8055	19.0924	15.88	18.0309	14.3311	13.5826	9.78343	9.09695	10.5714	9.97613	8.55056	9.53516	10.8559	10.0951	10.8849	9.9097	10.0135	11.3485	8.16402	11.8303	11.3546	13.7059	12.1903	15.5079	15.7444	16.7226	19.9894	17.4401	21.8559	19.9913	17.9035	20.8163	14.3819	96.1506	103.477	64.7027	79.3511	86.6514	70.6735	102.665	91.3077	81.8138	72.4364
agaS	3.67568	5.07012	3.48392	2.79992	2.65912	2.41676	1.59935	2.53588	1.69038	3.68814	0.861463	1.68096	1.28646	1.62024	1.91321	1.11052	1.34615	1.74443	1.93791	1.67159	1.6731	1.54437	0.972341	1.18922	2.0509	1.44707	1.8376	2.09714	1.58643	2.19509	2.07029	2.36179	1.21901	2.59768	2.2376	2.54907	2.05313	1.72423	2.7796	2.93615	3.20975	4.30489	3.0916	4.58841	7.62511	5.57565	4.47343	4.27647	4.15188
agaV	4.75817	4.11813	4.09829	1.94931	26.398	37.2074	23.0581	22.2451	15.5067	16.1764	15.3937	15.2918	14.977	18.013	13.1117	12.177	11.6297	12.0436	11.8053	8.62556	11.4662	10.7519	8.42422	10.2537	12.7018	12.929	8.9554	7.66519	8.16083	9.48196	8.82822	11.51	12.624	10.0222	11.45	12.8368	12.3148	6.72231	13.7397	1.97367	2.72043	0.850522	1.50667	2.99968	2.65431	1.47676	2.18009	2.02621	2.67801
agaW	1.76892	3.20327	2.59012	1.64262	17.8969	19.9624	18.062	12.8092	7.04391	11.684	11.9399	9.31924	6.16356	7.79739	7.73415	7.52486	5.27692	7.4623	10.6585	9.38844	6.44145	6.45546	5.98962	7.88913	5.26396	5.05124	5.65981	7.80487	8.4151	10.1413	7.70494	6.02013	10.9507	6.00064	7.23639	6.80431	6.56687	7.78891	8.31657	1.5592	0.859655	2.50847	1.52354	2.75752	2.93567	0.373326	0.787324	2.19525	2.63278
agp	69.4322	78.22	77.8688	53.9356	838.114	946.9	1707.56	1529.56	1366.13	1659.14	1652.04	1639.39	1926.11	2006.32	1995.81	1715.67	1311.6	1796.72	1702.78	1639.45	1607.06	1485.43	1588.43	1579.17	1666.92	1677.02	1318.97	1438.3	1137.05	1419.65	1379.86	999.493	1028.57	964.273	782.714	775.947	734.279	598.514	699.546	36.3436	36.0785	14.8232	18.5153	22.2717	23.4256	35.3938	27.9319	47.281	49.6259
ahpC	4247.29	4211.75	4030.08	2491.23	2377.68	2743.44	1036.35	1000.41	517.623	585.021	504.552	416.759	359.17	338.855	348.948	311.565	246.353	307.621	285.171	257.949	201.509	224.098	193.592	171.788	139.299	136.515	150.318	122.041	134.645	147.527	99.1028	135.76	112.337	143.854	117.995	120.586	143.117	126.881	74.1621	2631.56	2554.39	3228.28	2806.24	3944.23	4012.56	3319.23	3618.86	4230.68	3270.47
ahpF	254.918	294.266	273.702	217.226	106.124	123.639	88.6663	78.4044	51.4095	58.2118	50.3001	46.1201	39.4289	44.5885	38.1875	38.9872	25.9044	30.3067	30.1174	30.822	27.3021	23.8386	25.0205	27.3254	28.4249	28.3186	22.5134	21.3322	21.9062	29.5097	32.3202	25.7686	30.0441	32.4907	39.8556	40.0453	38.6143	31.4534	36.7844	316.544	327.826	410.613	405.238	416.006	541.5	271.681	282.709	295.171	215.256
ahr	118.882	109.671	120.391	102.362	179.995	197.286	442.041	427.97	506.787	585.871	495.219	538.8	398.495	394.456	356.784	391.836	263.43	339.535	303.297	313.319	281.221	255.945	247.365	254.719	212.687	215.967	177.563	196.903	149.5	176.027	165.176	145.339	157.014	167.175	158.233	179.729	157.644	145.521	143.795	47.1199	54.8346	23.5828	27.7262	68.5579	70.6164	96.2138	87.2713	128.056	117.673
aidB	37.5324	35.7376	33.9637	25.1924	46.3819	51.5791	107.169	105.917	133.352	159.958	110.86	146.23	165.298	166.234	209.628	196.972	164.208	224.282	205.599	210.726	268.815	206.787	182.111	202.479	196.913	194.959	137.202	173.733	111.437	161.027	201.778	116.279	116.824	110.252	111.34	128.317	95.9183	89.6535	90.3165	5.96926	6.64171	4.46289	5.00703	19.7943	15.1852	17.2198	14.9802	25.3986	26.3695
ais	6.16042	2.73912	4.83231	4.3415	1.50914	0.841657	1.02114	1.16575	1.90458	2.22022	4.40018	3.21975	6.02338	2.90947	4.58076	6.38132	2.81286	3.71259	5.833	2.2601	2.00294	3.8033	2.48326	2.10265	1.30944	1.29349	1.75989	3.34743	4.22038	2.10226	0.495686	1.71594	2.91864	1.86587	3.42876	2.11577	2.26882	3.08245	2.28176	39.7557	27.2652	9.80569	14.449	22.0791	7.04185	13.9301	15.6681	7.73617	2.339
alaA	113.825	110.088	99.909	84.2044	31.2862	32.2929	15.9245	16.3521	13.6722	17.3869	14.0235	15.7276	11.2503	12.4835	12.473	13.5847	9.748	11.3037	10.8948	11.1891	11.7009	10.6698	14.0356	11.3639	13.6947	14.4541	16.2638	15.7436	15.8794	22.6132	18.1597	22.0102	25.9126	20.7329	37.4508	36.0166	31.8998	25.7247	22.8187	158.032	174.551	148.174	151.627	189.325	193.163	228.042	241.918	155.452	110.008
alaC	83.1992	77.0764	77.1615	81.7829	31.3986	33.1792	34.1669	36.5941	65.9972	79.6655	109.216	146.462	48.6358	46.2557	39.5714	42.4443	30.5736	41.919	35.6143	34.9234	47.2776	40.6192	35.7532	33.0021	37.7591	37.6811	30.2633	41.543	30.5633	44.3669	52.3494	31.6585	40.4355	42.1756	48.3928	56.0795	43.6525	34.9327	39.7557	931.366	1074.96	468.224	663.898	103.178	94.5639	77.0606	88.0497	77.7375	72.5131
alaE	24.4701	22.0225	31.1431	23.9549	4.29727	3.38346	10.6046	9.37262	5.35949	8.1139	8.47584	7.76603	9.90572	7.53747	11.6626	10.5462	9.42307	8.20853	13.1455	10.5999	15.8352	18.97	26.8978	13.8529	17.9852	15.3518	31.4434	27.3619	35.0629	40.4629	33.6537	44.1058	52.1464	46.116	51.1142	51.2504	39.9282	43.6651	15.8993	153.321	159.036	82.1227	112.679	121.503	53.8206	54.4434	44.9431	79.273	67.3867
alaS	643.225	716.525	686.872	669.596	154.781	234.663	47.1583	43.0602	25.6233	26.3216	25.212	28.2383	19.2015	20.6271	21.3123	21.4506	12.3026	18.3367	15.2524	13.9426	15.1029	13.0752	12.5211	12.3288	12.6047	10.0794	9.54596	9.97359	11.1043	11.3008	13.5192	13.8362	14.4488	15.6801	19.7933	20.5529	22.7063	18.7214	17.6063	665.948	703.555	809.819	792.498	681.177	853.228	617.244	594.645	634.441	660.286
aldA	132.945	147.755	127.868	114.213	1406.25	1296.29	1927.53	1810.49	1481.76	1814.89	1461.74	1560.31	1070.6	977.597	996.597	942.567	571.961	757.346	681.366	575.184	635.254	596.971	613.52	541.644	576.157	592.407	551.324	597.49	461.191	761.88	861.824	590.386	681.407	611.176	659.297	706.874	703.24	545.63	522.843	26.0679	31.3416	13.5316	16.6637	17.2345	14.7439	21.3885	21.4259	28.584	59.649
aldB	12.4135	13.3665	13.0732	8.50527	499.057	481.715	1137.58	1092.41	1639.26	1969.95	2030.6	2198.1	1986.4	2136.07	1858.43	1742.7	1088.98	1452.89	1233.1	1130.9	1006.55	923.415	825.405	833.799	641.065	688.023	427.903	484.296	326.884	424.951	577.404	325.284	368.76	332.394	249.962	279.368	253.648	209.975	221.658	8.89017	12.4633	3.66736	3.3411	11.7585	9.81009	10.4611	10.3595	15.8689	18.7873
alkA	15.1577	16.0942	16.0166	17.0501	13.8002	11.9557	15.2305	14.9035	19.4792	24.6571	21.2905	16.6175	19.0569	19.1491	18.2194	23.417	11.321	13.8435	18.6429	11.9054	13.3723	14.4068	11.3173	15.9296	11.7416	12.3368	12.2218	12.4819	11.7503	13.8454	21.7103	11.7442	12.7141	11.9271	10.1977	12.7153	11.1725	11.8848	10.3719	17.0796	18.2259	11.0798	12.4494	20.858	25.9335	22.0962	21.561	23.4328	20.5998
alkB	9.98584	15.6842	11.5097	11.8276	10.484	10.9144	20.8087	14.7572	23.8161	24.4913	29.0396	29.4258	39.8156	40.7836	54.3105	47.6805	39.0819	44.5331	46.416	40.6479	45.6393	34.4458	38.7194	38.9523	41.9965	39.3666	40.5721	41.8583	37.6847	44.6099	39.6389	41.7583	41.8132	37.0623	53.991	57.8885	38.8083	33.0384	30.8574	7.54451	5.19953	6.39917	7.89854	14.693	10.6295	11.8277	11.3382	18.1252	11.266
allA	3.29612	6.21753	3.73464	4.46364	1.41306	3.15229	1.27484	2.66819	4.04221	1.76389	3.7767	4.01969	2.39269	2.90586	1.14377	2.12447	2.63378	1.62224	3.97211	2.35134	1.75039	2.6379	3.87527	1.31252	0.613039	1.61485	1.95301	3.34327	2.73984	3.81755	3.09419	3.11601	3.40085	2.84709	4.28062	2.43824	4.15433	2.47389	2.65875	3.63167	3.33717	1.39112	2.07003	5.08472	2.27925	2.3188	2.13947	4.26097	4.6722
allB	2.63	1.76392	1.83378	2.03518	4.84403	3.44681	8.70276	7.3116	14.419	20.0167	19.8462	15.9654	21.6976	25.8482	20.2804	17.6105	10.8967	14.3	12.9123	12.2575	11.6166	9.6353	11.9103	13.4206	12.899	16.9346	12.7263	16.8949	10.7625	15.9918	20.702	15.4702	15.2477	16.2462	16.5084	16.3565	16.4734	15.3041	13.8735	1.63132	1.89351	0.986656	1.46817	1.13885	0.923747	2.36412	1.84258	1.41031	1.55333
allC	5.15219	6.19565	5.0518	4.36071	4.41752	3.07961	3.48725	3.03321	3.43796	4.13573	3.08586	3.03688	4.14074	3.69051	3.1287	3.94341	4.68866	2.80742	2.84571	1.47016	2.54062	1.95858	2.12011	1.88064	1.43737	3.24537	3.33895	2.53129	3.04728	2.51743	2.82132	2.58754	2.56302	2.52859	4.91375	5.31984	4.13233	3.75954	4.6754	7.85276	6.78126	3.91405	5.89355	6.69302	4.1989	4.07759	4.65801	3.21917	2.39634
allD	0.88446	2.28805	2.51083	0.879974	0.650007	1.93341	0.439821	1.45052	0.875019	1.04322	1.57935	0.616352	0.786168	0.779739	0.526133	1.09941	0.269231	0.959438	1.37038	0.324485	0.230052	1.33478	0.594208	0.30188	0.281998	0.212237	0.336894	0.384476	0.581689	0.439018	0.379554	0.537512	0.335227	0.11906	0.984543	1.21506	0.955497	0.126443	0.78623	1.89331	3.0702	1.40782	1.90443	1.47725	0.599116	1.7333	2.67128	0.522679	0.537303
allE	33.4204	39.7353	39.1907	24.4904	19.5374	23.2452	12.926	11.0301	10.228	13.1619	10.971	12.0212	8.61184	7.44026	8.6099	9.30163	3.95625	6.83569	8.33965	7.36904	3.53419	3.7283	4.60398	6.58682	3.64158	6.94631	4.50049	5.26454	6.21653	7.47756	4.43658	5.38537	7.76225	7.6344	8.71339	9.98871	10.0954	7.43217	6.06844	23.507	21.9425	21.2003	22.715	39.4684	26.4114	32.951	29.8627	27.7549	19.2004
allR	182.257	192.66	210.685	197.967	68.5853	60.6411	64.5178	61.3068	94.72	100.976	93.0771	109.606	130.094	95.3173	159.266	187.996	151.046	145.817	189.266	104.523	231.934	188.617	163.167	143.467	129.906	150.751	183.805	167.466	178.018	207.888	139.437	157.005	144.793	214.943	181.955	197.962	194.596	189.386	172.325	215.536	227.951	185.599	182.216	219.709	208.727	253.059	218.902	237.584	197.908
allS	1.86051	0.971867	0.898099	1.16286	2.20876	1.09497	0.664238	2.52767	2.72559	2.23198	1.78891	1.81515	1.60287	0.883199	0.744929	2.35221	1.82972	1.81124	2.75948	1.10262	1.17259	1.09955	1.3461	0.683871	0.532359	1.08179	2.16237	2.06858	1.64718	1.36749	1.61218	3.14563	2.65795	3.23659	1.95156	2.01148	2.16456	2.29153	1.28635	1.51379	0.869392	0.434895	0.924479	0.69719	0.508958	0.453066	1.11474	0.888047	0.304298
alpA	0.622859	0	0.651438	0.722983	0	0	0	0	0	0	0.778552	0	0	0	0	0	0	0	0	0	0	0	1.17168	0	0	0	0	0	0	0	0	0	0	0	0	0	0	0	0	0	0.756739	0.630904	0.670573	0.60685	0	0.657264	0	0	0
alr	124.561	133.053	115.245	132.179	32.7561	45.2303	28.5069	22.5637	13.6114	12.9597	11.3625	10.6663	10.3949	8.77206	9.20732	8.19468	5.23504	7.15137	5.62531	6.30944	8.27547	6.37052	6.23919	7.43519	7.67662	6.49976	6.98742	6.91523	5.37255	7.3627	7.84147	5.92258	6.5183	7.98696	9.09335	13.0852	7.85389	8.85104	8.06856	83.1573	88.3534	97.5518	104.611	109.99	135.716	110.961	112.904	114.971	122.628
alsA	1.90392	1.861	2.0818	2.71225	8.6816	11.3389	5.52286	5.1204	1.8729	1.42906	2.48802	1.51977	1.07694	1.37332	1.53155	1.17137	0.922023	1.09525	0.938614	0.592667	0.945418	0.664895	0.895382	0.689224	0.257533	1.01758	1.07683	0.65835	0.332014	0.601395	0.779905	0.736317	0.91843	0.652385	1.51727	0.896248	1.01142	0.69284	0.658183	3.43268	3.68003	2.01618	3.07466	2.52953	1.94918	2.92232	2.11853	2.685	1.84008
alsB	8.22094	7.0585	6.96746	5.59385	54.445	71.1666	34.3727	29.4146	11.7791	14.0433	13.465	12.9987	9.52473	10.1216	12.0994	8.49616	4.98335	5.97941	8.88207	6.67344	4.77431	4.21979	3.59953	4.17665	2.8471	3.45225	2.89743	2.9113	3.15392	5.5405	4.79004	4.32134	5.76619	3.87327	4.69393	5.66187	3.50794	5.95743	3.62595	9.24525	11.0212	5.59927	8.08771	4.28101	3.36043	5.23494	5.36238	5.42364	4.52058
alsC	4.73335	4.74491	3.53609	3.29654	8.81253	14.3564	4.86448	6.6879	2.10727	2.23318	3.21183	1.97911	1.34634	2.02684	1.8302	1.69973	1.729	2.16795	0.977843	1.38923	1.10805	1.03903	1.39921	1.18475	0.804888	0.567913	1.32216	1.23456	0.622603	0.234949	0.710937	1.05475	1.19602	1.01948	1.31724	2.0008	0.464865	0.947359	0.467517	5.36422	5.58644	3.01368	3.49436	4.34816	2.88565	4.42397	4.81543	5.03498	5.60717
alsE	5.71849	3.4518	4.38597	2.87635	24.6788	27.3448	13.2704	11.1098	5.28029	5.77066	4.52701	5.76501	3.32088	4.03313	4.56398	2.94861	2.03083	3.85981	4.59417	2.6108	3.81767	2.56285	3.04788	1.51808	2.83619	1.92111	2.71064	2.75514	2.63265	1.82136	3.00616	2.703	2.69723	3.2331	2.22795	1.97406	2.48983	2.67057	2.10866	9.24094	9.95829	4.05465	6.56699	5.38579	4.97111	4.22406	2.33312	3.74549	4.45822
alsK	7.13274	7.74986	7.60921	8.11374	25.4411	25.6488	14.5661	13.7314	12.2256	12.04	11.7687	10.9949	12.6041	17.607	15.7416	16.8261	14.2866	13.8414	15.8158	16.8523	14.4153	13.015	18.1138	14.0877	19.3154	18.9302	18.6378	15.9527	11.3836	19.5788	20.1408	16.082	17.9148	19.3569	19.5916	18.7836	19.3201	19.4152	18.5426	9.55638	13.3455	8.95884	9.52213	9.86816	11.8374	9.03208	11.7464	10.3271	10.9194
alsR	46.6054	44.1529	50.1454	30.4189	85.7921	87.7194	49.9303	49.3088	38.9266	44.9406	41.8767	37.915	23.5321	25.5975	27.746	28.6472	21.5747	23.9949	22.9678	21.7962	20.1973	17.1597	20.5872	18.499	17.8346	23.2603	22.365	21.7482	16.3376	28.7136	25.4953	27.3431	28.0484	31.569	28.5708	30.5101	34.8038	28.7584	28.2078	30.0553	32.3818	22.02	25.9695	39.0243	29.8297	35.51	33.4679	35.4172	32.2924
alx	19.2274	18.9635	21.9769	23.4341	5.18121	6.56728	3.50582	3.15331	5.23109	5.03969	4.80671	3.8857	3.07631	3.39017	5.71883	6.77173	4.53595	4.17147	4.30311	4.58512	4.37598	4.88011	4.39197	4.15632	3.0652	5.88266	4.39426	3.97014	5.69044	6.20352	6.60093	6.42677	7.409	9.44717	4.8157	5.994	6.70358	7.55911	7.12165	60.4068	63.5731	26.8487	28.0933	24.0855	27.351	32.6081	26.8961	22.4411	15.9147
amiA	77.1615	74.2138	80.3829	64.2533	27.3264	22.0217	16.1015	15.621	24.8174	24.2018	25.5419	22.1674	30.1726	27.4253	29.8444	34.0565	30.0563	33.8377	32.8943	27.0218	32.2072	31.34	32.7019	27.4468	29.4964	27.4079	27.9196	31.9016	30.8897	32.9831	28.8592	24.0027	24.9494	28.595	24.3589	23.3503	22.6444	17.0917	13.8117	69.223	66.5121	61.1672	59.2671	58.538	47.9035	64.5275	76.1871	75.6984	67.6029
amiB	76.2499	62.9567	66.4744	55.8205	44.3783	30.6294	52.693	52.5371	73.045	85.8691	83.2876	85.1284	96.3673	109.531	108.589	109.955	82.8216	108.254	96.1892	92.2649	87.6492	66.3715	63.4177	71.1494	53.8494	53.3805	34.0167	40.4304	26.0956	32.2989	39.3914	25.5198	28.3239	27.0021	23.6616	30.2192	26.1077	21.3338	23.2402	75.1632	66.6184	62.7721	65.3312	102.306	117.775	88.937	87.0513	88.5977	80.8514
amiC	57.5534	45.98	51.4527	49.8582	6.44046	8.90385	5.76958	3.64366	5.31187	6.30865	4.62847	5.36727	5.00289	2.51829	3.74461	5.11422	3.83235	3.30269	5.22725	3.44151	2.69678	2.64168	3.68182	3.20176	2.75477	2.93222	2.16267	1.69013	2.19177	2.20559	2.30411	1.9503	2.05841	1.69476	1.64876	2.03478	2.03651	0.741115	1.5361	104.164	94.2176	83.8015	75.7442	61.0218	63.5844	46.889	44.4988	40.045	43.3024
amiD	97.0671	109.137	106.196	100.625	165.63	150.698	300.465	301.424	400.511	499.869	419.468	441.726	456.148	504.719	518.037	572.946	439.006	570.852	556.011	551.859	511.45	498.296	532.621	533.63	522.596	529.367	477.894	531.466	420.657	498.135	436.778	379.88	357.918	396.402	342.879	404.484	325.753	303.396	307.081	68.9537	60.7112	54.4969	59.6422	84.9283	95.0042	80.8648	79.5851	93.6153	96.0647
amn	219.656	256.344	236.41	167.755	94.9099	113.799	91.5159	73.9181	93.5346	105.146	115.455	114.667	102.234	80.3854	80.1132	87.2728	51.2926	63.2372	54.1715	45.1938	43.0813	36.6907	33.7045	32.3147	29.4402	29.024	31.1192	32.6012	27.2854	39.2854	30.1295	37.3672	40.8838	36.9455	58.7934	55.9157	46.8883	33.6704	28.1169	82.9429	101.142	77.5817	112.793	112.735	89.9292	161.646	172.075	228.201	226.249
ampC	14.975	16.4189	16.1515	11.4071	6.11889	6.26567	5.02264	5.37231	7.49438	9.12277	10.2365	10.3867	12.2293	7.2198	13.8841	16.74	11.2179	12.141	14.9444	10.3154	17.2539	15.3926	17.3861	7.08114	7.74624	8.6467	22.1476	18.6898	20.9157	24.1867	7.20449	18.5806	17.4856	19.6229	17.8904	19.2124	18.5791	13.3468	6.06659	13.4058	12.2239	9.12474	13.3511	18.8075	15.2553	13.0862	13.2783	11.9781	14.4276
ampD	42.7809	38.0824	41.9788	47.4261	40.8021	37.0066	32.0703	30.3506	38.074	45.6407	46.565	41.9722	37.3857	31.9947	41.7832	42.2901	26.1183	34.8781	38.2315	31.2729	29.7567	24.9281	32.7783	21.6293	18.5955	24.6264	24.1379	26.3283	21.2074	23.8	27.4351	26.413	29.97	29.668	28.5598	35.9132	25.7758	27.1785	19.4421	17.7952	16.9361	11.1985	16.0427	32.7831	28.7755	29.6733	23.2667	40.7633	42.9258
ampE	40.8093	39.6897	46.0898	38.5439	52.5517	48.0808	47.5315	58.0993	38.2821	48.2564	51.786	48.8972	42.2876	38.5765	39.0907	50.8558	30.749	36.526	29.9186	31.2151	28.9583	26.5252	25.2486	34.2307	30.9373	26.5855	27.9957	27.8577	26.7883	28.9791	40.3192	33.1151	36.5025	38.0157	26.4488	32.1391	31.1489	33.8513	25.9624	16.9597	18.475	14.4599	11.3597	38.3997	39.363	28.8182	27.9707	33.5386	36.6214
ampG	76.2217	65.8193	73.0444	83.1534	4.16163	3.09463	1.6687	1.66688	2.10085	2.30883	1.57293	1.84154	1.45409	0.871659	0.842133	1.4773	1.05339	0.8342	0.649908	0.53861	0.572791	0.517929	1.18359	0.859008	0.401217	0.830399	0.798867	0.752151	0.275869	0.936929	0.877525	1.21086	0.874406	1.77864	1.22568	1.52927	1.23586	1.88894	0.55931	108.938	108.003	72.0167	81.7704	27.4106	21.9493	77.4917	71.0111	38.6698	39.2739
ampH	52.2427	61.4618	55.4785	50.268	81.2368	68.0418	70.9866	59.4894	92.8291	115.192	134.47	125.634	116.337	101.204	111.514	116.413	76.654	97.4352	96.6443	86.6975	80.3095	67.9963	75.3228	68.6138	60.6004	63.41	48.2648	58.4807	44.3048	51.0529	43.7937	39.884	45.3917	40.4836	35.2624	39.9167	35.2854	32.2169	24.3971	107.144	116.922	88.5439	100.648	112.627	91.8076	85.5942	79.4208	64.9287	57.1232
amtB	11.4423	9.68356	11.9673	12.0851	9.81071	8.87272	5.62164	6.37221	4.55102	5.10665	5.54061	4.82737	5.25945	3.54427	4.39977	6.67733	3.84391	3.21801	2.98139	3.88273	3.47223	2.77195	3.49045	2.62708	2.30068	3.03019	2.47369	2.9015	1.58191	3.13402	3.87074	2.92353	3.6466	3.3026	2.51012	4.72776	4.03945	4.22952	3.56359	110.034	140.646	23.0758	26.4134	16.7725	16.6188	29.6964	20.876	42.7494	50.1921
amyA	113.678	112.211	120.852	76.5838	113.14	121.082	192.525	181.72	206.692	257.077	258.443	274.525	266.948	244.769	268.423	244.116	144.481	188.438	164.712	149.366	150.322	129.123	115.224	110.842	100.888	95.7741	75.9935	85.6642	66.7008	86.8964	85.7726	66.9451	80.5851	77.2931	92.9212	98.0732	84.7093	75.4836	80.6308	28.842	31.9554	17.2494	23.3254	63.2396	56.0161	72.5389	69.8432	84.83	81.611
anmK	33.9441	36.118	31.2514	28.5793	31.8708	41.4931	18.9995	17.732	13.347	17.5436	12.2506	14.2261	12.4937	10.4316	13.1889	12.942	10.0598	12.5044	11.3787	10.0269	10.8808	12.1671	14.3895	13.707	12.9821	11.0421	13.2785	13.2748	12.8391	18.8956	21.0037	15.9317	21.2461	20.7229	22.9339	23.3412	25.2256	21.5295	22.3946	28.4448	30.7849	24.9395	25.7355	27.5985	33.7205	31.7832	31.5195	36.8348	43.202
ansA	95.3599	95.2301	86.9102	75.2564	17.7841	17.7158	11.5037	7.60316	10.9539	13.2838	12.3925	10.3089	6.00642	6.90034	5.70365	6.81051	4.72543	5.06292	3.45851	2.56844	4.86909	2.88146	2.94475	2.28562	2.32919	1.86255	1.85507	2.084	2.20207	2.49295	1.37154	1.66486	2.42273	2.0897	1.90592	3.76345	2.06268	1.95819	1.89406	93.4829	100.642	84.6993	108.423	84.3933	67.268	91.8173	90.2867	67.1851	61.7145
ansB	8.99665	10.0389	12.4576	12.2079	56.1694	81.3146	7.35135	7.1615	6.80083	8.25339	5.0684	5.93393	5.83431	4.69184	5.80404	5.5128	4.05003	3.84875	4.88641	3.25415	3.69137	5.23271	4.17138	5.04575	4.71344	3.40552	2.81549	4.24136	3.79181	5.06318	4.28221	4.94131	4.4825	4.29845	7.15839	5.99895	6.18497	5.07223	5.95742	8.26509	10.6225	7.31595	8.32164	13.5802	16.9735	13.9061	12.8307	12.0561	8.35205
ansP	13.2669	9.91013	12.2105	7.80244	1.51668	2.11466	1.02625	1.17158	2.1438	2.75873	1.54776	1.38063	2.86165	1.09163	2.67012	2.99284	1.69615	3.28341	2.02511	2.2714	3.78435	4.4169	3.99308	1.83141	2.36878	2.89704	3.38017	3.02775	4.00396	3.76458	3.18825	4.13884	5.47537	4.50048	5.255	4.90696	3.52665	3.80595	3.30217	13.3311	10.9606	11.6465	13.2358	13.1844	12.6863	17.453	14.2702	9.51276	11.3774
apaG	174.435	173.987	148.3	182.106	92.6861	93.6494	110.362	119.327	164.978	174.513	168.903	171.209	192.611	167.087	200.223	197.487	157.425	195.145	171.297	194.992	162.314	170.555	148.882	158.487	125.071	126.163	105.747	111.872	95.0631	104.267	96.997	107.502	100.878	108.477	125.803	129.814	131.019	141.195	136.862	127.458	118.97	137.582	158.702	126.523	163.093	163.33	170.274	200.723	172.011
apaH	78.846	79.4406	71.7648	87.5016	45.4735	37.6275	56.0602	62.1228	80.1063	89.5128	83.9978	80.6083	77.3578	80.8875	86.0115	84.5968	71.2599	73.0296	79.0852	68.573	68.1968	53.6545	62.7619	61.4145	51.7498	54.5888	52.732	53.3957	41.7809	58.6465	51.0574	49.9892	58.4559	50.7171	51.8111	50.1755	53.339	42.0503	45.7002	80.5956	83.5563	84.1684	80.989	47.6863	66.0414	81.2084	92.8117	79.7504	83.9894
apbE	19.7245	18.0582	21.2865	20.1244	2.69297	2.88363	0.874643	0.887558	1.08756	0.691526	1.88445	0.49028	1.40706	1.21834	0.523143	0.364388	1.3385	0.847989	1.21119	0.967925	0.343117	1.44785	1.29983	0.60033	0.560792	1.16067	0.446639	1.0513	0.963974	0.654786	0.566095	0.71261	0.555537	0.355151	0.489474	1.30109	0.604589	0.628625	0.868625	16.943	18.1639	16.5433	13.3905	20.5639	20.5521	20.1511	14.6784	15.4614	13.3562
aphA	17.652	18.296	20.4053	13.5878	84.9151	64.1507	20.6974	18.3777	26.0576	23.8644	24.8515	19.5782	13.1799	9.50102	10.8321	9.3414	5.14706	5.48698	7.6132	4.77184	3.38311	2.49824	4.54395	2.81163	3.17939	4.36959	5.44975	3.39244	2.85142	4.0351	3.349	5.40147	3.77952	4.90248	5.79143	6.18524	4.72639	7.43785	3.59713	7.53394	5.41799	6.39917	5.8013	7.96554	5.28632	9.01943	7.8567	10.1846	11.0621
appA	24.6137	22.1936	20.1886	16.3598	19.6153	24.3211	30.6926	31.2962	42.4374	52.5623	62.0432	55.2012	58.082	63.7477	62.6226	50.2592	42.11	53.0806	47.6309	44.3263	41.9326	35.1139	29.5869	35.3007	36.167	34.9113	29.6824	32.0878	26.3305	40.5433	41.0343	28.8204	30.6194	27.7166	27.7542	30.4465	21.6958	14.3088	18.077	16.1141	17.1236	11.483	8.79643	14.8265	17.7971	15.8426	18.5239	17.0052	16.9381
appY	37.5011	35.6364	42.3669	8.41842	5.00505	4.73685	5.54174	9.37262	25.8787	23.6926	28.7442	22.2626	36.321	20.5851	58.9269	41.7287	45.6077	47.6095	43.2734	30.4367	34.6228	24.123	22.7938	15.6374	7.23795	6.38834	17.1367	17.2245	13.7085	19.5144	8.23631	16.9316	13.1409	11.1678	21.5369	17.7959	21.0383	23.7208	7.21584	25.1031	29.0134	6.09201	13.9023	13.7876	3.98412	19.0396	22.2419	27.9895	15.6086
apt	208.136	184.156	192.047	256.938	19.5767	17.469	5.01969	3.60812	6.03359	7.05557	3.60504	4.92411	2.0936	2.33074	4.75378	3.71781	3.84093	3.44726	4.92376	3.70336	3.28199	3.23143	2.93875	3.63678	4.47008	4.84454	2.1361	3.29103	3.13501	4.80176	6.1368	3.91936	6.8017	6.11478	6.5547	6.75595	3.9655	6.975	4.48664	548.05	489.688	561.144	413.747	215.666	226.5	283.292	310.757	242.591	158.417
aqpZ	17.1555	15.5331	18.5407	23.8958	33.5043	18.7768	62.5923	64.1338	148.838	158.781	182.034	175.74	226.057	143.512	230.778	284.172	197.6	232.232	219.831	197.605	207.716	172.077	192.913	111.73	100.968	105.021	155.184	170.528	142.602	162.432	121.392	161.369	170.262	177.282	196.802	214.186	213.077	211.738	122.566	17.6418	24.3167	12.7432	10.2609	23.9575	16.947	32.1833	24.3918	27.5984	14.3879
araC	36.0727	37.9227	43.0949	21.724	505.086	625.017	699.81	699.348	501.326	605.496	498.25	534.522	511.439	490.331	459.266	457.171	296.2	376.935	353.403	321.587	335.675	299.031	267.455	256.753	238.046	252.004	211.814	240.084	197.569	236.122	217.855	186.845	183.936	167.68	123.341	135.206	121.609	116.604	105.397	10.2439	16.3202	8.86711	12.6745	18.6756	14.6712	14.3342	12.4279	25.4427	31.2892
araD	0.762465	0.862951	0.398725	1.54881	0.653742	0.364597	0.884697	1.6833	2.14512	1.74869	2.14437	1.48775	2.13485	3.1929	1.7859	1.65859	1.62467	1.12578	2.98621	1.3054	0.520591	1.46449	1.97216	2.42892	0.850856	1.28074	0.847074	1.30506	1.31632	0.82789	0.858904	1.48665	1.68577	1.25732	2.41361	1.41004	1.31044	1.33529	1.97687	0.840085	0.231588	1.35155	0	0.371434	0.22596	0.603437	1.48472	0.985656	0.607939
araE	11.6868	9.62929	10.1696	12.3717	14.4293	15.1111	9.65498	9.41225	9.46936	12.0079	10.6347	7.20597	8.02789	5.68731	10.9982	12.2028	10.3594	11.2802	10.4782	9.52418	11.916	10.6849	12.1354	10.7966	12.5896	13.7416	14.791	15.7184	14.3475	17.3797	20.2917	17.8318	19.927	20.1748	21.5824	22.2006	24.4246	24.607	21.0086	15.9051	12.0406	10.7961	11.4749	12.4795	10.9722	15.6868	14.1485	13.3432	10.8341
araF	2.41216	2.42672	4.20473	1.71106	57.3352	54.7249	162.023	155.855	352.427	428.561	457.461	444.782	624.361	586.931	880.973	800.552	708.158	925.325	887.238	790.056	780.172	691.749	673.076	611.856	535.967	518.405	404.596	458.954	330.579	429.307	373.371	323.715	297.116	278.565	256.615	258.532	231.333	174.07	220.515	5.90606	3.90752	2.85054	2.74122	3.52524	2.70056	3.95952	3.72786	3.18755	1.99453
araG	7.53104	6.24401	6.86912	7.21695	33.337	39.2783	106.791	96.4328	138.649	175.453	144.706	164.975	226.557	231.374	285.974	245.692	219.343	308.91	325.453	290.634	402.431	304.187	300.14	327.993	369.846	380.682	248.667	297.446	208.496	303.509	306.264	208.184	233.729	208.438	205.133	216.23	197.283	153.097	235.099	10.3432	11.7032	7.53961	8.57935	11.0915	9.44646	14.1383	11.4006	9.23745	8.37873
araH	10.7533	11.4098	11.6685	7.80119	35.4968	32.9091	123.368	119.057	181.753	224.674	196.747	227.526	267.632	211.406	341.287	370.239	290.425	375.723	394.915	356.013	421.68	356.543	416.199	333.888	346.898	349.965	361.384	445.829	315.597	405.975	313.737	279.525	269.251	267.506	201.884	226.605	219.561	200.83	177.692	12.7959	15.351	8.71376	9.40636	11.7865	12.2691	13.9004	15.4055	14.7351	11.2891
araJ	17.5772	14.6986	17.7983	15.8544	7.6794	6.4243	9.61296	9.68899	16.282	15.3034	12.5948	14.3087	22.4307	15.2	21.7946	27.926	21.4703	22.7647	25.9042	20.318	24.1554	21.3964	25.6939	17.8326	15.1589	14.8566	20.5974	23.5918	20.7027	23.8265	16.8997	25.8777	22.8718	24.0532	30.9695	31.2223	23.3981	27.7855	16.2554	22.5985	21.8994	12.8145	19.2853	26.3972	16.324	29.1809	27.1577	24.4303	14.8778
arcA	722.555	764.589	741.001	557.562	1789.4	1664.3	3179.65	2817.34	4825.31	5612	5626.02	5088.54	6101.62	6715.38	6336.87	6068.51	5024.19	6042.59	5598.38	5560.33	5159.9	4603.66	5214.29	5351.28	4987.41	5100.35	4249.13	4338.37	3684.8	4555.69	4377.03	3704.86	3843.07	3665.31	3776.61	3736.68	4090.68	3242.11	3937.73	245.949	251.557	267.266	247.615	599.783	786.559	413.158	423.928	480.307	457.157
arcB	61.2537	58.0825	67.5078	54.7583	41.7623	37.0813	33.7911	35.4932	28.8467	32.341	34.6281	31.2923	30.7302	30.4789	36.522	31.4487	31.0272	36.5452	37.0105	33.8717	38.3469	35.8189	38.2841	35.355	37.3765	38.2381	33.401	34.9804	28.6613	39.351	36.5363	34.2126	33.8885	36.3218	42.4102	45.0172	41.7591	34.143	34.3043	70.254	79.2477	62.1598	75.4803	58.1859	55.9893	68.7107	65.7577	66.6936	62.7658
arfA	2.42318	2.74253	2.53436	1.40635	1.55824	4.05552	1.40582	3.2098	5.76854	2.22299	6.05778	4.13716	1.50772	1.06814	1.89192	1.17137	2.58166	1.53335	1.46007	0.518584	1.10299	1.74535	3.41873	2.41228	3.15477	1.01758	2.15366	2.76507	3.25374	1.57866	4.0945	0	1.60725	0.570837	2.95026	3.58499	1.66587	2.42494	0.837688	1.60192	2.94402	2.45448	0.652201	1.77067	5.02683	1.91777	2.69631	3.75899	3.22014
arfB	40.1457	43.3067	40.6756	39.318	16.4038	16.4974	13.8289	13.0175	23.3494	21.5795	18.4257	26.9271	25.7596	19.9082	27.0996	20.9226	18.0442	23.2866	15.8743	20.6735	14.2763	18.6748	11.2099	15.7363	13.2999	15.0146	13.9377	13.1226	16.605	16.074	12.4835	16.011	12.7592	17.7324	19.2457	19.9526	16.6026	9.10213	9.97502	25.1573	24.3874	23.509	16.8832	27.5019	33.0895	38.7226	36.2951	43.1396	33.6767
argA	162.35	120.506	182.717	63.9336	85.0572	156.885	13.0592	13.2814	11.1225	10.782	12.0763	11.272	7.56067	8.25399	8.50226	12.9998	5.94248	7.81525	8.1619	8.27048	6.89119	7.55663	7.77556	7.61499	7.63216	9.03442	8.76378	6.51618	6.41954	7.78664	5.98395	7.13252	7.31106	4.8804	5.2387	8.694	7.39512	7.57521	6.19776	796.28	772.407	1123.89	913.396	101.699	98.1154	386.464	338.802	234.647	456.057
argB	125.498	86.7682	143.221	72.3402	245.07	464.083	15.255	17.0384	19.215	27.7251	23.05	24.4875	14.236	10.9886	11.5536	16.3426	9.27754	9.79607	8.23049	5.40809	6.06217	5.73921	5.62089	4.89535	3.17565	2.72467	1.9728	2.7277	2.3582	1.48317	2.3081	2.1791	2.71806	3.37874	2.49462	3.15763	2.69981	4.10087	2.36105	474.833	470.694	802.836	828.683	42.92	35.0159	149.186	127.864	196.358	587.584
argC	159.731	124.754	166.646	53.7835	52.9707	97.5902	3.36977	2.68122	2.05695	2.90647	2.80511	2.06064	2.13556	1.97844	1.7865	2.29728	1.26579	1.44791	2.54531	1.58207	2.043	0.887436	1.61412	1.15646	0.58925	1.1087	1.40791	1.3055	2.02578	2.98139	0.892234	0.935966	1.51769	1.3683	1.54294	1.46476	1.81506	1.32105	2.19049	624.61	690.932	954.316	1026.83	97.7481	91.544	330.143	299.8	249.15	619.743
argD	117.566	93.3386	121.824	54.7371	43.2273	65.4663	7.81663	7.67618	6.01979	7.37627	8.28479	4.66428	8.38322	7.08853	10.1801	5.88273	8.68219	8.9841	6.2851	7.25508	9.59491	5.73921	8.07364	8.82647	9.37684	8.66939	7.14623	9.09234	7.75348	11.4204	11.5871	7.93501	8.74445	7.67895	6.34994	5.46557	7.61922	4.67561	3.60597	296.707	280.655	400.836	366.029	31.5472	25.6317	117.983	102.405	86.7494	234.954
argE	146.258	125.649	145.983	91.3011	182.476	309.6	86.4561	70.8845	70.2835	94.0283	82.34	81.795	90.4298	71.6791	84.6402	79.72	65.5198	78.8983	81.604	74.7274	78.9455	66.6914	72.7905	54.3882	60.8303	56.6795	53.1221	58.8729	44.1821	54.1199	41.9461	39.5202	41.656	41.5626	55.7491	51.966	49.7994	36.8793	38.0603	212.258	224.428	222.688	275.249	138.46	114.402	148.261	135.193	181.509	338.648
argF	172.932	106.228	166.369	90.0988	68.1375	136.98	4.13563	6.41162	3.99962	4.60191	5.28021	5.79555	3.61403	4.30602	5.49691	4.46693	4.35993	4.34373	3.81796	4.6332	4.80705	3.16941	2.73158	3.67963	4.51758	3.3261	3.28513	3.61522	2.93739	2.86672	4.56031	2.24632	5.02006	2.73661	4.62882	2.92953	2.45032	2.6421	3.55955	745.041	753.16	1211.05	1142.51	109.709	120.807	434.618	432.881	293.52	777.625
argG	432.063	330.695	459.733	231.91	260.087	516.205	55.3212	53.9588	53.4069	70.4533	60.0893	64.8132	49.9954	54.0422	45.8311	45.7133	33.0228	35.8957	33.5457	33.378	31.5422	28.0606	33.6099	33.3326	32.7529	29.8458	27.0217	30.1123	26.7365	28.3819	32.5438	22.1164	24.269	19.8124	19.7101	20.5917	20.4943	15.3115	17.1305	734.268	705.306	1241.24	1111.62	201.582	197.872	391.347	371.694	353.727	993.59
argH	235.792	157.912	233.785	154.332	658.83	1094.82	55.5698	57.2998	53.1603	63.5116	52.622	58.688	41.0936	43.158	36.387	34.4466	24.6893	32.8309	28.1589	27.1939	20.4811	22.3478	18.0728	16.0717	15.3006	15.0837	13.13	14.6907	10.2981	12.4972	15.6628	10.4744	14.9437	13.1928	10.2512	15.428	11.4838	11.5952	12.2836	673.128	823.054	1264.8	1278.94	59.6435	58.8324	111.57	111.846	261.226	970.459
argI	78.8093	48.8559	86.2912	33.2508	60.2146	132.94	2.45074	2.21492	4.34245	2.42206	3.46514	2.44701	4.27112	3.8405	3.29815	4.3393	4.50057	4.23235	4.77246	3.61615	3.96582	4.94429	3.47656	4.73096	2.94625	5.10003	3.75444	1.80761	3.44383	2.86672	2.57757	3.74386	3.03539	3.98052	4.88598	3.71073	3.4486	5.94473	2.37303	200.252	196.309	376.405	281.685	45.9159	41.3122	161.31	155.261	129.285	395.058
argK	1.99803	1.95983	1.95039	2.78305	2.62678	1.52867	3.40022	2.11731	3.45923	2.44395	3.32995	3.50875	3.9782	3.75778	5.26925	3.47705	4.39933	4.27059	4.1735	3.87688	3.03155	2.68637	4.00912	2.43989	2.77468	3.35616	3.55159	3.54656	3.27054	3.35545	2.50082	1.98329	2.59161	2.51031	2.07584	2.85746	2.65561	2.26608	2.21028	2.34819	2.42749	2.02383	4.01536	4.41245	3.00009	1.96783	1.77859	3.0306	3.3986
argO	38.7994	35.6496	36.2163	39.9517	8.76385	6.38389	3.38856	2.39473	3.06979	2.48775	3.65038	1.6281	1.5575	2.02291	2.60585	2.01674	1.33345	1.75998	2.51379	2.3214	4.17783	4.00662	1.96201	3.82097	1.2415	1.57676	3.33715	2.06293	2.5609	2.53678	2.97645	3.4017	1.29136	2.75186	4.67309	4.32059	2.86813	2.92251	2.88449	24.2705	28.8917	15.2131	21.7841	29.2662	20.7712	32.7981	29.2461	34.0851	27.277
argP	153.742	151.329	149	139.526	52.6767	55.776	33.7491	31.7138	23.3803	26.5472	30.05	23.0201	18.2824	19.7551	16.6844	19.6558	20.5537	17.0281	20.5659	13.8469	22.0209	20.95	20.239	19.6188	23.1844	21.9359	21.6305	17.1595	17.6491	24.4922	19.5031	21.254	23.8858	22.2339	23.8496	23.1626	22.3425	19.0089	22.0596	157.882	150.728	126.867	119.666	126.223	136.862	153.621	159.182	160.377	127.001
argR	190.976	174.063	211.817	124.243	92.2568	92.6681	45.4295	43.5299	54.3752	59.9498	47.1793	38.4729	81.3208	66.551	102.043	127.175	99.6325	115.262	130.006	101.755	118.726	116.861	139.62	139.083	145.639	152.115	145.2	136.067	148.047	166.869	145.959	145.191	138.005	121.032	138.001	123.976	134.389	116.416	95.4271	217.742	225.865	212.273	173.764	79.0373	50.7531	139.106	115.34	124.386	167.094
argS	157.994	173.967	153.88	154.173	32.5378	50.6349	22.0164	20.8776	20.2008	24.075	20.2747	18.8851	20.1847	23.3382	19.9917	24.3362	18.0962	21.0442	25.8164	20.9587	21.1047	19.4716	25.4029	28.212	29.1431	26.0248	23.5961	22.6994	23.0713	24.7897	26.7756	22.0786	23.4117	19.4657	23.4744	22.469	23.7221	22.2042	21.0009	255.798	246.798	264.813	229.404	251.064	301.929	201.196	201.513	154.453	168.453
argT	240.431	234.723	239.235	153.995	1465.11	1623.67	2803.31	2526.15	4627.15	5721.39	5442.79	5552.93	4558.57	3891.67	3618.2	3378.45	1904.47	2409.67	1925.06	1739.23	1484.03	1286.15	1084.81	906.257	697.072	706.4	656.577	696.808	540.18	658.191	527.43	516.814	507.079	481.532	418.855	408.098	426.679	351.159	289.941	84.5313	77.4019	47.0253	62.7512	213.781	170.323	105.847	102.752	143.862	146.626
argV	0	0	1.80203	3.99988	0	0	0	0	0	0	0	0	0	0	0	0	0	0	0	0	0	0	0	0	0	0	0	0	0	0	0	0	0	0	0	0	0	0	0	1.5187	4.18663	3.49046	1.85496	0	2.04244	0	7.66874	0	1.83171
argY	3.44595	1.95004	1.80203	3.99988	0	0	0	1.52153	0	0	0	0	0	0	0	0	0	0	0	0	0	0	0	0	0	0	0	0	0	0	0	0	0	0	0	1.27453	0	0	0	1.5187	0	1.74523	1.85496	3.35738	4.08488	0	0	3.56372	1.83171
argZ	0	0	0	0	0	0	0	1.52153	0	0	0	0	0	0	0	0	0	0	0	0	0	0	0	0	0	0	0	0	0	0	0	0	0	0	0	0	0	0	1.19126	4.5561	0	1.74523	0	0	2.04244	1.81815	0	0	0
ariR	1.98755	2.24949	3.6378	1.73029	1.70414	0	1.15309	1.31638	5.16163	9.57258	13.664	13.5736	42.6651	36.3586	68.279	55.245	87.3487	102.711	112.573	100.384	121.229	100.688	110.296	122.674	84.6522	96.8183	74.1923	88.4511	62.9074	74.2385	92.5428	70.8126	68.1126	51.0354	109.862	77.5556	91.5481	115.362	74.5495	12.7013	12.6775	6.03966	9.62912	30.9834	24.7388	20.9734	24.3274	15.93	7.39546
arnA	32.3142	32.4083	29.6685	28.8887	16.0617	12.5408	18.5532	16.3064	31.2164	35.4139	60.3784	55.9379	52.2011	44.3543	46.0366	44.2426	22.8092	29.296	24.5903	21.8205	17.9064	14.9063	13.8439	11.8286	8.41159	10.2266	9.09765	9.56828	8.5728	9.18219	8.4409	9.77171	9.52599	8.44769	11.2083	10.3435	9.5668	6.82909	5.41202	35.2648	42.3487	32.3928	36.5903	25.1608	21.4925	49.7721	46.9744	34.8716	22.4757
arnB	24.439	28.7136	28.3598	20.938	28.7371	21.5918	39.9697	36.2778	89.4592	102.064	120.01	98.4379	93.1196	86.8998	67.2377	64.1323	36.9484	40.2571	30.4328	21.7177	18.9641	14.9763	15.3243	14.3658	12.2075	13.3905	10.757	9.56132	8.0365	10.0079	9.78849	7.01358	8.33656	7.45693	7.14117	6.88695	7.0405	6.98766	5.87373	25.7473	29.4092	18.0355	15.2855	29.3667	26.4872	28.7363	27.3232	19.8584	11.0112
arnC	17.6618	21.539	20.3337	14.303	8.4521	7.59446	15.8862	16.3223	30.5783	36.0478	53.2236	44.7475	42.2535	42.1252	36.2022	33.8862	20.4215	25.8755	17.1592	14.6504	11.7163	12.3597	9.78696	8.2869	8.25041	4.48458	5.71919	5.20769	4.72735	6.18431	4.31845	5.53321	5.32765	5.03149	5.60092	5.97545	7.81232	3.42532	4.25976	19.4296	17.1332	13.0361	15.0349	16.8077	9.90025	25.4278	23.766	15.5752	12.2265
arnD	15.6344	15.167	18.0648	23.1598	7.14934	6.83528	6.91076	7.49494	12.2451	13.6598	28.8484	22.226	22.6056	21.0031	19.2207	22.6011	10.946	16.206	13.6371	9.55975	8.40425	9.43781	6.86241	7.82652	5.09559	6.12772	6.08753	4.64414	5.14119	5.4323	5.36742	6.96774	7.6376	5.75257	4.49591	5.94782	5.7324	5.21526	5.45625	25.7242	24.9647	19.0036	21.6412	17.5537	15.7091	27.968	27.1719	20.6344	13.9301
arnE	11.0557	8.49082	14.0408	8.24976	23.6982	17.3705	25.6562	34.8684	46.4854	51.7986	53.7966	41.989	48.6442	52.5627	51.3802	65.2775	55.9495	59.9649	59.954	53.0669	54.2778	61.0509	62.0205	69.4953	63.1558	67.6506	67.7296	65.7815	56.6541	66.1957	73.242	56.5507	53.776	53.9492	35.382	56.0795	38.8171	45.0455	27.5726	9.04892	3.83775	4.79938	6.37643	6.92459	8.89313	9.58315	10.9839	13.8837	5.87675
arnF	8.91316	6.98388	8.60504	14.3252	19.1055	15.4092	6.7621	12.7148	8.90281	14.1522	6.85609	8.36136	9.38526	12.3912	12.4906	15.9088	9.13088	10.991	11.5673	9.39079	11.8593	14.8152	12.2527	12.2858	9.69141	10.0772	13.7108	12.7786	13.678	10.7202	15.7044	17.7434	10.308	10.9831	8.01372	7.60768	11.7838	8.23352	6.63657	4.23038	10.4125	6.94483	7.75057	9.68607	10.5658	9.76725	6.10328	8.1542	5.46674
arnT	6.26024	4.63268	6.3796	7.08025	4.40416	3.83787	7.63633	8.00897	12.0891	9.05635	12.9415	10.9623	12.6843	8.56156	13.2011	17.6141	16.5032	10.97	11.7031	8.31334	8.18333	8.78693	13.2106	8.24554	5.31412	7.2126	10.4146	8.97518	10.7769	9.41181	6.32876	8.08056	7.16895	7.18467	6.87929	7.0057	6.78669	7.38925	3.66241	7.49887	9.84859	5.28425	6.6534	3.20606	2.75909	9.23152	8.03756	5.22916	4.35157
aroA	560.433	629.732	593.929	532.508	36.854	59.2896	10.79	9.12443	11.1805	14.1235	12.5278	13.1047	13.2436	11.1131	14.3058	8.99051	10.2377	10.1996	8.84056	6.7222	7.24287	5.95376	7.77469	5.51331	5.61141	4.1654	5.50994	5.34494	4.67752	5.1159	4.57814	4.83509	7.94989	5.64702	6.94413	6.26745	7.17434	5.17	4.14342	236.976	281.823	469.606	556.199	253.686	214.835	769.331	761.34	722.027	483.211
aroB	377.053	392.964	396.264	402.17	175.275	189.679	102.342	101.235	120.014	133.667	128.523	123.135	103.696	88.6067	99.4289	112.011	68.142	77.2954	83.3887	71.8546	68.8729	66.8057	65.543	56.7584	48.5793	49.215	53.2719	55.2354	47.299	59.5789	54.1622	53.2082	65.8294	69.2222	60.3982	64.5249	65.7457	61.4452	42.3679	615.948	612.179	495.327	549.687	391.338	360.46	545.462	521.222	431.39	363.29
aroC	380.293	447.972	379.727	384.421	100.449	138.329	43.0911	38.5132	38.0706	40.6816	37.5641	43.1446	33.9008	32.8481	35.2269	33.8968	27.3321	35.5593	29.885	27.0853	33.3639	25.8106	29.3001	28.6036	25.8109	27.1892	21.4979	24.3484	18.6532	22.9211	24.4036	23.9059	24.0925	22.9076	23.5597	29.6405	20.2401	16.993	17.9062	352.758	371.201	404.261	397.062	424.912	516.551	403.104	411.061	444.963	410.658
aroD	104.003	105.246	103.107	79.9397	31.1729	46.3053	10.1408	8.48969	9.5327	8.01769	10.0504	8.69714	5.22041	6.00984	5.64085	4.90076	4.46944	3.98186	4.63412	4.3393	3.18253	4.70025	2.63049	3.06255	3.38101	3.67011	5.12664	4.38804	3.62119	5.46604	3.41298	5.82481	5.10128	4.44711	9.02335	8.14593	8.41167	6.29718	6.04261	126.8	136.339	125.53	150.359	262.946	202.646	169.14	172.713	172.092	141.228
aroE	77.5927	67.2849	73.5289	68.6305	23.3336	15.0273	25.5622	30.7557	31.2707	38.0432	37.8639	34.7686	37.091	34.7027	42.1581	45.8871	34.6893	42.2317	40.6037	37.0246	47.0426	44.8037	56.8307	56.7638	59.0509	52.7872	60.756	65.9278	50.7114	78.376	100.363	61.676	72.919	59.8354	66.7406	70.0994	66.3725	65.0049	47.7114	97.2357	101.946	87.9475	96.2677	87.1196	66.8245	122.22	116.44	81.0823	60.1021
aroF	473.694	525.888	472.497	563.212	898.857	1135.76	109.093	97.0298	69.4868	85.0028	75.8707	78.0712	62.8935	65.1966	60.7374	56.6472	49.8868	58.7369	64.9361	61.9279	67.324	62.932	73.5187	67.8737	75.3838	84.9989	69.4705	90.8419	66.8182	86.2972	84.8414	77.0258	85.7786	85.7934	98.0923	92.7327	82.0092	60.2465	77.0814	53.0652	61.7049	38.0186	56.6794	18451.7	14584.5	210.453	233.633	176.02	243.103
aroG	1668.63	1759.49	1715.68	1960.26	148.86	115.071	60.3761	50.9575	47.0074	56.9822	66.9311	60.3533	38.4125	38.6537	39.2164	35.8118	32.0814	39.969	37.5021	34.1896	39.4562	32.6694	52.3784	49.2669	64.0187	62.1141	69.5383	63.0662	73.8574	79.4548	81.4661	74.8586	103.513	100.082	96.4557	100.655	109.396	93.5537	84.1483	1235.59	1224.58	1059.62	1104.4	270.425	264.802	1532.39	1563.99	1669.63	1457.97
aroH	156.871	164.065	137.431	115.607	19.7734	13.4514	11.174	8.83998	10.2012	9.41584	7.6026	6.3048	5.51895	4.69184	4.08921	4.65526	5.26504	5.55931	7.63502	6.39983	7.84417	8.27499	9.17703	6.15582	7.16442	8.72666	8.67171	6.55483	10.8893	9.90622	8.3741	8.89435	10.3097	9.43271	15.7978	13.7788	12.3699	11.6661	10.0751	277.774	280.804	270.049	275.705	215.555	209.24	374.663	369.128	175.075	184.688
aroK	367	365.028	395.003	394.134	175.421	103.789	67.2369	73.6163	87.3448	90.4653	84.1866	64.469	50.2877	56.0157	60.853	68.5552	52.8017	51.4641	54.5175	43.2958	35.8629	37.5885	41.3555	40.8868	37.6268	36.2877	34.5606	39.0553	36.077	39.518	43.8995	35.3193	53.0455	42.8685	31.1913	36.0971	40.3615	43.4922	31.1028	675.877	584.22	544.223	465.709	359.3	323.876	556.771	490.663	401.622	319.371
aroL	244.364	232.237	271.962	339.963	175.285	121.563	48.6735	48.6483	23.6255	28.2827	20.2157	21.2025	12.5787	11.8075	6.57666	10.7498	4.30769	4.9038	5.78603	8.22029	5.06114	4.61105	4.75367	4.62883	4.13597	4.24474	4.94111	6.34386	5.623	3.95117	6.26263	5.19595	7.59847	5.00053	7.63021	8.22499	8.68633	8.34526	8.56117	75.0643	75.2198	54.2649	62.8461	486.752	265.708	180.263	187.552	118.91	119.013
aroM	61.6382	49.1653	62.8292	71.7737	48.8224	25.8251	32.2405	33.3502	48.2761	60.8543	60.169	51.9263	45.5351	40.367	45.2218	51.268	32.9391	42.9247	37.0217	39.1967	34.3805	27.4365	35.1529	32.5701	23.8742	25.4732	23.3043	23.6683	24.9234	25.1561	21.4549	21.7819	24.0543	23.6013	17.725	16.3565	15.0666	19.9736	12.582	24.3194	22.1095	18.0366	16.8533	92.464	81.8814	54.9252	48.99	46.3415	41.1892
aroP	792.634	890.32	856.067	824.559	477.772	404.926	260.483	268.167	207.375	241.823	192.987	207.716	222.771	190.593	190.278	195.197	130.75	155.437	116.592	120.017	104.691	91.6168	104.985	96.1227	86.344	86.8527	87.3618	103.276	82.9775	104.003	86.2904	82.0155	87.015	88.4373	71.0058	73.4972	72.5537	69.2816	61.8856	35.4905	41.6454	38.1435	43.7644	323.994	306.867	575.884	566.426	587.957	466.752
arpA	12.3145	9.40605	11.3568	10.7733	2.28855	1.45039	3.73053	2.78564	1.94299	2.44864	3.03304	3.07753	1.58528	1.6044	1.19986	0.234595	0.581671	0.665363	0.365517	0.778943	0.4418	0.349549	0.342342	0.144936	0.18052	0.254743	0.215661	0.276886	0.418912	0.210777	0.364455	0.602151	0.590134	0.28581	0.413602	0.134622	0.583855	0.36424	0.377477	20.2653	17.6884	18.188	27.7566	6.02854	4.1708	33.1589	30.9151	17.817	12.9627
arpB	0.418955	0.86931	0.584237	0.486301	0.179607	0.133558	0.324078	0.246648	0.302227	0.192171	0.261839	0.0681231	0.260677	0.0615583	0.290758	0	0.297571	0.235652	0.0841459	0.179321	0.0635669	0.268233	0.0656757	0.166828	0.051947	0.0586445	0.248237	0.159355	0.0535766	0.121308	0.209753	0.0495077	0.123505	0	0.476078	0.0516522	0.0960069	0.20963	0.193109	1.41559	1.69669	0.212183	0.526223	0.748341	0.744954	1.32629	1.01005	0.577698	0.371163
arsB	4.52514	4.07393	4.41008	3.46191	2.99809	3.04905	2.98328	2.90624	3.73918	4.24565	4.2422	2.90975	4.47933	4.4427	3.74717	2.68461	4.16368	5.3798	5.57711	3.34547	4.86854	4.74085	4.83658	6.061	6.42693	6.47817	5.48431	7.11952	6.234	6.6108	6.87389	5.9793	6.09385	6.00839	5.50943	3.95599	5.01989	3.91092	3.69752	2.71953	3.62355	3.33352	2.21445	4.30863	3.41357	4.23248	3.54753	3.72257	4.7014
arsC	11.2115	8.81182	12.3773	6.14536	9.8798	9.53088	10.4793	10.7257	12.9404	23.4275	18.6853	15.7994	16.277	22.5136	20.1005	15.0545	18.5807	19.7068	19.5155	17.0621	19.279	15.8515	19.3327	23.0662	14.5964	17.0014	14.6699	12.0826	12.1868	15.6903	16.1377	12.5861	11.0168	10.5645	9.70676	14.0528	16.4857	10.2847	8.1822	15.3724	11.3511	10.0945	11.735	17.2952	8.49099	13.8025	11.4356	17.392	11.919
arsR	9.36928	5.93827	8.62327	3.04511	2.89198	1.79209	0.869702	1.32382	1.62212	1.71905	0.936902	1.46253	0.932742	0	1.17042	1.44932	0.798565	0.316199	0.903261	0.962456	0	0	0.704993	0	0.278812	0	0.999261	1.99569	1.72535	1.62772	0.281449	2.12575	0.662878	0.353145	1.0951	0.554458	1.03058	0.375044	0.777346	6.60677	4.55326	4.17573	6.0522	4.7468	1.33278	5.53662	4.58716	4.65096	4.78108
artI	202.085	221.128	204.343	142.846	200.463	301.946	182.538	157.331	152.658	172.088	199.587	162.853	274.257	288.567	354.708	304.541	279.989	316.842	338.975	275.236	308.873	252.732	309.402	297.777	241.625	244.464	183.957	173.172	144.35	176.17	178.713	143.281	139.128	125.013	143.167	153.242	149.893	117.167	117.541	505.781	418.377	592.054	533.083	158.395	171.878	161.226	160.328	191.935	184.395
artJ	257.182	184.41	275.617	82.0468	282.669	654.159	6.3089	4.64149	5.80507	2.49403	4.75746	2.29869	4.96188	2.55652	2.07542	3.85495	3.47572	3.36415	3.27617	4.18905	1.48496	1.39246	1.19329	1.87644	0.674176	1.36997	1.77191	1.10301	1.80785	1.57435	1.63332	0.771021	1.60286	0.853916	3.53063	2.14512	2.74118	2.53923	1.12779	787.747	877.491	884.501	1025.78	210.84	117.306	448.106	416.249	346.944	794.421
artM	113.433	98.7556	113.66	108.649	43.188	41.914	25.3111	21.7153	26.2653	28.1985	48.5845	45.8533	67.6175	65.3862	85.88	92.987	73.7366	87.1717	74.5616	77.7504	62.1036	58.6583	66.7752	55.1191	36.7356	41.4719	27.4953	35.3011	30.1279	41.1703	33.9556	29.527	34.7253	31.9541	33.416	37.2606	33.5378	29.1727	18.3728	238.25	213.227	290.66	301.463	65.1125	75.6955	96.2612	103.27	107.261	96.7687
artP	117.382	117.61	112.109	97.5938	63.9753	56.9132	51.3124	48.3738	71.0503	88.6519	99.8629	78.1219	154.225	129.796	188.125	181.224	152.786	183.794	202.204	167.94	206.597	165.861	167.748	147.979	114.675	123.652	95.5918	100.233	72.1925	91.5299	72.8454	67.3549	70.6551	65.5076	78.5254	78.0805	74.1913	49.1724	49.8269	363.813	383.396	346.924	382.845	121.457	89.7441	154.592	157.951	138.897	127.692
artQ	110.65	113.086	137.402	105.456	78.6898	82.9939	57.1092	49.6736	48.0528	67.3895	67.3041	80.6931	107.761	92.3289	140.229	153.13	100.539	122.082	111.713	105.333	103.259	98.0901	95.3717	73.5333	59.3297	55.7899	47.5269	52.0813	48.4133	45.6469	43.6328	34.3723	44.8372	32.2559	38.3879	40.5149	36.6353	36.4781	18.5501	310.372	263.472	318.432	347.418	89.9585	89.4914	133.163	114.681	115.197	116.846
ascB	7.91359	10.4317	9.44516	7.99696	9.97817	8.01346	13.0712	14.6344	20.2291	21.8648	21.8781	22.1627	26.1835	23.1459	31.5957	26.463	23.1113	29.2993	25.2438	26.5395	31.0207	24.8562	29.773	23.9492	24.0342	22.8322	23.2516	26.3467	18.6447	23.6146	24.9606	20.0011	23.4659	19.388	26.479	29.2696	32.5783	28.137	29.417	11.4068	14.5915	12.9196	13.1305	25.0354	22.5142	14.3436	13.9854	16.2718	14.7475
ascF	7.55248	8.44484	8.27969	9.82276	7.41177	6.61376	9.07997	11.6515	13.6272	21.1195	16.151	20.4182	20.4954	19.333	22.7341	24.6324	21.5218	25.335	28.1814	24.1472	28.8275	24.5558	25.2477	24.0593	25.0472	23.8439	21.7548	24.989	19.9681	25.3723	26.7874	24.8387	25.3489	25.4657	29.7794	36.2132	32.5916	29.6856	38.3768	8.74242	8.07032	6.17533	7.05343	8.77684	10.463	8.73783	7.79629	8.46934	8.51282
ascG	16.1407	14.852	15.5089	11.2717	9.22611	5.77297	2.74072	4.40355	3.4079	3.00961	2.62444	2.94459	3.10268	1.38826	2.18571	2.0299	1.53789	2.32505	1.58138	1.46034	2.03087	1.63831	1.35769	0.522542	1.17151	0.771485	0.816409	0.898442	0.50344	1.70983	1.67533	1.76778	1.16053	0.865571	1.15034	1.74728	0.811927	0.787926	1.54239	11.1041	10.6819	8.37399	9.6069	11.5067	13.2223	14.1244	15.0397	14.521	16.0433
asd	2012.27	2285.49	2044.27	1648.2	806.768	1122.04	211.803	181.149	145.95	172.2	133.236	147.02	106.175	86.3434	89.8214	92.713	69.9048	75.0286	76.7527	66.9692	84.2377	68.3216	73.1296	60.7725	63.2069	68.2273	75.0839	97.9082	82.2479	125.994	97.6474	116.217	136.672	137.696	144.437	149.431	131.109	117.733	111.917	1554.33	1442.49	3542.88	4950.6	2068.49	1643.91	1689.35	1667.31	2635.45	2381.36
aslA	6.2489	5.62169	5.44635	4.55663	5.90737	4.98019	10.5971	8.48969	9.36247	11.6858	10.5147	9.69191	9.27166	8.89919	11.1756	12.78	9.55964	10.8825	13.7093	12.8246	10.867	11.0792	10.7754	8.29441	10.0726	8.61252	7.40515	8.6542	7.19208	7.44621	7.03927	7.27069	5.88064	5.66183	7.88125	9.0672	9.41806	5.45173	6.09297	2.61279	2.14135	1.21723	1.63877	2.26359	3.03899	2.45164	1.78289	3.89406	2.89579
aslB	4.61551	2.55115	3.03108	5.98041	4.69362	5.85125	2.61544	3.128	2.23003	2.46174	2.14669	1.98968	2.00358	1.04091	1.22913	0.51887	0.914861	0.724495	2.06961	0.459425	1.46574	0.618497	0.605746	0.683871	0.638831	0.540896	1.14478	1.06151	1.07067	0.559429	0.564263	0.532728	0.949267	0.505717	1.98641	0.794006	1.69721	1.28899	0.890552	3.40602	1.4345	2.60937	1.84896	3.24193	1.90859	4.98372	3.82196	1.99811	2.05401
asmA	69.5546	65.439	67.4322	61.4653	50.0652	45.9888	35.3707	35.9562	30.7867	29.4753	30.5903	29.4612	28.7626	28.8932	26.147	32.6542	21.8042	25.9611	26.3013	22.4199	25.1456	21.9223	22.5472	23.2516	27.2035	26.9246	23.4681	29.3956	26.5745	36.6115	38.6924	32.471	37.8441	36.0071	40.704	39.0651	39.8475	32.4395	36.0673	87.5472	89.5474	81.1079	79.8904	96.4213	107.305	86.9131	80.5	81.2563	63.5982
asnA	68.2717	68.499	71.9632	102.664	38.2607	73.9813	7.13103	7.43297	6.12976	6.37346	8.01603	6.38697	5.65281	10.0118	5.14609	4.65008	5.83604	5.41073	4.02511	5.0323	4.13537	2.69448	3.14158	3.51129	4.87036	4.15177	3.08734	3.04909	3.58796	4.64219	7.1238	5.02056	6.73492	6.04294	23.1635	20.2603	28.5652	23.6652	66.9707	494.021	615.361	590.444	515.519	107.26	169.463	206.965	150.002	332.576	515.023
asnB	185.976	218.151	187.342	150.851	72.0766	121.622	33.9309	31.6642	17.2442	18.8593	15.2386	17.8798	9.81648	10.0453	12.2764	12.4028	8.74393	10.6892	11.8108	12.8235	13.2021	10.6367	10.7172	10.2802	14.5233	14.0535	12.1808	10.8502	10.9438	14.3274	15.1394	16.3836	15.9963	16.293	23.5159	23.2233	24.1574	19.6158	34.5973	497.188	650.937	400.242	387.405	301.371	294.511	244.764	234.335	321.13	349.852
asnC	18.2095	15.3752	17.5335	13.4201	7.93037	7.46352	7.71363	5.6154	14.0117	19.6219	14.4516	10.4337	8.27275	8.91858	12.6375	14.2516	6.15887	6.58438	5.57306	6.92801	3.4207	7.77232	5.70906	4.37364	2.79541	2.91306	2.31201	2.1988	4.21376	6.27682	2.60478	1.43454	3.06743	4.35776	3.37833	1.06905	1.39095	2.314	1.99841	5.60496	5.61866	2.04941	4.35653	3.94254	1.0279	7.93013	7.71886	9.56537	13.5204
asnS	928.493	912.174	962.974	805.701	112.614	118.91	54.389	49.8401	43.1186	51.2548	42.9671	47.4868	33.2312	33.477	35.7844	35.4307	33.8988	38.8295	40.169	38.5051	46.3798	38.1959	51.2139	44.4955	54.3868	57.1041	60.2609	64.69	65.7566	102.904	88.041	117.497	150.242	149.463	183.732	203.703	209.69	183.275	168.395	1256.87	1279.7	1371.64	1375.41	1613.66	1660.24	988.675	987.842	777.094	702.391
aspA	78.5673	73.2481	90.2833	70.9429	545.087	585.131	679.595	656.719	556.889	655.295	584.161	513.142	578.006	665.138	650.279	537.515	553.974	716.007	882.718	819.331	1066.32	950.658	1075.9	1158.12	1204.1	1298.94	930.665	963.95	853.468	1200.54	1262.99	1111.62	1287.85	1143.74	1348.15	1308.73	1211.96	932.315	1135.83	45.5716	44.8672	34.6944	31.0115	44.0758	46.075	44.2302	42.3248	55.3778	63.8958
aspC	900.166	1037.96	883.1	835.92	263.127	472.151	79.3597	74.4655	52.5535	59.4747	54.1633	55.099	33.2686	29.7558	33.2809	26.816	20.4127	23.4959	20.0014	20.4063	24.6422	23.2142	23.9928	19.517	24.9442	24.3244	30.691	31.9469	35.3849	53.025	53.2881	55.6015	71.5207	62.1392	69.6558	76.5502	62.4891	61.5337	47.3652	642.335	657.734	712.645	855.913	911.65	888.676	848.447	907.43	999.13	1022.82
aspS	356.627	391.856	362.034	359.41	142.173	175.542	82.2214	79.4267	63.4148	76.0592	65.0045	60.7383	41.2506	43.8026	38.0912	42.0314	30.5333	32.8922	28.2242	24.5331	25.5451	25.1515	27.4482	24.3139	20.6528	23.5041	20.4169	20.6632	17.6836	23.3345	26.1304	21.646	26.9335	25.877	27.6955	28.617	31.2767	26.1338	29.2305	359.196	374.372	375.407	367.351	319.174	392.327	436.021	408.982	394.585	325.12
asr	15.0272	12.1483	8.53194	3.98694	12.8844	12.3184	13.949	12.8911	16.7252	20.0878	30.0536	23.0384	26.7145	21.9538	32.6279	23.6605	31.5627	34.7758	29.4919	25.3603	33.2235	23.5029	33.518	18.8064	12.4572	21.2752	17.5534	16.9841	11.5302	22.7501	14.8321	14.0031	10.2521	9.70977	19.655	12.0689	20.9568	8.16358	9.79607	6.81203	4.17308	4.34895	6.93359	6.27471	3.05375	6.34292	5.73294	8.43645	7.30314
astA	11.4082	14.5076	15.4174	14.2836	19.7828	13.117	824.419	729.547	1017.08	1247.66	1319.6	1422.02	928.841	908.452	750.063	754.344	853.949	1139.89	1623.02	1549.16	1910.26	1723.43	1870.55	1733.4	1913.53	1906.06	1414.38	1821.04	1293.25	1844.32	1646.97	1341.81	1509.86	1467.91	1430.3	1696.81	1145.15	843.927	917.889	5.53628	6.07365	2.07741	4.00206	12.239	16.1067	11.0916	7.27419	9.14689	9.67534
astB	13.4248	8.26738	18.6867	12.4892	7.02481	4.90904	287.945	260.728	507.921	595.593	764.75	830.727	792.556	866.937	609.471	565.166	637.95	872.156	1263.08	1212.43	1591.4	1395.26	1376.8	1550.12	1623.4	1628.17	1081.04	1314.95	1002.73	1348.18	1327.4	1024.77	1168.93	1124.28	1101.17	1260.4	827.441	630.933	770.26	14.1824	14.8713	8.69887	11.1588	19.3311	17.4352	13.9581	12.961	13.9858	13.1177
astC	13.7993	18.4464	16.8189	14.8824	103.69	58.1922	1338.16	1171.1	1801.8	2145.2	2248.03	2425.43	1425.96	1479.4	1169.47	1109.84	1394.13	1805.53	2558.3	2445.61	3195.7	2776.73	2788.88	2920.26	2959.93	2895.58	2157.77	2553.21	1960.38	2536.18	2508.28	2013.49	2208.31	2133.52	1972.93	2188.08	1532.96	1239.69	1168.11	5.65066	4.48837	3.96214	3.62637	14.9267	16.8731	6.19153	4.59433	11.237	9.35659
astD	16.9536	11.0661	15.3861	18.6377	5.15303	7.29194	563.292	531.844	706.394	864.056	982.544	1145.04	910.648	957.434	729.676	723.537	771.813	1089.22	1523.64	1505.43	1966.24	1709.14	1722.67	1816.19	1918.4	1942.21	1345.43	1764.24	1256.24	1728.01	1690.46	1314.42	1481.57	1488.49	1447.64	1737.17	1087.39	845.965	1005.15	7.90669	12.642	6.81453	8.98132	14.6826	14.2488	14.1038	13.3749	10.761	12.9694
astE	9.03628	5.26854	7.30296	7.62826	4.22605	3.14253	103.419	105.793	252.804	288.006	448.036	433.851	452.692	413.889	335.226	350.246	393.552	464.95	726.295	695.835	885.574	841.514	975.219	871.76	853.968	890.361	811.639	893.535	771.189	989.847	919.624	792.025	894.077	858.837	803.865	905.736	692.661	565.452	449.736	10.4992	9.48149	3.32836	6.04346	7.47007	7.62807	8.52409	8.07433	6.65486	7.42326
atoA	0.611378	0	0.426286	0	0.174733	0.1949	0	0.179966	0.35283	0.373912	0.509467	0	0.507205	0.53899	0.848601	0.985135	0.434243	1.03165	0.736762	0.174454	0.927628	0.978575	0.958401	0.486903	0.909671	1.02695	1.449	1.55031	0.625472	0	0.612183	0.433477	0.901147	1.34423	0.595489	0.452254	0.840613	0.203941	1.26811	0.179631	0.495193	0.206425	0.877616	0	1.2079	0.21505	0.907055	1.05379	0.433309
atoB	0.895655	1.64725	0.702563	2.20922	1.05592	1.82022	2.20838	1.28527	2.61675	1.54061	0.839654	1.41995	1.53253	1.38182	3.49645	0.865921	0.954235	2.55041	1.88885	0.862556	2.03843	1.39775	1.57954	0.980792	1.41594	1.12835	1.09455	1.27753	0.944938	2.43127	1.76564	1.27007	1.68321	2.63741	1.09047	1.4079	1.30845	1.34446	1.39332	2.76314	1.49623	1.24743	0.964267	2.29067	2.25617	2.36282	2.36695	3.01037	2.26143
atoC	8.23198	9.64189	10.5118	6.99979	34.2238	35.7937	40.8722	37.1929	38.4478	46.0139	57.6702	43.238	58.367	48.7759	55.503	45.3461	36.6113	44.4184	44.6411	41.2162	44.7904	38.885	43.1251	38.0399	37.2437	47.1102	38.3684	45.4381	36.8697	47.5603	37.9554	33.4587	38.4326	31.0278	31.7925	31.9342	27.3751	17.3381	19.1263	7.84662	8.83844	6.59308	11.4389	5.87541	4.99263	10.1008	9.3729	10.9881	8.548
atoD	2.00104	0.452952	1.465	1.39362	0.857852	0.765489	0.696548	0.883542	0.692889	1.10143	1.00049	0.976123	0	0.705646	0.20831	0.773844	0.639575	1.01298	0.482284	0.171297	1.27517	0.192173	0.188211	2.07173	0.744339	0.336122	1.06708	0.152225	0.307076	1.04292	0.751379	0.851263	1.0618	0.754228	0.974519	0.740114	0.412699	0.400499	0.968458	1.05828	0.729345	1.01344	1.2926	0.974804	0.71162	2.11157	0.890638	1.03472	1.2764
atoE	1.4039	1.36194	1.5732	1.16399	0.687838	1.63035	0.930837	1.06266	1.04169	1.10393	0.877416	0.978336	2.87014	2.12174	3.02735	1.45425	2.02991	2.19977	2.41689	2.23191	1.73452	1.54087	2.26365	1.03821	1.04444	1.68442	1.60425	1.37313	1.6158	1.2195	2.63579	2.20408	1.59632	1.88984	2.1488	2.89299	2.68863	2.20774	1.73331	2.82848	1.58383	1.62519	0.647764	2.44254	1.66421	2.22218	2.67797	2.48895	2.02555
atoS	5.30095	5.17771	5.46823	3.37155	30.4457	26.3204	53.6716	50.1463	36.2706	43.5672	43.4775	38.9648	45.9954	41.1635	61.1554	51.7411	45.9549	53.4859	60.0305	51.6566	65.1813	54.6045	59.8306	56.0387	66.0156	68.7941	60.2794	64.1346	55.996	70.962	54.8608	53.2878	54.5867	53.7824	53.683	49.741	53.7155	35.5349	33.9896	4.67248	8.55773	2.79504	5.70703	4.52796	4.13184	5.21063	5.65606	4.65605	3.55114
atpA	2350.87	2835.78	2260.68	2048.68	1489.76	2152.93	358.288	309.305	138.903	167.882	156.153	157.721	133.618	147.528	118.405	107.719	70.398	91.1736	78.5908	73.9456	78.0117	62.0527	55.5943	57.7625	60.935	59.3975	38.769	53.2114	45.7486	64.4968	64.225	57.8296	74.8717	65.0199	75.9238	78.2822	63.5843	49.4212	59.6641	1657.63	1946.35	1989.51	2132.57	1283.12	1741.06	932.68	1001.1	1443.3	1811.41
atpB	812.76	839.093	841.72	718.457	238.933	291.077	84.5145	79.6845	63.6158	72.9356	69.2997	72.9652	63.1247	60.0571	60.7616	55.0154	34.124	52.4007	41.9286	43.0062	47.6596	40.2842	33.3368	30.8169	28.3035	27.583	26.7327	30.5496	27.9439	32.9062	34.6761	35.5048	36.0903	32.1725	38.323	38.4859	30.2904	23.2665	24.0558	594.731	615.902	523.532	581.305	319.504	311.067	442.982	439.432	524.769	575.23
atpC	1080.3	1255.21	1063.8	988.871	1256.68	1365.17	370.182	340.315	118.401	127.794	104.632	95.2263	110.457	141.745	95.3616	92.8391	80.7692	100.741	98.9716	84.907	103.236	84.0302	83.7834	136.098	132.774	141.934	94.0494	95.8788	98.4024	125.943	162.971	146.696	152.249	161.624	152.604	152.583	143.759	144.462	195.247	772.639	818.207	1169.77	868.895	640.447	1185.13	417.325	480.478	726.851	865.393
atpD	1767.86	2110.83	1774.84	1587.83	1807.02	2122	381.671	377.819	128.133	154.534	119.787	131.867	116.629	147.322	112.046	96.1753	67.5559	95.9901	84.9673	75.549	79.6448	70.845	68.7529	85.3362	83.2129	91.605	55.9297	59.475	60.6505	78.7448	105.252	81.3458	102.313	88.0426	96.0516	111.409	100.835	72.1907	111.691	1205.67	1443.79	1598.4	1530.25	1131.93	1584.51	718.713	736.942	1174.71	1399.41
atpE	1019.34	945.967	967.825	904.082	652.173	604.794	161.634	185.012	66.9937	93.3099	84.9887	83.0534	61.9107	51.1704	50.6403	50.7714	24.1466	41.0426	39.3032	42.1155	30.6975	36.0996	29.1162	22.0121	17.6836	16.7137	16.213	25.2313	21.6316	23.5286	22.8325	19.2048	33.7322	30.2115	26.3827	22.8991	24.3217	19.9148	14.5234	793.73	638.025	560.487	658.813	392.624	397.757	481.241	410.884	616.843	693.456
atpF	1866.66	2143.59	1894.27	1470.97	1125.92	1249.13	260.811	275.607	147.276	161.761	154.917	124.762	102.703	130.122	105.562	92.5901	48.3157	69.6323	63.8151	55.941	60.5168	49.5034	46.8933	52.2682	46.1016	55.1208	33.7966	38.7844	32.419	48.2011	52.8837	45.9339	43.0955	45.9178	39.2328	46.6734	39.1162	27.6243	34.0811	1378.95	1490.02	1511.59	1250.01	725.607	1123.92	800.451	791.712	1067.62	1246.62
atpG	1485	1861.1	1559.88	1229.29	1131.32	1717.72	267.074	236.485	84.4067	108.044	96.1593	99.7719	91.1464	92.4586	78.3262	71.2581	46.9518	65.4247	52.3672	50.7384	59.8294	42.9126	36.6841	35.8308	44.0948	38.947	32.6171	39.2486	26.1558	50.5519	41.7443	36.9073	50.1094	52.2335	55.936	67.0163	44.6532	33.0377	43.6339	1010.91	1286.68	1285.19	1520.57	916.332	1195.89	619.942	674.385	969.475	1243.26
atpH	1070.79	1223.72	1160.98	1131.61	709.986	722.55	129.146	122.643	64.9505	86.3811	77.9471	77.5634	50.0851	78.1929	47.5884	56.446	28.5868	48.4211	35.9275	31.689	30.0812	27.2	22.433	24.5348	24.3976	25.4565	17.2232	19.4668	21.3504	27.8394	31.5317	23.4281	25.2676	25.7518	23.7148	26.0969	27.6694	16.9065	17.6926	947.126	932.4	1171.95	747.862	425.054	731.267	579.914	531.333	710.939	839.913
atpI	269.516	241.191	314.296	451.478	105.093	80.5903	37.5752	40.8976	33.4592	34.1806	33.9498	37.3694	25.1326	16.8841	24.287	32.3186	21.8882	27.3226	21.8205	25.039	17.118	17.0549	17.3584	12.202	12.4346	9.06604	15.4741	21.4565	18.4354	23.2904	12.5522	16.5415	22.4804	22.3121	23.4023	22.4097	22.0236	18.1202	9.14861	202.266	202.645	107.224	129.711	96.0113	51.5971	211.282	164.284	139.724	148.446
avtA	393.14	422.082	371.455	402.304	85.3587	76.1886	39.5277	39.8	32.9702	40.2783	44.8301	32.4101	24.6195	18.0944	22.5778	21.0706	17.5837	20.6195	18.3591	17.0264	13.195	13.6148	14.1302	11.3747	12.4358	13.1506	15.985	14.4868	13.5565	22.883	18.3534	19.0529	23.1103	22.0318	26.4831	27.7826	23.929	18.5279	17.2628	309.788	280.339	263.3	311.861	314.798	259.981	367.074	393.78	313.905	267.462
azoR	115.155	133.552	120.897	81.826	13.8904	22.6122	5.58848	5.41323	7.77013	9.03776	5.19934	5.55327	5.99356	3.47408	5.92551	4.0215	2.56569	1.8471	3.42971	4.49782	2.98953	3.78447	4.11828	4.35883	4.23463	3.49351	2.52948	2.83123	3.35959	4.37388	3.78144	4.50144	6.002	8.66428	10.2353	11.6601	16.8566	12.0497	18.7692	50.5582	49.2067	52.999	67.4092	107.289	80.4506	77.3912	73.568	146.26	171.997
bacA	43.2546	43.6578	47.0961	41.028	15.9141	14.0463	10.6745	10.547	14.6701	16.7312	18.762	16.2186	13.2558	10.2447	17.6418	19.1929	13.9283	14.9791	12.4479	13.6781	9.10971	10.075	11.689	12.3396	7.20433	10.302	9.75434	9.69961	9.5356	7.29027	11.7572	7.78149	9.56334	9.58131	11.1614	9.67064	12.4272	10.8215	8.81559	36.5615	40.3944	29.7538	24.5004	41.3566	31.7597	50.7533	42.2037	44.733	40.1506
baeR	50.0949	50.0512	51.05	55.5917	25.9598	18.4265	16.3944	15.8803	27.1628	22.7257	15.1382	22.3779	25.5749	25.8834	24.0689	24.6594	19.3544	26.3193	27.6413	23.8764	25.3916	23.0854	28.6502	27.0356	27.0297	30.9769	25.7679	23.5911	20.1339	25.3437	25.7695	23.1584	30.022	21.9594	32.35	29.0481	23.4639	25.3411	28.6726	51.9194	57.0725	66.7266	60.0566	91.1785	106.368	68.74	66.7673	81.6009	73.1545
baeS	11.5282	12.9406	10.7724	11.6264	5.34728	3.88592	4.7146	5.59086	5.64416	6.41484	6.37814	6.54544	9.64232	10.4132	8.8532	10.5974	9.16132	9.88595	8.88207	7.28012	7.39803	6.71537	7.99896	4.59056	4.35852	4.52364	3.86324	4.52869	3.84271	5.58154	3.76107	4.35484	5.59905	5.96573	6.53469	8.31806	6.10642	4.72812	3.85462	15.2422	14.5802	17.5157	18.9222	13.1653	15.682	15.8544	15.5614	16.7107	15.6713
bamA	497.686	546.304	515.388	437.555	341.207	417.301	193.481	176.676	145.057	161.928	167.331	169.28	179.074	165.61	182.557	162.953	118.05	138.894	120.976	111.516	110.055	99.1319	89.5489	82.5983	65.7184	62.6505	60.483	61.7663	51.7137	62.9499	56.8394	51.807	57.0492	58.0107	58.2106	59.6176	54.2066	47.6384	37.2487	368.363	382.194	395.525	432.899	494.032	547.497	515.798	527.754	613.326	567.53
bamB	431.765	414.673	430.509	498.036	215.925	201.781	144.145	160.483	207.191	202.228	205.637	216.162	252.614	286.301	315.814	337.796	334.843	352.608	330.874	342.829	320.638	343.219	330.852	343.053	321.966	317.073	245.427	264.34	263.771	248.177	283.18	265.758	260.831	263.811	280.253	270.944	277.874	289.517	254.563	318.684	304.324	373.171	342.118	416.94	436.989	483.519	449.631	504.359	460.928
bamC	663.857	717.545	664.287	719.687	191.673	226.177	89.8339	89.8775	73.9011	89.1353	76.587	77.5353	70.8235	82.1551	75.7936	77.3305	58.9966	74.5148	77.6988	77.1397	76.3172	73.4918	82.3452	90.039	92.4055	90.6468	73.7097	77.2296	81.0431	113.795	121.485	108.969	140.342	139.145	153.442	161.953	149.896	137.127	149.333	537.585	556.907	630.754	547.592	992.234	1337.31	705.667	722.569	790.609	747.182
bamD	490.767	504.988	488.655	525.421	110.823	93.3547	51.7296	48.1013	42.1726	47.3311	39.9973	37.5323	38.2538	31.8552	29.194	31.6316	25.0899	24.7227	25.1298	20.6211	18.9839	17.6096	21.3045	15.319	14.845	15.5511	15.0187	14.496	16.6901	17.6455	16.2005	18.0991	21.4627	22.3601	33.7936	31.7822	30.0314	23.0271	24.1125	466.492	466.302	447.031	425.593	630.532	550.012	534	569.289	512.003	461.922
bamE	280.079	219.962	266.558	296.734	184.929	105.733	83.7202	77.42	67.1616	68.6835	76.6123	47.3077	76.7548	87.2076	104.592	89.2602	87.2047	103.752	121.544	105.6	146.204	121.45	123.324	136.552	125.827	128.04	137.91	127.189	123.524	156.015	134.009	158.149	166.388	174.726	206.301	194.556	198.414	182.067	165.216	271.492	271.47	198.037	194.619	379.462	222.566	299.234	280.139	311.315	261.876
barA	30.9898	29.5732	30.0966	29.3803	10.4798	12.0575	5.80684	5.77927	6.16513	5.78303	6.43598	6.71347	6.82658	6.15137	5.36008	7.53677	4.40905	5.19681	4.69716	4.16052	5.03786	3.74329	3.30403	3.94733	3.29356	3.63736	4.27685	4.68567	3.35996	4.47259	4.11975	3.8895	5.14939	3.76355	5.71817	5.23266	5.52466	4.23771	3.7263	35.9685	34.0261	27.6369	29.0637	21.9417	18.539	34.3773	31.1096	23.6386	21.3328
basR	29.7464	36.1356	30.2816	24.3999	84.1657	87.2417	92.5004	84.4096	138.365	169.373	151.455	149.555	165.589	186.543	154.006	142.644	108.175	133.518	142.193	120.7	123.485	104.747	107.997	135.35	124.518	123.083	90.4174	97.6061	70.2983	85.0967	87.8675	62.5691	53.3156	57.3678	54.4699	47.3826	56.7144	36.9124	58.2719	47.8947	47.4641	34.7506	36.2951	45.4049	40.4336	33.2729	34.644	36.7106	33.5212
basS	25.9992	25.1631	23.7614	25.5249	37.6046	32.5333	52.1582	46.5627	69.2023	75.009	72.1337	74.5549	80.8846	88.3633	95.1086	84.1002	68.9903	86.206	80.3779	71.9692	74.3244	69.189	64.9058	68.5036	68.3303	72.4463	61.4399	63.8637	49.9656	62.0536	53.6484	39.0213	48.9947	46.3648	40.1154	48.4405	44.2669	36.1093	44.0154	40.9075	47.6766	33.9648	39.7628	42.021	42.1974	39.4864	39.7447	34.5521	24.7986
bax	101.472	86.634	91.6632	134.396	76.5235	49.5216	33.3997	33.7982	46.6346	41.7497	43.6187	35.1433	45.026	38.7034	36.6619	34.3594	23.472	20.3517	18.7977	16.6569	13.7613	11.8916	11.7977	10.2456	7.53704	12.4255	11.8627	6.48367	10.6114	10.3369	11.9559	12.1999	17.0661	14.6985	30.2299	25.3377	32.3921	24.622	27.1289	131.256	82.058	117.116	87.9499	83.6658	87.6888	165.621	173.032	148.346	135.571
bcp	739.96	662.46	720.001	600.615	113.993	121.762	49.3514	50.7435	51.2054	56.849	65.8397	53.5873	44.8667	58.8529	53.3673	49.8353	40.8133	44.2034	56.3474	40.509	41.7976	38.9535	51.3971	47.1087	48.4067	45.1849	41.307	29.1418	35.6609	47.4671	38.0762	41.9396	41.85	33.1776	46.0916	49.7988	48.7984	31.2887	35.2496	684.508	580.746	736.964	537.667	426.747	333.902	590.01	604.91	503.953	471.338
bcr	106.714	111.575	111.611	143.91	25.4054	17.7909	27.6596	33.3472	30.1821	26.1607	27.8475	27.0605	24.1197	19.4444	27.2509	27.0314	25.8719	27.9131	27.7872	20.1203	24.7436	22.8932	27.8694	22.4446	19.5576	18.8046	24.1568	22.456	20.2566	24.9643	24.2599	25.4314	27.8793	23.932	23.3271	21.4242	21.2126	20.0653	12.1686	130.097	140.208	85.0751	119.566	159.647	125.313	183.607	161.505	132.365	96.8701
bcsA	6.28139	6.07723	4.66229	8.17311	3.38778	2.51919	2.64497	3.3103	3.11344	3.43888	3.29257	3.06411	2.5215	2.32225	2.26755	2.79155	3.07626	1.83779	1.77031	2.60183	1.70628	2.04324	1.61995	1.37166	2.1481	1.9996	2.20608	1.96532	1.51586	1.54008	2.43471	1.50848	1.56798	2.33893	1.13482	1.76118	1.63677	0.963171	0.840567	4.59901	2.40024	3.74568	3.92665	4.73801	3.78308	5.02472	5.86209	4.34818	3.66203
bcsB	12.4165	13.9887	14.1128	13.6227	12.0071	11.7662	3.61818	2.70364	3.43557	4.6811	3.25994	2.87631	3.73934	3.19893	3.48226	3.17921	2.65779	2.53527	2.66462	2.57231	2.27102	2.39575	1.97308	2.3028	1.98242	2.33325	1.71326	2.15652	1.34857	1.62521	1.70312	1.24615	1.50422	1.81643	2.65069	1.76147	1.52011	1.07801	1.84238	6.24679	6.68161	8.72912	9.64421	8.23059	7.72898	9.75195	8.89524	8.56055	10.2466
bcsC	17.567	20.4873	16.2961	18.2631	16.1098	14.0612	20.8706	21.4148	22.6453	26.2055	24.87	22.9881	25.4724	25.3853	24.0122	28.7248	22.4998	21.7489	22.9645	20.3994	19.9905	20.7583	20.8691	19.7082	18.2398	20.0782	17.1405	17.1985	14.8562	18.809	19.1006	17.0042	17.157	18.6764	18.5983	19.7182	20.3994	17.5416	15.8687	11.2766	10.4859	12.1849	12.211	13.5807	16.7046	13.8224	15.1278	19.0758	17.4171
bcsE	130.053	128.184	134.431	91.3001	116.863	116.549	184.49	165.079	189.876	224.603	209.927	218.687	213.721	168.671	194.953	180.158	127.949	151.667	136.282	112.125	126.77	104.311	100.256	81.4615	70.8224	68.5417	69.3825	77.363	54.3946	65.172	53.6826	48.229	46.2749	46.9993	42.0051	44.1376	44.3268	32.0935	25.3824	50.9566	51.5752	40.9473	57.2418	78.9368	55.7241	79.2605	78.507	68.9508	52.487
bcsF	26.9484	18.7692	23.126	13.635	24.8831	12.5558	12.8281	14.0345	14.9539	29.1593	25.0475	26.2913	26.656	20.7118	29.4922	29.394	18.4044	22.7367	19.152	13.6047	19.5005	18.5807	11.6985	6.60363	8.22494	6.3837	7.36955	14.7182	8.48297	7.80287	5.70813	8.32863	7.33309	5.20889	10.0954	8.17826	8.55061	2.76595	4.77744	4.8725	13.4321	4.89936	12.6466	10.7716	2.45731	18.2288	10.7642	9.28981	3.67297
bcsG	65.7027	77.5793	64.8355	66.7314	35.4795	29.3787	39.9504	39.9591	52.2277	62.1583	71.9591	67.7216	70.0672	53.3982	74.3985	71.6144	46.1057	56.1671	52.4359	42.3859	40.0434	30.9425	34.167	30.5654	23.6173	25.0042	25.1968	27.2738	21.6316	30.3197	24.0186	22.0044	21.9294	22.1006	24.8443	28.6239	21.2272	14.3039	14.851	26.5899	28.4953	25.1967	36.9833	33.8535	26.2113	48.0824	46.308	37.4042	24.0107
bcsQ	19.3806	21.1371	17.3215	18.8149	17.6745	7.41396	20.4432	20.0708	40.5699	38.4683	31.4926	24.9242	29.818	23.7649	26.228	25.0397	16.5185	17.5409	18.2596	14.9315	14.7563	17.7664	18.5601	14.8735	9.96169	12.8737	14.7195	11.1245	11.4909	12.5496	13.3638	12.1172	11.5304	8.96509	5.49147	7.03786	5.57171	5.64209	4.75079	7.45434	7.49201	6.60313	6.44925	10.2995	9.8162	15.2454	14.1154	9.29265	5.24459
bcsZ	7.78996	8.40968	6.64325	8.34664	7.70672	5.38695	2.08587	2.01084	2.38615	2.9685	3.44546	3.04	2.08793	2.00746	1.87141	4.05534	2.29831	2.32565	2.59963	3.59074	2.50937	1.26605	1.80356	1.52713	2.22898	1.81178	1.49122	1.91457	1.65521	2.08207	2.25006	1.61448	2.33175	2.71031	1.63423	2.57094	2.30694	0.839529	1.40863	5.70439	6.55225	6.91943	7.22547	5.95502	8.38194	7.08207	7.33448	8.30408	6.8801
bdcA	10.777	13.8797	10.4942	9.27424	2.70836	4.44257	2.15598	2.95356	3.86038	4.77288	2.55483	2.17536	2.31226	2.94859	3.0949	3.4132	3.36538	3.44896	2.23918	4.1356	1.86071	2.14135	3.67011	2.07173	1.93528	2.18479	2.6423	2.54433	2.99399	4.3579	4.32579	3.95229	3.94384	2.80142	1.62884	2.74899	4.21543	2.4173	4.11101	7.53394	12.642	6.58738	6.00134	14.3018	12.3347	16.2742	11.1648	7.68646	6.32121
bdcR	30.3754	32.3563	28.4988	21.7771	11.107	13.457	7.51545	8.28388	6.57369	9.42524	7.5378	8.28028	7.78227	4.13498	6.74274	7.34174	4.04526	3.95728	4.30646	6.50063	2.64327	3.86092	3.78133	1.77875	1.66161	2.43858	1.78656	2.3787	2.05648	0.776043	1.34186	2.05865	1.97524	2.1046	2.17544	1.15652	1.84256	1.56458	1.69864	40.358	44.5023	25.7906	38.2328	46.568	27.5351	39.1238	39.7638	29.5657	23.507
bdm	1.84262	3.47577	2.56956	1.42588	1.05325	0	0	2.16959	0.531696	1.12693	0	0	0.76433	1.62446	1.27879	0	0	1.03643	0.740172	0	0	0	0	0	0.456941	0	0.545892	0	0.471276	1.06706	0	0.435484	0	0	1.19649	0.454348	0.422252	0.614655	0	0.541388	0	0.622141	0	1.79526	0	1.29627	1.36688	8.89281	17.6302
beeE	0.644024	1.09335	0.336787	0.747551	1.10438	0.307961	1.49454	1.70618	1.95127	2.65868	1.61002	2.51328	1.20215	0.283885	1.67609	1.86793	0	2.98854	1.94026	1.10262	3.22463	0.927746	2.42299	1.53871	1.91649	1.35224	0.858588	1.95971	0.74123	2.79714	0.967309	1.59818	1.13912	0.60686	0.627287	3.09662	1.10688	0.322246	0.890552	1.98684	1.17368	2.2832	2.42676	1.56868	1.14516	2.0388	1.79154	2.99716	1.36934
bepA	85.4555	81.7434	86.154	82.5727	50.1158	57.1999	53.5205	50.0161	27.6133	30.6765	31.1501	29.2641	52.7764	48.4141	51.8855	49.6762	39.3915	43.4281	40.843	39.8736	41.6615	37.9446	38.1852	33.1986	31.6188	32.9555	28.9144	32.4697	22.7371	32.2741	29.0596	26.536	34.0608	29.2039	38.0426	39.9528	41.3669	35.1865	35.4627	84.3501	83.5653	67.742	68.6842	139.413	129.982	112.935	114.952	133.455	109.25
betA	85.7465	97.9457	83.37	99.8068	8.57729	9.33945	13.3578	10.8674	7.0791	9.32297	7.54231	8.59794	9.48483	12.0391	9.83547	7.75268	6.51325	7.16756	7.74989	7.816	6.28822	5.33736	6.04876	7.65088	7.26512	7.8684	4.65724	5.73781	4.62984	6.48281	6.79721	4.3908	5.82785	4.78806	5.25855	5.40323	4.03907	2.30413	4.61104	16.3058	20.739	42.3816	45.2173	56.6233	78.7752	53.1169	55.0384	64.8657	63.8951
betB	156.267	202.957	147.046	192.886	25.1751	21.9649	37.4131	34.519	34.4617	45.1966	30.7346	41.6508	32.5035	34.9374	31.8787	32.4798	24.1814	36.8556	33.864	31.4572	31.8137	30.1875	28.2945	30.8438	33.9719	34.7965	27.537	31.5177	26.0536	31.8422	30.0995	27.3317	28.1176	27.1583	27.0198	31.7803	29.2257	21.2713	28.0847	30.4853	31.1866	52.0014	68.1676	125.661	154.812	79.6454	85.9882	98.5479	105.901
betI	121.388	137.13	123.889	136.186	33.6611	27.6201	26.1798	31.6804	33.0085	35.8088	32.4331	33.6792	24.9889	30.2348	24.1927	29.4485	26.4423	30.6487	30.9966	28.7788	26.0862	26.2188	25.6783	29.4692	35.7533	33.1621	29.4782	30.0372	25.1027	29.7905	34.2276	24.636	25.7406	27.4264	25.0531	28.2066	26.8346	24.3855	29.7956	18.8934	23.3006	37.9379	37.6513	70.1252	70.8776	53.3323	50.7141	63.4682	65.9635
betT	81.793	85.1165	75.3131	98.4239	18.3434	12.663	26.3373	25.4591	37.4916	34.1071	40.5203	34.363	39.7722	36.6293	43.8638	48.8717	46.2815	45.7313	47.1614	45.5619	40.1403	45.8527	48.4043	45.5046	42.0224	42.3457	39.5361	41.5311	37.4852	44.0799	40.8524	40.789	38.1292	39.7043	36.1489	38.4547	40.9398	39.6861	33.9128	15.178	13.7887	15.9885	17.4853	43.1499	40.1289	41.5036	39.8452	39.1239	40.6345
bfd	48.9855	21.5605	29.886	33.958	22.1669	18.2186	20.525	18.6251	22.9693	25.59	14.4571	24.5592	25.3993	10.1966	24.7889	44.7282	39.142	23.5349	46.7334	22.1316	50.169	32.016	48.6337	12.4622	17.2091	16.5708	72.5617	65.2131	82.4806	69.7364	16.35	45.8263	25.8726	53.2108	37.7724	32.2098	41.1599	52.4254	10.3487	77.3602	36.37	14.472	55.6679	29.1661	16.13	43.794	49.2077	40.1056	29.655
bfr	466.149	333.045	486.374	240.84	934.095	934.176	1766.24	1799.12	1821.41	1867.47	2475.31	2450.29	2860.61	2064.59	2615.98	2381.9	1832.76	1797.52	1633.97	1515.45	1207.27	1156.04	1119.91	802.957	492.462	531.194	560.147	536.363	431.084	467.734	425.685	329.916	304.023	271.517	311.811	232.489	280.503	285.293	138.071	193.674	170.985	94.0959	110.493	153.647	93.3057	196.055	194.665	208.825	190.717
bglA	106.227	125.754	108.018	86.3016	58.6135	94.0144	39.0188	38.0763	32.3803	40.9921	33.2815	37.4819	31.07	23.0673	28.677	24.9403	16.3922	27.9059	23.6485	20.6634	18.8714	17.342	16.8978	15.0416	14.3251	14.0054	14.9847	13.3165	10.0382	18.4068	14.9449	12.15	15.9698	14.3244	15.345	19.696	16.5312	12.8156	12.2302	89.5727	97.3828	68.7777	106.628	139.761	111.507	102.276	98.1079	126.913	135.557
bglB	0.657242	0.956391	1.3748	1.19883	0.24151	0.448973	0.435774	0.99497	0.650227	0.861348	0.469446	0.916022	0.701042	0.496649	0.488711	0.998521	0.300098	0.237653	0.113147	0.562625	0.170951	0.360681	0.353245	0.373878	0.419105	0.23657	0.0834485	0.214278	0.432253	0.407793	0.0705115	0.266283	0.166071	0.0884736	0.182903	0	0.193644	0.37584	0.194749	1.07588	0.912585	0.665731	0.505421	0.640349	1.11301	1.38709	0.4179	0.291302	0.698722
bglF	9.81948	7.51567	9.16175	16.8919	3.81593	1.82415	1.80331	1.49722	1.40653	1.55538	1.05963	0.964896	1.05492	1.05875	0.956032	0.47809	0.602113	0.59603	0.340527	0.362843	0.385869	0.203531	0.730895	0.450087	0.210222	0.711978	0.753436	0.80611	0.75886	1.04319	0.742737	0.901577	1.24951	1.13164	0.894503	1.25417	0.728487	1.06043	0.879171	9.65159	6.86625	6.58317	7.60554	8.94764	12.4776	11.6292	10.0616	6.79441	5.25715
bglG	0.317011	0.538184	0.331556	0.551955	1.35903	1.66748	0.367831	1.39973	0.686059	1.74492	0.990631	1.5464	0.197247	0.558953	0.330012	0.612973	0.168872	0.133733	0.191012	0.271374	0.288595	0	0	0.126234	0	0.532495	0.140875	0.120579	0	0	0.119036	0	0	0.149359	0	0.117251	0.435873	0	0	1.81627	0.38515	2.88995	2.21842	0.463294	0	0.501782	0.529115	0.491768	0.168509
bglH	1.14865	1.48575	0.171622	0.476176	0.70347	0.62773	0.475996	0.362269	1.20741	0.978485	1.43577	0.960548	1.3273	0.72332	1.19576	0.951871	0.437063	0.761459	1.18647	0.491644	0.448153	0.315177	0.30868	0.196026	0.183116	0.206724	0.437524	0.49932	0.314767	0.213808	0.246463	0.116345	0.435359	0.0773118	0.239743	0.242768	0.620452	0.41053	0.453812	1.66334	0.498409	0.41553	1.32497	0.479625	0.583555	0.51947	0.82165	0.848505	0.261673
bglJ	26.6121	19.7104	28.6517	59.2814	15.603	6.36271	4.54092	5.01117	8.97766	6.82142	7.58227	6.29988	6.08759	6.0378	5.29625	7.56723	6.25425	4.45757	7.78164	5.02521	5.52226	4.32218	5.15331	3.42843	4.07608	7.23109	5.21738	4.76342	5.70536	4.5893	6.02499	8.60177	7.09514	7.00664	8.95781	8.82962	9.14756	7.63696	6.22335	63.9892	64.1888	60.8487	69.3093	45.5647	51.9587	74.1283	61.6185	41.2824	33.4923
bglX	75.0521	87.3608	78.0126	69.0902	33.8086	42.4037	24.0485	22.1264	21.9897	28.5469	21.9377	22.5298	17.1705	20.6132	20.4941	21.6007	14.2699	19.289	20.0368	17.2974	17.5016	19.0173	17.2134	18.2534	18.5544	21.0436	19.139	17.831	12.359	15.8471	17.4726	13.0577	15.0619	13.437	13.8893	14.5629	12.8197	12.7681	12.8529	57.5031	60.1113	55.6126	59.3579	76.7792	79.5921	59.8857	57.3019	53.1976	51.2489
bhsA	78.1616	59.945	67.2269	31.0378	1.32269	4.42604	2.98328	0.908199	3.11598	4.71738	5.14207	6.02018	14.7178	2.72002	11.2415	9.94299	14.792	10.8464	21.0691	21.1293	24.8108	28.6427	53.686	12.6953	12.6243	20.2983	71.2961	82.1483	80.4896	100.055	35.9142	86.4081	104.141	111.446	163.78	129.331	152.718	117.328	49.4187	669.458	863.403	171.364	566.899	390.282	104.845	320.691	270.07	109.55	64.5076
bioA	49.5709	68.442	52.4907	66.8507	15.255	11.2126	18.4963	17.0741	20.4765	22.2661	17.9972	18.9636	16.6375	14.9601	15.3099	19.0905	15.1207	20.4779	23.6717	17.6958	23.7809	19.2597	19.3463	23.7526	26.4728	28.8494	28.1528	30.0428	29.1972	45.1142	45.1823	46.4489	61.7571	58.4364	64.811	69.4581	57.9762	52.6945	49.0632	242.492	248.4	259.806	248.461	285.973	344.527	298.118	300.854	134.757	88.7799
bioB	114.954	149.288	110.498	128.847	19.341	22.7921	22.9205	18.3446	19.3065	22.7984	17.8416	19.0234	15.3835	11.6848	16.1858	14.7855	13.3064	13.0106	12.44	10.9097	12.5302	9.91378	15.2234	11.6721	12.9893	15.8413	16.424	16.7724	15.3525	25.7939	23.8315	27.2887	32.5727	31.7036	44.6875	51.0022	44.3328	34.1798	33.1309	619.972	674.934	551.214	640.755	896.494	868.373	689.362	726.062	292.727	178.436
bioC	63.1757	84.4117	63.5048	87.7937	13.6923	11.916	6.10862	5.73391	4.70931	5.31267	5.2645	4.96506	3.05732	3.86775	3.6537	4.58088	1.30876	3.10929	3.59512	2.55382	2.07686	3.37065	2.47587	2.93495	2.08887	2.50558	2.33954	3.73796	3.23161	3.81092	5.66695	3.1106	5.27672	6.77982	9.40101	7.78882	6.15282	4.91724	5.58126	347.881	420.66	513.355	471.194	304.682	494.063	474.62	456.929	252.265	124.438
bioD	62.8123	80.8348	56.4848	74.045	11.4087	11.7897	3.85978	5.18397	4.74291	5.02631	3.42425	3.24539	4.13956	2.76014	2.03702	1.89181	1.87628	1.15567	1.65065	1.17255	1.95951	1.12753	1.10428	2.4934	1.74689	1.80777	0.521738	1.19086	1.20113	2.88956	1.61646	3.19098	4.3263	2.58139	3.62124	5.06618	3.49759	3.13311	2.70581	307.183	342.816	504.034	460.939	229.921	329.613	442.912	445.918	279.668	141.458
bioF	99.2433	133.513	101.514	139.863	21.2729	16.4779	11.462	12.1722	9.44623	11.5913	10.3376	10.1978	6.71816	6.68347	8.25072	5.99679	5.75174	8.62526	5.53687	6.19472	6.58784	5.95685	4.53759	6.495	5.3836	6.17417	6.22743	7.25262	7.31518	13.2703	11.9904	15.9625	18.2851	18.7249	26.068	31.6934	22.7424	19.4263	18.0277	604.544	705.029	636.194	743.097	675.616	844.618	792.469	774.415	351.858	177.554
bioH	42.5022	41.2873	39.7732	41.7446	14.4586	11.8487	9.98296	10.333	9.38433	9.62934	7.31294	7.89026	5.13915	6.06801	6.80697	5.32356	3.11658	3.62952	5.18409	5.00827	5.48275	4.46185	5.98833	7.12609	4.60853	4.04654	4.43511	5.62876	3.69686	5.82938	6.84895	4.75813	6.54366	4.70218	4.86046	4.70966	4.85015	4.82158	5.94856	28.8179	26.3416	26.8416	27.2326	32.189	32.8407	35.9526	33.5072	38.6162	34.3916
birA	35.9827	35.9063	35.91	32.0425	12.953	15.8928	6.0555	7.39816	6.1822	7.93751	3.60504	5.35958	5.6399	4.11663	5.57586	6.77173	3.95067	5.79371	4.96513	4.70268	3.75084	5.01201	4.7795	3.60944	5.41518	5.88266	5.85902	5.74625	5.05817	6.80001	12.1705	8.08215	10.6884	10.3531	9.89893	10.1593	10.8579	11.4074	6.74183	50.1171	48.7227	44.3768	45.5406	45.2273	45.2593	50.8686	49.0549	37.9227	49.3501
bisC	69.745	81.9604	77.82	74.2266	36.0163	45.8268	42.6724	44.2228	26.0791	34.7813	24.7966	28.5597	20.7253	21.6984	20.1188	22.4765	13.0809	17.0252	17.1933	12.6027	13.9716	12.5554	12.5105	11.4531	12.8977	10.9324	9.90184	9.94548	9.63875	11.6032	13.1478	11.8487	13.0701	12.105	17.0523	18.585	14.7322	12.4006	12.9298	55.8145	58.2864	54.2942	61.135	62.9127	72.8392	87.9931	87.2836	98.4642	84.2384
blc	83.2287	73.1084	70.4175	57.3878	256.686	205.764	349.962	328.437	469.493	515.324	567.678	482.347	537.642	426.447	570.802	636.279	573.06	609.561	732.621	670.147	709.057	690.975	844.043	648.59	647.091	650.811	768.641	769.412	650.806	684.98	500.59	506.434	457.453	452.061	417.428	390.902	404.964	378.904	253.365	15.9862	23.2421	11.8277	18.9908	42.3601	48.8885	37.2277	28.7506	49.0746	42.788
bluF	68.3048	69.0062	61.4786	105.078	24.5898	10.1546	12.066	12.6631	16.014	13.3558	13.9561	13.6696	12.1233	7.14117	10.1417	12.4878	10.496	7.57313	9.36575	4.49782	7.67314	6.0972	7.92768	4.18448	4.07175	3.49351	9.63149	5.57919	7.13913	6.65591	3.53483	5.12233	4.06587	6.08563	8.10298	5.26324	5.86973	7.55843	2.04342	61.1715	44.0201	25.0581	42.8967	47.4589	25.1733	69.8831	73.3244	36.3385	23.2743
bluR	123.607	117.743	126.245	118.652	46.6193	41.9466	27.1283	28.1691	45.0285	44.3937	46.895	42.2605	55.2573	54.6456	48.6781	54.8454	44.0258	48.9331	53.2924	35.8397	38.4441	42.8183	39.5489	40.4156	35.5965	34.5538	37.2102	33.9174	29.899	37.3121	33.0748	42.4061	45.0404	36.8892	48.0166	41.1594	46.9738	42.2601	39.222	155.441	133.66	139.523	141.076	166.871	134.494	197.182	196.428	170.754	149.135
bolA	390.497	340.914	425.432	284.746	2227.81	1743.2	6950.41	6641.52	8722.54	8348.9	8778.13	8810.05	9617.06	5710.85	10204.9	11536.6	9843.11	9006.85	10888.2	8831.3	10819.8	9932.01	11050.4	6940.54	6627.13	6826.33	9273.95	9469.5	7912.85	7797.34	5133.91	6316.52	5361.36	5609.48	4055.03	3844.09	3641.66	3829.74	2088.95	134.591	151.048	54.9363	87.5857	302.011	138.97	266.347	251.145	399.098	340.186
borD	144.853	101.124	108.551	51.8556	9.28581	17.2626	0	0.796991	0.781267	0.413975	2.25621	0.880502	2.80774	1.98913	2.81857	0.872548	1.92308	1.14219	2.719	0.772584	5.34049	0.866738	1.2733	2.87505	0.671424	0.75799	0.802127	1.02985	1.73122	5.48773	2.03332	1.59974	1.9954	2.97651	6.59292	4.67329	2.48181	1.80633	1.55998	56.8789	41.1187	25.5967	35.9509	8.79313	9.62865	12.8569	10.0424	18.2004	40.7774
brnQ	116.286	116.483	120.466	168.112	17.5797	14.2259	20.7582	19.4375	19.4021	21.2068	17.0857	21.4743	18.8859	13.5568	28.9821	39.6454	53.1119	67.1607	146.796	140.414	237.62	233.682	312.432	260.543	278.975	289.028	347.932	373.27	343.175	403.872	318.07	343.122	377.143	397.485	369.064	425.79	389.217	369.128	266.911	850.649	967.234	461.685	554.34	348.51	308.221	183.269	154.892	209.859	146.278
bsmA	27.7399	19.5655	23.967	12.133	1288.15	736.288	1638.27	2031.44	1971.88	1461.61	1575.9	1240.21	1673.97	1978.41	1849.42	1940.29	2264.11	1961.91	2164.64	1761.02	1720.16	2030.46	1787.43	2335.36	2371.48	2155.56	2196.39	1776.28	2333.9	1770.19	2182.56	2096.5	1780.92	1838.83	1164.95	869.275	1320.28	1518.36	1506.27	13.4658	14.6532	9.36605	7.35801	12.1425	13.344	16.9694	17.4464	23.6988	19.233
bssR	263.265	207.634	277.512	117.903	2395.88	2549.82	3318.87	3961.4	3049.11	3279.79	3336.07	3234.16	3824.28	5208.41	4902.54	4872.38	5530.16	5635.49	6395.09	7041.33	6476.67	7827.45	8976.63	11817.5	13478.4	12804	11603.7	10162.4	11238.3	13149.3	17198.3	14362.7	14718.4	14746.7	14751.4	12616.8	16141.2	17926.8	18416.5	1010.74	1054.84	441.643	300.542	249.429	241.226	310.984	266.029	230.459	218.909
bssS	40.5811	41.8074	41.8989	26.5718	162.374	112.45	679.135	679.974	1101.62	953.145	1175.13	1096.89	1563.55	986.599	1797.05	1715.22	1838.61	1647.41	1749.87	1497.79	1636.41	1630.35	1688.74	1214.45	839.138	916.74	1208.26	1170.73	1068.65	1066.1	778.699	1058.32	938.635	991.772	1014.01	875.17	1007.21	1052.75	631.656	21.5536	29.7087	12.1208	16.2436	20.7828	14.185	36.7836	37.0505	45.7344	28.2084
btuB	80.68	91.3942	75.8083	56.2563	41.1231	59.9671	14.3508	12.6365	11.0178	11.4782	10.3364	10.1723	7.42705	6.33934	7.93477	10.2195	8.35053	7.82631	8.05885	6.09399	8.18273	7.80346	7.98075	5.26858	7.75686	6.16005	9.33076	9.08052	8.66228	13.7416	9.45027	10.5026	12.0191	12.4674	14.428	14.8405	15.6707	13.5284	8.35236	52.1634	56.4367	51.3494	69.6741	56.1173	47.3935	69.8848	66.9705	79.7936	85.0074
btuC	30.4287	27.245	25.7427	39.2445	12.0592	10.347	10.8274	8.35988	10.4193	11.9103	13.1854	15.3051	17.839	11.4457	18.5836	18.1741	16.5696	17.0013	17.6012	16.3235	16.2514	14.6762	14.8825	14.0016	9.75926	10.5632	12.5004	14.9176	12.3483	13.0397	12.2891	10.2598	14.5914	13.1258	11.3283	13.4053	11.7146	11.3683	8.04129	15.139	17.7452	14.7944	20.9662	20.6867	12.9854	30.9678	30.5479	26.0141	21.4223
btuD	104.012	86.8888	93.4292	93.8346	43.3771	49.3985	51.9282	48.269	63.3952	78.5426	79.3781	76.4523	61.6356	80.3131	46.5891	45.3202	27.8923	35.5205	31.7623	31.0424	23.3502	24.9725	17.8025	25.217	18.9503	22.1363	10.6908	12.2456	9.90811	10.6023	14.3471	10.7861	13.6102	15.335	11.1992	14.0012	11.188	10.0902	13.6979	39.2918	47.281	38.1646	35.4223	72.7297	95.4092	87.545	85.0309	102.079	86.3177
btuE	183.862	191.228	194.309	165.713	126.115	125.041	134.974	118.219	212.216	250.032	243.941	258.164	159.712	136.878	127.101	121.991	81.6837	90.6426	79.9386	81.474	67.6089	63.0128	54.0277	48.0438	37.3699	43.8027	29.2646	34.5559	26.5554	34.0299	27.7961	25.2202	27.8445	31.2533	29.2621	31.4685	29.9065	24.7733	26.9198	74.1467	82.6367	63.0527	63.6534	138.86	105.415	182.352	178.111	204.065	175.28
btuF	38.5916	40.8657	37.5906	35.3747	3.6923	4.11845	1.92181	1.46264	2.0073	2.58308	1.86328	2.42386	1.03056	0.876111	0.862109	1.60131	1.4117	1.67692	0.598791	0.708925	0.904698	0.954386	2.33677	1.31908	1.60186	0.695534	0.588828	0.503995	1.65211	1.43873	1.11947	1.64407	2.78309	2.49714	2.5812	2.45041	2.04958	1.6575	1.71773	48.6155	41.4534	34.3925	39.943	31.1448	37.6972	46.1414	39.4399	33.4016	34.3361
btuR	59.0388	64.533	56.8173	58.8883	52.3525	69.3438	25.005	28.7443	15.1574	17.0927	15.1521	14.6736	10.6153	11.6763	9.81491	9.54931	6.93576	7.57594	10.2798	10.5691	9.60495	7.76104	10.1347	10.0116	11.3563	9.80385	10.1752	8.02619	10.8513	13.0647	10.115	12.0963	12.5072	13.9609	15.9613	15.2772	17.9018	12.1309	9.46757	90.2277	92.1838	77.0824	73.9536	98.2018	117.086	90.0152	78.1828	79.8612	72.5495
cadA	2.90291	2.51654	1.74414	2.58093	0.847309	0.945101	1.21831	0.927226	1.604	0.623274	0.926434	1.08464	0.61488	0.925668	1.35024	0.597135	0.987054	1.14644	0.669877	0.793085	1.06833	1.06769	0.697116	0.688646	0.367595	1.24497	1.15278	0.704784	1.0426	0.965718	1.02045	1.31375	1.85717	0.756598	1.08286	0.913772	1.61352	0.679898	1.15299	3.21204	3.75199	1.25123	2.19435	2.70794	2.12326	2.21597	2.19923	2.10787	1.44456
cadB	0.596265	0.562373	0.103937	0.115352	0.681655	0.570246	0	0.526552	0.60219	0.455837	0.372655	0	0.371001	0.438055	0.620718	0.384313	0.105877	0.335384	0.119758	0.425355	0.18094	0.190877	0.280413	0.554012	0.0739321	0.333856	0.176648	0.453596	0.305006	0.517943	0.0746313	0.211381	0.703097	0.561857	0.483975	0.441075	0.409917	0.29835	0.137418	2.01469	0.965904	0.201322	0.748932	0.871409	0.589019	1.04867	0.884633	0.411096	0.633896
cadC	4.56885	5.26854	4.508	5.30329	4.06518	3.70994	4.30104	5.78557	6.34304	7.8292	7.75821	8.24205	8.58195	5.01586	7.80738	6.58408	6.88821	6.61861	6.64857	4.94424	5.65039	4.80169	5.75676	4.53114	3.91206	4.92324	4.52037	5.18069	4.29936	6.58955	3.81958	5.80645	5.10791	5.84857	6.1294	5.61159	6.57825	6.21125	4.05291	10.9417	10.7876	3.05613	6.31097	4.45141	3.57659	6.45861	7.76964	6.06226	3.39087
caiA	12.3035	13.1368	11.7755	11.452	9.85246	7.10438	8.21537	7.68751	11.8564	8.73149	11.3166	9.62544	10.5441	10.6421	14.2581	14.0272	13.8502	14.8854	16.785	14.8048	20.922	18.5041	22.7078	21.6308	22.7103	24.2736	30.9482	26.1363	33.3085	32.7679	36.9592	29.462	33.8746	31.4994	27.8114	21.8087	23.9387	23.6957	21.106	10.4356	11.7046	10.2286	7.62271	11.3087	8.66831	11.7583	12.2696	11.2836	10.1185
caiB	6.31757	10.1089	7.29097	6.06879	3.26871	3.33346	6.69842	5.19418	6.03462	7.89407	6.80754	5.41964	6.23513	6.62586	7.14361	6.00253	4.17772	7.16822	8.53204	8.39186	7.43702	6.6948	9.93762	7.37351	11.6689	11.3437	11.0362	13.8378	10.0291	15.7063	14.4787	13.3606	13.5825	11.0849	11.5641	12.1667	11.3072	7.84821	10.5433	8.35285	8.60184	5.73718	5.98065	7.42868	10.4587	9.08028	7.02967	4.8438	6.36889
caiC	5.97608	9.17927	8.39323	9.01775	4.68473	3.67413	5.94352	7.23754	5.91229	8.53683	6.82962	6.16352	6.48058	4.96745	6.84328	8.1713	5.54833	7.99532	8.12761	5.7735	7.15026	7.297	8.59193	7.61499	8.95535	8.1023	9.48462	8.70267	10.0223	12.5328	12.0534	12.0456	9.8152	11.6647	8.39855	7.95722	5.98653	6.06586	6.90607	4.81606	4.77125	4.66966	4.13606	5.48976	8.60217	4.95486	5.12976	5.47401	4.90107
caiD	2.02548	1.71931	1.58881	2.93884	2.46027	1.2914	1.76264	3.13017	3.36064	6.03897	4.85258	4.11685	2.73058	2.38088	2.28426	2.28461	1.07898	1.28169	1.22044	1.15593	0.921963	2.2694	0.952548	1.47867	0.75343	0.567046	1.35015	1.02723	0.518044	0.733094	1.26759	1.67545	0.74637	0.6362	0.328807	0.124859	0.232078	0.844565	0.466803	0.743892	1.64056	0.854851	0.72688	0.822258	0.800346	0.712454	1.31471	2.26927	1.61498
caiE	1.79586	2.03253	1.87826	1.56341	3.84945	3.64967	4.1675	2.37884	4.08083	2.05937	3.64773	1.97107	3.35219	2.96855	3.27164	3.03842	1.67415	3.40917	2.97572	2.69032	1.83925	3.23377	4.2228	3.75435	4.00809	3.01657	3.39174	2.56155	1.89467	2.14495	3.54025	2.70575	2.1838	2.11528	2.40513	2.49084	2.31489	1.79716	1.39686	1.18721	1.36367	0.227382	0.241679	0.874849	2.12884	0.947528	0.999142	1.62508	3.10245
caiF	17.7562	17.4421	18.5709	10.4997	26.7143	32.3608	34.9857	47.0406	40.0222	49.1752	53.6021	50.3354	67.9559	45.1894	67.6599	57.3304	68.5314	61.6205	71.864	65.3887	69.2334	63.3835	92.0123	72.84	72.5291	81.5987	114.34	97.1021	102.567	103.02	97.62	91.9267	67.5533	76.0813	63.958	44.113	55.9676	52.3016	37.0613	4.72484	11.3969	2.7148	4.32824	2.61129	0.397141	1.06059	1.11836	5.89004	24.9317
caiT	0.437851	0.495556	0.54953	0.71153	0.600666	0.334996	0.711261	0.231995	0.379031	0.642685	0.547299	0.768914	0.544869	0.154404	0.54697	0.507979	0.932977	0	0.633177	0.299854	0.637767	0.420497	0.658924	0.278965	0.260592	0.441285	0.233491	0.199852	0.201575	0.228203	0.46035	0.248355	0.232335	0.165034	0	0.712561	0.240809	0	0.0605458	0.617504	0.851144	0.887013	0.565671	0.426597	0.830458	1.2937	0.584646	0.996196	0.279291
can	875.455	966.599	910.601	752.093	172.771	173.575	79.8709	61.4945	80.0286	97.2934	83.5411	78.8707	63.0002	50.9829	55.8272	56.1037	45.8362	45.9218	39.5473	38.0279	42.0807	31.3241	36.5129	25.4982	20.9904	27.8981	28.2777	29.0749	21.4953	29.0279	21.79	23.5516	28.3148	22.4383	36.0572	33.3051	33.5662	28.836	22.6896	436.364	437.85	415.309	434.959	677.294	590.407	720.257	741.456	920.897	1103.45
carA	467.748	494.108	451.411	271.134	11.088	21.3123	2.1436	1.12161	0.799626	1.37703	0.721635	0.225298	0.574744	0.814349	0.4808	0.78142	0.615083	0.487095	0.139145	0.494212	0.21023	0	0.434408	0.551739	0.601301	0.484876	0.307866	0.263512	0.620165	1.10328	0.433563	0.654932	0.816915	0.217604	0.337392	0.427063	0.873169	0.462195	0.399159	151.951	171.847	295.314	307.667	26.4368	26.8273	104.541	87.8801	190.58	1104.4
carB	512.805	563.099	513.51	419.592	311.527	624.239	5.5899	6.07242	4.812	5.77945	5.14685	4.21805	4.15044	3.44857	2.0575	3.62262	2.4128	2.25814	2.67951	2.22064	2.17414	2.29355	1.8977	1.70522	1.59291	1.90203	1.61023	1.62883	1.39013	2.18181	2.10274	1.86845	2.11207	1.5908	1.88498	2.37581	1.98152	1.77186	2.33445	179.62	225.669	383.753	379.289	16.9296	22.0136	38.4536	34.6837	360.638	1874.39
casA	0.967103	2.28862	2.66662	0.612308	0.603055	1.76572	0.918115	1.08695	1.75047	1.85507	1.75832	1.28662	2.07874	1.16263	2.56267	2.46499	0.843018	0.964313	1.90708	1.05366	0.960454	0.253301	0.496158	0.770204	0.588664	0.59072	0.546978	0.869467	0.607131	0.84007	0.396154	0.43635	0.544271	0.33138	1.19887	1.17065	0.664859	0.439912	0.790224	2.32485	1.92269	1.78108	2.8396	1.11356	1.0422	2.2266	2.25005	1.5457	0.934672
casB	5.49354	8.0828	2.58552	3.50714	1.17755	1.57615	2.8684	0.727688	4.27999	2.01588	5.83672	3.21575	2.39269	4.35879	7.43448	5.57672	2.04849	3.47623	2.64807	0.705403	3.75084	3.42927	1.29176	2.8438	0.817386	0.692078	0	1.04477	1.4753	1.43158	0.412558	1.1685	1.21459	0.77648	2.40785	2.23505	0.944167	1.64926	0.759642	3.63167	6.34062	3.89515	5.91437	2.67617	0.97682	3.47819	4.27893	3.97691	0.876037
casC	7.65398	11.4128	11.1818	5.64086	5.41672	5.57714	7.04841	5.36436	8.9395	10.8111	11.6933	11.3788	13.4556	8.99699	8.8532	10.9236	9.70783	9.84039	8.34524	6.55211	7.29972	5.25043	6.62771	4.83782	4.42882	4.18352	5.18298	4.9908	4.19487	5.90986	4.10575	4.47926	3.33078	4.69372	5.68005	3.77458	4.67726	4.74163	2.60397	6.85362	7.9707	6.02999	7.19392	5.56334	2.88037	5.64092	8.51672	4.2719	3.4873
casD	9.63078	10.2327	11.3061	10.4945	8.76305	3.19549	7.75387	4.85988	8.50713	9.37606	8.84435	8.62892	9.29426	6.41119	10.6396	11.4013	7.74786	6.63316	7.34251	5.88881	6.44145	4.71891	7.57946	6.57428	4.38664	4.29191	6.11399	6.13026	7.99284	5.8048	6.64219	6.82839	4.17171	7.40819	8.61475	7.12417	6.89116	5.90069	4.48442	10.7411	10.9845	5.3753	7.61771	8.80876	6.98969	7.05171	8.52934	5.28487	1.88056
casE	13.9302	16.5169	12.4881	8.98307	5.1188	7.18986	5.3878	4.10052	9.76193	12.3737	9.67351	6.90314	15.4089	9.5518	13.1204	10.4749	7.77403	11.1934	10.9249	7.76061	13.4868	9.98049	7.695	5.2829	6.74445	6.12835	7.46781	8.24221	6.2774	14.0211	8.13668	8.30903	9.973	8.54257	13.999	11.7767	12.6169	9.29359	9.17268	12.0838	17.4617	7.83898	14.5213	10.7716	9.69819	10.9665	15.0084	9.14689	7.52224
cbdA	29.7968	26.4348	29.8169	22.5262	23.4865	25.5402	32.7802	31.5454	66.3061	77.5941	78.1394	85.2839	75.7622	70.7821	82.3296	79.8644	56.5384	79.1873	67.0553	57.7773	67.6977	52.696	51.2865	47.8709	48.2317	46.5891	42.4333	51.1484	44.2103	66.0872	70.8715	52.9075	51.1845	48.7107	46.7538	53.1031	33.59	26.4672	28.3195	9.99098	8.55482	5.65363	7.02604	7.36232	8.4487	8.69886	6.11513	9.23569	10.7721
cbdB	29.0542	28.129	27.7024	23.5666	25.1113	31.5805	54.291	48.5324	67.5745	77.1784	95.9694	107.918	96.8501	77.871	83.5704	93.4064	61.0386	79.5454	71.994	63.0278	69.0459	65.106	51.0329	49.716	47.1361	50.5673	45.5266	60.8923	47.63	65.0709	59.1488	52.6166	55.5173	54.975	51.4839	53.86	33.3702	28.1412	25.1704	9.66785	9.78169	5.55495	6.78358	8.75369	9.12901	10.5891	10.3869	13.0325	10.2959
cbeA	5.75258	4.0692	5.6405	6.25998	4.31576	1.71924	3.75457	4.12751	3.73484	4.9475	3.59527	4.56	3.5793	2.8527	3.36853	4.86641	5.36272	5.15687	4.76599	5.23221	4.90964	5.52457	3.38167	4.00871	5.08208	4.52945	4.15411	4.92317	4.68977	5.93389	4.05011	6.37294	3.49762	5.08184	7.70425	4.52131	2.22455	5.39697	3.97731	6.97203	8.29951	4.73434	4.64494	6.30532	6.81921	7.58793	8.80138	7.43649	6.49787
cbl	63.6141	33.9464	72.0774	16.6788	30.0227	52.6998	7.12223	6.77568	6.76277	7.55079	6.80067	5.98853	11.1105	7.01027	8.4231	9.57601	7.58007	9.18075	7.39706	7.88182	7.74701	7.23466	8.39764	6.22171	5.08545	5.62395	4.83554	6.68589	5.35203	6.05901	6.60028	6.33032	5.05836	4.338	3.9405	4.95339	3.83624	3.90897	1.83261	192.563	185.422	206.873	261.633	575.889	445.014	768.145	728.802	55.4007	64.0695
cbpA	236.96	247.158	249.942	157.172	285.057	299.084	570.119	497.38	582.087	729.987	678.811	655.32	821.174	777.453	929.28	859.275	685.551	867.766	850.248	763.421	786.822	693.633	722.147	648.747	521.145	578.536	446.174	482.709	358.772	420.678	347.687	295.573	308.674	295.634	322.843	350.893	294.218	241.602	235.044	25.2671	34.3022	23.4914	32.7226	42.3846	40.4696	79.195	79.662	108.899	104.441
cbpM	153.48	155.551	159.162	110.716	204.455	222.247	453.26	454.848	391.829	467.345	437.34	452.173	519.025	520.973	600.733	611.143	521.502	629.54	665.11	582.695	546.26	557.109	489.348	461.995	386.734	403.094	355.665	357.855	278.774	293.755	276.432	238.85	237.343	255.338	269.422	240.537	197.614	220.842	177.458	19.8721	22.6502	11.4181	16.337	24.5001	27.7532	58.561	64.6454	78.4659	75.5911
cbrA	6.97602	6.20352	6.51438	6.50685	1.60213	1.78704	1.87905	1.65011	1.40188	1.7142	1.40139	2.06608	2.32529	1.53751	1.55617	1.80654	1.45991	1.68164	1.95155	1.91949	2.0413	1.79451	2.22619	1.38893	1.01943	1.46474	1.99289	1.32671	2.10282	1.94776	1.40328	1.58982	1.32202	0.821683	1.33468	1.65869	2.05536	1.49595	1.72257	3.62349	2.72426	2.52362	4.15755	7.2822	7.97415	4.86375	4.71285	5.02435	3.70815
cbrB	15.5914	17.6462	21.6436	11.5168	4.86116	3.52444	4.60496	2.25303	5.39876	3.90091	4.96078	3.59539	4.23321	2.24925	2.95107	4.11104	4.2283	3.58764	4.09942	1.69869	3.87106	2.99469	1.59979	2.70918	1.68717	2.38087	4.0312	3.01912	2.39263	3.93991	1.70312	3.81886	2.75774	4.8082	5.24616	3.56488	4.28749	3.12056	2.35197	7.24628	7.23267	7.17855	7.93511	14.0859	4.03251	11.0682	11.6711	6.44973	7.83566
cbrC	16.0196	13.5342	20.7662	11.5235	12.1876	13.8101	10.2101	9.1654	11.1331	11.3843	8.74282	10.3459	9.26555	4.17717	12.2138	7.19852	7.6923	7.42423	11.9636	7.53269	5.9567	8.88406	10.1864	4.85164	6.8821	5.68492	11.0293	8.23878	10.3873	10.1915	6.26941	9.1185	11.9724	8.92952	11.6475	8.34516	10.2375	10.6122	2.96396	9.34724	6.03074	5.485	8.74482	17.1466	10.1636	12.1426	12.553	12.367	8.39535
cbtA	1.41514	0.400409	2.2201	3.28524	0.606673	0.676692	0	1.24968	1.22503	1.62278	0	1.03547	0.440254	1.87137	0	2.39427	1.50769	2.08944	1.27902	0.605706	0.322072	0.679523	1.99654	0.845264	1.31599	0.891396	0.943302	1.88393	1.62873	0.614626	0.265687	0.501678	0.312878	1.00011	0.68918	1.30852	0.729652	1.41617	0.978419	3.74208	6.01758	2.86683	2.6662	4.48098	4.61319	5.22656	3.93662	6.21988	4.88945
cca	158.689	158.516	158.915	178.853	133.398	95.2367	186.489	181.457	185.107	203.535	204.78	202.038	131.916	145.658	118.491	135.201	79.6284	87.7227	63.0993	64.9887	50.4944	52.5478	46.9324	54.3214	35.0506	35.8825	29.1213	32.094	26.5375	28.1827	29.3511	32.4936	36.3636	36.7271	37.9633	44.6735	41.5913	42.5407	34.7955	110.994	117.084	98.8075	94.0685	116.74	124.774	179.658	164.065	177.179	152.995
ccmA	21.2611	20.9349	23.7931	17.2751	32.266	20.5366	15.5417	17.8365	16.9325	14.0433	14.0851	18.0461	21.1661	21.7427	24.5676	23.8441	21.066	24.0372	21.7782	22.2044	27.0974	26.1355	23.397	38.0978	37.6449	30.356	27.5886	31.8625	32.9531	38.2294	49.0181	41.7562	52.4598	52.8902	50.1146	63.5388	58.758	60.4253	68.6481	17.0537	18.0817	17.0132	10.5293	14.5002	24.6991	17.724	19.3992	22.8672	23.507
ccmB	6.80354	6.79427	8.16213	9.29083	5.49025	6.12391	5.10802	7.77517	2.94478	4.22217	3.50172	5.66151	3.73519	4.76311	3.54128	5.99729	3.41107	4.55842	5.30513	4.11113	4.73636	3.26694	3.01137	2.07173	2.82849	3.8654	2.48986	3.95784	3.68491	5.04077	5.40993	5.24945	7.78657	6.97661	7.79615	9.62148	6.74075	3.60449	6.08745	9.34814	9.23837	6.48603	6.67842	7.21355	7.59061	8.86861	9.79701	9.1055	6.80745
ccmC	17.7971	25.4325	18.2376	20.0319	14.1804	14.4416	13.7667	10.9538	2.48989	4.12292	5.84231	4.91077	5.36895	3.01119	4.30424	4.86641	5.1712	4.55018	5.84917	4.46277	3.43675	4.31607	2.87442	2.29069	3.076	3.92552	3.67479	5.19668	4.55184	4.21618	4.86014	5.35327	8.10813	5.25123	6.30347	8.24475	6.79723	4.49748	5.46881	14.4194	17.0358	13.6568	10.4511	18.2154	16.6218	18.4007	15.0024	18.0335	14.7158
ccmD	1.89527	10.7252	5.9467	3.66656	5.9584	4.22933	2.1991	3.34736	1.64066	1.73869	1.57935	1.2327	0.786168	1.67087	3.28833	2.44314	4.03846	2.13209	0	1.62243	0	1.21343	0	3.52193	0	0.530593	0	1.44179	1.45422	1.09755	0.474442	1.34378	0	1.1906	0.615339	1.86932	0.868633	0.632217	0.873589	4.45485	3.83775	5.75925	3.40076	4.30863	5.99116	3.99992	4.92077	5.22679	4.02977
ccmE	23.7699	36.5999	23.4151	31.4407	20.1434	15.067	15.073	13.9125	5.26379	3.04271	4.83676	7.55031	6.53502	9.2594	6.90549	6.68045	5.00601	3.96435	5.66232	6.62491	3.27105	1.59263	3.63953	3.96218	4.93497	4.41055	3.68477	5.46677	6.36223	6.72247	5.18921	4.70323	3.66654	4.94844	5.92264	5.31587	5.32038	4.42552	3.82195	26.3115	26.5284	21.8372	17.2589	16.1574	29.8154	30.3327	19.3755	19.723	20.8625
ccmF	11.6017	29.351	14.2753	23.2894	12.3464	12.2703	6.96835	7.89489	1.77232	2.69211	2.72974	2.53009	3.05732	2.34644	3.62325	4.09074	3.05377	2.76381	2.22052	2.57051	2.60938	2.62161	1.34797	2.11968	2.48779	2.12073	2.36553	1.9209	1.62328	2.72693	3.79261	2.80645	4.40589	3.40828	5.25127	5.85604	5.72387	4.64406	3.25574	15.219	17.7437	14.9314	21.0868	15.027	15.4517	19.7321	15.1876	14.8919	15.236
ccmH	21.2925	28.5192	22.1377	35.9761	32.2997	23.9782	13.157	11.5711	5.34422	7.9752	7.71676	8.23558	7.83928	10.3299	9.18109	7.06491	7.91968	7.86624	9.26165	7.54975	8.02887	6.41287	5.56964	7.32482	7.31106	5.50244	6.83065	8.62607	5.99366	8.0987	12.7734	8.84367	10.1396	10.3287	12.5172	13.3275	12.6459	12.4822	10.9759	16.9913	21.5832	29.9904	28.6207	16.6944	28.2276	21.8039	20.8887	20.0658	23.8419
cdaR	5.6138	2.85266	4.31367	4.52146	16.9939	16.5448	10.7676	9.10552	6.54564	8.09288	6.58744	6.70642	6.27305	5.75714	5.12843	4.31979	4.028	4.92976	4.00383	3.23645	3.44184	4.40105	3.01722	4.10588	3.23884	3.36775	3.36021	2.96326	2.10975	4.8764	4.56005	3.65536	5.06604	2.26708	3.23611	2.71196	4.01687	3.55417	3.08925	5.65512	6.26368	4.99002	4.68706	6.47411	6.51888	8.34181	5.60917	8.41229	7.79506
cdd	60.4131	57.6861	68.0454	57.248	178.274	206.879	228.21	222.666	348.172	426.599	386.378	418.43	304.26	337.534	256.244	295.081	192.614	230.446	213.35	212.254	204.571	182.694	192.604	192.214	197.956	185.204	146.558	159.313	128.826	163.683	200.391	144.764	157.898	154.254	135.062	164.896	140.262	128.865	127.796	44.9261	48.6288	44.035	38.8955	35.3454	49.9348	56.3153	48.3737	76.4308	68.5289
cdh	15.9694	16.6837	15.6009	16.9069	4.06254	3.18878	0.814483	0.774853	1.06339	1.6099	1.53548	0.513626	0.43676	0.30942	0.36537	0.169662	0.186966	0	0	0.600899	0.159758	0.168532	0.495174	0.139759	0.652773	0.147387	0.623877	0.400496	0.538601	0.609748	0.658947	0.248848	0.465593	0.330723	0.68371	0.389441	0.361931	0.175616	0	19.49	13.0057	15.6424	21.916	71.1266	50.9665	156.849	165.783	11.0706	8.76848
cdsA	104.218	86.802	105.765	123.125	78.0879	64.6229	48.2624	62.9484	68.9345	82.132	63.2016	66.6781	72.7343	55.4814	71.4694	76.9887	52.7165	64.7081	61.3049	48.9753	56.8694	49.895	44.7942	44.5783	27.6082	32.3365	34.082	33.524	25.5082	34.519	37.8558	28.0659	27.8965	33.9488	28.1636	34.0856	30.8274	30.9477	19.5641	152.785	132.255	92.5642	102.713	91.8974	86.1491	154.193	136.612	117.214	111.782
cedA	8.7354	7.41499	7.42317	14.5757	2.80867	0.522139	5.06789	1.92852	5.67142	2.50429	5.45948	1.0653	3.39702	1.44396	2.84177	4.2227	2.32668	2.76381	1.97379	3.27156	0.497025	2.62161	1.54054	0.869613	0.81234	0.458537	0.970475	0	2.09456	0.948497	0	1.93548	0.965674	0.514458	1.59532	0.403865	1.50134	0	0.377477	9.14345	13.9296	7.18919	6.46565	5.85123	7.76632	9.21793	11.5426	10.1632	6.38462
cfa	406.782	444.057	449.478	197.152	225.423	231.674	258.84	245.939	354.734	420.419	408.012	423.673	445.14	359.23	459.525	412.143	315.661	382.565	367.759	338.436	355.814	302.059	295.832	268.513	233.82	232.837	238.186	249.897	195.529	255.158	233.777	205.648	209.641	190.403	300.279	290.745	300.132	254.67	204.529	113.174	126.816	108.418	125.18	409.264	341.911	352.125	328.523	478.361	473.209
chaA	114.474	125.878	143.923	90.2153	52.4846	84.9323	11.3251	10.2154	10.4311	11.7176	13.2545	12.1087	9.89672	7.64866	9.90979	10.2518	9.5001	9.45496	10.8908	7.94267	9.10491	8.79491	9.18028	5.66197	5.82694	6.07218	8.56768	7.79167	9.24574	9.62969	6.96796	9.65422	9.80409	9.3107	9.15464	9.35932	9.69225	11.0939	7.41479	240.253	267.178	74.6976	112.605	138.886	90.7041	126.519	110.215	108.417	87.4947
chaB	22.973	15.6004	28.2318	9.99971	28.0685	26.3646	52.6452	54.2679	78.0557	66.3865	74.6601	53.7907	87.1932	78.4802	69.9517	67.7415	57.5174	66.3854	50.524	42.7731	48.1017	38.0577	30.2506	30.188	26.0635	18.8119	21.4387	26.6512	19.3896	23.9465	17.2524	15.4738	14.2217	10.8237	13.4256	16.1441	18.5572	24.7139	13.898	5.06233	8.37326	2.32697	4.32824	10.6317	4.7657	15.7573	13.4203	14.2549	15.8749
chaC	69.1937	58.4649	77.9507	69.0325	70.4407	46.3038	96.2108	97.9681	131.017	149.338	139.384	133.153	128.091	179.81	128.387	166.228	96.8708	127.856	111.409	108.185	87.9799	85.6726	85.5199	109.453	82.6749	88.3712	63.8694	74.2437	62.4522	63.0852	89.8986	61.3582	67.5993	69.6913	62.5683	75.5784	72.9914	78.7819	75.6483	125.005	138.49	116.233	89.8857	100.101	149.133	151.664	117.717	117.49	84.9089
chbA	5.66961	8.12797	6.32507	7.45847	7.45378	7.95258	7.01708	4.33917	3.92637	4.50772	7.55928	8.85018	9.40714	7.33088	3.54128	7.67395	1.20809	4.14572	1.82196	3.23561	2.06457	1.08898	2.13306	3.0102	2.81195	3.49194	2.0156	1.43768	1.7401	1.64163	4.54167	1.87593	1.00282	2.8493	4.41782	4.19398	3.89771	4.16074	7.8399	13.6596	15.6134	12.2514	8.95243	2.94607	5.37668	3.58967	6.72926	7.81785	4.01829
chbB	21.4915	24.7917	22.0454	16.311	67.3294	47.0365	55.6284	67.5208	86.5819	73.5559	75.9416	83.4667	88.4623	73.6015	89.922	66.33	60.3253	54.0494	51.3002	41.7484	38.0015	39.2948	36.541	35.5485	29.825	32.9761	32.325	29.24	23.4669	28.3618	27.0033	31.0618	35.0892	21.8092	37.0354	36.6875	33.5276	35.9832	31.4329	34.9727	36.6558	19.6759	21.3581	26.5766	14.6979	25.7316	23.4541	14.5324	17.1359
chbC	5.36924	6.29783	4.28827	2.60625	11.802	8.496	15.5183	20.0866	22.7326	18.5384	26.7234	26.9535	34.2582	17.3849	33.9431	31.7122	27.1459	25.7804	22.1169	19.7222	16.6191	20.4382	12.1203	7.93018	4.50284	3.68955	6.94115	7.79774	6.81634	5.42716	5.20525	7.47533	8.3745	6.34725	8.36753	7.22142	8.92602	9.47628	5.12968	15.1445	16.4862	5.24082	6.72645	6.18236	5.78617	5.97487	8.79873	3.43261	2.49081
chbF	3.52999	3.99521	3.07663	2.84544	1.84961	4.12617	1.13775	0.692729	1.01859	1.25936	1.71592	1.3393	1.83033	0.77801	1.22492	0.853201	0.313406	0.744575	1.53615	0.167879	0.267799	0.659182	0.553365	0.390458	0.437691	0.247061	0.348596	0.671342	0.526659	0.681403	0.589108	0.347615	0.953897	0.923971	1.52811	2.03096	1.8875	1.4719	1.83047	12.8781	11.5558	6.15796	8.12865	3.63033	3.60333	7.13955	6.87381	3.24502	1.6679
chbG	26.0031	26.8274	27.9363	23.4073	17.1385	20.1316	13.3412	10.3099	9.03457	12.3331	7.95992	11.2176	11.2265	9.82471	12.1537	12.6554	5.8423	10.1487	5.11607	6.81419	6.76352	5.77594	5.65686	7.18475	8.29074	8.02256	9.2758	8.74684	9.50092	14.5974	11.026	13.5453	15.4875	17.6685	16.5403	18.8427	15.4443	15.9319	17.6115	42.5661	50.2898	33.506	30.0899	43.431	42.1478	44.4258	40.5472	38.4169	33.662
chbR	16.0525	10.509	13.3324	9.31645	8.23111	7.97702	7.66947	5.00318	9.26399	8.2294	7.27849	8.29114	7.63786	7.07592	6.71709	7.75978	7.20982	4.9129	5.31028	3.09858	6.30391	4.83646	4.73675	4.13608	3.27827	3.17223	6.1544	5.26774	7.36599	10.1162	6.02761	8.81506	10.1602	10.2324	14.8689	11.9909	16.6617	13.7018	10.881	31.3504	31.1663	14.0281	19.9931	15.4865	8.20853	23.7481	20.1384	12.695	8.7001
cheA	2.43058	2.29242	2.61271	1.80249	1.44722	1.80796	1.48845	1.55018	0.584459	1.11489	0.590749	0.922175	1.09223	0.952353	0.562279	1.56659	0.719318	0.626605	1.13907	0.866945	0.860499	0.518719	0.952548	1.0754	0.954345	1.13409	0.600065	0.616336	0.932479	0.879712	0.963371	1.10101	1.07477	0.76344	0.789137	1.29853	1.2068	0.743217	0.933606	3.1541	3.11707	2.94069	3.41634	3.15747	3.04131	2.99231	3.75631	4.46871	3.66063
cheB	0.88446	1.71604	1.05719	0.879974	0.433338	0.362514	0.439821	0.669473	0.43751	0.579564	0.947609	0.493081	0.471701	0.334174	0.3946	0.732941	0.134615	0.213209	0.609056	0.432647	0.690155	0.485373	0.71305	0.201253	0.563996	0.106119	0.336894	0.768953	0.0969482	0.329264	0.759107	0.806267	1.00568	0.476241	0.738407	1.40199	0.694907	0.885104	0.262077	1.78194	1.68861	1.66378	1.22427	3.2007	1.94713	1.86663	1.68712	1.69871	2.14921
cheR	2.15722	2.26713	2.2562	3.21942	1.18904	1.47363	1.25152	0.952502	1.20048	1.27221	0.963018	0.901978	0.766993	1.22259	1.28325	3.1284	1.80582	1.17005	0.928439	0.923332	1.26248	2.51565	1.0145	1.34987	1.49023	1.42354	0.95864	1.52384	1.77344	1.60616	1.04146	1.63876	1.77152	1.59715	1.35074	1.48178	1.69489	2.00459	1.27842	2.03728	2.05928	1.71685	2.82014	3.90329	3.10518	1.95118	1.5431	3.66513	3.11242
cheW	5.52787	3.27716	4.40496	3.05547	2.03127	8.30761	2.13802	2.55701	4.78526	4.10525	4.2774	2.56813	3.93084	4.40924	4.65847	3.8174	5.32852	4.21975	6.34434	4.73208	4.31347	5.05597	4.95174	4.8217	3.52498	3.53729	3.74326	6.60819	4.03951	4.57311	4.34905	5.78572	5.81991	5.70497	4.10226	7.20466	4.1622	7.37586	5.09593	6.72868	4.47737	4.26611	4.53435	9.23278	5.30467	7.49985	6.44387	6.80572	4.75737
cheY	2.38124	3.46508	3.55785	4.34346	4.66672	2.60266	3.15769	3.30445	3.82821	2.80866	1.70084	1.99129	1.69329	2.3992	3.54128	3.9466	2.17455	0.861035	2.86959	0.291205	2.16779	1.96016	0.639917	1.08367	0.50615	0.285704	0.604681	1.29391	2.08812	1.77296	1.27734	0.964764	2.10591	0.96164	2.65069	2.76803	1.8709	0.680849	1.17598	2.69861	2.47977	2.41199	1.83118	3.31433	3.62926	6.10245	3.02817	3.16623	5.78634
cheZ	5.96496	8.38066	5.37815	6.92383	4.2326	5.31125	4.05726	4.35936	5.51974	5.09477	2.57103	4.01345	4.60731	7.61605	5.78134	4.9715	5.69767	5.20626	5.94892	3.69762	6.5538	4.54332	3.09541	6.71625	6.27391	5.18253	2.92497	5.47655	4.26121	5.36011	7.41453	6.56264	5.82099	5.42693	5.20892	5.62969	7.35308	7.20433	6.39955	7.79599	6.24749	9.16718	8.8578	12.0241	15.6049	9.5502	12.588	12.9758	13.1202
chiA	16.4482	15.7734	14.5761	11.1467	10.7249	8.14781	11.4282	10.8721	15.9011	17.4837	17.9128	16.3834	19.9168	19.8408	19.686	20.4728	20.7769	18.905	18.1004	17.6215	19.6364	17.6407	19.0835	18.8647	19.7106	20.8869	17.8576	17.4952	14.7743	19.9343	22.8556	18.8199	20.513	19.165	19.4264	20.7644	17.7741	18.7271	18.0117	14.4113	12.7441	12.0715	9.96749	12.7628	15.2948	15.5899	15.6719	12.7323	10.1567
chiP	2.3573	1.92094	1.77513	1.97009	9.86329	6.13207	6.67389	5.82874	3.67312	4.93062	3.18227	2.11583	1.40806	1.57943	1.6687	1.36743	0.904133	1.19333	1.47719	1.04933	1.11592	1.53943	1.419	0.450567	0.982083	0.950316	1.59228	1.36288	1.37464	2.04766	0.920559	0.668547	1.6678	1.95472	1.56131	1.74377	2.204	1.41541	2.02099	2.24405	1.26016	1.14612	1.01515	1.56176	1.67663	2.28851	1.67873	1.9503	1.50365
chiQ	9.73717	6.88777	6.7893	10.8315	7.65298	1.94006	6.59058	2.86624	8.07787	5.95516	4.05704	5.54151	8.07806	2.50375	5.91296	11.3751	3.02576	8.55768	8.80058	3.47308	7.01763	5.45488	8.01364	4.20047	2.11283	4.08897	6.49061	5.86415	5.29213	6.34361	2.13281	3.73957	5.74089	5.73455	4.34689	5.10203	5.29946	6.90218	3.64663	8.58274	3.45045	4.10956	6.11513	4.34816	6.25224	10.275	9.02894	8.81122	9.48906
cho	27.3406	26.7165	26.0949	22.0241	3.58675	5.42954	2.60029	3.56223	3.87994	3.7006	8.03014	4.51852	4.0902	3.95138	6.84328	8.52208	6.20777	6.68077	9.0021	7.67364	8.70466	6.45661	9.55551	8.09093	7.00232	9.78729	10.2244	11.5927	12.7245	15.5733	9.53692	11.4403	14.2698	14.0781	15.7161	18.7879	17.8715	15.2501	10.6395	55.5728	53.7284	31.931	41.4985	33.4792	27.274	47.1387	44.0542	41.4082	36.0546
chpB	9.44936	8.55575	7.51102	6.581	17.5002	16.6281	21.0512	24.0324	14.7239	29.1268	16.5359	21.0192	13.17	19.6601	15.739	23.0218	12.4836	16.5829	15.0312	14.5602	14.7961	17.7866	15.2869	22.5765	16.3093	18.412	12.7655	14.6643	7.83043	16.7446	19.3021	11.2556	7.68825	11.0411	9.94009	15.9371	9.87421	9.45624	6.53325	4.66427	3.21452	1.91428	6.91779	8.83822	9.85725	11.5667	10.0939	9.77232	10.8494
chpS	2.63232	2.38339	3.85434	1.83328	7.2223	3.02095	4.8869	8.36841	4.55739	2.41485	2.63225	3.59539	3.2757	5.56956	2.19222	4.58088	1.12179	3.99766	3.17217	3.60539	3.35492	3.03358	0.495174	5.03133	2.74165	3.53729	2.80745	2.80347	3.63556	6.40235	7.11663	2.23963	0.931186	0.496084	0	2.33665	2.53351	2.63424	2.91196	1.39214	0.639624	1.06653	0.566794	1.5388	1.24816	1.11109	0.585806	1.63337	2.79845
chrR	161.215	166.043	167.388	128.194	89.2756	117.481	82.2627	89.263	103.503	110.976	119.914	113.454	87.9344	95.0951	72.5868	75.1038	57.3361	58.0401	57.24	44.2662	38.555	41.3466	38.9537	40.6234	36.7294	31.6391	23.9153	23.6738	19.3896	20.5282	26.0064	23.8894	21.7277	23.5916	33.9576	37.7325	30.2413	22.4788	26.0459	41.0424	39.5146	45.7422	43.5801	90.732	128.976	72.0974	74.2021	102.116	120.396
cirA	56.4775	62.0363	54.1929	78.6985	17.7593	35.6053	5.564	5.4109	6.34191	6.53756	5.74417	4.54838	6.3817	5.28437	6.58656	6.18143	5.17985	5.39443	7.62467	6.44247	6.06311	6.52403	8.20616	6.57711	5.99529	6.2089	6.33367	7.44778	5.72345	8.04151	7.6025	8.45259	9.30625	9.60192	12.8443	11.1343	12.1334	11.1304	9.90023	26.2997	24.9222	68.1357	61.6644	66.8357	75.2392	90.8014	89.7448	161.999	197.969
citA	10.476	11.4946	13.0476	13.6452	6.44521	4.81822	3.52599	3.2485	3.25363	4.03494	2.19909	3.27681	2.48787	2.67903	2.83046	2.55138	1.27799	1.88919	2.31287	1.71142	2.11123	1.99679	1.72997	1.91063	1.90378	1.61193	1.70579	1.64254	1.34991	2.7786	1.92179	2.38138	2.26313	2.26064	2.33673	2.662	2.52893	2.24077	3.04097	17.4811	16.8084	15.9574	14.8945	19.0889	16.6842	20.3372	18.9534	16.2097	14.7928
citB	15.9748	17.4187	20.7829	11.5327	8.35178	8.19782	3.39069	3.78483	3.54152	5.54033	3.65268	5.13174	2.66674	3.60672	4.6645	4.14364	2.69824	3.28736	3.52153	4.66954	3.90176	2.99349	2.93178	4.03393	4.20306	4.41771	3.46293	4.44604	4.18543	2.36915	2.63347	2.76254	3.61809	4.58933	8.91835	5.76441	8.16975	6.82349	4.57961	30.3941	29.3495	21.5091	29.9926	37.7717	35.1024	33.0977	27.5303	24.7812	19.0541
citC	0.876943	0.567152	1.44128	0.581664	0.214828	0.838677	0.290722	0.663783	0.325344	0.574639	0.939556	1.1	1.09128	0.110445	1.43457	1.09007	0.800828	0.528491	0.75485	0.107243	0.798338	0.120312	0.235663	0.498858	0.0932005	0.105217	0.111343	0.285907	0.288373	0.435287	0.282246	0.44412	0.664756	0.590242	0.854153	0.926715	0.602876	1.25369	0.259849	3.75444	4.10954	1.64964	4.04623	2.56321	2.97012	2.11516	2.23038	1.42515	1.73139
citD	0.446697	0	0	0	0.766001	0	0.518307	0	0	0	0	0.435804	0	0	0	0.863735	0.475913	0	0	0	0	0	0	0	0.664642	1.50067	0	0	1.02824	0	0	0	0	0.42092	0	0	0.614185	0	0.308845	0.393737	0.542711	0	0	0	1.58857	0	0	0.461964	0.474889
citE	2.18926	0.991112	1.22118	2.37177	1.87708	1.25624	0.846739	0.128886	0.505374	0.535571	0.364866	0.569566	0	0.12867	0.75968	0.423315	0.310992	0.369421	0.175883	0.374818	0.531473	1.12132	0.274552	0.697413	0.434321	0.367738	0.648585	0.444115	0.447946	0.507117	0.219214	0.103481	0.645376	0.687642	0.710788	0.215928	0.301012	1.0224	0.302729	2.70158	3.72375	1.18268	2.51409	2.70178	3.46024	3.6963	3.73524	1.35845	3.2584
citF	1.29813	1.17537	1.17667	0.904083	0.44521	0.744891	0.301247	0.305695	0.149832	0.396962	0.216349	0.422159	0.646166	0.610363	0.450456	0.669352	0.0922023	0.292067	0.10429	0.518584	0.393924	0.166224	0.162797	0.0689224	0.321916	0.218052	0.153833	0.26334	0.199209	0.300698	0.259968	0.736317	0.382679	0	0.252879	0.896248	0.773441	0.259815	0.299174	1.90704	1.26172	1.05192	1.21123	1.09613	1.33365	1.09587	1.25186	1.7005	1.10405
citG	1.50932	2.56235	1.42071	0.87597	0.647049	0.433037	1.40102	1.73271	1.04524	1.52309	1.13196	1.03076	1.6904	1.99592	1.57122	1.02145	1.12562	0.636715	2.91017	1.16283	0.96182	1.15959	1.70353	1.68284	0.673716	1.26763	1.2073	0.803726	0.694851	0.524425	1.70022	0.214026	1.06784	0.284444	0.294019	0.669892	0.62257	0.151042	0.521768	2.26164	1.46699	1.22305	0.812469	2.35284	1.43134	2.07049	1.67944	3.27789	0.962744
citT	1.81242	1.02564	2.17991	2.10376	1.08778	1.38666	1.05148	0.960309	1.3336	1.82895	1.47255	1.14934	0.78939	0.798913	0.943373	1.31419	0.289644	0.535206	1.31047	0.77575	1.15497	1.56652	0.852348	1.37124	1.1461	0.684987	0.966498	1.37876	1.04299	0.865892	0.816662	1.60629	0.721287	1.19548	1.50052	1.07256	0.934493	0.816182	0.751859	2.47619	2.86258	1.65224	2.24395	2.56046	1.8262	2.10378	3.1259	3.0927	2.31216
citX	1.92274	1.36009	0.50274	1.67386	1.64857	1.14927	1.11549	1.27345	1.24833	0.661459	0.30042	0	0.897257	0.847542	0.750597	0.464727	1.28031	0.40556	0	0.617227	0.218799	0.230816	0.90423	0.382819	1.60923	0.605568	1.06805	0.731341	0.737649	0.208772	0.360988	0.340814	0.850213	0.67942	0.234096	0.711153	1.32183	0.721552	0.997031	1.48293	0.584005	3.6517	1.29377	1.17082	2.84906	1.77533	1.87203	2.48557	1.53306
clcA	48.9812	41.1813	51.2286	50.6821	42.4767	27.5709	47.8483	48.9393	66.8725	71.2106	71.9537	69.086	75.6977	53.6276	77.7961	100.212	74.8478	87.1389	85.5602	81.6233	86.8033	76.2492	78.8893	64.1973	53.653	53.1264	60.2002	68.6319	56.1236	66.6979	53.0394	59.6668	60.0674	60.4846	56.4321	62.1134	62.2796	61.4344	42.2511	25.7399	29.2446	12.6633	15.4684	28.906	21.4557	35.9346	28.0297	29.6212	21.3249
clcB	6.43819	5.37542	7.17514	8.82074	1.90038	2.22065	1.22464	1.95729	2.55823	2.03332	3.03431	1.13268	2.10145	1.20962	3.29618	2.85713	1.68671	2.67147	1.52627	2.07805	0.672586	2.12858	1.88615	2.10139	1.64891	1.32965	1.68849	1.6861	1.29573	1.83361	2.45713	1.94565	1.49345	1.39235	1.85042	2.18607	2.03165	2.32366	1.75135	16.6525	17.9522	10.0493	12.272	10.9001	10.2593	16.4834	14.0929	12.4433	8.07878
clpA	585.911	655.611	601.155	511.222	952.672	1063.46	2441.02	2361.68	1625.96	1921.89	1122	1242.61	991.66	1125.79	993.396	923.651	779.235	1023.24	1032.43	1012.6	1214.19	1085.31	1119	1253.84	1446.29	1517.61	1097.26	1268.41	1024.8	1386.45	1610.01	1184.01	1349.21	1316.89	1454.24	1571.43	1527.96	1317.45	1705.75	459.799	507.128	457.089	446.938	1233.32	1512.66	834.512	806.319	988.201	855.171
clpB	159.058	206.096	163.715	116.424	463.534	607.535	1093.59	1026.61	280.825	318.173	162.095	178.11	180.745	201.16	239.68	212.08	203.947	279.836	294.537	272.276	373.687	317.14	331.981	367.053	464.968	491.324	370.779	452.359	342.048	515.098	570.74	425.922	460.429	422.053	731.902	765.859	492.494	436.001	481.12	70.9635	83.348	54.1393	57.7099	87.8298	98.6133	112.15	114.13	323.286	359.016
clpP	620.823	667.269	650.642	435.087	686.7	652.902	671.995	651.502	752.943	872.829	791.687	750.675	864.105	692.206	940.209	900.73	793.713	941.577	1023.83	950.419	1027.19	929.035	1054.26	827.824	813.004	830.327	848.632	897.004	692.667	858.962	660.546	647.447	633.09	607.636	589.572	588.52	574.426	469.573	367.201	401.606	413.554	321.743	444.977	778.868	553.966	542.938	546.016	775.946	684.641
clpS	83.0731	78.585	75.2137	68.6023	82.5671	45.0601	76.7288	82.1199	67.262	89.4804	71.8087	67.3379	84.3478	33.8858	83.8985	86.7085	69.1319	65.5566	81.1838	65.0992	107.232	72.6359	78.9131	53.6519	46.7361	43.3896	80.4451	83.947	70.0836	114.165	56.8	77.3615	79.3161	92.2995	119.56	100.585	111.664	123.666	47.4351	62.2951	71.8053	30.5605	64.0742	104.293	55.3622	100.31	93.3567	122.671	112.482
clpX	741.385	750.65	755.922	673.957	750.133	744.163	909.739	879.556	1315.19	1517.59	1550.36	1529.86	1996.81	2452.78	2244.31	2225.06	1928.85	2429.55	2374.21	2368.04	2358.04	2179.27	2286.92	2733.85	2734.94	2861.73	2174.22	2346.05	2108.65	2697.76	2978.51	2389.68	2602.32	2690.48	2850.97	3019.76	2707.8	2467.36	2786.55	576.628	635.892	665.905	564.158	995.041	1444.52	826.258	815.227	1093.43	926.452
clsA	101.159	103.597	114.253	96.8664	101.216	96.7448	77.9696	75.1381	81.5165	100.216	87.6263	101.97	99.4414	75.0919	101.243	111.847	77.5904	96.2284	95.6418	89.239	86.3048	71.3359	71.7442	59.6632	48.843	49.4966	45.2766	46.7668	39.0182	46.8542	34.1657	34.7672	40.3947	41.6711	39.2705	43.8637	43.9489	38.5302	27.9387	69.6357	79.1033	46.6338	57.9736	77.6792	62.4336	91.2234	84.5726	94.7557	81.3815
clsB	49.3503	54.887	53.9608	51.0838	32.1471	31.5667	84.0334	91.1227	86.9207	99.3659	102.81	113.802	127.61	118.373	132.661	137.146	96.7344	122.93	125.894	119.879	137.406	110.792	112.727	101.83	95.3617	103.081	78.3237	85.5669	70.1587	79.0551	71.7164	59.5288	71.04	67.3381	78.1362	97.9811	70.7915	61.8931	49.4084	11.7693	12.7183	5.51812	8.62512	25.1857	31.6562	28.6307	27.8131	51.6998	51.2157
clsC	27.8959	31.0444	30.0541	25.0161	26.5579	22.485	53.8022	49.5984	58.8769	73.008	69.6213	78.0972	97.5247	78.1384	109.847	103.73	71.9652	93.3575	87.9212	78.9877	96.9105	80.3707	74.6772	69.4728	67.743	71.3054	59.0393	72.3935	45.4573	71.8846	65.7212	46.3708	51.0738	48.2646	55.3416	66.5993	50.542	37.2528	34.1879	23.3551	29.9247	18.9005	27.12	39.3594	24.3312	35.5408	40.9026	44.2871	43.2449
cmk	101.635	90.0043	90.8813	123.602	68.5168	67.3354	86.6459	83.2436	135.163	164.057	144.497	162.549	205.886	218.19	228.366	273.594	210.986	253.653	266.228	247.728	267.511	236.566	235.703	280.519	262.332	263.249	172.904	204.506	151.8	175.896	198.246	155.949	161.928	155.535	138.289	142.904	146.01	129.466	176.078	92.8339	86.7196	74.657	65.9867	66.3303	74.9552	83.5071	71.4375	100.094	102.688
cmoA	96.1137	92.2314	106.119	80.1025	27.5204	18.2475	19.0352	16.8493	23.0001	30.1	34.7711	26.6174	25.2969	16.3494	26.174	27.4114	17.2883	18.054	18.6953	16.6386	18.6685	15.4126	13.4176	12.2132	6.23504	9.28537	12.0448	12.073	10.2617	12.2368	11.6506	14.0338	17.3471	18.8192	15.979	18.3351	14.343	12.8483	6.5343	126.685	130.855	83.4472	112.499	149.586	93.2193	126.261	129.17	103.087	80.7579
cmoB	93.9056	92.5328	91.6476	88.8801	24.4588	33.5474	33.0997	33.6286	28.1208	32.5558	34.8042	35.4212	30.9129	29.1199	29.5544	28.3713	21.0856	26.7169	20.3959	21.7325	24.23	18.7445	16.5608	18.588	15.1298	18.9147	16.6194	18.4822	15.0808	19.5627	24.0882	22.7419	29.9359	25.7229	23.664	26.0493	24.6783	22.2642	15.4765	132.941	130.175	125.258	122.994	133.913	135.911	128.043	133.347	84.8346	70.2308
cmtA	1.24168	1.18912	1.29865	0.221736	0.818943	0.639423	0.55413	0.421734	0.90951	0.438116	1.0745	0.931849	0.594296	0.50523	0.89488	1.2928	0.203522	0.805864	0.920819	0.245291	0.434763	0.366913	0.62886	0.684609	0.426347	0.160438	0.509342	0.363301	0.293148	0.663743	0.430379	0.270884	0.506822	0.0900023	0.651223	1.27178	0.590971	0.764668	0	1.59961	1.27649	1.83821	0.514154	1.11671	0.679343	1.91501	0.956522	0.493892	0.609253
cmtB	0.597608	0.338183	1.25006	0.346837	0.768589	0.285765	0.346705	0.527737	0.258663	0	0	0.291518	0	0.263425	0	0.288884	0	0.252105	0	0.255788	0	0	0.843133	0	0	0	0.531138	0	0	0	0	0	0	0.281561	0.291039	0	0.20542	0	0	0.526756	0.72606	0	0	0	0	0.315309	0	0	0
cnu	3.68525	9.03701	5.13912	2.85177	3.15975	0	0	0.542397	1.06339	1.12693	0	0	0	0	0	0.593818	0.65438	0	0	0	0.559153	0	0.577703	0	0.456941	0	0.545892	0.467245	0	0	0.461263	0	1.08638	0	1.19649	1.36304	0	0.614655	0.424661	1.62417	5.96983	4.97713	4.62882	5.38579	4.36856	3.24068	10.2516	3.176	0.652972
coaA	87.3299	82.2607	94.6927	62.9908	34.9268	32.6872	9.38839	8.74679	11.8348	14.7176	10.6369	12.3854	6.94407	2.95169	6.24471	6.6088	4.6075	4.82578	6.89271	3.82149	6.35001	5.35901	2.49305	2.88865	2.38705	1.99182	4.09161	2.9715	3.21122	3.6354	2.93346	4.05536	4.19474	4.99527	4.75578	3.09587	4.98711	3.90897	2.21842	83.0015	78.9825	48.8921	60.0766	67.144	39.5237	75.519	71.8712	55.2564	50.1285
coaD	50.3036	49.4255	44.5176	60.9565	39.3389	44.6723	42.3327	38.3203	42.1103	48.6834	35.2392	43.6839	32.3312	34.8446	43.4471	36.3416	27.6803	41.7422	33.3078	38.0932	25.1619	32.3835	28.8562	33.4584	25.703	30.8739	27.513	28.1749	29.9025	29.5308	30.0974	26.6516	28.1102	34.3786	41.9969	47.6384	39.1428	50.6169	37.0729	83.8069	61.1161	56.8326	47.0155	43.0863	39.9723	60.9571	47.0549	49.7362	58.1798
coaE	73.0641	83.9022	67.7023	53.8116	55.3186	53.122	56.518	44.7124	84.1466	85.2548	94.7991	90.0409	101.822	109.804	109.42	102.033	94.0031	94.2701	96.8017	85.0402	97.8275	69.9629	88.0117	83.7097	75.0179	75.539	56.5829	60.295	45.0786	55.6726	52.6241	45.5933	40.9992	45.496	47.8597	51.5191	61.6856	49.1724	62.3329	108.089	117.061	79.2013	89.7013	95.3311	85.8516	91.3026	96.276	103.621	69.7261
cobB	137.037	127.291	145.989	122.52	142.15	142.37	115.506	116.033	90.9003	108.018	95.5409	96.9422	82.4344	86.6376	85.4424	93.0754	76.3928	83.5286	89.6979	80.8542	88.1391	83.7169	91.2342	86.5265	100.866	85.135	93.0039	93.3107	78.6158	101.489	97.9928	67.742	77.093	77.1687	61.6858	70.2724	65.4335	61.9208	60.7737	72.8268	70.9746	80.7401	76.0203	66.6686	67.7396	103.126	98.8204	121.206	111.828
cobC	24.7128	16.9291	24.7131	27.4273	5.76191	3.93908	3.26991	4.78585	7.31864	3.9774	5.14837	4.65285	3.77669	4.96892	9.7038	5.65873	8.77639	2.92639	6.2697	5.75272	6.90719	3.33099	6.93243	4.3161	1.93528	3.64132	3.66069	5.44204	3.32665	5.27252	3.25597	4.30361	5.1763	3.26832	4.85635	5.45217	4.02382	3.47099	2.39809	29.0439	29.498	28.9845	25.6724	12.0388	11.0499	32.2543	31.5991	20.177	18.2064
cobS	6.06283	7.87095	9.88452	4.9676	3.66939	3.58129	1.86214	1.73217	3.24163	3.10815	1.33735	2.95749	3.32853	0.943232	2.78447	2.58598	2.08979	3.46034	1.71911	1.37383	2.43502	2.39751	2.01264	2.98228	1.72459	1.79717	2.0603	2.71304	0.820932	1.85875	6.42792	2.27575	3.94252	2.3524	3.99474	1.7148	2.45179	1.96293	3.3288	9.90217	14.5153	4.51554	10.9428	18.0685	14.5853	12.4191	13.294	19.5478	11.9431
cobT	26.7795	27.5281	27.1089	19.2494	15.2721	18.0921	8.267	11.1734	8.18812	12.3962	11.3625	11.5052	7.1847	7.2559	6.52185	9.61984	4.71154	6.84044	7.10566	6.51975	7.82815	6.37052	4.73716	4.69591	3.47275	5.46805	5.5681	5.79384	3.5817	6.82917	9.31751	6.00968	6.62694	6.36642	6.46106	10.45	4.81368	3.19621	4.41648	31.184	36.2667	27.8719	33.4597	55.8925	38.8801	34.8697	43.1934	37.2228	29.3837
cobU	16.5229	12.9253	11.9442	12.6919	10.8334	9.06285	5.63873	5.57894	6.31024	6.24146	6.98558	7.82293	3.62847	2.78478	4.04718	4.69834	1.29438	5.94524	3.51379	4.57607	6.85731	4.20035	5.25646	4.4508	2.89229	4.28556	5.83085	6.6544	5.03385	5.27666	7.84654	3.61787	5.802	4.12132	5.44338	7.7289	6.51475	6.32217	3.86395	19.2758	22.7313	14.0289	21.7126	24.8575	15.842	21.7944	22.1705	27.6417	20.9238
codA	285.486	333.518	288.103	257.259	58.6474	82.9067	14.1469	11.2231	10.2861	8.81534	6.84508	9.07247	5.52889	7.74273	5.05542	5.79388	4.73355	5.05623	5.72769	5.1301	4.79722	4.56455	4.85918	4.60814	4.30464	3.12405	5.05078	3.8515	4.51896	5.38516	5.4317	6.00724	6.30508	5.06284	6.23965	7.49037	8.95017	7.4448	8.35829	70.674	84.6097	107.799	108.459	103.689	115.501	84.4999	91.2872	123.205	469.151
codB	141.408	171.604	148.667	123.563	14.264	25.7788	0.733034	1.11579	0.455739	1.15913	0.52645	0.410901	0.786168	0.092826	0.548055	0.508986	0	0.444184	0.253773	0.270404	0	0.303358	0.396139	0.251567	0.0783328	0.0884321	0.374326	0.480595	0.16158	0.274386	0.395368	0.373272	0.186237	0.297651	0.205113	0.233665	0.579089	0.210739	0.145598	3.80519	2.43057	13.1183	14.3966	4.41122	3.99411	6.44432	4.68645	27.6584	248.279
cof	20.7346	21.2672	28.2934	30.8367	18.1946	15.8019	14.6607	12.0162	14.3032	15.9009	16.4009	18.0164	14.1107	10.2823	14.1651	21.9256	17.9487	15.9906	22.8396	16.7789	24.7748	19.7572	25.1396	18.9643	17.2332	18.7748	21.1638	23.7833	18.1467	32.5042	23.3571	23.3151	30.0845	37.5498	37.3937	42.2993	44.2112	36.1498	30.5756	24.8444	34.8349	23.1355	20.9278	37.2468	33.9883	29.5721	27.0372	29.652	23.2487
cohE	46.9746	40.0409	46.8688	31.2554	22.4132	17.1053	18.9286	15.7946	21.438	24.522	21.6195	17.8331	23.2356	18.0206	23.3252	23.5627	28.2692	23.0502	29.8438	23.5552	26.1236	28.3134	31.7967	27.8624	34.362	30.3735	50.8335	46.9488	48.2587	59.4138	51.5139	62.2916	71.4406	64.0809	67.9608	66.2984	71.3438	63.1374	57.7539	96.4971	93.8457	68.8835	71.7334	77.1724	60.3443	63.258	66.0477	69.9229	45.9692
copA	544.87	621.833	546.882	567.478	1939.31	2434.67	1026.56	1049.65	174.539	198.718	120.551	126.127	108.218	101.133	113.575	108.807	95.9235	125.34	118.967	124.949	124.827	125.885	110.338	121.222	119.306	114.36	91.6471	97.7825	80.7863	100.843	103.968	82.1985	87.634	88.0333	88.9847	93.3595	86.8009	72.8223	95.5717	232.012	251.719	268.175	246.549	503.775	628.067	832.383	742.359	1317.7	959.367
corA	49.1056	47.0512	46.9816	38.2155	36.1229	41.893	21.3667	21.6822	25.1189	30.0752	31.0389	29.8065	22.9154	20.7848	26.1407	27.1096	17.0923	21.6571	18.997	21.6153	20.574	16.6129	21.519	16.1098	17.9548	19.6838	16.6144	14.9636	17.3406	24.9631	24.9344	22.5518	24.7983	27.6054	24.4583	28.2756	24.2642	20.3825	21.9913	77.4681	76.7791	65.8489	65.7838	156.443	158.591	79.0521	65.662	64.3456	71.0401
cpdA	229.607	241.189	222.379	211.837	659.702	517.939	569.084	578.431	365.622	384.087	280.392	268.091	214.345	227.424	211.835	241.193	196.655	242.525	241.361	239.347	298.442	255.129	313.617	319.526	364.52	363.879	371.824	392.974	396.118	473.078	470.368	481.002	543.995	528.891	359.26	382.6	397.321	363.662	394.381	188.544	195.058	189.077	186.13	263.201	321.944	222.17	231.954	239.277	212.415
cpdB	35.6923	36.8432	36.4021	20.0416	70.2168	97.7053	50.5205	48.2131	23.5718	29.0498	21.6673	22.0384	12.8238	12.4542	10.9408	11.1506	8.94319	9.55819	8.63535	7.88679	9.56774	8.19255	8.02365	7.93522	8.63112	8.54025	8.06708	8.82575	7.74987	9.66281	9.27651	8.85484	8.81177	8.81009	8.04309	9.8442	9.38339	7.23927	7.69109	17.565	18.6557	16.5904	14.5477	29.2561	26.0495	19.5881	16.5544	18.6325	19.3715
cpsB	1.84647	2.61227	2.31743	1.28597	1.18738	1.05954	0.642744	1.63059	1.67834	1.60923	1.73102	1.44116	2.29778	2.44177	1.24943	1.33888	1.18034	1.24631	1.44635	1.02742	1.93311	0.886642	1.38938	1.32348	1.44237	1.39571	1.14877	1.40466	1.06258	1.20295	1.52535	1.1128	1.95957	1.56593	1.16902	1.09271	1.2694	0.923908	1.21281	3.25511	2.46769	4.11471	1.98792	4.58748	7.22316	3.50724	3.39009	3.72368	7.36127
cpsG	1.54829	3.39515	2.83383	1.46021	1.74236	2.49873	3.03159	2.22181	3.35073	2.13056	2.41913	3.20988	3.25133	2.98587	2.82062	3.46155	2.57743	2.77591	3.03195	1.82242	2.20235	1.20812	1.72932	1.77253	0.93588	1.95054	1.37608	1.10421	1.11374	2.3536	1.59878	1.64664	2.13949	2.09723	2.63909	1.78955	1.53009	1.06522	1.60572	2.47356	4.70271	2.45045	2.39616	4.4312	4.359	3.98242	4.4147	5.30399	9.77315
cptA	106.33	120.344	121.072	119.271	72.2097	78.6779	56.9719	52.5487	44.7563	58.1695	46.3353	50.4411	37.2274	32.6802	32.8349	37.7249	24.597	27.4349	21.1602	25.3305	22.2017	26.2316	23.5499	21.2352	22.0138	22.121	19.6521	23.7471	19.4609	21.7492	22.4662	24.6689	26.1691	23.8996	24.3873	20.9267	17.6601	22.453	11.9155	56.7502	55.3087	48.7466	54.6122	65.5799	69.7684	102.253	72.7261	104.248	108.893
cpxA	184.713	191.025	180.262	153.547	87.0105	83.2014	162.452	151.179	137.414	171.225	143.383	146.861	136.979	140.03	124.741	119.77	67.0725	79.8368	69.5827	70.0099	61.7071	56.2869	54.6724	53.7518	51.5047	53.0361	46.0838	47.3775	43.7855	51.5823	48.5112	42.3085	50.2962	50.3146	60.9428	72.6401	62.9285	54.401	44.7953	151.75	168.459	97.6083	100.835	102.542	130.255	142.748	128.821	168.558	196.268
cpxP	127.373	94.4079	126.847	99.2825	104.215	161.069	140.725	163.226	73.8134	72.6364	85.0673	67.4296	126.54	156.648	234.318	234.512	348.71	314.802	394.109	374.939	374.867	403.848	496.395	622.56	769.5	775.301	731.483	623.479	729.231	933.44	1165.76	1026.82	1110.76	1182.26	1083.29	958.276	1188.42	1032.18	1777.78	354.087	407.628	278.153	214.391	273.224	390.816	384.224	258.12	380.116	342.611
cpxR	245.599	266.796	275.924	165.452	207.486	241.961	404.333	373.765	363.598	435.469	364.165	337.38	306.336	291.314	215.562	202.764	126.989	145.563	143.638	128.842	125.615	119.937	103.005	87.6705	89.9449	101.223	86.3681	88.9411	67.1356	97.9312	74.8315	66.6122	70.3305	70.2864	96.1302	87.89	84.6824	58.1205	64.0382	179.676	216.297	104.199	133.841	197.309	175.267	178.451	183.737	243.394	283.093
cra	189.037	188.7	173.273	180.964	225.918	211.593	132.034	133.128	117.703	138.421	132.5	123.123	111.871	111.957	112.549	113.205	87.4799	104.918	105.949	96.2801	111.644	102.182	118.451	116.066	126.099	141.692	137.154	144.107	151.832	205.372	195.598	195.71	237.461	218.68	236.584	239.635	221.346	214.274	201.708	181.635	172.893	126.226	129.615	171.831	187.939	169.25	164.222	129.012	94.87
creA	53.4594	54.4861	45.0811	27.6152	15.8388	19.2729	13.3152	10.6282	9.44938	11.8114	10.1458	8.19202	7.31435	4.1948	4.95331	5.68261	6.56037	5.66757	6.07129	5.27117	6.3701	5.64477	3.6856	4.90396	2.49872	1.64551	4.22894	2.76799	3.22138	5.83505	6.51607	3.77052	3.71296	3.69237	3.81666	2.48453	4.61805	3.08106	4.06385	55.016	52.7083	33.1704	43.9947	65.7203	43.4644	57.8892	50.4535	48.629	44.9311
creB	37.3011	37.4296	31.1699	32.5845	14.0128	15.814	8.9239	7.13134	6.15842	7.58473	6.96974	7.87858	5.74245	3.89869	4.20334	7.80741	4.30184	4.70449	5.79265	2.6335	5.60126	3.1391	3.97861	3.06255	5.00649	3.55267	2.73421	2.77909	3.54072	4.17545	4.62065	3.40814	2.72068	3.44239	4.49465	5.83145	2.77585	3.84828	3.45637	29.4892	36.4419	26.0975	31.8784	54.1389	44.6732	38.7529	34.6594	35.991	39.8597
creC	19.9236	18.0184	19.4746	17.9391	9.65887	9.26	7.56183	6.90614	8.70414	8.62636	8.96073	7.17563	5.56111	6.89453	5.91207	7.74088	5.45546	4.79158	6.05851	5.02098	4.74633	4.82819	5.07892	4.15218	4.15576	5.16071	4.13729	3.96618	3.42891	5.41841	4.12515	3.30051	3.54047	4.47416	3.4459	4.752	3.64826	3.91309	3.73344	18.3001	23.4143	16.1259	15.4359	19.7744	19.5343	24.2662	18.0256	18.0049	14.8465
creD	5.29499	4.99402	5.94816	6.25998	4.87625	2.15686	3.75457	3.20387	4.66855	4.76759	4.78007	3.34825	3.78267	2.67981	3.16438	5.02441	2.92512	3.30922	2.7178	3.02181	2.76725	1.97755	2.21346	1.79611	1.02128	1.40001	1.22009	1.64106	1.27903	2.12939	1.76732	2.22473	2.16795	2.49472	2.10116	2.75631	2.49419	1.76628	0.474566	6.91441	5.59919	3.1783	5.27834	9.2669	5.46312	9.62287	10.9108	5.78018	4.16975
crfC	14.0466	17.9187	13.5706	15.821	8.87963	11.1568	14.9863	16.031	13.9114	13.596	13.8379	13.646	8.73991	6.24421	5.51448	4.31577	1.83896	3.01304	1.79315	1.57948	1.46298	0.457283	1.28758	0.663622	0.619915	1.24971	0.89929	0.49806	0.959044	0.568715	0.893969	0.928407	0.68429	0.841274	0.579727	0.616396	0.450099	0.238251	0.576122	6.92511	6.36353	4.70248	4.67776	10.3222	9.52498	9.6095	10.1992	7.26334	4.49259
crl	269.392	261.43	245.12	273.087	117.71	90.9054	54.2309	51.0203	64.5401	69.4296	57.0134	65.7058	50.3134	38.5236	54.3998	50.8485	49.5551	55.8722	66.0953	70.2822	80.689	77.6577	84.0013	67.0005	68.2852	77.8458	99.8955	102.724	102.314	121.014	108.683	126.803	151.194	150.801	167.066	155.29	163.212	162.069	107.144	299.299	271.88	196.212	228.07	236.353	152.328	168.044	169.679	144.192	136.133
croE	5.9404	1.49406	3.45165	2.29844	1.13185	2.52497	1.53171	1.74862	4.571	1.81654	4.12517	2.5758	3.28548	1.74568	2.74845	3.19066	0.703214	2.22755	3.18164	2.2601	2.40353	1.90165	0	1.57699	0	0	1.17326	1.50634	1.51934	2.86672	0.991371	0.467983	0.583728	0	0	1.46476	0.453764	0.660525	0.912705	0.581791	0.801917	0	0	1.28616	1.56486	3.48252	0.734444	0.682604	2.1051
crp	806.703	864.628	852.704	595.06	697.782	727.003	387.396	360.357	472.267	537.402	457.674	448.009	348.187	318.363	291.056	278.818	197.393	250.394	210.644	215.298	199.96	168.874	169.73	162.076	167.929	166.873	169.511	191.965	177.057	226.479	185.572	187.535	228.357	227.512	244.969	235.813	239.039	185.201	185.917	510.619	498.325	431.807	457.604	884.189	686.464	728.517	703.134	1035.42	1018.04
crr	2055.33	2150.73	2234.52	1737.43	2117.33	2536.1	2821.88	2683.37	4810.93	5470.2	5506.91	5244.36	6048.64	6611.27	6723.51	6328.47	5794.63	6352.61	6326.12	6459.01	5906	5619.05	6327.03	6343.21	6381.01	6549.36	5895.17	6168.5	5621.11	6844.94	6536.69	6042.08	6642.91	6357.78	7238.42	6830.1	7076.55	6212.65	6213.14	991.467	1083.1	963.865	873.516	918.752	988.63	1212.49	1219.19	2078.23	2183.94
csdA	77.1152	68.1044	63.6254	76.1039	17.0721	13.4665	12.2537	12.8232	9.52291	12.4131	9.07536	10.5178	8.48749	9.69824	10.0777	10.6355	8.55577	9.18865	12.0637	9.79375	10.1148	8.66307	11.4851	10.2504	13.5855	11.4566	9.77718	11.7997	10.6354	15.2892	12.7226	13.3375	13.3285	15.6526	17.4652	16.6006	17.3186	13.7609	12.3976	89.3048	82.4638	77.4427	65.7311	81.6711	95.3258	87.6434	84.3386	83.2776	77.538
csdE	66.6333	63.5785	73.1283	81.1598	36.3799	34.5776	61.3669	64.6478	88.4627	84.1543	104.952	97.6584	123.821	134.083	161.128	162.931	160.765	157.565	180.402	180.586	174.365	178.202	233.267	205.843	213.404	223.602	202.364	229.582	201.299	266.044	231.803	212.069	226.467	239.609	261.644	302.154	273.003	217.987	245.431	104.298	101.285	96.2469	70.7726	81.2235	90.3228	88.6019	86.1135	89.3058	81.6392
csgA	16.5836	24.0377	22.5175	18.9117	20.9542	25.3203	26.3314	20.554	18.1336	23.7545	17.0923	19.8692	36.2051	26.9318	23.3212	25.3154	13.9486	15.7101	18.9328	16.6868	18.0106	15.0881	14.777	12.5121	11.2552	11.7289	8.016	12.173	8.25973	14.658	12.2356	10.7267	7.71904	7.9504	9.06816	10.1152	11.4008	11.0638	9.65545	13.8481	14.846	13.5561	12.2159	25.2282	13.4506	20.8768	19.4241	19.2566	12.6814
csgB	0.290941	0.329284	0.91287	1.01313	0.748363	0	1.35033	1.28462	1.00742	1.86833	1.091	0.851539	1.08615	1.28247	1.21149	1.96897	0.929908	1.22735	1.05182	2.24151	1.58917	1.11764	0.820946	0.231706	0	0.733056	1.03432	0.442654	0.446472	0	0.218493	0.412564	0.257301	0.274152	1.4169	1.07609	0.200014	1.45576	0.201155	1.02579	1.06043	0.589397	0.626456	1.13385	0.344886	1.84207	0.64747	0.902653	0
csgC	2.39043	0.450911	1.25006	0.462449	0.68319	0.762041	0.924548	0.70365	1.37954	1.82746	1.49398	1.55476	1.48735	2.45864	3.31795	3.46661	2.12231	1.6807	3.36078	0.682101	1.81347	1.53046	0.374726	0.951874	1.18558	1.67304	1.06228	0.909234	0.305693	2.42251	1.49599	1.97733	1.7617	2.25249	1.55221	4.12597	1.36947	2.39217	1.10182	3.16054	1.93616	1.6142	0.85785	1.1645	2.36138	1.26124	2.21656	0.824044	0.423549
csgD	118.607	153.844	136.625	57.7187	29.1804	22.4135	27.9026	23.0356	71.9774	74.2216	104.186	90.2657	67.9655	35.5733	57.7049	46.4984	31.0484	31.8093	22.8396	19.19	19.4802	17.0272	15.5261	7.95275	9.09671	10.4407	11.9543	15.193	13.9168	15.224	9.0297	18.784	23.4298	19.3953	40.0963	29.5473	42.0307	42.8276	22.5442	124.664	135.188	48.5098	83.3735	138.988	69.5748	135.266	141.501	104.957	56.5468
csgE	63.9532	77.7718	65.1087	38.3014	3.20837	9.75999	5.52595	5.10687	17.6687	11.2346	26.7882	21.5723	15.2396	10.1966	19.1229	7.23544	4.71154	3.73115	2.45965	2.03843	2.16779	2.61355	2.55967	1.08367	1.0123	0.571408	1.20936	1.29391	1.04406	2.36395	3.32109	2.89429	3.30929	5.12875	6.62673	6.54261	8.41906	8.85104	2.82236	40.1793	43.396	21.7079	31.8625	41.7606	19.7593	49.8965	52.2359	35.5321	14.8275
csgF	55.9946	55.8124	57.8983	23.2655	5.72848	3.34695	0.738308	2.24763	3.85575	7.88041	19.0885	12.4157	13.461	5.04867	9.27356	4.61383	2.71168	4.29485	3.83399	1.36175	1.7378	0.916622	1.79545	0.76013	0.236689	0.267205	1.41382	0.726079	1.46469	1.10544	1.67249	1.35345	4.22048	2.09854	3.7186	4.00087	4.37441	3.82059	2.63962	28.0431	34.4017	17.4021	33.9098	35.337	19.6114	42.3013	48.4997	35.8637	18.2644
csgG	106.262	131.249	113.467	77.5517	11.1842	11.4101	5.53731	5.05717	13.3574	12.8421	28.434	24.2107	17.816	15.5667	16.8911	15.0719	9.49086	9.79762	8.24307	6.12787	5.2134	4.88865	4.93749	5.19422	5.79888	5.61131	6.22082	3.87242	6.22491	6.49447	8.12354	9.47413	13.2242	13.4906	18.9029	18.1216	18.4819	16.2375	14.2979	72.7719	75.3744	55.1065	55.3174	64.0095	56.9484	94.3387	101.956	91.4689	36.5289
csiD	32.2855	33.1627	33.0575	27.7129	1489.23	1041.76	3104.56	2794.06	4224.42	5092.59	3506.2	3664.51	1499.53	1602.29	994.589	949.656	646.174	818.793	894.855	832.729	959.178	939.294	1325.92	1311.54	2159.88	2346.07	2212.37	2372.25	2221.29	2508.82	2512.93	1845.22	1780.22	1806.17	1104.46	1111.54	1085.34	869.221	824.228	19.8487	26.205	10.9924	9.49292	23.2613	24.6033	26.339	28.2265	39.8423	33.8904
csiE	21.1276	22.5054	26.6464	18.0323	284.511	313.188	563.595	510.336	594.583	721.89	737.504	752.656	954.099	720.026	1039.76	1020.91	816.078	1083.96	1265.04	1070.62	1466.3	1184.09	1296.54	944.984	834.129	930.19	830.544	922.507	630.322	805.707	544.208	565.415	552.483	535.771	508.109	538.118	467.068	371.35	319.862	9.40266	10.5695	6.60898	9.25453	13.2185	9.94435	16.0653	14.1746	19.4934	20.259
csiR	44.6232	47.107	55.2514	29.7306	64.3389	49.9482	125.843	129.174	230.732	252.779	236.616	236.222	170.076	189.642	134.36	123.235	80.3733	104.337	94.5277	82.5651	80.3359	74.563	76.0372	86.2157	91.7026	106.215	102.084	115.539	117.456	168.257	169.361	141.168	148.83	145.189	105.248	115.754	86.942	84.7056	61.1512	36.687	47.8937	26.9576	24.9902	38.9921	41.0367	51.9447	46.9811	71.3954	51.4814
cspA	16884.5	12701.7	16578.4	26118.5	1519.89	614.146	185.014	137.509	283.072	287.415	331.663	253.399	240.28	71.9336	263.252	234.851	276.056	223.343	264.961	278.859	165.572	179.451	255.426	82.8399	92.2121	111.424	302.255	257.762	448.283	522.107	152.49	466.348	819.653	624.479	803.841	762.075	1038.81	764.181	267.86	45883.3	47526.2	13796.6	31347.3	26421	4977.94	32895.4	35396.3	18558.5	11805.1
cspB	160.308	95.2362	179.869	296.584	27.9112	1.17481	1.42534	0	0	0	0	0	0	0	0	0	0	0	0	0	0	0	0	0	0	0	0	0	0	0	0	0	0	0	0	0	0	0	0	1358.88	1337.99	449.186	997.179	542.17	158.724	876.927	618.514	539.92	233.111
cspC	3786.12	3612.26	4109.83	2992.65	5367.97	4440.19	4342.5	4012.37	6556.08	6817.42	8032.57	7210.7	8560.59	4646.13	8681.85	9150.15	7992.11	8143.5	7969.5	7094.87	6911.9	6155.14	7309.36	4155.38	2888.6	2948.5	4871.48	4760.3	4461.07	4964.2	2569.58	4277.7	3956.23	3929.58	2924.71	2649.76	3265.19	3041.6	1205.12	2483.02	2152.98	1647.79	2009.85	1912.42	674.755	3535.26	3860.7	3226.24	2178.76
cspD	484.094	442.452	489.039	223.807	8795.24	8140.05	15463.5	12973.8	15456.8	13792	17497.1	15258.8	18934.6	6322.12	18529.4	19199.2	15653.6	13955	15870.5	10136.5	13291.4	11264.8	12349.7	5019.93	3354.46	3852.32	8687.29	8048.88	6885.46	7757.09	2977.91	7042.72	6715.93	6545.69	7021.02	5844.73	8047.25	6955.14	2489.67	253.63	300.879	61.5173	193.617	322.286	87.3711	286.839	313.617	350.021	342.889
cspE	6757.27	4837.09	5547.61	5811.5	7802.25	5198.45	8867.52	8292.53	12996.2	9984.15	14483.4	11588.6	16598.4	2954.65	18633.6	18509.2	22426.9	15813.1	23611.6	12868	23066.1	19057.6	25539.1	4614.74	4788.33	5339.89	38015.6	31500.1	37499.6	43082	7475.78	46722.3	42219.6	46051.9	47221.7	31434.4	54839	50244.8	9864.13	11148.8	8033.17	1523.64	7480.32	3717.73	1064.18	5474.56	6728.8	4872.02	3504.56
cspG	52.943	21.1484	44.2978	81.6971	6.40852	2.38272	0.72271	2.20014	2.69592	2.28561	0.778552	1.21534	0	1.64734	3.24202	0	0.663597	0.525514	1.50119	1.06638	2.26812	2.39268	0	0	1.39013	0	0	0.473826	1.43374	1.08209	0.46776	0.441618	1.10168	3.5215	0.606672	0.921494	2.9974	2.49325	1.29193	174.037	165.726	158.357	159.596	111.66	71.6197	168.917	130.99	81.8067	43.041
cspH	0	0	0	2.16895	0	0	0	0	0.539184	0.571401	0	0.607671	0	0.549112	0.648403	0	0.663597	0	0	0	0	0	0	0.496047	1.85351	0	0.553581	0.473826	0	0.541044	0.935519	0	0.550842	0	0.606672	0	0	0.623312	0.430642	0	0.756739	1.89271	0.670573	0.60685	6.64513	2.62906	4.1584	1.28829	0.662169
csrA	1969.35	1568.54	1735.94	1202.16	3829.01	2128.99	5836.37	6196.13	8917.88	7949.66	9274.09	7738.89	12547.2	5939.22	14459.2	14044.3	17306.5	15894.1	18229.4	15883.9	15982.8	18201.9	19812.4	10316.4	8878.16	10863.3	16511	14280.3	14041.8	13427.6	7111.43	12630.9	10982.3	9814.21	10360.6	7590.48	10391.7	11768.3	4506.94	838.698	809.393	592.439	709.553	1045.89	580.877	1215.57	1245.27	1825.69	1400.56
csrB	6673	6896.07	6665.19	5619.37	2833.91	3611.09	3351.16	3455.99	2650.49	2885.71	2100.08	2506.95	2278.67	1829.85	2403.64	2186.41	1523.4	1798.54	1702.32	1500.11	2590.65	1942.23	1974.22	1508.13	2237.99	2429.3	1890.76	2356.01	1513.42	2639.64	4829.63	1835.66	2393.65	1886.72	2489.87	2680.08	1790.02	1434.88	1547.67	1441.31	1988.83	2642.13	4855.13	7930.34	3398.95	5653.39	6445.01	7852.57	9820.19
csrC	2255.37	1792.04	1698.49	2031.48	1293.51	1898.02	2067.16	2149.01	1300.81	1169.4	946.256	1205.06	975.747	587.668	1069.93	1187.89	822.115	750.646	885.524	448.717	953.4	794.105	545.483	378.213	326.715	408.86	675.231	670.637	639.027	676.402	340.785	647.318	499.488	906.729	761.614	1015.84	748.638	842.655	468.368	284.474	213.817	143.159	498.455	526.532	638.059	668.558	784.512	1136.83	1363.79
csrD	50.9214	39.3756	55.6169	43.3187	42.078	27.6508	42.9057	46.2353	43.4298	44.9588	49.8093	49.2129	44.9951	35.492	40.7001	45.6625	28.8372	34.0244	32.2061	27.3831	25.263	23.7623	24.751	18.399	19.2212	21.2401	25.2714	20.5386	20.9255	25.3521	18.3764	21.0809	20.6732	21.6406	22.0362	22.0952	20.2525	17.3053	10.3021	25.0629	21.3419	16.2007	16.8514	29.9007	22.2006	36.4959	32.9319	38.6657	30.0831
cstA	77.0437	76.1462	78.7998	73.8535	2611.63	2679.24	3633.9	3460.83	2767.98	3343.46	2652.44	3150.42	2825.43	2808.61	2806.33	2962.02	1900.79	2550.2	2288.46	2227.72	2336.06	2046.13	1950.74	1917.6	1879.18	1874.8	1541.43	1894.29	1402.9	1865.93	1946.01	1534.42	1693.14	1696.58	1120.71	1376.7	1147.1	978.783	1052.81	25.2093	23.267	30.6285	36.4201	42.4112	46.8966	31.5758	29.6508	46.6465	52.2378
cueO	202.297	234.766	210.058	195.2	258.892	351.353	117.115	109.604	52.6471	64.7386	40.5224	54.8279	33.53	29.4099	18.3434	18.5244	8.2019	11.6914	10.308	10.0316	6.54112	8.05044	4.42496	5.17731	5.09087	4.31043	3.19299	3.18848	3.8723	3.26929	4.04698	3.63886	3.0259	3.22407	4.24905	4.04958	4.35157	3.424	4.67209	34.0792	31.281	41.5018	53.3203	111.174	130.905	201.917	183.03	353.668	262.26
cueR	88.446	91.2698	83.6618	83.4142	82.8042	69.3485	99.6064	101.364	77.1272	92.4746	84.9481	60.2756	72.8362	101.767	107.983	113.803	107.395	129.493	128.529	114.405	114.265	109.923	107.657	118.347	121.681	134.092	93.3476	102.409	90.5682	96.6002	99.6328	53.7182	49.4624	60.6682	39.5898	41.3724	34.6495	29.9373	36.6458	56.7502	57.6791	56.9808	28.7064	73.817	58.2046	67.5967	64.766	76.6724	84.0029
curA	18.7884	15.1889	17.5116	6.08267	32.109	40.582	64.6596	57.3373	83.2027	65.8961	64.7031	74.4432	60.4395	49.128	46.3027	38.4299	30.3663	31.8118	26.3382	26.0401	23.2711	22.8308	15.1472	12.4184	14.7383	15.8871	9.42848	11.3759	7.84552	9.88109	13.342	9.33396	11.9816	7.82838	14.9389	12.9528	13.7952	13.3021	10.8694	5.7456	6.83252	2.84818	5.50412	25.1544	19.8479	20.9052	21.7595	32.6486	36.0078
cusA	153.135	173.794	157.116	183.188	461.047	480.844	26.5865	29.2149	9.16871	9.36815	13.1336	11.2802	4.41094	6.10101	4.56852	5.09958	2.7424	3.02622	2.74598	2.60084	3.34212	3.12042	2.61951	2.31883	2.6684	3.04787	2.62528	3.30639	2.42833	3.04234	3.07391	2.3935	2.57498	2.78337	3.41137	4.83828	3.2781	3.54717	2.42154	209.331	241.214	103.394	113.439	137.482	148.814	633.372	613.5	630.114	389.256
cusB	508.239	559.518	496.643	484.381	1142.16	1319.8	105.895	101.173	39.5957	43.2542	58.2578	52.6618	13.2184	15.1934	8.80112	7.75456	5.77394	5.57843	4.1798	4.82486	4.73636	3.53918	2.54869	2.93495	2.98356	3.18616	2.21568	3.2982	2.57816	2.82457	3.17457	2.3055	2.77986	2.55338	5.59536	5.29181	4.54542	2.49478	1.94845	602.183	694.651	341.336	366.415	454.413	521.271	1813.9	1924.29	2029.13	1280.44
cusC	579.727	540.946	629.351	325.475	697.74	646.404	198.079	204.045	121.784	131.364	136.383	134.144	42.175	36.0076	27.7426	31.9261	19.9572	18.9816	17.1048	16.4486	12.7458	13.0749	18.7085	12.7651	11.2779	12.7319	11.9286	10.9446	9.77949	10.5681	6.23611	4.72376	3.07413	3.82137	33.3869	34.4273	7.36821	5.79762	3.20443	584.189	689.085	384.956	440.035	898.604	769.972	1873.05	1846.9	1982.36	1409.39
cusF	656.173	782.331	653.779	453.2	2115.16	2591.7	213.108	177.672	55.5263	62.1335	73.7029	59.4696	17.8481	16.1567	12.8571	14.6368	8.48925	7.39507	2.40056	7.16206	4.71502	6.50444	2.62308	0.951874	1.77837	2.00765	4.24911	2.12155	2.75123	4.15288	3.88957	3.38971	1.40936	2.62791	6.59688	6.18895	5.47787	3.58826	3.30547	627.893	629.736	256.255	339.709	408.35	212.052	1945.67	2118.59	2318.04	1426.51
cusR	168.746	133.25	153.971	109.868	139.362	105.362	33.3081	31.6874	18.9731	28.6478	22.3048	20.4369	10.6202	10.6017	10.4996	8.25094	4.54622	8.34599	6.07721	5.31321	4.41437	2.98036	3.10135	5.71542	5.77189	5.21284	3.27535	5.16429	4.46472	3.53814	6.40913	5.63837	4.63142	3.83813	9.446	7.17391	10.2674	5.43485	6.57107	236.615	204.781	157.958	105.662	230.172	201.643	534.405	510.206	520.129	345.388
cusS	77.689	70.8624	77.4073	68.6203	30.5859	30.2472	11.628	10.9607	8.3568	6.83187	8.27434	7.8934	5.60615	4.94429	5.07264	6.48878	4.9956	5.8178	4.98578	4.72224	4.60343	4.67966	5.01556	4.24682	3.69353	3.62921	4.16739	5.52535	4.23267	5.35082	3.59037	5.60606	5.04118	5.37132	6.44763	6.93707	4.80367	3.77227	4.70394	126.665	105.335	71.056	75.9197	141.173	118.687	218	223.941	166.203	131.072
cutA	40.7008	46.0648	30.289	28.1644	35.5682	25.4508	13.1687	11.7503	6.77559	8.97555	6.8485	8.39984	5.84408	3.79519	6.11106	2.27017	2.91865	4.29247	2.82969	5.02521	1.4251	1.50337	2.20856	1.87005	0.873445	1.64343	2.08695	0.893142	0.900846	0	0.587804	1.94234	4.49936	4.05648	5.71775	4.63193	6.4571	1.17492	2.16464	36.9102	38.9888	17.0456	53.088	64.0575	30.6185	37.5804	44.8531	40.0682	46.5979
cutC	99.2797	90.0519	97.8909	84.7284	62.4337	60.6374	60.5857	49.0902	34.4385	31.9342	29.0816	29.6294	76.6909	58.5587	85.2325	119.851	81.9315	80.6168	107.655	55.0365	113.501	96.368	79.6812	76.6622	65.1389	77.2662	67.2434	78.227	78.3567	90.7128	67.2221	88.1462	89.2143	146.435	157.072	177.491	177.285	168.667	163.807	112.4	124.287	111.895	112.43	148.293	186.953	150.68	137.94	141.795	113.287
cvpA	291.926	227.226	270.702	175.095	38.3823	37.8823	22.3508	29.2295	29.1226	32.8538	28.4864	34.4098	33.7618	25.1143	22.8771	24.9185	16.4759	23.8061	15.3665	20.2057	20.994	16.936	15.3109	13.8285	11.303	15.4946	16.1557	13.6218	13.1148	18.8536	21.1898	18.8514	16.5557	15.8504	10.0417	12.8444	12.4966	15.7472	14.2561	36.5886	31.6437	241.009	241.558	44.1437	45.9904	118.812	91.1701	123.174	263.913
cvrA	55.4506	57.9176	52.9622	64.4529	12.3116	9.05763	10.4575	9.64511	10.9094	10.3	11.5519	10.0596	11.7857	7.74352	13.4373	16.0238	11.5551	16.1748	14.6347	13.7304	16.201	13.9367	18.4625	13.6863	14.7736	15.3313	17.378	21.2657	22.7385	21.5623	18.4123	19.062	16.6166	17.4169	12.5725	13.1078	13.6521	13.9874	6.70657	46.2508	39.3452	36.1293	38.0721	29.9893	27.6147	54.7255	50.3126	44.5496	41.8173
cyaA	331.073	328.133	331.174	279.393	63.1504	51.3099	82.257	82.751	71.6493	85.1052	80.5394	71.2979	95.2199	82.0149	108.666	114.315	98.1709	117.428	135.02	126.189	150.509	130.362	163.684	141.002	168.529	180.152	182.077	196.421	177.013	246.954	209.162	206.743	241.799	233.878	301.973	331.407	296.717	233.213	250.187	461.975	489.884	341.523	389.185	261.411	242.663	387.232	379.23	416.835	384.529
cyaY	74.8071	70.1652	66.5684	57.0887	11.694	10.2769	10.5502	10.2194	9.30219	14.787	11.3654	10.0805	8.22905	9.47346	10.326	11.1882	11.0083	7.67152	7.4709	7.7836	9.40632	5.95376	8.16342	5.92475	5.53454	4.1654	5.87727	6.28816	4.7568	5.38516	7.44918	5.27465	6.94473	7.39954	10.4665	8.86615	6.81918	7.4448	6.85808	40.4372	50.2135	46.0501	60.0695	39.8649	29.8858	58.8774	49.2077	61.1217	61.953
cybB	244.601	228.199	244.326	178.936	64.2662	79.3298	20.0031	15.0032	14.2747	12.1479	13.7412	11.7002	10.2602	9.91193	9.88357	7.97125	7.45328	9.06438	10.237	6.84413	7.27847	7.67822	12.6899	6.96428	3.90336	5.24597	8.21614	8.3629	6.51799	12.3706	6.00424	9.38874	9.50125	12.0069	8.51741	7.02314	10.1341	10.0012	4.31859	104.827	91.9758	64.7871	109.209	140.943	72.2663	134.988	126.216	122.992	99.3403
cybC	46.7604	48.4101	49.6641	46.2828	64.6455	38.8266	49.2094	42.5737	98.2155	105.747	111.008	96.1913	171.41	151.793	191.316	196.602	210.088	198.791	213.607	174.078	194.365	195.641	219.224	194.861	193.893	211.889	217.14	225.84	191.075	233.633	219.682	209.461	207.41	229.874	174.766	183.676	201.601	155.619	143.104	49.8432	48.0033	50.6688	38.6349	60.0383	91.0951	69.9986	56.4679	61.1042	55.1066
cycA	257.639	274.484	287.529	256.768	487.931	398.688	861.743	847.549	824	970.912	1014.24	1050.68	743.221	629.006	605.904	650.128	423.438	533.293	551.141	525.492	524.821	465.008	444.029	376.421	307.693	304.545	307.758	367.987	292.635	341.812	303.2	305.826	330.897	329.83	285.969	323.727	285.69	278.216	184.427	132.25	140.196	134.192	165.374	315.509	277.028	182.799	172.697	214.204	197.139
cydA	444.513	722.249	498.161	509	1772.68	2592.18	306.403	281.507	398.192	478.146	533.219	563.767	670.693	600.98	694.246	678.928	465.658	631.442	584.179	549.102	617.742	511.51	546.615	486.741	519.225	539.866	537.183	608.831	526.885	724.433	631.198	612.289	756.472	689.286	649.977	716.434	623.797	514.985	471.437	1330.24	1573.12	628.232	736.099	532.936	505.783	608.529	593.033	847.268	556.167
cydB	373.684	645.001	412.252	445.371	1825.81	2204.26	350.95	329.48	292.858	368.862	415.161	433.036	520.919	559.77	586.119	596.205	436.313	551.13	514.552	502.397	574.645	467.619	532.63	571.573	608.906	618.699	564.843	624.496	536.57	741.797	797.412	638.154	756.363	711.479	625.136	722.528	635.325	517.553	532.659	867.202	1045.3	403.619	371.113	376.779	451.387	318.31	336.166	340.12	262.536
cydC	84.2856	84.1452	81.6261	77.3554	93.6697	104.481	10.5485	10.2734	5.2021	5.72496	5.97071	6.16352	6.51944	5.16203	4.25077	4.84158	4.76079	5.26521	5.2921	3.23166	5.54088	5.1053	5.57976	3.98825	5.78899	4.46474	4.45083	5.56787	4.25626	6.42466	6.42232	7.31977	8.2444	8.85692	8.77984	8.83366	5.9851	5.47407	6.60518	115.038	125.242	101.216	115.543	84.1459	84.479	103.575	95.7579	104.217	96.7309
cydD	51.5059	53.4502	56.3035	49.0659	10.9438	21.5416	3.13624	3.11625	2.53481	1.58421	2.15853	2.12427	2.52268	0.794301	2.26666	2.10508	1.43986	1.96376	2.17151	1.73536	1.91384	2.74001	2.68352	1.49488	2.17842	3.15293	3.0696	2.7416	3.28373	5.60885	3.8342	4.47166	7.70244	6.2259	8.11746	6.99803	6.91662	5.10926	4.30862	94.7696	97.2403	76.5075	91.503	73.2248	64.616	85.4879	84.7977	77.2594	74.2326
cydX	0	0	0	1.35084	1.99563	3.33894	0	0	1.00742	3.20286	0	0	0	2.05194	1.21149	2.25026	0	0.981882	2.80486	0	0	1.11764	0	0	0	1.95482	0	0	1.78589	2.0218	0	0.825128	0	2.19321	0	0	0	0	0	2.05158	0	0	0	0	1.37954	1.22805	0	0	0
cynR	15.3306	16.6837	16.8049	13.1752	2.02224	4.22933	1.88145	1.17158	2.29693	2.02848	3.50089	1.58197	1.46751	1.94935	1.22764	2.42278	1.72756	0.621858	0.888207	1.1357	1.07357	2.12351	1.10919	0.821785	0.877327	2.35229	0.917099	0.784972	0.90485	1.92071	1.21773	2.71742	2.08586	2.63917	3.73306	2.61704	1.72279	1.32766	1.32494	40.4092	40.1172	29.5642	29.6773	25.8518	21.668	16.7997	18.3709	15.7022	12.3803
cynS	9.29528	9.56391	7.36498	2.94259	3.86416	4.84891	4.2488	2.23868	1.46301	2.58404	4.22501	1.64884	2.80417	3.22822	1.75936	4.62951	1.50049	2.37653	3.73386	3.13462	4.35926	2.4346	1.85454	1.34596	2.51463	1.89256	3.00415	1.28567	1.94514	2.44676	0.423069	1.99712	3.4875	2.65421	1.92049	2.50036	1.93644	2.25504	0.778996	7.4484	6.84439	6.84752	5.7618	3.56766	4.67463	6.24192	5.95507	4.66083	6.58795
cynT	7.4375	5.00512	5.67639	6.99979	3.61936	5.38278	0.932953	3.37272	2.26212	2.39729	2.01008	4.51057	2.2513	3.54427	2.51109	3.49813	2.99825	2.54397	2.42238	1.89283	3.47692	1.93046	2.45786	3.84211	2.09362	3.3765	3.2158	3.36417	1.85083	2.96836	1.66055	1.85279	2.31103	2.46238	3.32843	2.08174	2.48745	3.0174	2.50164	7.61881	7.32661	7.32996	7.57442	7.05049	8.57825	7.63621	6.93382	6.86017	8.548
cynX	4.82433	6.24014	7.08798	5.86649	1.96972	3.84484	2.66558	2.53588	2.38642	2.21288	2.15366	2.46541	2.1441	2.93668	2.39151	3.99786	2.44755	1.45369	2.35317	1.96658	1.15026	1.54437	2.59291	2.37845	2.64907	2.12237	2.24596	1.48548	1.85083	3.19286	2.15655	3.09476	2.43801	2.27297	3.3564	3.65366	3.00073	3.44846	2.3031	6.47979	8.51282	6.98091	7.41984	4.58841	5.31035	6.1817	5.62374	7.7214	6.47206
cyoA	1853.31	2238.21	1835.3	1651.72	992.683	965.384	165.791	139.279	91.8286	110.154	108.105	90.5218	58.1665	59.7142	55.5062	54.9319	43.3879	46.8755	51.2687	43.1278	44.2085	39.379	42.7792	41.6837	39.6671	48.3075	37.3142	42.1586	31.6769	52.3939	44.5615	41.7734	61.3875	51.5614	51.6612	51.6576	50.0289	35.9923	44.8958	630.464	602.405	669.503	786.028	639.886	653.956	740.893	781.562	1225.28	1447.76
cyoB	1319.63	1703.62	1364.51	1429.25	677.596	891.471	159.192	155.799	63.4191	66.9641	63.1858	67.6409	46.7439	40.6897	42.5007	46.8114	27.5313	39.3344	37.1602	33.4666	39.774	32.3643	30.8827	27.2101	29.6792	29.4783	23.1445	29.4365	24.478	43.3316	34.5114	35.4159	45.8833	46.3779	43.2683	43.5517	42.444	29.8589	33.4306	399.956	463.084	489.16	678.954	588.673	578.702	598.081	616.653	1181.52	1378.63
cyoC	686.858	993.454	750.412	752.7	613.147	979.141	173.211	161.925	58.4502	60.7553	48.5361	59.1397	41.6094	33.8521	37.503	37.1237	25.9709	29.6672	28.076	28.254	35.7422	27.5538	22.319	20.6162	21.5052	24.2779	20.1314	30.6878	21.0212	36.1655	26.8928	27.2252	34.5311	35.5729	37.4006	43.245	33.8131	24.8261	29.0841	222.471	262.09	322.3	437.321	387.777	426.03	354.432	365.817	773.916	863.452
cyoD	544.345	659.31	529.376	532.451	613.222	814.338	211.78	236.801	52.2029	77.0821	53.7697	54.1269	41.0237	42.1768	29.7145	37.702	20.1311	43.0778	23.7394	32.3502	36.9651	32.0457	24.2005	22.4123	26.6189	20.259	18.2229	33.03	23.4438	26.1914	30.4937	31.3548	32.3545	35.231	31.3264	31.8209	33.166	27.3577	26.9621	183.915	186.096	255.327	316.395	280.061	303.098	282.964	254.985	612.841	735.983
cyoE	881.184	1135.34	963.974	1044.61	1222.28	1363.78	460.084	489.275	134.567	167.605	155.595	159.359	125.258	109.478	113.774	120.347	79.0015	100.879	98.1514	87.9497	94.0733	82.2234	71.1449	64.3909	53.2821	57.4005	58.4932	66.3772	57.6956	75.4055	78.9459	66.5103	84.4087	81.0973	55.9814	83.1594	66.6391	67.2023	47.4591	316.433	372.662	416.269	474.183	471.483	471.098	476.871	448.668	998.766	1047.13
cysA	737.654	561.913	787.802	544.173	1349.99	1245.23	162.349	148.741	21.0238	27.268	35.1901	37.6042	26.7641	25.1391	17.8612	13.6675	11.457	13.4566	11.7942	10.9639	12.7597	9.51517	10.5691	10.7775	11.5958	15.2219	11.2758	13.7876	11.9596	13.7493	17.7851	14.8207	17.5246	17.4199	23.0668	27.8865	18.2745	15.1145	12.9487	1668.26	1884.17	2495.99	2794.59	3879.53	4443.61	3351.77	3191.51	378.996	411.437
cysB	166.006	157.546	180.312	115.615	31.8503	35.9168	18.9461	15.5009	22.0269	23.9672	29.5946	24.0282	29.1245	29.5101	27.4803	30.2573	26.3846	23.6497	26.0723	21.8986	22.9167	19.7323	22.1411	18.5308	20.0436	20.3421	17.6567	18.9429	20.9856	27.0672	17.4741	18.427	22.2625	23.0794	20.9405	27.0763	24.3217	18.7914	19.6625	318.556	325.181	436.502	446.515	846.083	718.271	719.514	749.623	118.347	130.916
cysC	236.878	190.046	270.185	143.323	334.496	317.2	7.62065	6.76653	13.4556	12.0503	12.5879	11.9609	10.3525	13.3173	11.3952	9.94791	5.83111	6.28015	6.85942	8.24599	4.38465	5.04596	5.55967	6.79977	8.63212	4.22898	5.44811	6.49517	5.54333	6.27557	5.09673	4.81188	5.22755	6.18877	4.47796	5.02032	3.61214	4.3817	6.05458	439.586	521.059	828.027	842.615	1591.42	2175.54	1630.99	1561.01	183.617	202.951
cysD	965.024	620.436	967.783	269.704	447.121	696.513	23.37	20.6218	15.1612	22.7618	27.365	28.3359	25.4272	27.7927	15.0417	13.9694	9.95176	11.3289	10.553	7.37142	9.83224	11.4936	11.2566	9.88001	6.62339	10.5418	6.61557	4.99629	4.1435	6.7193	7.45328	5.17407	6.45376	5.91372	8.3873	7.4495	6.72259	4.96593	5.55003	1890.46	1870.39	2330.04	2607.12	6311.65	5717.18	3934.09	4034.87	361.649	566.495
cysE	256.945	284.415	268.228	252.35	175.332	165.006	114.423	96.0636	110.096	127.335	124.273	103.925	114.482	99.3171	109.379	120.619	89.0721	117.381	120.005	116.195	122.246	97.1854	111.729	103.858	110.106	104.24	118.343	121.061	111.455	165.713	135.753	150.252	178.278	175.809	194.303	206.546	198.835	151.178	140.157	242.842	266.485	176.561	213.379	232.1	227.675	210.507	206.17	273.405	265.269
cysG	58.5134	62.0722	63.4199	50.211	33.6121	33.5207	15.1248	15.604	19.8097	21.3477	19.0694	17.239	18.5041	13.024	20.7064	19.6971	14.5049	20.9368	17.4538	18.8456	20.0416	18.7314	19.8891	18.2249	15.2287	18.3275	17.2492	18.2165	18.6699	25.0782	23.8568	22.1127	24.5931	26.9315	27.838	31.8559	29.4728	25.9927	22.0972	110.216	107.34	82.0575	71.2081	83.4445	92.2547	73.6667	73.7041	81.7828	70.521
cysH	521.47	472.115	526.519	313.438	679.876	644.066	13.8229	13.3895	12.6565	11.9225	15.1166	13.0314	13.4772	14.1626	11.838	14.6588	10.3846	9.44209	9.35336	12.0523	12.6528	9.01407	8.14914	9.77516	10.3399	8.18629	6.25659	9.47459	8.17135	10.3483	10.1666	9.98236	10.5357	11.0556	13.8891	14.554	9.80315	10.4767	10.6079	744.279	757.9	1479.49	1723.12	2026.11	2322.22	2482.62	2695.18	497.852	380.142
cysI	754.424	642.513	757.368	434.208	926.943	1057.63	12.4911	11.3533	9.38615	10.7996	11.5201	11.6362	9.92692	10.5149	6.28871	7.18821	3.63061	4.90081	3.35994	3.11604	4.86493	3.86769	3.35088	3.20737	4.14848	5.00857	2.61569	2.17993	2.31759	3.29648	3.08263	2.63578	2.60275	3.503	6.5629	5.6145	4.6322	3.64272	3.64123	1259.44	1430.72	2404.06	2559.47	2534.02	3516.63	3002.71	3199.62	503.399	538.561
cysJ	870.087	681.947	906.695	353.591	466.317	709.963	8.63759	7.41999	7.46501	8.45198	8.19945	11.2176	7.61273	9.42184	6.90549	5.2731	3.14102	4.60175	3.28637	2.83925	4.1601	3.11448	2.98095	3.11104	2.85131	3.65225	2.42376	3.81272	2.14902	3.45727	3.04434	2.66516	3.78061	2.98643	5.67138	6.05191	3.39491	3.54041	1.98741	1720.51	1984.55	2210.59	2610.81	3358.44	4058.21	2792.95	2934.58	323.419	494.979
cysK	4670.17	4053.68	4961.11	1705.52	2095.85	3711.89	223.937	218.646	204.644	250.429	316.65	302.678	234.564	258.108	158.144	145.023	96.8482	118.499	115.796	92.6552	110.837	106.438	105.912	100.875	90.8806	90.1025	64.9005	73.6171	65.7692	91.767	90.2025	80.6129	92.584	80.7699	163.521	155.69	116.166	78.1295	81.6293	6949.02	7872.87	10384.8	10846.1	14450.4	16355.5	11297.7	11636.6	1822.74	2522.5
cysM	344.328	279.562	365.604	294.651	138.946	87.7864	15.1912	19.7832	6.67418	8.9413	7.63698	7.80577	6.15487	3.71915	3.02872	4.35987	3.71963	3.06838	1.92834	3.11321	2.64862	2.09557	3.69426	2.54877	3.57136	2.93222	1.93935	3.54123	3.34854	2.40088	4.80685	3.91936	4.11682	2.74152	4.2507	5.05761	4.10029	4.07614	4.52599	436.858	376.983	833.997	715.413	1062.13	1403.86	1201.18	1146.35	249.433	185.118
cysN	756.715	600.088	782.204	335.598	855.922	1303.1	31.8008	33.7198	37.5583	43.4673	50.3998	56.3781	45.5515	52.0918	32.8833	33.0542	23.0628	29.7865	24.2951	24.2569	25.035	22.8411	21.7585	22.1971	20.8043	20.2874	15.1107	15.69	13.2591	14.6877	18.0009	15.4798	15.2002	16.2832	15.474	21.7171	17.9475	14.3179	14.7097	1292.97	1557.67	2311.79	2801.83	6713.95	8318.46	3945.9	4297.92	456.095	601.601
cysP	468.581	279.637	447.649	102.664	228.733	347.329	35.4192	37.3246	6.77559	6.70175	8.15298	8.27257	10.2271	10.5805	6.11106	3.53138	3.89153	5.94342	3.77291	5.13689	7.00674	4.63539	7.36187	6.02573	5.24067	6.13547	5.21738	4.26723	6.40602	6.23238	7.34755	6.10448	5.4223	5.65448	7.87779	9.07087	7.53328	4.56912	3.78813	1461.35	1415.96	1399.19	1776.9	3335.44	2869.17	1345.6	1371.57	101.857	210.107
cysQ	75.7341	76.7991	81.2688	60.6838	202.787	200.337	381.208	376.296	567.412	673.914	547.177	621.143	742.595	899.225	805.92	788.801	652.557	862.847	796.797	812.768	954.808	855.593	893.526	1079.54	1076.24	1188.38	737.87	871.823	658.581	782.435	1072.3	572.258	627.498	591.999	586.466	635.851	632.907	561.521	670.435	26.5127	25.2328	25.5708	16.3842	49.5406	61.3366	54.4119	49.0085	95.5424	81.4655
cysS	143.103	161.529	152.071	143.44	30.5306	34.1459	16.5488	14.8772	11.5178	12.4694	12.2041	9.89898	10.0058	9.2826	8.66923	7.03327	7.95454	7.75304	8.99742	9.09542	7.66839	7.44607	10.2636	8.99542	8.11813	8.76282	7.82682	8.59246	7.27112	8.64733	8.33868	8.34772	8.71928	8.74912	8.76392	8.92174	8.88375	5.93901	7.54463	189.163	183.281	200.701	175.397	341.52	457.053	175.653	172.44	134.827	123.03
cysU	228.114	146.913	240.078	90.6616	265.283	257.563	5.35273	3.6524	4.81969	5.10767	9.14659	7.60463	10.0958	7.01204	4.47118	5.84419	4.23699	4.56328	4.02569	4.76612	3.18597	5.19419	4.78787	4.3074	4.61544	3.34006	4.52423	5.56661	2.5632	5.52721	5.37587	4.51149	7.59687	6.89521	11.7756	11.885	5.7961	4.61655	3.51949	970.012	1074.57	977.576	1395.1	2948.93	2965.27	1383.86	1263.47	103.149	146.792
cysW	389.98	221.973	352.435	204.8	485.131	394.979	13.1796	12.0368	8.78391	11.6707	13.4407	14.6278	11.1194	12.15	8.51362	11.4208	5.9701	8.94454	7.66535	6.35265	7.44517	6.39961	6.83747	5.42764	5.29551	7.37742	5.92256	7.1431	5.22923	9.99819	5.91428	8.59037	8.70595	8.13442	14.0137	14.34	8.01701	6.66859	4.29315	1125.35	1227.47	1050.98	1505.61	2412.1	2083.08	1796.95	1690.59	141.276	161.49
cysZ	40.2185	40.3956	42.246	39.2062	20.302	21.4797	8.08069	8.14877	12.9617	13.8959	10.6637	12.9094	15.5996	9.05602	16.4934	14.981	12.6136	13.3675	14.4771	11.0291	13.1555	11.8716	10.153	8.31953	9.7145	7.60377	8.51076	10.7283	9.75207	11.9477	6.79909	9.38176	11.0862	9.6795	14.7536	14.9398	14.2435	13.2417	6.37995	69.2125	70.4393	43.207	49.2977	76.1644	43.3416	60.6287	50.1764	62.4797	58.86
cytR	64.9121	58.2467	62.7514	53.7333	29.6019	38.8307	15.4537	12.9033	8.84294	11.6252	14.2234	11.1015	8.85014	8.43577	8.61504	8.751	7.02597	5.78219	5.92138	5.09183	7.76929	4.47054	7.2973	5.45797	5.77189	6.40745	5.97608	5.90205	6.15139	9.54737	8.93394	6.78438	8.91978	9.99131	17.8844	17.7913	13.7788	15.5281	12.6951	30.2038	26.7071	27.5052	25.1975	34.6454	31.1164	32.6115	35.1073	29.0186	40.8279
dacA	210.606	213.956	226.223	194.908	34.8199	37.373	4.57239	6.66987	10.9919	12.5524	11.0828	13.0288	9.53521	9.55373	14.358	12.4878	7.93031	12.5603	11.0806	10.6823	9.06825	7.88431	7.20698	9.41507	8.55069	8.5499	7.49116	9.15986	9.49085	10.8396	9.86463	10.2447	10.7455	9.07687	13.6471	11.3362	11.3632	10.4065	8.17368	182.839	172.091	193.147	195.039	199.754	180.365	186.548	187.209	218.937	197.482
dacB	48.2012	51.6218	49.2517	50.3653	6.98055	5.57422	4.93801	4.8203	7.60837	9.08146	10.2922	11.1923	8.98008	8.0747	9.92002	10.5545	7.98398	6.86906	9.92265	8.94937	6.65369	6.13063	3.65475	4.49452	3.02843	3.03037	4.19355	4.71546	2.98146	3.45566	1.73697	3.01741	2.86369	3.31276	2.70337	3.55874	3.11654	3.05527	1.59914	56.2681	57.8873	40.5772	48.3079	47.5933	36.4107	49.0088	51.8843	40.8548	36.5883
dacC	135.536	145.41	160.902	107.144	332.554	317.041	372.367	353.908	579.864	668.031	627.21	641.252	658.323	692.431	740.834	733.976	579.366	683.517	638.313	599.475	564.43	545.334	561.786	569.131	522.376	520.537	439.502	463.936	382.474	427.058	442.178	326.372	330.629	333.68	303.879	326.722	292.043	278.333	233.854	80.5845	85.6171	45.241	43.0989	96.9174	97.3937	102.991	95.8385	147.468	117.594
dacD	7.50313	6.69064	6.4206	6.07009	3.41156	2.50063	2.11054	2.10824	3.05076	3.65021	1.42101	1.8855	3.67822	2.60581	3.66873	2.63783	2.18014	2.78158	3.83596	2.62758	3.10481	2.40191	4.27708	3.16884	4.39791	6.68356	5.75923	4.67005	3.6636	6.02381	15.4529	7.25433	7.64099	7.07016	8.96908	7.56857	11.4106	8.53249	11.0827	10.0206	8.83964	6.44852	7.34355	8.86094	9.97243	10.4368	9.74035	11.1691	6.28465
dadA	159.223	151.887	176.356	157.67	330.045	246.727	410.262	401.709	328.006	411.973	359.621	373.455	361.329	417.421	407.844	414.614	418.162	529.513	760.617	728.456	846.37	838.81	886.935	978.658	833.284	824.747	571.137	638.104	533.585	662	832.728	595.163	694.854	647.201	734.741	789.797	731.759	641.445	614.549	192.469	191.09	182.901	173.62	513.951	504.371	56.6887	55.3445	104.672	112.269
dadX	111.734	120.852	115.954	140.048	165.9	151.403	267.486	278.838	235.912	284.782	254.399	278.325	265.602	285.467	298.916	322.398	299.717	381.581	548.151	516.843	629.146	574.596	557.857	566.37	493.312	495.532	375.097	453.833	371.35	460.539	450.627	416.572	473.042	507.757	534.139	637.492	488.819	442.056	371.703	178.74	206.486	188.211	186.709	485.053	531.569	44.1821	46.3132	59.0576	62.817
dam	120.94	116.248	124.997	119.59	76.5136	42.2933	20.5985	23.0956	27.1679	29.8091	38.8327	33.7116	31.7567	21.3799	25.7409	25.8981	16.7184	15.9142	12.6068	15.3326	11.6881	9.28559	9.24324	9.46756	7.42898	8.91928	6.62115	9.04346	9.12147	11.2902	9.16574	7.41728	8.97142	8.36409	8.18247	8.67658	10.352	8.4069	6.90417	130.492	136.728	106.607	124.402	142.694	117.622	151.706	146.918	136.712	110.205
damX	428.107	474.844	407.212	362.553	211.416	281.758	202.02	180.971	204.26	233.677	274.582	235.837	256.302	272.091	252.504	223.441	165.508	220.651	187.579	175.076	177.553	149.586	149.217	156.722	146.247	159.388	120.02	133.626	104.248	160.372	156.068	139.306	166.741	154.542	201.111	213.359	188.295	127.917	174.402	405.701	460.261	499.732	527.491	411.982	532.536	455.127	492.765	512.46	448.222
dapA	783.034	865.39	835.063	684.658	264.514	256.214	124.341	135.018	111.58	125.585	102.253	108.671	71.7479	77.5747	70.7047	80.1106	63.0349	77.1699	72.2085	67.8318	77.3578	70.0105	70.4127	73.3235	68.8313	64.9026	68.0111	72.7946	60.5678	89.9388	85.4643	91.6032	97.9747	91.0222	106.288	115.668	119.948	101.802	84.4221	586.562	563.874	536.613	506.006	808.935	750.02	778.028	702.68	863.959	786.722
dapB	226.28	235.277	246.115	177.413	78.6018	101.874	23.5962	22.9469	28.3623	31.3895	28.8491	34.7991	26.7125	21.3432	27.2187	26.6828	18.571	23.9665	21.3948	17.6848	22.6273	20.3051	19.7347	19.9234	18.4911	14.7753	15.7791	20.0131	13.0031	16.9639	19.1508	14.5331	18.413	17.7939	19.1788	18.2668	19.4174	20.8355	13.2792	645.303	541.794	1302.63	1462.38	78.7819	67.3459	187.685	171.329	290.263	315.371
dapD	1188.87	1311.34	1331.89	1128.18	318.228	384.023	73.1435	66.4604	77.5386	92.941	97.4889	96.4871	69.6402	59.8272	69.1386	64.21	45.4021	63.9044	62.013	60.0199	61.1938	49.2654	50.216	48.5387	48.8113	53.4838	45.45	52.3587	48.3683	64.2563	56.3982	57.0088	64.9934	72.2804	67.3517	75.0615	68.9853	54.2327	48.3651	1397.75	1342.62	2876.6	2704.98	1056.48	1019.48	1017.14	993.28	1593.06	1389.39
dapE	141.137	142.167	141.093	136.93	70.0861	57.9283	86.112	74.3661	82.673	109.516	105.115	96.1574	78.8886	82.8472	79.5846	81.871	64.9089	77.3023	74.2692	67.5579	64.4573	64.157	61.2856	65.6616	57.3121	58.2805	53.3116	50.9099	41.7831	51.4913	50.6113	40.6946	44.9347	46.4367	42.6155	47.4165	45.5224	42.7251	34.2349	99.1086	111.744	83.8699	78.507	99.0069	104.288	107.977	112.811	94.0232	54.5162
dapF	164.188	169.082	170.376	181.248	67.9749	51.8285	25.5629	30.248	34.3843	41.0121	37.7895	40.3206	31.6183	36.0098	36.6619	39.3345	27.4126	33.3768	27.7121	30.2853	29.5721	27.3353	23.7467	27.4071	21.2951	28.0925	20.1524	25.5677	23.4438	29.8932	32.0033	27.8203	32.2834	35.0037	29.76	33.9026	26.4223	26.5531	15.8993	125.303	124.064	136.663	120.325	146.023	201.303	170.542	162.296	166.473	178.995
dauA	33.5621	30.8351	32.0461	39.8738	20.5158	14.6516	18.3259	16.3881	20.5766	19.9225	14.1154	12.0959	13.9545	17.196	15.5374	16.1094	14.8918	13.8586	16.6539	15.6835	12.2215	14.182	15.6722	12.5783	18.0949	18.1065	18.9503	17.6018	17.8142	19.55	16.8427	17.5811	20.3231	15.7011	16.6142	17.3496	20.6843	16.4376	16.2706	41.277	39.5288	37.5151	42.2545	33.4688	36.2278	43.9991	38.2239	34.2192	31.1468
dbpA	49.3405	48.5212	54.2301	66.4624	9.68624	8.58794	16.1332	15.7745	15.0454	17.5388	23.0523	23.6448	21.8685	20.3447	20.3044	21.0974	11.3159	14.8268	18.0356	13.0597	10.6361	10.293	8.99097	8.1512	7.61436	8.51497	7.46609	7.63916	7.18645	7.12926	6.30863	6.43527	6.9168	5.64106	9.87498	10.4996	8.0984	8.2133	4.27257	85.8751	87.2794	60.7362	67.7776	37.8181	36.5127	74.9913	73.919	60.1138	54.4048
dcd	207.666	205.623	208.373	241.312	215.189	201.002	145.473	152.788	142.67	151.613	118.248	117.425	77.4416	97.6683	69.0549	96.9698	59.5014	75.5846	62.3576	67.7126	61.6337	60.4215	63.6783	74.6142	70.7176	66.4335	62.6032	64.3354	65.0652	82.5705	87.4783	87.7612	98.5809	111.266	84.8153	102.186	96.0646	91.2478	113.319	255.379	261.718	284.004	206.886	260.517	295.621	234.291	219.913	218.771	186.844
dcm	80.4989	82.3252	80.5744	77.052	17.5557	19.6713	14.2113	13.9532	5.50356	6.26126	6.54445	6.47625	4.18847	5.35761	3.6985	3.70602	2.0918	3.78637	3.15473	3.2014	4.1706	3.05282	2.19845	3.64852	3.54733	3.45502	2.82525	2.13372	2.79777	4.7104	4.00216	2.98302	2.64591	2.99538	3.3694	4.28797	3.85651	3.74251	2.45639	80.3498	86.7834	79.7393	74.5867	91.0005	88.4425	96.8832	89.4686	84.0237	87.9649
dcp	114.578	128.137	116.037	71.1269	47.5909	70.1994	26.3333	24.1072	18.9165	19.8683	18.0745	18.7255	16.7839	15.6634	18.3606	16.8637	10.0863	12.966	13.9873	11.7122	11.57	9.40322	10.1852	8.62409	6.89834	7.67881	5.82072	6.75793	5.17436	6.87173	6.81749	7.76975	7.91371	7.39326	7.45264	8.49004	8.46981	7.91662	5.82819	62.8709	69.7997	53.9895	67.8557	99.5029	88.7803	87.1733	86.5104	124.73	148.97
dcrB	338.805	338.787	332.965	314.062	167.161	169.173	99.8661	88.6031	107.848	108.622	112.04	90.0006	90.832	129.328	113.359	103.669	112.976	125.174	137.529	142.471	144.37	142.937	151.395	188.783	214.733	222.649	167.571	174.358	160.72	210.451	211.586	200.266	209.427	233	229.263	226.881	229.324	221.038	293.263	216.695	205.959	216.987	180.204	162.153	202.363	237.343	203.709	292.11	336.428
dctA	53.0882	45.9677	49.0552	50.2549	445.548	421.158	256.203	250.246	140.368	176.085	127.434	154.375	125.072	90.8786	133.603	134.942	112.242	153.421	167.952	153.015	245.59	218.291	257.13	198.345	322.403	357.476	591.671	760.035	753.383	1574.98	1489.15	1761.94	2578.69	2332.32	2131.7	2481.46	2281.58	1942.48	1571.4	12.9933	11.2717	6.05609	8.76747	8.03475	8.18722	10.2251	12.2733	12.2598	14.2467
dctR	18.7386	21.4909	23.7793	15.0805	7.92616	7.16835	6.66771	7.28099	13.8421	16.2736	16.8642	12.6753	16.7894	13.8767	31.2113	32.1265	31.9426	40.8951	43.3565	36.3595	41.3963	28.5534	36.8946	23.6785	16.357	15.5281	18.2087	19.1967	11.3106	13.6728	9.19399	9.38874	5.74494	3.29602	4.86709	2.95711	4.98115	1.00012	1.38195	2.20226	1.51775	0.506149	2.42088	0.486851	0	1.58189	0.556019	0.516773	2.39054
dcuA	305.485	313.8	306.713	190.661	319.237	401.786	218.373	201.472	133.282	141.526	115.267	118.499	130.352	112.559	134.715	135.85	114.857	141.766	158.772	139.476	202.223	163.618	191.488	172.77	172.004	186.135	180.039	199.99	176.774	242.522	201.485	214.21	249.888	230.631	240.181	253.714	218.209	191.297	163.023	189.241	204.267	173.294	207.885	227.047	231.433	265.049	256.697	315.294	296.925
dcuB	4.84771	6.15842	5.48403	3.7896	9.9246	8.42081	8.15029	6.90191	7.19395	7.07924	6.05947	7.14251	5.90945	3.31433	3.70765	5.35631	5.27017	4.84131	4.88812	4.57328	4.14299	3.99048	4.74569	3.07283	3.16486	4.07144	5.36367	5.04249	5.61736	7.56251	5.7952	7.01451	8.57441	8.11048	8.09439	8.63566	7.95762	8.51442	3.7621	2.87772	1.68277	1.00211	1.91721	1.73502	2.58009	3.02753	1.54118	1.84166	2.31389
dcuC	4.30743	4.98345	6.00676	4.2221	14.3625	31.8573	2.66558	2.874	2.07154	2.7222	3.11084	2.42805	1.66763	1.94091	3.58727	3.79426	3.2634	3.63424	4.15266	1.96658	2.87565	3.30936	3.24114	2.51567	2.70604	3.61768	4.42385	3.64087	3.89262	4.07422	2.51598	4.07206	3.64009	4.50986	3.3564	3.04472	2.76383	2.87371	3.11051	4.21861	4.65181	2.61784	4.01908	4.28998	4.42529	5.85847	4.47343	5.1476	3.4599
dcuD	2.42451	0.987852	2.33289	1.46341	2.24509	1.29848	0.900218	1.28462	1.67904	1.9573	0.484888	1.13538	1.20684	1.19697	1.00957	1.21889	0.826585	1.391	0.467477	0.74717	0.264862	0.838227	1.64189	0.772354	1.08223	0.895957	1.20671	0.590205	1.19059	1.34786	1.09246	1.23769	2.14418	1.27938	1.03906	1.43478	1.60011	1.06756	0.804621	1.28224	1.06043	1.17879	2.08819	1.13385	1.72443	2.7631	2.8057	1.60472	1.95892
dcuR	37.5895	32.7418	42.9759	27.377	43.7626	43.3506	19.6698	19.5263	23.9263	33.977	18.8864	15.9995	19.2611	13.9703	14.7701	17.4582	7.85256	15.0801	14.4334	10.2528	12.4132	8.84795	8.49223	6.75037	8.36203	6.96403	7.20578	4.20521	7.35191	6.88253	6.36543	6.53226	7.17013	4.688	6.99948	5.31587	7.72722	5.71629	4.07675	17.7034	13.4321	15.4913	15.4735	19.9274	19.0032	23.1384	15.1724	29.1557	29.3837
dcuS	19.8353	19.8733	24.2313	19.1551	13.9401	12.0505	6.88567	6.03018	5.84083	7.15932	6.29998	4.91722	3.84413	3.72669	2.96191	4.55842	3.72419	2.94925	4.70227	3.13152	2.22017	2.81053	2.21736	2.78388	2.29815	2.32134	2.81777	2.8447	2.74449	3.17764	2.68618	3.51589	3.95412	4.59608	2.77129	3.06685	3.63261	3.41676	1.74236	10.8198	9.77779	9.79873	9.71468	10.0588	10.022	12.7816	13.2065	13.2832	15.9018
dcyD	159.149	156.999	178.26	117.018	141.757	174.958	143.8	139.236	179.076	231.209	224.301	232.378	227.989	232.263	227.245	235.737	169.988	209.353	211.874	182.149	181.594	173.366	186.86	175.24	157.999	155.114	130.218	136.51	100.455	122.832	116.894	95.1129	104.134	99.1746	97.6687	102.614	104.328	88.6449	88.8458	150.351	151.224	186.665	194.205	568.504	611.226	501.976	494.47	157.638	160.333
ddlA	129.034	124.785	137.362	109.273	124.97	88.0627	42.4557	46.3281	38.9114	43.3482	33.6207	27.187	26.5359	24.9944	28.631	33.1497	28.5274	30.9737	29.3473	34.0191	31.9866	28.6237	38.4038	32.6141	33.2603	38.6679	38.8735	34.5634	36.9997	37.4669	32.392	36.2514	41.2528	36.4194	25.9623	27.8733	38.5649	33.8279	28.984	106.047	107.604	117.815	99.7867	145.785	145.347	69.679	69.4301	84.7027	71.2294
ddlB	203.109	203.465	212.88	217.032	165.995	162.974	167.476	181.016	114.597	136.113	144.585	134.072	213.495	229.223	206.64	212.66	153.163	178.658	149.809	146.247	131.137	131.561	104.867	107.035	90.4476	83.5986	60.6847	70.4612	55.3742	68.9452	74.7517	57.5009	63.1872	69.497	76.1858	78.426	58.4276	59.9679	56.769	65.1359	76.3049	169.547	174.469	202.239	219.936	251.265	219.271	261.297	230.169
ddpA	6.67194	5.80864	5.54667	3.87223	59.3325	43.8476	290.605	238.394	292.706	341.349	448.205	395.061	307.092	318.984	241.67	197.566	105.713	139.936	99.6785	83.4017	63.6202	55.5316	46.0195	48.7757	30.9271	33.5495	22.2749	21.6686	20.1491	24.5196	24.4746	18.6188	20.6518	17.0876	17.996	16.2616	16.0538	10.4432	11.7098	5.27775	6.02756	3.20577	4.32824	7.83388	5.77967	4.87418	5.9963	5.9269	7.09302
ddpB	2.8531	2.78877	2.71273	3.31173	6.67162	6.94552	34.0076	37.3347	39.1802	46.6371	64.5171	64.9067	37.2796	32.6987	35.3712	36.4858	17.9619	19.8046	15.3157	12.7669	8.97269	7.47276	7.19672	6.09367	4.82401	2.28731	3.11207	3.25565	4.17929	5.18196	3.21396	3.76994	4.81704	3.78828	4.80001	5.56409	4.10117	3.76364	2.06228	4.45812	3.62391	1.97042	2.23393	2.4007	2.61345	2.4633	3.03039	3.35296	3.99826
ddpC	5.91612	4.68706	6.18757	8.41224	8.49646	9.61854	18.5342	21.0283	21.6377	21.031	46.2184	41.5574	28.7122	26.5998	26.1747	29.3135	13.8667	15.7232	13.7241	12.028	9.29055	8.80652	7.9294	6.59626	5.0615	4.34767	4.20647	6.97587	5.33377	6.03834	4.33186	4.92869	6.14769	6.82904	7.63514	7.43975	6.81253	5.92043	4.2949	9.77758	8.44561	4.4944	4.61776	6.91687	2.98055	10.4569	7.0767	7.95382	9.59148
ddpD	6.85523	6.54164	6.18569	4.99276	18.9009	15.6832	24.9544	25.9955	20.2465	26.6353	50.4048	44.0626	34.4576	43.964	26.4466	25.6009	14.6072	19.1661	11.6628	12.8874	7.46444	7.74532	8.84991	7.38643	5.39996	4.96725	3.46451	3.68116	3.81605	3.50281	4.23969	3.90744	4.16062	4.30643	5.76062	4.375	5.72928	4.16994	2.97392	8.05665	12.0848	8.3053	6.36738	7.98865	7.96697	9.07784	8.67492	10.5648	7.28788
ddpF	15.5997	13.9301	14.3696	14.7849	21.2286	14.5084	26.9016	20.4742	30.3531	38.8627	44.0071	41.888	37.7564	36.5897	33.0749	35.1448	21.0418	23.4253	22.5932	17.8869	16.4163	15.1188	12.9226	10.2581	8.41127	7.69274	8.14069	10.3429	8.01627	8.57791	7.52351	7.50893	10.7584	12.1372	10.0366	10.0574	8.855	8.3068	7.32231	11.858	14.7797	10.2925	8.93663	11.9917	16.117	19.1798	13.2176	29.1576	21.6051
ddpX	4.10316	3.35394	3.57619	4.23355	155.773	99.193	225.616	190.633	373.941	430.79	510.887	439.675	378.698	325.36	306.357	270.193	146.689	182.903	146.966	124.302	91.1017	82.3133	71.8257	61.18	48.1626	56.6695	38.6964	44.5665	32.7075	39.2062	32.355	29.4154	31.2475	28.5683	27.5317	26.1367	25.074	19.162	17.9671	2.61206	4.98511	0.923591	1.47249	3.77561	4.86396	3.12709	2.53648	4.2434	6.78552
deaD	454.654	451.652	474.121	968.297	75.473	52.5645	35.5929	28.4526	27.5267	29.751	42.6424	36.7757	41.4049	46.5368	43.9175	43.5014	37.3931	46.6098	46.0176	45.5481	54.6373	45.2341	55.5255	57.4131	65.0685	80.5322	54.0901	65.6814	70.3952	98.7791	104.641	99.2406	152.342	141.483	153.288	172.6	182.22	141.757	180.202	2615.37	2840.53	1802.01	1693.88	1211.07	1770.14	1022.87	1120.76	844.127	548.795
dedA	48.4443	64.839	55.2923	42.9321	24.4737	32.6812	16.0934	12.6033	14.6168	17.7031	13.8193	13.1395	13.0075	10.6328	13.6017	14.5755	12.4213	12.5502	13.0809	11.8732	21.0445	15.4437	9.83145	8.64475	10.4681	13.8436	10.1834	15.9033	10.7965	18.1594	21.889	22.8035	25.5991	25.5709	48.5559	50.8539	39.3846	31.9844	32.6603	124.204	148.242	106.284	169.234	134.743	114.615	120.483	140.242	121.612	120.74
dedD	94.4491	92.6286	85.1792	94.7664	64.3389	69.8509	75.9238	83.4064	134.074	149.428	147.823	142.319	178.044	237.979	184.98	180.692	153.072	209.35	188.091	196.991	193.28	170.841	168.072	211.954	242.059	230.916	157.395	192.108	149.699	224.575	297.095	223.456	260.142	255.118	246.943	269.846	263.027	226.683	352.657	158.742	147.571	173.907	122.366	145.441	214.909	160.691	138.717	146.102	140.829
def	413.355	407.475	453.27	391.934	548.905	413.23	624.2	509.062	854.817	937.871	1050.59	940.045	1413.35	912.524	1648.11	1759.24	1579.47	1617.78	2173.08	1757.88	2328.16	1874.18	2754.54	1729.89	1739.04	1746.96	2522.87	2616.13	2016.15	2427.77	1423.97	1588.77	1591.31	1697.73	1691.28	1759.77	2103.65	1685.08	1288.13	311.84	372.306	188.663	276.982	253.196	154.801	413.404	420.002	468.643	401.278
degP	190.857	214.64	196.011	171.827	115.587	189.385	81.8838	69.5547	40.9417	43.5588	45.5019	41.6913	56.4221	68.8632	54.2747	49.2356	43.6437	56.3993	50.2632	51.0865	47.2938	45.9572	48.6876	47.231	42.6658	48.2449	28.8783	30.0296	27.8599	37.7671	39.3637	40.0682	45.2027	44.1275	69.0087	68.7318	64.4526	61.2119	72.1584	235.439	230.071	213.786	176.811	141.323	187.066	214.957	201.182	291.545	351.665
degQ	49.6539	58.7223	56.6994	35.3469	67.1864	88.853	71.9049	64.1456	102.505	115.392	120.131	114.295	84.4786	76.6914	64.4109	56.5377	32.4435	44.9211	37.2813	31.0491	33.7258	25.7056	28.1858	25.1015	23.3762	24.3537	21.9793	23.0918	18.3054	28.9791	25.5637	25.1664	33.3634	31.2533	38.1618	37.5196	34.4691	29.2123	27.4912	35.4752	39.3537	31.9257	34.5595	36.2832	30.235	37.0461	37.9849	48.1415	42.6837
degS	41.3659	39.2255	38.8465	49.3132	8.20116	10.0981	7.06266	5.37521	9.24792	9.57258	10.5586	11.8769	9.58419	7.55646	9.05214	10.0882	8.07314	7.65095	7.33519	4.89158	8.25537	7.27719	5.84194	5.24333	7.11596	4.79918	8.5012	6.89843	7.14857	9.60353	8.48931	9.60022	9.00844	9.5984	15.3662	14.7944	13.4077	12.6799	9.53341	60.4408	57.1997	47.4365	40.3888	34.6143	29.1564	44.3063	38.4263	49.2031	35.5246
deoA	77.7161	81.2622	84.2186	65.5325	121.059	162.556	203.97	175.161	232.557	307.629	283.781	312.676	375.115	394.643	429.988	388.284	296.902	437.331	456.43	409.298	454.991	387.239	393.309	379.187	424.937	413.189	305.076	361.057	259.067	375.518	355.606	274.373	316.78	296.989	322.125	350.645	286.029	208.832	293.138	34.2953	41.667	29.6596	38.1101	58.7186	70.9667	50.0519	53.671	82.4464	85.1795
deoB	358.228	399.551	361.741	252.633	348.409	511.251	536.139	470.832	566.068	663.331	618.753	639.238	771.659	849.686	842.086	681.668	619.197	903.249	913.547	835.165	955.363	754.574	734.838	821.526	778.467	817.841	487.161	591.78	443.942	620.557	632.961	488.152	578.403	517.007	684.112	695.393	641.575	461.968	713.656	242.383	285.235	241.427	234.669	374.893	495.703	234.244	251.345	310.837	325.065
deoC	118.041	117.235	102.466	64.1648	111.272	152.093	255.575	209.232	301.103	386.346	368.444	350.467	460.15	568.01	534.733	465.699	423.313	585.934	628.031	566.684	574.62	551.459	550.008	617.287	698.614	680.404	489.64	532.832	406.66	576.507	622.961	440.897	484.961	436.104	541.735	533.474	482.693	333.616	553.536	33.133	34.7168	32.2173	30.9469	56.0122	65.9316	51.1528	50.154	102.375	113.376
deoD	495.85	508.228	500.486	358.467	362.74	515.273	355.766	322.509	455.078	493.427	553.002	509.107	578.063	577.819	707.429	678.555	618.193	756.335	784.509	710.6	724.998	659.349	667.94	636.736	537.5	553.873	480.822	469.442	400.255	535.877	484.188	413.1	423.038	396.396	511.142	491.241	502.776	403.644	432.9	165.178	168.797	145.954	127.16	149.007	175.397	184.913	190.885	261.258	309.705
deoR	88.2712	84.4737	80.9868	66.5488	29.6742	26.9139	22.7154	21.147	14.6773	19.2425	13.5462	14.4952	12.1809	10.7869	13.6472	11.3224	9.87002	10.7658	12.2172	10.7734	10.3432	10.9113	10.1931	8.21321	8.32247	8.22104	10.8747	9.44094	10.4612	13.2096	8.66372	12.6411	12.3667	13.1766	22.1328	20.6881	17.304	15.0433	11.1184	74.2622	70.5053	52.5845	65.1118	86.0023	70.035	76.3621	80.1327	86.0458	83.6217
der	205.623	205.2	214.21	256.973	100.469	86.74	86.4264	80.4912	92.7815	112.289	98.846	100.436	100.649	110.45	100.605	95.5236	65.6352	75.5349	75.4343	65.7672	62.6434	59.0776	61.2482	66.2784	61.8462	59.1541	44.5075	48.7839	42.1557	50.5408	62.0253	47.0642	54.4829	50.837	68.0758	74.0874	72.3832	60.3889	72.6093	232.768	232.969	247.143	237.859	249.655	262.327	288.833	271.494	244.227	191.311
dfp	90.9451	98.3806	90.5723	75.4212	37.4512	54.2435	19.1634	16.7916	11.2871	14.0548	11.0011	13.4628	6.62545	6.80116	5.31627	6.72312	3.24135	3.48363	3.27349	3.16247	2.374	1.25219	1.53297	1.55761	2.10171	1.73388	1.93141	1.73581	1.4173	1.60452	1.71359	2.08005	1.44139	2.1501	2.53997	2.0094	2.53974	1.30482	3.0801	83.8979	88.9753	73.9599	88.5535	107.875	99.822	86.1081	84.3906	96.1884	94.7211
dgcZ	24.8661	21.9079	25.0727	29.0362	8.55368	13.1009	5.70138	4.33917	5.02694	7.92266	11.9116	9.29716	14.8234	8.40123	16.5856	15.5472	13.6428	11.1809	13.8166	9.43229	8.94645	10.2958	11.2039	8.41944	6.75719	5.37739	10.984	13.0262	11.8819	13.9688	11.5176	15.9414	18.5673	14.8725	23.7848	23.2406	25.1816	22.3511	12.5597	77.5662	80.864	29.712	40.0763	47.5835	24.5345	50.9081	38.107	41.4228	34.8252
dgkA	66.8738	74.8733	84.2314	73.8677	54.5636	42.2933	49.6437	48.5776	67.2271	71.5738	89.4322	81.0277	76.5076	48.179	68.8678	76.8197	63.9696	68.5561	68.0237	57.5544	66.4438	55.591	69.6625	40.6597	37.9819	36.5376	62.3116	53.3344	51.8634	56.2158	33.751	55.572	45.7871	51.496	52.8791	44.4153	53.142	50.3718	41.0161	92.8547	79.0638	54.9912	49.5461	60.2508	24.7196	76.2587	62.0097	60.6074	58.4808
dgoA	4.93752	2.67263	3.14335	4.23612	16.5657	10.0601	9.21631	8.72048	5.20339	9.05921	6.97674	9.84368	9.08291	10.2199	10.0565	8.30192	9.14861	10.1429	9.31324	11.0262	12.3122	9.27746	7.26896	12.8226	11.9781	14.2436	14.119	16.3309	9.71835	17.1558	20.6359	19.6348	22.2128	19.8241	23.8369	23.185	22.5803	15.0382	24.787	6.62281	12.2584	6.52342	6.47135	9.83037	13.7419	6.56945	4.77745	5.10627	6.39025
dgoD	3.69487	5.09659	4.10593	3.88674	12.771	8.94453	8.44042	7.44344	9.39561	9.63923	7.505	8.33604	8.90854	8.14349	8.1736	8.93052	6.6429	6.33224	6.81809	5.63401	7.88363	6.76418	6.40752	5.60935	7.30152	8.72777	7.38879	6.85131	7.17619	10.0298	13.1803	9.00531	11.2326	10.445	9.10959	9.73704	10.3987	10.8616	7.82352	7.73493	10.5212	5.02911	5.84256	7.08731	6.02245	6.82319	3.59743	4.77644	4.78732
dgoK	9.35776	13.3242	7.41928	6.65737	25.2349	32.3334	21.5407	16.5274	11.367	16.6155	11.8855	11.0438	9.76673	10.2457	12.5697	13.8625	12.3819	11.4609	14.3689	13.954	18.9616	14.4949	16.7514	18.0304	21.3343	21.4229	22.1338	25.0303	24.204	35.2676	28.2236	32.746	39.6437	41.3866	40.5746	50.6885	45.1363	37.4583	47.4809	14.368	17.6039	10.3959	15.1119	18.8227	21.47	10.5117	12.092	12.175	14.6016
dgoR	17.8815	19.15	17.2943	14.73	30.9931	33.0991	17.6247	14.7721	11.4846	16.0514	12.4975	12.7558	10.0493	9.15345	10.8086	12.0829	7.16973	12.8157	11.5853	11.8508	13.303	13.6643	16.457	15.4659	21.0273	17.4404	22.2154	24.7193	22.277	27.5579	34.7993	33.1271	36.049	32.6122	37.4554	39.8246	42.563	37.3283	43.4705	21.3542	18.6882	14.6068	13.2482	24.5405	21.6528	15.6229	17.1157	17.2995	19.6232
dgoT	2.25732	3.25158	1.82433	2.38199	2.90316	3.63075	4.52406	3.44315	3.81933	3.76515	3.71935	2.903	3.70283	3.16599	3.63166	3.76957	2.95154	3.89563	3.95675	3.86471	3.64293	3.35031	3.76378	2.20632	3.20601	3.18848	3.10057	3.74664	4.25133	3.03035	2.92811	4.43769	4.17413	5.51102	4.49726	4.25042	4.16178	4.31257	2.83764	4.52204	2.24388	2.80613	2.76164	2.99905	2.31098	3.35647	2.16925	2.22836	2.18162
dgt	33.6479	38.1813	40.6762	24.3471	32.2969	34.4364	20.5858	20.684	18.9897	22.9306	20.9748	17.3943	15.6612	11.018	11.8276	13.5193	7.35595	11.0607	8.63632	8.2297	7.47895	6.29498	6.49402	5.49867	4.16124	4.18392	4.81594	4.05562	4.89531	5.16237	4.66003	4.83336	4.17377	6.83538	6.81008	5.43062	5.768	3.93574	3.62557	20.0292	20.7056	15.8462	14.9607	25.6304	21.1348	23.794	20.4222	28.7422	23.7857
dhaK	206.002	202.868	228.41	193.968	115.451	194.407	79.4839	60.6026	37.5315	40.7968	40.1031	38.9148	28.9803	32.2161	30.6911	24.5511	17.2888	23.4111	21.7947	17.3907	15.6751	16.2981	16.0786	13.7129	17.0489	13.4209	10.1288	14.5121	9.97996	15.6024	15.0705	13.6134	15.2276	17.859	19.6667	17.8685	21.1197	16.8591	19.4416	50.9906	61.8554	59.3491	66.815	112	100.44	70.1947	75.3967	129.004	215.316
dhaL	111.501	130.465	117.713	146.454	148.973	231.911	54.4738	51.8233	30.2991	33.84	26.7217	31.0805	27.9071	30.6722	19.6365	19.2498	16.3006	17.5063	13.1337	18.4798	13.5469	16.1024	14.1934	11.6841	16.8397	18.3067	10.9903	14.3495	10.2921	16.9313	15.5824	13.8199	16.4965	11.8496	15.5147	18.7596	15.9936	14.2623	23.7649	43.4137	52.7099	62.4146	51.6722	90.2567	111.057	65.4648	63.9001	97.1044	146.835
dhaM	128.181	136.08	130.053	115.252	203.213	309.018	54.7839	52.3453	26.5466	32.0782	27.697	25.4489	27.8068	30.8269	25.9868	20.2475	14.9414	20.5095	21.5198	17.9279	18.4698	17.6884	19.786	21.3699	21.0058	22.6147	16.7022	19.5591	19.0105	25.5011	24.996	22.4721	28.4435	24.5798	38.7937	33.3355	42.9358	43.6002	57.5959	49.034	51.911	57.3896	62.3066	92.0936	99.5255	71.6265	67.4135	101.428	124.045
dhaR	19.4167	18.9256	22.9815	13.7954	11.3159	9.8464	9.62108	9.70212	10.5874	9.95221	11.4873	9.97719	11.2643	8.16289	8.7038	8.28375	5.52133	7.4623	5.9954	5.85594	5.85014	5.50785	6.8891	5.33793	4.21528	5.51319	4.79021	5.7296	5.35487	6.24229	4.5665	4.06633	5.80536	5.53444	6.32646	5.57144	4.37031	4.77126	3.96527	18.3937	19.8124	15.678	20.8297	23.9668	17.1193	17.3538	16.9152	15.1495	13.2227
diaA	117.853	111.789	116.687	112.305	105.667	77.9313	42.4565	44.0085	26.2339	36.8626	31.4266	27.814	21.7892	21.7694	18.9288	25.3925	14.3499	14.0155	14.3376	11.7221	13.2834	9.91689	12.2461	13.4084	9.68623	10.9351	8.97813	11.1	8.61215	11.8947	6.74334	8.11724	12.9042	10.9995	11.807	11.1258	8.95089	7.8626	9.00196	99.3297	101.457	99.3658	94.2546	86.3914	77.4365	121.757	116.15	115.149	103.813
dicA	124.865	105.623	101.006	82.6593	64.9608	36.0737	25.2789	22.685	41.097	22.3729	23.5741	15.862	30.3484	6.02004	27.4189	22.9493	32.565	21.9479	28.6055	16.4231	25.1619	25.9193	26.6083	3.36655	0	0	12.4271	5.19467	9.48096	15.8176	0	18.6746	17.8295	2.45124	30.7217	13.4701	32.6376	12.3654	0	120.666	103.506	70.8143	93.1209	115.319	47.4117	128.331	138.939	124.088	93.3366
dinB	17.84	21.4708	19.1841	17.6453	13.034	20.0653	24.6358	21.0795	32.1918	35.8441	35.3334	32.7262	43.1499	41.4236	44.3364	49.6782	36.675	37.6295	42.3917	39.2547	38.6578	37.5234	34.1501	33.7185	31.8717	32.7098	31.823	30.201	28.3408	34.9219	33.494	27.3464	30.4434	32.082	42.5843	45.631	39.471	32.6885	27.5354	24.584	30.2222	22.7789	23.6701	17.871	15.9353	21.742	20.8294	24.9461	25.2433
dinD	4.66351	4.5501	3.86836	2.79992	9.10009	8.15107	6.53067	6.67444	6.12514	5.60597	4.22117	3.29468	1.80104	1.55948	1.67406	2.17661	1.1993	3.25628	2.90686	1.10128	1.90315	2.00768	1.51253	1.53684	0.358907	1.75578	2.14387	2.81367	1.85083	1.39688	2.53611	2.16633	1.70661	1.81837	2.34948	0.713739	2.21107	2.41392	1.66776	5.81156	4.29827	3.25776	2.94321	4.70033	3.62193	4.75142	5.18918	4.6566	6.49648
dinF	18.3622	18.1707	17.4954	28.0093	6.0997	4.32127	4.46195	5.17871	4.66043	6.4382	6.00839	7.31583	8.13513	4.57673	6.90549	9.38748	7.27215	6.73229	6.25607	9.87564	7.96429	9.60195	8.59019	7.80951	8.36799	7.91275	9.91151	11.2626	10.8434	13.3614	13.0678	12.2011	16.5792	14.3131	15.7313	18.49	15.4655	17.4135	9.90384	31.0145	30.1346	18.4046	24.9439	11.9892	13.1057	22.1155	21.6086	15.1122	10.527
dinG	26.028	22.8267	25.029	33.0041	16.9754	14.2157	12.5239	12.0916	7.31471	9.44924	8.55756	9.02607	7.75204	7.88439	9.37426	11.3894	8.41111	9.31486	10.1085	8.97577	8.1978	7.58184	9.16589	8.39959	9.86535	12.3287	11.8954	11.73	14.0081	16.6622	14.9148	13.4253	17.673	17.2612	15.0187	17.8393	18.1056	15.8627	15.3091	41.1546	39.7905	30.8624	34.3966	36.2959	32.3895	40.678	38.2955	41.1419	35.2113
dinI	57.1663	61.6484	50.7645	34.4299	6.01124	17.5362	1.87728	2.85751	3.26798	1.48425	2.02234	3.68308	6.04007	0.47545	2.80711	1.0428	1.14916	2.27509	3.24954	0.461666	3.43675	2.58964	2.53626	2.14752	0	1.81178	0.95864	2.05132	0.827607	4.21618	0.810023	2.29426	1.90779	1.52455	4.72761	3.19152	3.70758	3.23818	1.86437	18.0639	28.1747	31.6837	53.4168	24.1704	21.7362	29.0238	34.8055	44.619	65.9342
dinJ	116.911	100.102	85.0613	77.2927	98.4972	74.864	128.576	126.584	212.532	190.723	289.729	230.601	292.87	241.988	313.261	376.439	297.856	303.21	375.497	240.629	387.32	326.581	288.293	261.109	236.727	251.025	315.789	294.268	271.065	261.393	196.593	250.478	213.98	239.489	212.398	208.687	151.312	151.587	118.437	72.5834	67.3149	35.5264	85.3709	82.2107	48.2047	83.1401	76.9224	116.702	85.9221
djlA	53.1651	50.9712	49.9931	67.373	17.8433	10.4178	12.4508	7.17878	8.86681	10.739	8.129	13.1655	10.7231	6.88005	9.30887	11.6318	9.70022	10.4253	8.4249	6.12386	7.54857	6.08947	7.03438	6.86259	8.22494	9.69502	7.51405	7.91569	6.36223	7.76756	10.8668	8.76091	8.48337	10.1114	10.135	11.3052	8.6065	12.6908	9.44247	65.2055	64.1976	50.7228	62.489	53.5411	46.8335	71.8859	65.3088	68.0972	54.2735
djlB	2.50845	1.15664	1.45752	2.80384	1.27452	0.977366	0.323398	0.820432	1.12594	1.10799	1.16129	1.08768	0.809291	0.245716	1.2573	1.07785	0.791855	0.548698	1.00763	0.715776	0.592045	0.446115	0.611685	0.369951	0.138234	0.702255	0.825719	0.353379	0.855425	1.12983	0.627938	1.3833	1.23245	0.787899	1.26687	1.30577	1.21353	1.20865	0.449641	4.99533	3.1605	1.31748	2.00045	2.44397	2.31276	1.96075	2.37768	0.768646	0.691382
djlC	3.65479	5.17057	4.49142	3.92413	2.6636	1.66027	2.01433	1.61374	2.45195	3.01757	1.82735	2.1394	2.84255	1.85269	2.28281	2.03174	1.55753	2.54397	1.54152	1.17324	1.58042	2.10596	1.71878	1.74641	1.49544	1.15108	2.2738	1.45966	1.54236	2.06357	2.333	1.74913	1.77772	2.06633	1.69091	2.97391	1.88443	2.83453	1.70566	5.79867	4.8844	3.23925	4.42661	5.34128	1.73298	6.17068	6.60848	4.81912	3.88545
dkgA	95.6562	100.465	88.4822	56.5394	168.154	223.879	614.076	502.165	655.928	782.139	653.713	619.188	873.729	902.915	939.08	662.081	581.943	762.993	736.053	613.524	690.676	590.274	558.211	561.851	486.821	572.06	299.624	335.807	193.879	283.652	306.359	186.425	175.286	143.131	193.208	174.707	176.905	110.478	165.95	11.8635	13.6268	11.0362	10.6952	29.817	32.4793	28.2362	32.9834	69.5959	85.1703
dkgB	18.9763	25.2123	23.2986	11.3007	6.36667	8.52178	4.40368	4.51728	3.85678	6.05515	4.12517	3.38074	3.08014	2.90947	6.01224	3.35019	4.9225	3.34133	3.77819	3.95517	2.55375	2.53553	2.94887	2.49689	2.94625	3.18752	2.93315	3.01269	2.65884	5.73345	3.96548	3.15888	1.75118	2.64331	7.39325	5.85905	6.35269	4.62368	3.87899	14.1084	15.8379	10.8643	10.1261	13.5047	9.19353	10.0993	8.81332	17.2357	24.2087
dksA	689.529	673.715	682.218	513.318	1890.36	2218.73	1833.07	1840.35	2391.88	2614.6	1979.8	1886.16	2828.71	3932.55	3332.81	2919.71	2982.84	3422.1	3231.2	3273.35	3250.65	2932.96	2572.3	3367.62	2837.39	3011.64	1633.71	1833.25	1455.5	1672.28	2444.72	1414.06	1436.77	1363.63	1297.31	1290.23	1373.3	1210.61	1860.69	609.831	562.028	814.252	500.538	907.364	1140.88	635.207	609.917	727.539	670.877
dld	309.02	351.408	324.411	295.337	284.975	355.13	137.79	126.853	83.1899	98.374	94.8024	92.3989	70.6177	67.4774	61.409	52.1729	34.5128	44.2911	39.4103	36.202	33.1504	26.581	27.9964	25.4909	26.5729	27.012	24.7369	25.4665	22.8981	29.2807	26.9984	23.845	28.3751	27.975	33.5102	31.3405	32.9534	24.7581	27.3684	98.1314	110.838	107.13	131.013	215.055	212.348	192.129	187.798	279.204	282.084
dmlA	11.3612	16.315	14.1823	9.64244	16.5494	18.3427	14.4582	13.1614	6.3451	7.62079	7.94037	10.4882	6.53692	6.35422	6.61299	7.08644	5.98703	4.74124	4.26928	3.24186	4.55973	6.33533	5.74511	4.86455	6.5436	9.23407	9.77177	7.06289	9.37345	13.2645	9.90823	12.7325	12.3163	11.166	17.8482	17.2602	14.3612	14.1812	14.2742	14.3214	10.5379	13.4877	14.2043	25.828	31.2798	18.821	18.6228	19.5824	19.8706
dmlR	43.2179	40.4634	49.8561	33.1657	412.41	320.907	236.07	242.303	375.363	422.687	401.837	397.267	222.629	207.846	176.972	190.037	98.6669	119.324	94.2999	87.3898	83.263	68.9451	66.9835	62.7773	55.4383	53.5416	47.8542	52.1009	44.1775	50.0132	48.9538	52.0205	48.8872	50.7359	41.9549	47.795	44.7149	47.2726	40.602	20.7556	18.8398	12.7983	16.8492	31.0557	26.2113	28.4843	26.8406	33.7069	30.8338
dmsA	14.4878	13.2651	15.493	11.3371	43.6395	82.0957	8.56256	8.14594	6.99881	7.11833	6.71466	7.30547	8.71055	7.70171	8.13408	8.44605	6.30132	7.64542	6.14661	5.06303	7.01446	5.73217	4.79741	5.01281	6.37812	6.19785	4.34035	4.87082	2.28988	4.47772	4.44171	3.61639	4.31887	3.68137	4.5452	4.29484	4.92403	3.74676	4.12677	9.8526	11.4709	6.65042	8.58745	9.88606	10.6775	10.7074	11.5925	7.63176	8.42214
dmsB	10.3044	17.2506	13.0224	10.9641	93.8723	120.721	14.9454	11.185	8.17676	9.25615	5.36672	10.472	13.3572	10.4091	10.727	10.5849	6.86146	10.1429	7.50233	7.90211	8.79445	10.3083	10.7015	8.03548	5.27035	6.31045	7.4411	8.49207	6.09456	9.13734	7.41603	7.45819	5.88545	7.6869	11.2912	8.89286	6.78883	6.44493	4.45276	8.32582	6.78126	7.39321	5.77799	8.99375	9.6702	8.15518	6.9273	7.32639	6.39025
dmsC	20.7295	35.2791	23.6078	21.5665	128.102	104.705	37.4153	38.6458	26.9836	28.455	27.8305	31.7592	34.2038	28.428	28.7729	31.7692	26.666	28.2427	27.3864	25.895	27.3985	23.742	27.152	18.9549	22.0474	21.9238	21.2898	21.8437	21.9143	22.9418	18.6812	19.4879	21.5919	23.5847	18.8448	24.3076	21.0071	20.7446	14.4385	16.9184	24.0659	11.3541	14.3824	19.2991	16.2001	19.4441	21.5284	19.85	18.6097
dmsD	47.8903	52.4927	43.0934	59.8454	23.86	22.9003	8.00974	9.14402	7.28294	11.874	7.01077	4.63015	7.24809	6.27595	5.83879	6.67393	5.05628	8.19033	5.19926	6.09399	3.73133	6.42232	6.89861	6.70027	4.65412	5.43534	3.64283	5.7437	4.96564	5.05942	7.29021	8.71818	6.86806	6.09821	6.30347	10.532	6.52534	7.77164	5.51852	62.5581	56.6114	54.4085	48.3074	47.2899	57.2813	84.226	72.9715	68.9363	55.4994
dnaA	202.122	193.039	198.548	231.98	97.0612	78.2606	71.5962	73.2653	90.7973	103.851	80.3173	77.1625	60.3233	69.3934	66.6941	69.0655	43.5918	51.5026	48.6236	43.438	48.4313	41.7442	37.8617	43.1211	38.8049	40.2366	30.57	37.4515	31.8293	43.9136	44.778	43.0794	48.3023	45.1437	52.5536	55.9197	55.8672	46.9029	50.8287	308.841	318.467	286.759	240.902	305.655	394.402	314.096	313.436	325.614	234.869
dnaB	168.741	174.331	169.428	179.335	27.3131	32.2576	11.0887	11.2524	8.59725	11.3457	10.6573	8.50095	4.54712	7.02095	5.07183	6.06902	5.39032	4.34774	4.51631	3.3686	5.03238	3.77912	4.14183	3.13392	3.34574	4.17055	2.91451	3.84884	4.02582	2.68573	3.02557	3.7865	3.72869	3.1783	4.28912	5.05943	4.95968	3.75044	3.62761	186.146	174.276	170.541	157.761	171.432	157.379	172.92	179.212	145.246	147.317
dnaC	51.5935	49.0339	46.0641	45.2805	31.1351	28.5394	35.2512	33.8138	46.9967	63.4929	60.8948	51.7385	47.2021	78.4493	49.5923	49.7069	36.1984	52.9338	51.5593	45.2433	45.987	42.6428	39.7347	55.9787	56.4378	57.0711	40.4227	34.1887	33.1043	38.7264	39.6911	34.6688	32.5915	29.1359	28.0154	25.5321	24.8408	21.7678	27.8412	79.5445	72.73	73.7465	65.8034	97.5572	136.81	63.1695	64.6101	62.0947	46.0584
dnaE	107.148	99.973	102.344	144.047	39.7133	38.3954	18.0765	17.794	20.0478	21.8397	21.5681	18.5436	18.8179	17.126	15.3455	18.7444	12.7832	12.0515	10.9706	10.5646	10.0214	9.87678	9.67316	8.73658	8.21786	8.38163	6.83847	6.72254	6.80976	8.13942	8.55303	8.83121	8.18577	8.5065	8.16212	9.35463	8.14391	8.04293	7.55831	132.653	131.382	160.85	155.996	86.5438	107.013	132.159	133.594	124.992	106.662
dnaG	193.76	180.081	185.167	265.126	63.1951	43.5286	48.4029	53.4792	37.5586	35.7597	33.1473	30.0975	44.4415	30.2785	49.6753	56.6392	45.7391	46.415	53.7503	38.1818	52.3644	47.2134	56.9603	33.0408	34.1999	35.5461	61.185	48.2082	62.6749	63.2315	36.1782	56.6758	56.3127	59.4994	58.1718	52.7793	53.9612	46.6885	30.8383	311.974	295.322	278.232	306.279	173.678	186.091	261.873	258.636	145.297	123.997
dnaJ	139.121	147.631	136.671	130.032	214.528	151.224	290.453	305.687	98.3962	111.163	58.0631	54.8177	48.317	59.6697	67.0401	66.4572	62.7372	73.2374	79.3025	78.8261	82.0131	84.9403	95.6565	120.232	117.113	133.197	116.349	114.667	102.156	134.297	204.463	106.124	119.612	101.359	110.255	121.915	99.5933	88.1582	90.3481	42.1852	39.3343	43.0119	25.7628	40.1149	54.7865	81.3247	80.142	187.062	188.43
dnaK	772.207	953.4	785.272	471.707	1761.81	2503.91	2696.91	2414.54	772.891	882.244	417.65	414.702	417.518	472.785	644.873	553.739	672.666	880.002	1058.01	960.338	1345.18	1152.61	1384.53	1604.38	1981.5	2161.88	1663.2	1786.27	1467.73	2138.69	2307.41	1725.69	1724.5	1599.93	2481.16	2410.78	1561.88	1218.71	1456.86	200.451	212.139	165.577	146.632	195.473	247.51	278.68	296.401	1077.3	1324.78
dnaN	178.699	168.701	180.219	200.991	91.1249	117.2	79.695	79.7013	92.4194	111.649	95.0407	89.9336	79.0238	79.6736	78.6511	75.7239	55.3317	75.233	69.8465	62.0972	68.1223	61.6801	57.4617	59.1148	56.0282	62.0374	50.6564	65.175	46.5061	59.9763	63.7976	54.4224	57.7589	55.9778	63.4956	74.0723	70.9936	54.505	57.3188	248.431	242.29	225.436	235.978	256.64	295.395	245.79	244.43	239.389	186.134
dnaQ	93.1583	91.4869	94.5893	97.825	50.3489	42.2933	35.9607	40.8131	71.0729	78.8112	79.0645	78.6859	64.9555	68.0674	80.3754	96.5489	71.8316	77.0696	80.157	72.7654	77.8782	74.6709	63.5852	58.8914	52.0464	52.5156	46.553	44.8096	42.5539	49.7494	42.6026	40.9926	45.2007	46.453	57.1963	53.2257	49.3412	50.6033	44.2344	115.342	106.136	96.7481	83.1235	94.8252	87.8724	107.102	105.474	107.026	100.772
dnaT	62.6492	61.4517	55.5025	64.7351	52.6626	49.1072	58.1541	53.5888	88.2615	97.3668	93.9713	75.7428	93.554	85.1215	81.5871	91.4479	64.9145	81.2561	94.446	65.8284	80.7418	67.2444	72.0973	73.178	55.0157	64.7913	57.4279	55.6957	47.5046	65.0906	52.7685	49.8194	50.1909	39.5875	37.0913	33.44	33.6113	25.3238	26.1591	87.2718	85.9655	61.4676	73.532	113.461	86.2062	82.1836	87.7538	79.0189	56.9392
dnaX	128.274	131.501	125.541	204.769	41.3908	39.0096	18.9633	19.2837	16.6444	18.5209	18.4543	18.0216	10.2544	10.5943	7.72043	7.23646	4.97491	5.67784	5.7099	4.40877	3.87587	3.56116	3.55233	4.42976	2.80976	2.30693	1.64785	3.23879	1.9495	2.38597	2.16593	2.53176	2.48991	3.04121	2.80916	3.55576	3.91829	3.43596	2.84866	223.227	213.996	214.65	193.252	136.418	187.549	206.373	209.056	173.706	134.837
dosC	33.9586	36.8055	38.7273	16.2569	83.4011	87.6141	138.132	124.019	288.984	331.86	368.595	366.215	551.512	409.405	528.572	410.391	330.216	393.106	390.04	323.957	354.122	295.725	297.207	227.283	188.05	189.011	182.283	182.585	127.925	153.906	120.741	106.307	117.838	102.325	147.535	131.278	130.248	100.606	87.7473	29.3407	34.265	21.0853	30.9831	38.1328	25.2448	76.7302	72.3706	24.5041	18.4589
dosP	21.5034	19.3948	20.7556	14.3729	16.7783	12.7937	23.0264	18.3547	85.4169	99.6996	141.095	130.135	210.015	214.818	223.278	177.059	131.57	168.648	156.213	136	135.824	115.784	118.025	120.01	103.47	107.896	62.7885	72.2034	50.5161	63.7674	61.5648	43.8968	52.6027	45.1089	64.4491	60.3555	57.3461	36.6765	49.0356	13.8379	17.7304	19.6534	22.377	10.8254	11.5985	43.6908	48.9002	15.8355	11.871
dppA	1419.26	1802.4	1395.85	1104.02	1362.82	1722.74	1121.79	901.342	801.71	956.562	1008.91	879.635	698.164	729.478	607.323	482.667	319.347	418.989	468.595	412.397	457.796	392.057	372.799	365.926	238.401	276.413	154.504	164.631	146.869	175.515	173.986	129.514	157.753	135.587	105.756	101.862	74.7576	52.5117	39.4174	1134.13	1218.71	1564.29	1792.51	1227.88	1339.81	678.83	770.064	1074.5	1135.18
dppB	191.069	242.748	193.034	241.109	87.4323	100.882	30.3347	31.8164	28.3738	29.3532	33.6541	32.866	18.1281	17.3148	13.9464	14.9642	7.6216	13.2785	9.71803	9.24147	10.6568	7.36982	6.6062	9.01201	3.38674	4.04187	2.19641	3.56206	2.29539	3.05053	3.90717	3.68881	2.18555	3.18661	2.027	2.40537	3.12964	2.47308	1.97842	231.587	258.213	346.628	371.923	110.884	118.722	139.586	154.425	196.389	179.068
dppC	234.338	313.942	235.256	288.55	121.561	203.598	45.5163	49.432	30.2696	33.1565	39.6674	41.8546	24.1335	21.5011	21.1065	21.0223	11.7397	15.8667	18.9445	14.3377	17.9226	13.9686	12.0224	10.5307	6.7767	8.14398	4.70084	5.25302	5.41106	6.63632	5.95811	5.10428	6.10684	5.53769	4.43617	4.56461	4.74718	2.64649	2.13318	267.939	287.206	359.99	435.139	140.281	147.341	176.896	169.366	212.87	202.894
dppD	227.182	291.456	214.48	234.749	232.473	308.56	49.1222	48.4585	31.9796	39.2089	45.6711	41.5662	20.6369	20.6821	18.948	20.465	11.3479	13.1955	12.6732	10.9646	12.2741	11.5239	9.38414	10.0933	4.7143	4.41621	5.03286	3.28211	4.34494	3.39637	4.45513	3.44139	3.93483	4.57366	3.15174	4.68754	2.40993	1.34924	1.49149	257.886	286.497	433.602	437.205	179.045	215.764	154.509	169.977	201.622	191.066
dppF	247.385	311.064	250.866	264.78	317.258	345.416	56.6734	53.741	27.0832	32.0923	42.2417	41.9855	18.2344	21.181	18.9643	18.123	7.03214	13.1426	10.6585	10.6225	11.5369	9.12791	7.57394	8.30546	5.8925	4.87829	3.05048	5.62368	2.73481	4.35742	3.17239	3.83746	4.20284	3.60735	5.01455	5.5661	3.72086	2.11368	4.28971	235.043	269.284	396.194	433.612	233.309	267.121	159.639	167.747	213.518	197.178
dps	1983.98	1940.97	2105.02	934.667	3134.93	3344.44	11374.2	10113.7	13255.2	14768.5	13232.3	11695.8	12602.3	11141	12444.4	10514.4	11832.1	13537.9	15165.2	13101.1	15475.3	13429.2	14643	13275.2	10958.8	11728.5	10153.4	9703.62	6913.62	9298.96	8141.62	6951.82	6406.09	5889.76	8884.98	7693.6	7455.23	5883.57	5503.97	119.26	150.312	62.3919	72.5496	716.823	583.826	611.377	644.973	1315.68	1022.55
dsbA	354.63	339.821	449.243	298.903	304.969	353.523	87.894	91.3718	97.6285	108.897	114.522	125.718	90.3153	78.72	82.161	102.693	57.9361	71.9451	61.197	61.2227	50.8535	46.3311	37.6142	36.2304	26.6032	28.0783	32.3461	27.686	25.0024	27.9375	25.1068	29.8546	30.5019	34.4933	33.5934	36	45.8215	36.844	24.2849	333.848	348.078	209.397	212.995	233.779	198.153	313.04	301.839	351.871	359.466
dsbB	108.933	106.323	130.133	147.615	38.3455	32.9744	13.6253	16.1064	20.3306	14.2108	17.8011	14.8691	13.0584	8.81061	14.0451	15.4594	14.9066	11.594	12.3446	10.2662	12.055	10.0777	11.9849	6.36734	7.9926	8.6034	12.6573	9.5033	10.3521	11.9366	12.5714	13.286	15.0252	18.1281	19.225	19.0364	19.4093	20.2524	13.8195	126.189	129.616	64.2809	97.3732	163.095	92.9984	128.397	101.196	122.475	93.7624
dsbC	155.807	152.899	164.322	118.258	64.475	64.4214	60.6223	52.5644	54.5964	60.0839	56.2102	54.7955	72.9113	58.5627	75.9507	69.2737	56.0613	67.696	61.1626	61.0178	66.2491	57.8813	57.039	54.3894	58.8587	63.4696	59.0393	61.0376	48.6786	60.7818	54.9312	55.1687	60.0674	54.3307	56.7047	55.902	55.9297	47.0561	40.1224	112.499	122.873	100.929	140.823	188.344	155.72	144.329	151.36	171.552	167.822
dsbD	51.0205	57.6561	52.7895	46.5251	12.0584	14.7952	6.2554	7.38273	3.38181	4.22898	4.49249	4.64986	3.20857	4.95947	3.0908	3.02155	1.99782	3.23015	3.95456	1.93965	2.91629	2.62625	2.35164	1.68007	1.91819	1.90301	1.87494	2.25863	1.79851	2.85052	2.40574	2.54827	2.90214	3.90206	5.02273	4.04578	3.70627	2.65844	2.91711	43.6631	54.1081	49.0678	58.4619	70.3388	71.4097	53.8388	59.2058	55.35	54.6558
dsbE	16.6431	29.8692	20.142	38.9128	25.8896	20.4645	11.3108	11.5478	4.52799	3.48985	5.05222	3.24744	5.32566	3.98254	4.70267	5.74662	4.81286	3.41019	5.44385	5.08825	3.2467	3.65335	4.47254	2.84027	3.00697	6.78931	3.38101	2.89391	4.37831	5.36971	4.28528	5.39438	6.30803	7.84133	6.48422	8.09032	11.1148	6.9	9.53433	16.3464	14.1543	22.3971	21.7576	14.1305	19.1653	17.8133	20.3709	22.3755	15.9241
dsbG	54.7015	63.7197	65.9417	45.1473	29.2373	22.9301	27.2018	20.7026	45.9693	53.7668	49.5053	42.9713	63.6512	51.6694	71.5509	46.7041	46.9261	50.9474	59.9272	42.5697	42.846	33.6009	39.2559	33.2391	31.9749	25.9543	27.6235	26.6161	19.0782	28.3863	19.0729	16.8737	20.7329	18.2416	19.2015	16.9477	15.8726	15.4627	9.33231	31.7788	35.3874	26.8045	32.6965	42.3942	38.317	47.228	46.8363	57.6731	48.3357
dsdA	23.1597	26.8898	25.7884	17.9603	26.1054	32.2689	25.2508	20.9808	15.2091	17.6747	17.4691	16.3618	13.6648	10.3848	14.2371	13.2222	8.72113	11.8757	6.61644	9.05824	8.3608	9.1076	8.35647	6.67816	6.0898	6.3719	8.87229	9.03693	7.42978	9.53849	7.12198	7.43174	8.65183	6.77273	8.16748	8.19672	7.06868	5.89403	5.17646	19.534	20.6181	14.3584	22.1395	34.3329	27.0988	24.0176	24.8816	24.7771	23.2417
dsdC	14.174	14.7587	12.0078	6.91005	20.4169	24.6711	15.7884	25.4092	22.2085	26.1361	29.056	24.1997	23.2827	18.8687	25.0841	27.407	21.1415	25.2331	23.7425	20.991	19.2263	18.1043	20.7973	15.0134	14.13	13.9281	17.3846	16.1739	15.6609	17.3602	14.2637	17.3859	14.4155	12.9554	17.9474	17.5099	21.0477	18.156	13.4258	6.74653	6.02723	5.02499	6.56173	12.2907	7.897	8.97418	8.359	10.9939	12.3562
dsdX	4.06534	3.25445	5.60003	2.07169	6.37619	7.20693	4.48696	3.23979	4.63505	5.82163	4.70972	3.96621	3.33152	3.584	4.33529	3.25934	3.27483	4.43388	3.70418	2.46153	3.33988	2.95196	3.17089	2.52695	2.36052	2.1652	3.96568	2.94176	2.81498	2.75617	3.12749	3.79633	1.92918	3.83075	3.18707	2.71386	2.24949	2.77835	2.81076	3.58336	3.49355	2.20958	3.62951	3.47782	3.05603	3.34822	3.75126	2.66613	2.84614
dsrB	1.4039	2.38339	8.80992	7.33312	6.01858	4.69925	5.70138	6.19882	10.3301	6.4396	11.4064	13.0119	11.3558	14.8522	16.807	16.9662	23.1837	14.2139	19.456	14.4216	14.6977	10.7861	8.58301	8.94459	5.74441	6.48502	13.7253	8.00992	6.46321	6.70723	7.90737	7.96314	12.4158	9.26024	7.52081	6.23105	7.72119	7.7271	8.73589	3.09365	5.11699	3.55509	4.53435	4.78737	6.65685	4.44436	7.02967	2.90377	2.98501
dtd	85.7199	108.673	95.6721	125.868	75.055	47.7972	76.2657	77.3027	59.2586	61.9657	68.9072	54.9651	69.3551	87.053	81.0371	94.0021	56.7966	67.4674	54.7525	77.269	63.146	64.287	64.671	75.7457	77.0666	76.3181	59.2256	71.6614	67.1665	80.7749	113.736	68.5082	78.2196	60.7941	79.6569	96.3466	83.0854	70.0202	63.036	39.7809	41.2163	42.9533	28.0446	59.6126	62.8354	63.9257	64.7115	80.8184	81.1474
dtpA	17.5656	15.2851	15.2327	17.0081	2.49753	2.3637	1.94598	1.40309	1.52823	1.45759	0.993004	0.947287	1.31813	1.01164	1.37834	2.47483	1.50468	2.38317	1.70195	3.55142	2.89287	3.30606	3.40395	2.60103	2.49539	2.59472	2.03974	3.08886	3.38641	3.06699	3.31446	3.31698	5.38638	5.32325	7.47987	10.382	7.46401	7.0667	3.90587	163.311	180.06	88.6943	99.8779	76.3686	61.6306	21.8891	20.2331	24.8299	21.5833
dtpB	28.5193	30.8479	28.9783	24.4088	65.0781	47.8173	83.9848	78.0254	133.519	137.605	155.227	156.817	178.685	123.724	193.824	203.129	153.269	191.735	196.856	168.346	194.229	160.953	193.372	137.859	133.345	149.93	160.666	170.611	148.816	185.72	140.231	142.633	171.365	162.432	189.7	196.478	206.673	177.472	143.331	7.00048	10.8553	4.20517	8.16183	23.1259	18.2944	22.19	21.4907	33.6008	29.1679
dtpC	6.64255	9.98963	9.13621	8.13282	4.44706	3.13284	3.06185	2.65172	2.67817	3.25558	2.72974	2.21937	3.05732	1.52418	3.88375	2.37527	2.22974	1.689	2.30276	1.3242	2.40229	2.09729	1.88288	1.23195	0.94773	0.764228	2.74968	2.00743	1.1171	2.05508	1.43504	2.58065	1.85087	2.22932	2.57024	2.82705	2.31457	2.36756	1.50991	7.0581	8.62308	3.41026	5.486	5.40795	4.74608	7.87365	7.89754	9.41038	6.96503
dtpD	19.1573	13.1714	17.7893	16.314	5.83339	6.42104	5.71292	4.50607	5.65707	5.33809	8.28039	6.02627	7.90943	6.31367	11.3694	11.7706	7.15314	8.45929	6.68852	6.36052	6.68268	4.81443	6.48337	4.56283	3.66293	4.36074	4.37598	5.31184	3.36571	5.36553	4.50432	3.23704	4.59184	3.37418	4.70847	3.24482	4.80034	4.12093	2.53765	65.6505	63.7345	56.7635	67.4645	12.4724	13.1587	44.4931	35.3618	31.4771	29.3124
dusA	70.9357	64.8061	69.9128	82.3386	13.6984	13.6903	5.48716	4.40188	4.7576	5.86264	3.83426	5.23721	3.65818	3.49305	2.12886	2.84209	2.17874	2.37241	2.00232	2.62589	2.32711	2.20943	3.36604	2.23938	2.66241	2.68363	2.49911	2.81968	2.74593	4.88503	3.07153	2.35614	3.61709	3.97441	3.73472	3.8764	5.27205	3.58134	3.44638	110.293	102.177	89.0705	81.3234	101.365	104.542	87.9366	88.8868	74.1532	69.0263
dusB	513.509	450.771	504.033	720.877	55.9336	51.2248	15.6168	15.0389	11.0566	16.001	15.6218	11.5231	10.4253	9.80727	11.4377	9.95843	9.94983	10.1969	10.2613	12.5797	12.2528	9.76022	9.0423	9.84392	9.9108	12.4574	11.1077	12.5373	11.3809	15.0316	14.749	12.9509	14.0892	15.2708	17.39	19.6075	14.1625	12.0946	12.6291	1057.66	1041.53	1067.83	995.832	577.25	719.428	798.97	841.421	437.034	389.252
dusC	13.1549	11.4041	12.4412	15.5945	2.39981	2.27527	2.5981	3.21319	4.4824	5.52053	6.82219	7.37281	4.52793	5.79869	6.26448	7.44151	5.66577	8.02906	5.90264	4.91178	5.9879	6.04797	5.00188	4.68105	5.20566	4.46638	4.4777	4.47136	3.97304	4.49785	4.51921	3.96897	2.4753	3.5605	4.08928	4.14089	3.94459	3.36115	2.51571	28.3715	22.4435	27.2167	15.6693	14.9984	14.7646	24.0713	17.285	13.4598	9.6706
dut	162.054	160.032	158.231	151.969	49.392	84.0301	24.981	29.0325	15.6151	16.815	9.45531	13.0569	10.1374	8.20778	8.7833	9.00102	4.33957	5.40035	4.5579	2.98868	4.50266	5.30877	3.55743	4.40242	2.8138	3.42093	3.62013	5.97582	2.23236	2.52724	4.36986	5.98217	3.34492	3.83813	4.53408	5.16522	2.60019	3.78498	8.85083	126.941	129.726	109.038	106.184	125.857	117.606	130.48	133.379	152.248	143.207
dxr	51.5381	57.4522	54.4824	58.6649	31.8351	24.4856	26.8779	27.0138	34.8281	37.1125	41.8389	39.36	42.0669	40.4526	50.998	48.1126	38.7314	44.1379	45.4121	38.9952	45.5058	37.4674	38.0502	38.9266	36.2805	38.9101	30.5371	36.2554	30.4451	31.386	37.7056	29.9403	30.4841	32.1672	34.8692	33.9428	32.8404	24.7341	30.1158	103.947	106.245	99.0187	104.529	76.4539	69.7655	90.5246	96.4422	82.8722	57.8543
dxs	135.304	136.613	138.086	145.151	70.2168	84.7228	32.4731	30.2484	32.549	33.2526	30.4425	29.6663	24.4586	22.9778	24.3898	29.054	22.1541	22.4109	23.0848	21.2753	23.5331	21.2009	23.1751	19.2827	17.7479	20.1557	21.0762	20.0983	21.747	24.929	22.3011	24.2356	24.1209	21.8756	20.9473	23.9158	24.7721	21.0943	18.6605	144.621	146.996	148.809	156.172	170.541	199.307	162.165	162.045	148.839	146.114
eaeH	0.152143	0.344389	0.159124	0.353201	0.391346	0	0	0.26871	0.263409	0.139574	0	0.296867	0	0.134129	0	0.58837	0.162094	0	0.183345	0.390722	0.277012	0.292226	0.286201	0.242335	0	0.255561	0.270442	0.347219	0.233476	0.396476	0	0.215744	0.134552	0	0.148189	0.22509	0.209189	0	0.420765	0.536422	0.554537	0.616434	0.655193	0.148233	0	0.160547	0.507878	0.157343	0.646981
eamA	36.2628	42.3766	37.7725	35.2479	24.1405	19.032	22.7485	16.7926	16.8441	22.5837	16.7674	22.4352	18.7108	10.5265	17.9543	16.9594	12.25	15.7952	14.0337	11.8617	15.8352	12.3163	12.8943	7.86565	4.27697	6.68547	7.33679	10.3168	6.44706	6.91454	7.52781	6.58452	7.95232	6.52847	7.75327	11.0134	9.93138	10.4737	5.19785	34.5622	31.8789	15.0807	27.7729	44.8098	28.483	56.6211	53.3084	36.2827	30.089
eamB	15.117	11.4913	15.5747	15.19	6.96436	7.12081	10.2101	9.96239	10.5471	6.20962	10.999	8.5849	8.42323	4.17717	14.5626	18.7598	13.2211	10.6604	17.1297	18.9283	18.2809	19.935	21.4339	11.6799	12.2535	10.0434	26.8713	22.1417	23.5446	23.3229	14.4027	26.0757	30.5296	31.6785	40.8761	37.7201	52.7385	43.8036	25.2717	31.4226	35.3621	15.5408	32.0643	29.8966	35.84	38.3326	26.3613	28.0007	19.909
ebgA	2.01598	1.69912	2.33279	2.04132	3.3467	4.96361	4.13087	3.59844	4.38146	4.76131	3.75306	5.52385	4.96407	5.02935	4.37593	3.40048	3.70159	4.41513	2.42943	3.23121	3.47532	2.18324	3.18717	2.86947	1.91463	2.66583	2.47796	2.7083	1.51393	1.93747	1.06301	1.03401	1.55529	1.41463	1.71292	1.52301	1.65133	1.11604	1.57178	2.23067	1.6155	0.825499	1.38537	1.88059	1.83047	1.8105	1.8614	1.37514	1.86962
ebgC	0.58964	1.3347	0.925042	0.342212	4.80283	6.20301	1.71041	1.30175	2.29693	1.62278	3.31663	6.90314	4.03566	5.45817	5.52439	5.98568	2.51282	1.98995	3.55283	5.29993	2.68394	4.53015	2.49567	2.58275	1.31599	1.48566	0.786085	1.12139	0.90485	1.28047	1.54984	1.67226	1.56439	1.94465	1.43579	1.7447	1.41877	1.47517	1.01919	1.5592	2.14914	1.19451	0.317404	0.287242	2.09691	0.62221	0.328051	0.609793	0
ebgR	26.2911	27.3145	25.8053	18.3104	5.31764	5.80243	3.91101	3.57188	2.80113	4.57644	3.37056	2.63077	3.02004	1.9018	4.21067	1.8249	2.01102	2.38885	1.62477	1.26958	1.84111	1.94223	2.029	2.2549	1.50456	3.17062	1.91728	3.38468	1.65521	2.9279	2.02506	2.19866	3.69635	3.0491	2.23248	2.99205	3.61489	2.42864	2.51689	17.7074	21.6224	15.8418	21.628	27.5858	31.6454	27.032	22.2035	27.1897	21.0703
ecnB	12.6351	6.12871	9.4392	11.5235	3.09527	13.8101	21.991	36.6616	40.6259	25.6664	34.9713	37.8616	52.7856	62.0608	46.0366	92.4901	71.1538	42.6417	48.942	20.8598	46.832	36.403	20.3729	27.313	18.1284	16.6758	28.8766	19.2238	36.7018	31.3585	18.2999	18.5569	7.18343	26.3633	14.944	21.3636	16.1318	21.676	8.73589	2.38653	1.0965	1.82833	0	0	8.5588	5.71417	3.01272	4.66678	0.959469
eco	40.9673	45.7523	34.9019	28.6576	20.2379	19.7196	26.758	24.4378	25.3648	24.8893	31.1994	24.6163	30.048	20.5698	27.9609	25.1808	17.9212	28.842	34.9834	22.9927	23.7108	23.7103	28.5803	24.1998	23.6152	24.1534	26.5243	21.671	19.1517	28.9873	24.4498	27.1229	27.1129	23.7755	22.1975	26.6922	33.0134	25.5214	18.758	36.3494	32.9622	23.0841	30.0853	80.3573	55.9604	13.4558	19.9246	34.2307	31.7272
ecpA	29.1059	30.1328	33.7451	23.3088	22.2473	23.736	12.0427	13.7481	8.59394	7.86552	10.435	7.92452	11.5117	8.55326	12.2138	8.07107	6.97115	8.37605	7.3413	7.1464	8.21613	6.9339	5.30543	6.10948	3.69283	7.01141	4.4117	5.66416	4.67429	7.05565	5.76108	5.27913	4.19033	4.25215	4.17552	3.50497	3.72271	5.419	3.58795	19.0922	13.9804	13.2554	13.3601	12.0906	13.9081	12.8569	14.8125	19.1338	14.1522
ecpB	4.36281	3.36667	2.69631	2.76225	0	1.7069	0.920402	0.700495	1.54502	1.45541	2.4788	1.16084	2.71457	1.57346	1.23865	1.53381	1.69024	0.836581	0.477959	1.18832	1.98587	1.52359	1.30566	0.315869	1.62286	0.999323	1.23377	1.65945	1.67377	1.72261	1.0425	0.562419	0.701521	0.560598	1.35209	2.64051	1.49966	0.595361	1.64532	4.89435	4.09589	1.80784	2.98901	1.5457	1.88063	2.72043	1.7653	3.07631	2.10825
ecpC	4.56936	5.58766	4.83395	3.90171	2.74696	2.51148	4.20494	3.94236	4.54657	4.28823	4.59549	3.99677	5.09796	4.53767	4.92078	5.38244	4.81226	5.40618	4.36719	5.12548	6.21577	4.43869	4.39658	4.35013	3.90734	4.32288	4.48124	4.83449	3.58662	4.56225	4.14151	4.35691	5.10936	3.26638	5.57605	6.21625	5.41606	4.83548	4.10338	7.26824	6.38105	4.25598	5.54138	5.21948	5.04304	4.76634	5.78571	6.9525	5.08108
ecpD	11.1364	9.95543	9.53738	10.5848	8.16462	7.94928	8.8954	10.0482	14.251	13.918	14.2228	12.5182	12.9546	9.60445	11.6772	14.0436	9.02758	9.87257	8.26616	7.94436	8.0812	8.13753	6.22401	8.09788	5.88354	6.64209	5.5944	4.78841	5.26316	4.48632	4.42408	6.29386	6.77998	5.32295	7.30996	6.92466	6.26906	5.24925	4.01723	8.96255	9.9025	6.62104	6.95046	8.64871	7.7486	10.3039	9.60808	13.2697	9.69449
ecpE	9.88953	9.2922	13.661	8.6636	7.35943	6.06739	7.14477	4.44903	9.04556	8.04543	9.79596	4.91521	11.1457	8.06059	8.35264	9.20041	7.75316	7.87162	9.89395	6.70877	8.83321	8.95995	9.65275	8.32187	10.4113	8.61934	6.96531	6.67156	7.3018	6.64548	7.28679	4.10127	5.44567	7.20892	5.27063	6.4874	6.02912	7.65596	5.54747	8.71704	6.80107	5.48114	5.02222	4.90857	6.19339	11.6172	7.26696	10.2275	7.33974
ecpR	1.12241	1.27033	2.34782	1.04227	0	0.64406	0	0.396473	0.194325	0.411873	0.841785	0.219008	0	0.197903	0.233688	0.43406	0.239164	0	0.54104	0.192166	0.408721	0	0.21114	0	0.167004	0.188536	0.199514	0.17077	0.344486	0.779982	0.337167	0.95497	0.397054	0	0.874594	0.498168	0.617303	0.224646	0	2.96802	2.4546	0.227382	0.483357	0.874849	0	0.947528	0.249785	1.16077	0.715949
eda	280.217	282.064	290.913	237.949	71.9361	94.0729	28.7733	29.7457	29.6955	33.7447	27.122	28.8303	24.6872	25.3233	24.3091	24.1745	20.035	26.8503	27.8914	24.766	26.7139	25.7996	19.6311	32.7507	24.9054	27.4222	25.3457	26.2531	25.2111	35.183	40.6601	36.9225	38.3788	37.7766	43.8789	49.8339	47.8763	50.4592	45.2919	172.131	165.705	258.09	193.78	214.828	284.895	259.278	261.445	384.255	367.983
edd	24.8205	21.6281	22.2837	23.2863	7.7843	13.2342	2.20881	2.78023	3.04229	2.68672	2.74556	2.5001	3.37115	2.06553	1.90549	2.33594	2.41817	1.29725	1.23525	1.56691	2.26624	2.67196	1.5839	1.51606	1.6341	1.6603	1.56176	1.39245	1.29211	2.28958	2.69426	2.33604	2.71956	2.96665	2.70994	2.22059	3.4731	2.93081	2.93607	13.4236	14.6775	16.5382	14.1886	14.7663	13.1057	18.8517	18.4936	25.2902	25.6864
efeB	77.8074	93.0196	83.8864	109.08	9.30041	8.07961	11.6179	9.76314	10.9248	16.6488	12.2549	9.56508	9.34502	6.34457	8.14327	6.85691	6.66727	7.83189	8.79828	5.62492	7.02634	5.90976	7.25943	5.48226	5.43157	6.65744	7.50859	8.56911	7.76272	9.33173	7.59778	7.98661	7.93265	7.46934	9.44778	8.48687	9.82334	8.24566	5.62476	58.1941	52.588	294.754	344.84	256.181	286.47	231.458	233.621	239.782	237.509
efeO	127.023	155.345	129.653	141.572	4.03373	3.82439	2.86585	1.76567	2.03628	1.83426	2.64625	2.06543	1.60997	1.55533	0.979503	2.84274	1.00245	2.58005	0.850411	1.10751	1.71315	1.46838	0.995615	1.21769	1.74999	1.77805	1.46346	1.07367	0.812199	1.53248	1.05992	1.16747	0.520077	1.55158	1.60381	0.95703	1.94056	1.6478	1.38241	105.122	95.3108	364.191	412.162	477.846	479.472	299.356	307.156	324.033	327.222
efeU	83.7573	77.6094	76.5667	123.011	15.8978	9.01917	8.34599	9.45731	5.94987	6.59865	5.59432	5.92589	2.78474	1.83192	2.49596	4.48153	2.04356	2.69722	2.11886	0.957818	1.45515	2.14909	1.8041	2.16408	1.54589	2.55068	3.1254	2.55352	3.31142	2.91577	3.48115	3.85325	3.39266	5.57288	9.02992	9.57743	7.58223	9.27759	4.86263	144.977	96.9054	178.421	168.473	218.65	182.848	209.827	217.878	117.697	105.866
efp	887.969	848.486	895.43	826.47	155.48	179.243	98.0094	106.206	182.093	211.004	203.853	170.067	161.601	100.665	143.469	164.007	130.128	133.65	148.598	129.193	119.286	118.422	124.564	89.6323	78.681	77.0342	102.108	96.8311	89.9464	100.202	69.5848	87.7604	96.2225	84.4446	105.291	99.87	96.9974	94.8325	56.6215	686.377	609.207	409.784	478.122	278.351	157.545	561.964	560.551	474.041	584.317
elaA	34.7466	31.2007	31.5355	22.9993	19.451	15.3794	19.9918	30.6842	30.576	32.6664	29.0744	24.6541	29.3026	22.2782	27.2035	24.4314	21.4161	22.5323	22.1475	14.7493	14.1168	15.4437	15.3954	12.3496	12.8181	8.92361	9.69845	10.7042	8.15246	13.4699	12.0767	10.5874	9.90443	10.8237	9.78949	7.85963	11.4502	12.357	9.53006	13.1621	12.9088	13.3801	11.1298	29.9366	20.4244	27.2722	29.7164	28.5098	27.781
elaB	1113.81	936.251	1109.14	1007.01	914.47	755.889	1296.9	1168.9	2470.7	2340.7	2797.46	2721.5	2527.15	1461.63	2241.8	2662.54	1782.07	1630.37	1622.81	1238.13	1233.03	1177.09	1125.09	719.234	488.013	495.584	741.771	712.412	589.15	592.029	413.834	580.065	527.599	564.194	661.731	683.125	602.082	515.009	280.876	145.219	158.025	67.6304	89.6201	296.113	144.419	429.599	436.598	694.536	746.232
elaD	1.20409	2.23	1.94625	0.254118	0.469271	0.523432	0.381033	0.676653	1.23185	0.702937	2.32602	1.6019	1.36217	1.35103	1.93718	1.26995	2.0992	2.03181	2.77015	1.21816	2.79023	0.840993	0.926612	1.1333	0.488611	1.93062	1.26474	1.66543	0.587929	1.99677	0.657642	0.698499	1.35529	0.618877	1.91913	1.37654	1.42981	0.328628	0.454093	1.35079	1.72889	1.66315	1.76772	0.426597	1.16783	2.88773	2.19242	1.69806	0.814599
elbB	84.3888	109.975	96.7475	46.8579	85.7482	91.5708	77.4394	77.7469	54.7891	57.5045	46.4024	53.2381	46.4488	41.8484	48.3596	48.0502	27.8802	40.05	34.7134	38.8985	38.597	34.2878	36.0614	35.5425	29.5796	31.3488	29.0274	29.0121	24.4372	32.0705	34.8867	28.1906	28.525	32.1135	24.3031	26.1104	27.4735	22.5336	20.7578	31.2913	34.751	27.945	34.5068	24.3102	28.3756	47.0939	37.0187	73.8464	64.6981
elfA	2.21115	4.44899	4.36825	1.42588	2.9491	2.34963	0.570138	0.216959	1.9141	2.02848	1.84257	2.39692	3.05732	0.866376	3.32487	0.712581	0.785256	1.451	1.18428	1.05157	1.78929	0.235945	0.231081	0.782652	0.365553	0.825367	0.873428	0.560695	0.942552	0.426823	0.553516	0.696774	0.217277	1.62054	0.478597	0.545217	1.18231	0.737586	0.169864	1.51589	0.298491	0.74657	1.05801	2.15432	0.582474	2.33329	0.820129	2.28672	1.56713
elfC	2.80538	2.30917	2.77406	2.19063	1.83681	0.878061	0.710206	1.75669	3.35575	2.62041	2.48652	2.73697	2.53895	2.24838	2.17705	3.6492	3.69532	3.14157	2.82751	1.92121	2.36818	1.86144	2.20686	2.0311	1.66965	2.48467	2.44802	2.67737	2.70046	2.83564	2.56647	2.60386	2.02992	1.77835	1.88789	1.9243	2.20915	2.19489	0.670054	5.44011	4.214	1.85997	2.91046	3.52841	1.693	4.52125	3.91619	2.84851	1.78946
elfD	2.07886	1.28336	1.38361	1.53557	1.45835	0.361481	0.219284	0.500674	1.30879	0.346748	1.88982	0.737515	1.17589	1.99933	0.590213	0.548139	0.805391	0.637803	0.227745	0.485341	0.344094	0.362993	0.533264	0.45153	0.562389	0.158724	0.335934	0.575071	0.580032	1.3133	0	0.669975	1.33709	0.712326	0.920379	0.139799	0.519695	0.189125	0.130665	2.6653	2.29609	1.72285	3.25543	1.8413	1.12014	2.59254	1.26174	0.390893	1.00457
elfG	9.66216	7.85116	6.08921	6.03904	6.2664	5.68649	3.59331	3.06295	5.25441	5.56836	7.27739	4.83413	7.24508	3.71304	5.67398	5.86831	4.3552	6.27084	4.62763	5.30205	4.73636	6.18613	4.31092	4.0448	4.79212	4.88978	4.51393	4.52325	4.75236	6.24095	6.79103	5.00624	6.79218	3.38505	4.94684	4.49002	5.45025	6.81803	3.34019	8.95338	7.97649	6.27369	9.33543	9.17244	4.40527	11.8952	10.7513	6.91781	5.13598
elyC	18.8798	15.4004	16.544	16.1893	20.8544	20.496	18.5514	22.5303	15.7546	19.5046	24.0243	22.568	21.801	29.5401	24.4348	22.1996	23.1953	27.9836	26.8512	24.6068	22.2973	21.8885	27.8364	30.8847	30.7486	30.9989	23.2802	24.8431	24.9269	22.162	30.6562	22.1896	22.7138	23.7205	18.8862	18.6213	24.3217	19.7446	21.1677	21.2891	23.1446	17.0562	17.2131	27.1775	21.1707	27.6405	21.1972	18.8215	15.5508
emrA	54.7415	55.1715	53.113	49.6251	8.72771	6.92269	11.6798	11.0865	12.826	12.866	10.603	8.27582	10.2745	8.57513	8.83055	9.95062	6.26598	7.72949	6.67859	5.71238	6.89861	7.06026	5.95728	6.93578	4.45956	5.12952	4.32246	4.7322	5.03337	5.50176	5.60594	5.13225	6.60165	5.22221	6.05897	6.10755	6.45366	6.33834	4.14452	9.9693	9.89373	19.3612	16.682	17.0803	13.5414	26.3763	25.9253	32.868	44.4889
emrB	44.3092	43.5143	42.285	46.9291	10.8651	8.82141	9.80237	8.60222	12.1637	16.4492	12.1761	11.1015	15.6621	15.1236	19.2044	18.5021	21.3075	25.4562	22.9583	21.6956	28.4089	24.8363	24.973	23.3423	28.2823	28.2362	30.4934	33.3138	28.3758	38.1146	42.1449	33.2496	42.9979	38.3406	39.7152	46.8058	44.9217	35.2834	33.1385	11.6256	11.6255	14.0582	15.499	22.593	21.8683	28.7454	25.2274	39.7613	37.7578
emrD	1.00761	1.90068	2.10769	1.94931	2.39981	1.499	1.55886	2.07621	1.93833	2.15686	2.09913	1.31072	1.11457	0.789609	1.28203	0.974161	1.90847	2.26703	1.61901	1.72511	2.24228	2.68798	2.73787	1.51577	2.83188	3.38505	3.58216	3.40675	2.4912	4.66804	3.27905	3.81021	5.64369	6.22429	5.56142	6.12852	6.69617	5.93804	5.72809	32.2695	34.0053	21.2064	21.696	2.72698	1.59259	1.89026	2.49153	1.27362	2.38045
emrE	23.5059	19.8401	20.0009	13.411	3.75755	2.28612	1.38682	1.4073	3.79372	6.21335	3.48595	3.8869	11.403	3.86357	11.1981	6.93322	9.76264	7.73121	5.28123	6.13891	13.4197	6.88705	10.8671	4.12479	4.14952	3.01147	8.85231	10.3047	7.03093	12.4586	5.68475	11.299	11.9796	10.887	21.7309	16.7986	17.2553	28.3074	4.68275	30.2007	32.4307	11.2994	25.3066	25.2307	14.6406	17.6573	19.5058	11.1246	12.2829
emrK	1.4817	1.28998	1.43048	1.98448	0.586346	0.436013	0.396745	0.805208	1.77597	1.98665	2.42194	1.89036	1.84385	2.11012	3.20358	3.96695	5.10012	3.46189	5.21936	4.19545	2.07521	3.28378	4.3953	3.99395	3.39173	3.44612	3.84939	4.50868	6.12173	5.4453	2.82464	3.39408	4.83832	3.54419	3.88552	3.28817	3.29096	5.47487	2.5217	2.00928	1.1078	0.808142	1.10437	1.55466	0	1.44327	1.14142	0.707234	0.969361
emrY	1.46548	0.585394	1.08192	0.600372	0.29565	0.164886	0.200048	0.0761259	0.596992	0.790829	0.215506	0.925128	0.750921	0.455988	1.16662	1.08346	0.734742	0.654588	0.415535	0.737946	0.627821	0.496727	0.972973	0.205961	0.192396	0.506804	0.383082	0.918096	0.529152	0.59905	0.517909	0.611206	1.14356	0.568611	1.51136	1.53043	1.06674	1.63908	0.536414	1.21575	2.61834	0.611227	1.48493	0.503934	1.53283	1.27353	1.3429	0.445755	0.18329
emtA	82.3761	86.8535	77.0868	60.3904	21.9324	19.9027	28.6746	26.6094	46.539	47.7288	49.5869	43.7791	62.8549	70.3294	70.4089	81.3181	70.2111	73.8914	76.8038	70.7028	65.717	78.9029	94.8112	82.869	84.9911	78.1064	87.0859	83.2796	73.5191	69.4843	77.0038	65.3226	48.3121	67.4091	60.81	55.9649	59.314	56.8375	52.4581	92.4819	78.4857	74.8765	62.314	78.9916	71.6957	81.4363	75.7413	78.6901	68.2164
endA	6.18372	4.4537	3.13573	5.43769	2.57065	0.896044	5.43564	1.98572	4.54194	3.09428	3.74761	2.19379	3.96415	5.78196	5.46197	6.52193	4.79139	8.22118	5.41957	8.82252	9.21182	8.81796	9.16491	10.2972	12.9647	13.692	14.4893	11.9742	11.7899	15.7888	15.3389	10.8945	13.7547	12.8898	14.7838	16.911	14.2993	14.0641	17.7494	5.9461	3.87027	4.17573	5.0435	4.7468	3.99834	3.75699	3.12761	4.06959	2.58975
eno	2976.83	3185.01	3060.86	2292.74	1632.62	2463.95	1715.94	1593.67	2152.37	2559.44	2585.52	2580.81	2786.03	3105.45	2969.95	2643.1	2293.42	2975.1	2769.36	2608.52	2783.92	2444.63	2368.11	2686.43	2493.17	2525.11	1820.07	1915.24	1555.77	2043.67	2159.78	1649.28	1795.17	1617.67	1632.82	1638.6	1415.84	1144.81	1346.67	1061.01	1138.6	1278.13	1201.26	836.651	1202.82	1275.39	1280.76	2117.83	2222.25
entA	21.4899	28.1412	24.7049	31.7474	39.1353	39.0661	14.6312	12.7038	9.99332	14.1749	12.4318	7.10413	9.28247	10.0207	9.42919	13.3931	7.1903	14.0855	13.4836	14.5953	17.6234	26.0961	35.5809	35.6437	49.5479	54.8919	36.6208	46.2066	41.5631	47.8248	52.1505	37.0214	36.9108	36.4831	28.7158	32.8444	30.7685	23.1051	28.9793	38.0407	36.8978	183.854	158.32	77.1747	105.898	95.2056	79.6414	272.203	259.238
entB	19.7921	29.2257	19.7299	31.5888	50.1142	65.806	11.8413	10.1045	9.90516	11.3481	6.95797	7.84448	4.61805	6.13431	7.08256	7.02615	5.9306	11.0891	17.5157	17.6046	25.0563	27.6205	40.4311	38.0517	54.6412	59.2186	53.7341	52.4622	45.5589	53.0545	57.8288	38.3713	41.2978	42.1082	39.3086	42.893	34.4416	27.6982	33.9967	35.8452	37.3845	183.406	229.563	96.5676	108.695	99.2055	93.4259	325.578	366.249
entC	42.5308	46.9868	40.3526	71.236	8.02836	11.9759	8.37754	8.06954	7.61736	7.24455	4.93547	4.07232	4.07123	5.66902	3.87553	5.99877	9.49519	9.23269	12.3715	17.6729	25.5727	21.4518	33.8487	36.1178	50.3568	52.6803	45.3202	45.3991	42.8476	49.4876	51.6803	37.4338	40.2073	35.7181	38.6785	40.3906	34.2024	24.7242	35.2555	75.0762	75.1102	161.35	152.427	98.0434	115.276	102.974	113.354	224.122	254.739
entD	4.05911	3.6269	4.69224	6.69546	2.19809	2.24747	0.743658	1.69794	1.66444	1.76389	1.86928	1.459	1.32927	0.753371	0.667197	1.03273	0.910442	1.80249	1.28726	1.28018	1.75039	0.41034	2.21034	0.510425	1.90723	2.87084	2.08863	2.27528	1.63922	1.85575	2.08571	2.12062	1.88936	2.61702	4.99406	2.84461	3.37802	2.56552	1.47708	7.15574	5.19115	12.551	14.2602	12.0725	9.11698	17.8096	13.3122	40.211	29.9799
entE	24.7879	34.5791	25.8392	47.6994	17.0168	25.9115	7.64431	9.2359	6.70115	8.61252	5.76448	4.65994	5.43144	4.79169	5.65813	7.48409	7.63321	9.51895	17.5657	14.2403	29.1634	22.54	37.4119	35.4161	54.9555	57.1993	48.0141	51.2456	44.6738	58.4438	56.5885	45.9521	51.4909	50.2847	54.8649	62.3802	48.5189	38.7336	50.39	63.0067	55.6294	172.837	198.156	93.2333	123.296	95.9385	102.906	246.131	298.893
entF	20.5052	34.0379	22.5184	39.2327	31.1776	36.6062	10.3894	10.4422	5.94645	6.42716	3.97278	4.90128	2.59423	3.19367	2.49039	3.40321	4.87902	4.09446	9.47238	9.03995	17.1428	14.7694	19.3187	20.1681	35.7728	34.0703	32.6523	38.4773	35.2692	54.0291	48.4818	44.9969	58.8158	54.4558	67.8062	75.058	57.9615	43.6738	62.5689	49.0111	54.0606	138.675	152.913	142.212	164.925	121.317	117.429	277.093	207.494
entH	10.8955	22.8494	8.04384	21.9462	15.1119	18.6949	4.09012	5.3768	4.71591	5.87964	4.80671	5.31492	3.98781	5.08525	5.67118	4.95709	4.4384	6.48896	6.17883	8.2297	7.29331	13.2335	17.4818	19.9066	21.6948	31.2204	20.2218	25.5969	16.7201	26.4445	31.767	13.4053	21.2553	24.4591	16.2307	15.6454	18.726	12.8276	13.7369	23.4445	20.6348	115.881	105.916	52.7651	71.0365	57.4868	58.1222	162.39	184.99
entS	32.5574	31.207	32.4985	72.0123	6.4559	5.3754	3.56849	1.77937	1.10164	1.65391	1.06047	1.96582	1.58365	0.654457	2.42879	1.64047	1.01688	2.05795	1.66139	1.18018	2.22052	2.95356	1.79545	2.78714	3.94482	2.76112	3.11041	2.42026	3.74308	4.51389	3.58391	2.85728	4.12669	3.5975	3.40871	6.98192	5.68674	5.4125	3.37285	82.0729	59.3976	67.8895	66.9061	50.0091	40.1027	81.4692	74.5786	73.3725	54.906
envC	74.6526	67.8074	65.9643	79.931	14.0835	12.0838	5.61993	4.64912	4.64854	5.60246	6.18578	5.03354	3.01364	3.52739	1.31533	3.6647	1.68269	2.84278	2.15707	1.53229	1.15026	1.51679	1.68359	1.5094	2.11499	1.41491	0.935815	1.76218	1.6158	2.19509	1.73962	1.71705	2.32796	2.18277	2.46136	3.42708	2.67829	1.89665	2.47517	63.9457	60.7643	61.5387	47.0439	49.4467	68.0246	53.1101	57.7605	54.228	59.7749
envY	3.30802	3.74398	2.36723	2.82931	2.2392	1.8316	2.42421	1.07625	2.56219	1.91667	4.57016	3.05749	3.89989	2.30238	4.53116	2.18824	1.85494	4.99445	3.14719	2.68275	5.23051	3.0097	3.11141	3.05049	2.20195	2.7783	1.08319	1.32448	2.40462	2.26855	2.09203	2.09855	1.38578	2.29683	1.8654	3.47737	1.7954	1.21963	0.963011	3.37622	3.80753	2.46897	3.93632	6.10672	4.33416	3.85819	2.90597	4.14131	4.07208
envZ	58.2449	61.3709	58.9688	61.8031	100.972	77.5533	125.949	126.423	161.702	181.798	188.139	186.641	189.134	200.899	203.949	212.163	135.6	174.231	146.997	151.175	134.524	125.15	112.61	114.248	107.818	104.671	84.0989	94.137	79.6007	106.384	107.365	83.2885	87.6718	90.5491	88.3441	100.46	79.5445	65.1562	68.3375	51.0802	56.5876	50.2569	40.4321	41.6533	61.4891	55.6678	51.3899	64.5961	59.9402
epd	238.934	225.819	260.1	198.986	83.8636	80.8548	73.1956	65.4705	94.3541	109.418	89.7442	89.7154	93.554	96.7793	88.1466	96.7014	72.3359	87.5723	84.0139	70.3688	82.7679	70.3256	76.3383	80.1758	86.7006	89.0304	87.5098	87.0726	81.5363	121.117	120.145	100.151	119.17	107.855	108.698	113.245	108.196	86.2976	89.029	87.8196	105.719	97.2297	108.524	76.1614	114.713	125.174	107.823	173.253	213.914
epmA	29.4368	25.6397	29.7943	39.3649	14.0735	12.8437	19.0454	18.8075	24.6602	25.6359	18.6518	24.4839	20.5947	12.7963	19.4879	28.3284	20.0891	19.8003	19.2899	15.6768	19.3886	18.8901	17.9903	14.1526	16.4499	14.0135	22.6663	22.0838	22.1702	24.2739	19.0504	20.4864	20.2747	24.926	17.4409	20.4707	21.1696	21.9918	11.5362	53.2088	39.8843	33.9391	31.6918	21.9397	21.3872	44.5186	36.9813	23.1478	15.5752
epmB	90.7667	86.3857	85.3573	91.5891	14.1498	17.7558	9.42473	8.53919	15.5137	14.43	18.2109	17.4843	13.3167	12.9578	16.1061	16.0798	11.8132	14.4677	11.3421	10.9265	10.3289	8.54356	9.21629	9.03587	8.24892	7.5799	8.02127	9.41575	6.23239	10.8635	9.00471	8.7757	8.5517	6.43897	7.40919	7.24837	7.35679	6.19314	5.17022	135.805	107.144	93.5062	86.7541	109.412	108.513	108.841	116.061	86.1354	79.6359
epmC	128.561	120.615	135.471	146.422	23.6205	20.1066	11.7766	8.96289	7.32171	7.31581	12.6866	7.78018	5.71368	5.11304	6.79229	7.24263	3.60445	4.68942	6.40674	6.8266	4.61989	2.78493	5.90961	5.1963	3.77538	4.87102	3.86599	5.51503	4.07924	8.18661	5.26294	6.85352	5.98401	7.28675	8.94427	11.7981	10.1341	8.94777	5.51363	110.124	99.8233	99.6242	123.059	75.1068	79.9231	159.633	143.052	129.706	117.92
eptA	3.87355	3.7447	2.95406	2.90381	5.18938	5.24807	5.61815	5.41605	12.8538	11.2529	14.3237	10.0776	13.5571	10.7428	15.1215	11.4689	10.5752	14.162	15.1708	9.39507	13.0034	10.6175	10.2468	8.48349	7.26437	7.72652	11.4757	10.1907	8.35913	9.04274	5.99979	7.95315	6.56588	6.15941	8.17458	4.95471	6.87932	6.8644	5.02154	17.356	13.138	6.70278	9.12248	13.7593	7.93993	9.11174	8.53054	5.75853	4.37539
eptB	22.6604	20.9434	19.9278	33.3111	44.0349	33.2197	28.0217	27.9738	9.9099	10.9336	7.64472	7.87925	10.7331	7.39646	9.0604	10.5371	4.76166	6.81398	7.55921	6.37656	6.56708	5.79823	6.71118	4.49609	3.90831	4.47805	5.22663	6.79991	7.4602	12.1917	9.24489	12.8421	19.3469	15.7375	20.6204	22.3887	20.2142	20.1659	11.6556	42.021	42.2016	20.491	21.9482	23.453	13.9422	38.3089	33.7649	28.8678	22.2566
eptC	107.497	129.717	111.309	97.5127	15.7441	17.4881	8.7888	8.1078	8.94132	8.07179	10.1373	9.62916	7.80728	6.34044	8.12411	9.09835	6.60267	8.84373	10.1422	6.74607	7.80106	6.75996	8.92341	7.31197	6.71656	8.16085	8.29605	7.50826	6.86856	9.9026	7.29721	8.24556	8.66099	9.08401	8.7936	8.94232	9.94119	8.49883	6.34788	122.942	125.955	161.507	186.571	104.287	92.0571	96.561	100.374	90.282	88.3342
era	273.099	289.534	268.936	321.759	123.293	119.317	222.24	206.384	302.454	323.481	335.324	302.87	349.689	416.85	404.116	403.481	343.38	442.549	490.22	448.638	488.974	447.062	551.61	581.236	641.219	692.037	483.755	527.907	434.71	547.592	603.735	419.034	449.374	418.781	385.952	404.363	408.114	320.777	435.247	481.441	444.06	478.348	397.281	347.259	542.279	379.507	394.476	289.702	253.751
erpA	446.844	408.243	416.671	398.156	250.253	140.855	138.767	155.192	205.392	169.334	171.6	174.83	222.041	213.92	256.604	271.772	322.433	359.813	405.949	381.858	436.898	490.069	518.305	578.516	655.993	648.523	689.704	665.228	761.254	853.461	1048.31	1088.15	1274.64	1236.36	1229.66	1046.53	1263.14	1377.68	1306.51	705.029	673.708	564.017	435.948	663.155	531.064	404.166	388.527	516.203	443.567
essD	7.98471	4.86608	10.2782	11.4071	11.5858	2.93703	5.70138	5.42397	9.57052	9.01545	10.7483	13.1831	9.93629	7.03931	7.03337	9.50108	3.2719	10.3643	5.92138	5.25786	8.94645	4.12904	7.51013	2.44579	7.768	1.03171	8.73428	8.87766	12.2532	9.07	2.30631	5.22581	9.23426	11.5753	3.58948	6.36087	3.37802	7.37586	2.12331	12.4519	15.6708	6.84355	7.93511	9.57474	0	9.72203	13.6688	5.7168	3.91783
etk	17.6405	18.3819	21.3765	17.1577	13.091	9.94794	14.3985	12.731	13.4277	15.7367	16.3475	15.43	20.1354	21.0755	22.86	24.7002	20.4145	24.7888	22.5045	22.6515	25.5288	22.1406	24.0871	25.0944	24.4825	25.0846	23.5717	23.2762	21.61	31.8092	23.709	24.8424	26.3601	29.9206	33.7717	32.0831	35.504	32.8718	32.8046	20.8572	24.9058	20.1481	21.022	20.5653	18.676	23.2366	21.8626	27.4281	21.5993
etp	7.71676	6.38236	6.51875	6.54567	2.03582	5.9608	3.44379	2.88308	5.65239	5.44557	5.93581	3.7643	6.27879	3.92486	7.10632	6.3128	5.69179	7.51238	5.00734	9.14656	7.83565	7.98097	6.97896	6.6184	8.39055	7.47815	7.12225	8.12819	6.60419	7.73438	6.24098	5.68175	5.24964	4.47475	4.91445	5.04966	5.71316	3.86119	4.51452	12.2957	11.8996	12.0253	8.94697	6.65091	6.68477	8.14302	8.58658	6.44579	8.20378
ettA	406.517	424.895	410.778	333.842	177.856	313.548	146	138.089	141.837	156.149	158.574	167.69	114.518	141.222	96.7928	94.0453	57.4536	77.8441	68.0533	63.6617	57.8543	52.4766	44.8862	54.2226	49.6455	48.1637	29.8316	33.3996	29.0496	34.4069	38.2881	38.0657	38.0547	35.9001	42.1441	47.3045	44.0722	42.9817	49.9328	341.706	351.264	420.55	336.357	374.758	555.906	294.934	295.335	368.425	410.78
eutA	3.40177	3.20841	3.36019	2.6324	4.69912	3.3437	6.90744	7.17633	9.89772	8.14858	10.5121	9.03456	11.171	9.74673	11.4108	10.0492	6.24178	8.61035	7.85722	8.16991	7.91417	5.17265	6.04366	7.5255	7.24076	4.92045	4.11519	6.03825	4.20523	4.18615	5.32227	4.68983	3.84412	4.71916	4.04967	5.38227	3.31306	2.08037	3.91995	2.6653	3.44413	2.48857	2.03464	2.48575	3.36043	2.99139	1.99775	3.51803	2.8128
eutB	116.694	106.937	117.158	120.189	64.9768	54.0311	42.8357	41.9772	27.7419	29.3995	23.3771	20.3369	15.2731	14.7704	13.0809	15.2561	11.7269	11.5879	11.9732	10.1729	11.3506	10.945	13.2846	11.4812	10.3627	12.435	13.1591	11.2633	11.6594	16.7533	19.0926	16.9206	20.9332	20.3766	23.0549	22.5533	26.92	28.3662	22.3593	123.723	123.078	103.402	100.884	121.951	116.046	172.787	166.049	148.385	135.761
eutC	31.8226	31.9583	34.5328	30.3482	40.479	40.4358	39.5244	32.3239	22.3743	26.4524	15.8735	19.0944	8.92407	13.303	11.5092	10.1109	7.95867	10.4623	7.56176	6.90627	10.2008	7.74793	8.43133	9.63773	9.00298	13.0497	8.09986	10.3425	9.62932	13.6266	10.0979	12.7114	13.0806	11.4032	12.6602	12.9305	12.3252	9.86771	8.78016	17.778	25.2306	22.3971	26.3789	34.7893	37.546	31.5309	29.4249	34.6098	37.3253
eutD	2.34812	2.21465	1.77368	1.66563	5.14509	4.99036	9.6873	6.68156	8.01778	11.01	7.98992	9.03619	9.74014	7.70538	9.23448	7.69335	7.5051	7.70444	6.28819	5.02521	5.81915	4.00898	4.04903	6.64908	5.53182	7.45021	3.71014	6.45047	5.60527	5.55248	8.13129	3.79218	5.88377	3.93355	5.46363	8.58838	4.93251	4.56912	5.592	1.60979	1.26793	3.17127	1.96622	2.92326	4.3299	3.16611	1.59671	2.15856	2.635
eutE	1.22842	1.6042	1.58127	1.09683	2.75466	1.98815	1.97355	1.58547	2.94478	4.24766	4.37021	2.76568	3.2925	2.66577	2.65596	3.28884	1.81213	2.79039	2.16358	3.55917	3.18287	2.90394	3.64397	3.08546	2.10896	2.38087	2.18357	2.87536	2.24762	1.72371	2.05794	1.80893	2.50704	2.04794	2.02483	2.02709	1.49412	1.60756	1.11065	1.41594	1.49246	1.53142	1.32252	1.5651	1.00813	1.89455	2.41833	1.75902	2.1096
eutG	1.67511	1.64309	2.45276	1.81476	2.4895	1.38842	4.53519	2.85991	3.28685	4.61017	3.21055	3.81329	5.28083	4.13498	2.67384	3.45494	2.97445	4.0515	4.71019	3.8239	2.43994	4.18267	3.78133	3.02388	3.65553	3.84546	2.28282	2.3787	2.14216	2.91016	2.93531	2.21701	1.97524	2.73598	2.28421	3.63478	2.07288	2.0116	3.86056	2.46086	2.57788	1.24428	1.92366	2.28488	1.19142	2.71038	2.48524	2.88728	1.78083
eutH	2.37874	3.91598	3.84492	3.76517	4.1718	2.79198	6.02199	4.77415	6.92635	8.53051	8.37943	7.27868	9.14954	8.57903	8.2168	13.1714	9.21572	10.2173	11.7269	8.70054	9.44956	8.20328	10.9834	9.29997	5.87209	6.26593	9.22545	8.06084	4.56297	6.76239	5.44042	6.20964	5.64175	5.29803	6.4242	4.2391	5.79797	4.32814	3.28931	1.62019	1.31365	1.20473	0.93126	1.68553	2.69163	4.33569	3.36874	3.69006	2.41392
eutJ	1.10954	1.43516	1.32622	1.47188	0.815421	1.3643	0.735662	0.979814	3.29308	1.4541	2.77377	2.16496	2.76145	2.9345	2.64009	2.60513	2.19534	2.67466	2.10113	1.89961	3.03025	1.82667	1.9381	2.14598	2.59425	2.92872	2.11313	1.92927	1.70267	3.16675	4.88046	1.57336	1.40178	2.83782	2.16141	3.75203	2.17937	1.58621	4.16442	0.698566	1.5406	1.28442	1.53583	2.93419	1.31526	1.00356	1.76372	0.819614	0.674036
eutK	29.9233	41.6593	39.882	34.7335	37.69	50.9039	59.3012	50.5111	29.5712	38.6261	29.7901	36.1691	26.033	29.1818	25.9128	27.6499	24.8273	28.3746	38.6131	24.4821	32.0626	27.2114	26.6504	25.0964	31.1267	28.2453	23.0648	29.4113	26.0077	33.3536	27.046	21.4039	32.7867	37.1796	29.4036	30.1665	21.8459	22.7901	23.6183	22.1742	39.8942	32.1874	32.7858	64.7585	86.9526	38.2827	36.8321	42.9958	50.6738
eutL	32.7652	37.7659	31.7457	31.7324	35.8489	48.0605	60.4087	39.7626	25.9274	33.0088	19.5983	16.8656	17.0098	17.1897	11.9277	13.7982	7.92395	12.5502	10.4162	9.63623	10.0648	7.5288	8.69705	7.84431	7.77631	7.59712	7.32488	9.02209	7.55755	11.0004	12.2277	8.69384	13.3329	12.1225	8.41896	12.193	13.681	9.25336	9.17268	25.8685	31.9928	22.6007	37.4393	51.116	60.5243	32.666	33.9981	45.7344	46.3729
eutM	12.1839	5.61799	6.60744	7.85691	11.2204	15.1047	16.7551	17.9323	28.9069	25.6664	24.8183	26.8553	17.9696	16.3109	18.7905	13.0882	12.0192	7.99532	13.595	11.2025	17.2539	6.9339	8.06426	10.0627	7.38566	7.5799	8.02127	13.388	11.7723	7.83961	8.13329	4.15932	6.38527	7.22866	3.51622	5.0071	4.34317	4.51583	4.67994	4.3753	3.83775	5.485	2.91494	2.63794	5.88418	6.66654	4.01696	5.60014	5.27708
eutN	0	0.521366	0	0.534706	0.789939	1.32166	1.06901	1.22039	0.398772	1.2678	0.575804	0.898846	0	0.406114	0	0.445363	0.98157	0	0	0	0	0	0.433277	0.733736	0	0	0	0	0	0	0.691894	0.326613	0	0	0	1.02228	0	0	0	0.406041	0.559671	0	0.495944	0	0.546069	0	0.51258	0.4764	0.489729
eutP	1.38197	0.31282	0.867226	0.641648	2.13283	5.02233	6.41405	4.14934	5.74231	5.32475	7.9461	3.5055	3.78343	4.87337	4.0282	2.67218	1.47235	4.43074	3.33078	2.12943	1.2581	4.51245	2.59966	2.20121	3.4956	4.87482	2.21086	1.68208	1.27245	4.0815	2.49082	3.91936	1.22218	2.08355	2.96132	3.47576	3.42024	0.55319	5.15963	0.730874	1.00741	0.559927	1.7854	2.42361	2.94877	2.04163	2.76793	2.28672	1.76302
eutQ	2.26785	1.28336	1.18595	2.19367	4.53708	3.79555	7.01708	7.17633	6.70755	9.36219	5.66946	6.0845	8.70161	7.33088	4.7217	4.75054	4.02695	5.74023	5.0104	4.20629	4.30118	3.81142	2.31081	4.5153	4.63971	5.8728	2.18357	3.01912	2.61014	3.28326	5.53516	5.89578	4.01126	3.20547	3.12929	2.65619	3.37802	2.08037	3.00529	1.49923	1.37765	1.53142	1.22079	2.57781	3.80848	3.58967	1.05145	0.977232	1.4064
eutR	16.1269	15.543	18.0528	13.747	18.0403	20.7249	30.2612	22.9197	14.0695	20.3425	12.7563	14.2586	14.8946	12.5514	17.8375	17.175	9.12776	10.6301	11.9946	10.1382	16.2871	14.1567	12.6798	13.0442	11.9976	12.1689	11.6457	13.2266	10.7306	12.5858	11.8273	11.9702	12.7023	12.5844	10.1855	13.2343	9.61436	8.69974	7.57857	20.1008	19.2871	14.6762	15.4633	21.4818	19.2664	23.3994	19.7672	27.8837	21.8327
eutS	0	0	0	0.45832	1.35418	0	0.458146	1.04605	2.05083	1.81114	0.493547	1.15566	1.96542	1.39239	2.05521	0.38174	1.26202	0.666277	0.475825	0.338005	0.718912	1.13759	0.37138	0.943375	1.46874	1.32648	1.40372	0.600744	0.908889	1.37193	1.77916	1.95968	3.49195	1.48825	2.30752	0.876242	2.17158	0.395136	1.09199	0	0	0	0	0.769399	1.87224	0.416659	0.439355	0.408343	0.839535
eutT	2.47517	4.10868	2.58874	3.44766	5.3763	7.89054	10.722	10.346	8.42777	10.4451	9.48788	12.718	11.2938	10.1832	9.10426	6.70039	6.68054	7.51799	7.75524	8.3341	7.3608	5.86342	8.5362	6.57077	5.64698	7.8995	4.8397	5.02115	6.45719	6.59347	4.58509	5.3818	7.58847	6.06408	8.03615	7.44588	4.53764	1.98158	8.44252	4.21798	2.60623	2.17285	2.48712	3.05463	4.89017	5.57203	2.93777	5.29018	1.75425
evgA	230.175	211.68	242.541	165.263	56.5981	26.2012	21.7765	19.431	25.7704	31.8619	25.8859	25.2554	28.187	14.4537	30.5414	27.9471	17.2373	16.7447	16.1177	16.9893	18.2639	15.5379	11.9711	8.07468	8.66628	7.97183	10.7368	9.35403	7.44846	6.93328	5.02214	5.65917	6.4865	4.67529	5.67313	4.6277	5.19061	7.124	1.93894	68.8329	53.9905	29.2801	40.411	53.5952	31.1979	67.6084	69.3709	69.8287	67.8836
evgS	52.1226	50.1765	49.7268	41.3054	3.48153	1.87107	3.5122	4.04217	5.08085	5.45216	6.96733	6.2304	8.45229	7.32225	11.1825	9.9571	8.53425	9.21887	8.76344	7.14156	9.37585	7.12563	8.57584	5.7327	5.30021	5.85955	7.31623	7.16079	6.57111	7.2788	3.99197	5.70564	4.89689	4.48712	5.39321	5.54319	6.49662	5.17172	3.47102	16.0735	13.0957	11.4042	13.7109	5.32285	4.28833	18.1132	15.9371	12.5216	12.4795
exbB	468.583	432.483	492.349	669.409	94.4057	65.2525	42.3066	34.43	33.4382	30.9653	20.7572	21.3082	16.1726	11.7756	15.784	20.5921	17.3077	19.9502	21.9695	21.7869	26.9489	22.0151	28.8615	22.2816	21.6199	23.9525	30.16	29.5223	32.8239	46.8809	34.702	60.1501	71.8343	73.8173	108.651	124.577	120.492	115.967	84.2389	974.181	887.725	730.968	733.787	487.667	379.369	745.89	789.935	878.661	666.831
exbD	271.255	266.117	301.941	423.307	57.4096	37.8257	29.6311	26.9518	17.2539	20.2848	13.6247	15.1918	6.97586	10.7077	15.2375	13.248	9.62215	5.78065	14.2614	19.4615	17.5779	14.9543	18.161	19.0978	18.9985	19.617	24.9111	26.7712	33.6929	43.554	45.6066	52.1109	51.7792	72.7777	91.3042	108.506	113.473	89.4453	88.9276	756.266	698.47	671.282	561.269	369.875	492.108	598.11	582.522	581.987	476.762
exoD	1.90206	2.69092	0	4.9676	0.815421	0	1.10349	3.35936	0	0.436231	0.594379	0	0	0.838429	0.495017	0.45973	1.01323	0.401199	0.573037	0.40706	0.865786	0.913337	0	0.378703	0.353761	0	0.422626	0.361738	0.364859	0	0	0.674298	0.841071	1.34423	0	0.351753	1.30762	0.475862	0	4.19139	5.77725	2.40829	5.63137	2.31647	2.81842	5.51961	5.29115	0.983536	2.02211
exoX	74.0385	74.2841	71.5756	58.9968	30.5395	25.8353	16.485	18.5544	23.9047	27.3523	24.7622	18.9368	23.1582	20.4637	23.5391	21.8611	19.1872	25.6622	26.0434	16.9584	15.3021	19.2173	14.6804	22.4703	13.1004	18.8228	13.6942	19.0281	12.5901	18.0772	16.5303	14.3296	18.4046	13.7647	12.4738	12.73	13.3439	11.6145	9.40788	93.4814	81.9298	84.9265	70.4466	159.673	138.291	111.913	102.201	116.716	85.7314
exuR	110.301	106.093	125.72	102.267	121.364	112.183	69.5392	64.6855	94.4489	109.804	96.6818	85.2898	68.2054	75.5654	70.7435	83.3637	68.3991	80.6735	90.1239	78.9288	86.1139	86.7441	101.497	90.7	116.102	113.432	128.384	114.434	118.565	160.331	140.794	147.453	186.036	182.774	187.096	192.489	232.888	202.309	206.592	181.204	187.946	148.219	148.898	210.275	203.011	149.727	134.324	150.977	141.95
exuT	13.2771	10.6344	12.8181	12.5662	23.0305	18.4606	31.9962	29.5825	50.4829	60.3389	51.7027	51.6141	62.2761	54.2936	75.381	93.5077	69.9658	77.6389	72.8617	72.1286	80.4251	65.5198	77.3294	63.9316	63.7481	58.3285	69.3498	79.1706	72.4089	100.161	74.1685	101.595	107.484	122.222	133.996	165.227	135.651	120.603	98.8588	9.99255	13.277	5.37944	6.04754	9.55263	8.23266	13.5794	11.8189	14.5759	13.8979
fabA	1722.91	1638.38	1699.3	1963.37	368.65	314.877	150.675	167.497	269.966	288.442	275.747	270.838	310.468	324.741	365.1	401.599	373.382	428.112	458.376	466.752	446.573	469.872	511.397	481.874	621.102	592.117	699.298	733.894	786.71	911.947	830.081	898.597	989.953	1001.55	1062.65	1096.74	1128.75	1091.29	963.573	4052.11	3515.95	3373.03	3027.27	2289.8	1739.95	2891.93	2816.79	1636.92	1102.52
fabB	929.009	999.916	833.333	811.346	158.842	186.839	64.6763	60.9297	78.5394	90.4092	79.9958	81.943	60.1699	61.9768	68.8853	68.807	48.6203	61.0552	51.4593	46.4139	60.5369	49.6703	46.3979	59.795	61.2728	62.6021	58.3287	63.7291	51.9399	98.1589	145.247	99.1491	134.242	122.454	168.379	179.158	155.895	124.719	153.254	1512.27	1547.17	1526.63	1553.02	1467.58	1630.77	1293.23	1382.65	976.942	789.997
fabD	452.073	526.021	467.295	441.454	296.242	419.113	157.579	136.558	227.223	283.463	268.897	300.342	304.983	297.558	305.327	277.631	187.094	252.996	252.365	235.199	251.814	204.816	188.652	192.57	190.076	195.532	131.733	177.541	117.01	179.555	192.945	127.847	158.458	147.596	151.314	179.077	145.146	94.9345	138.675	453.048	558.776	543.743	639.212	513.978	582.23	474.786	474.299	517.684	549.76
fabF	705.325	751.976	724.839	779.277	287.4	258.765	204.258	182.811	264.091	295.746	297.482	300.032	361.296	376.026	425.116	419.803	373.85	457.021	443.846	442.849	497.209	406.852	453.321	490.774	468.385	528.504	434.151	501.781	475.21	594.398	606.3	550.3	637.565	662.308	498.261	562.601	509.567	493.862	470.451	547.226	608.403	704.48	707.835	482.588	631.984	671.13	659.431	648.899	686.472
fabG	1395.1	1441.06	1396.62	1228.61	1431.41	1446.78	1115.68	990.979	1754.1	1928.62	2250.57	2330.87	3158.37	2449.49	3302.99	3373.27	2463.27	2932.99	2694.42	2442.6	2694.23	2137.03	2009.95	1649.13	1314.78	1362.11	1291.43	1582.67	1141.22	1369.27	1057.46	1113.67	1107.05	1151.99	941.117	962.564	924.35	833.984	711.6	1011.89	1128.08	1229.19	1457.08	1066.08	1017	1197.69	1207.9	1527.9	1376.65
fabH	240.028	244.904	224.424	259.726	109.22	105.6	59.3804	55.8771	112.8	131.277	123.592	131.062	138.791	131.06	166.629	168.734	122.381	149.011	140.772	129.76	132.424	124.606	113.927	110.974	110.39	113.76	98.3842	108.33	80.8816	111.498	145.167	91.0079	102.202	93.3013	103.621	104.826	90.5373	74.4545	83.2656	326.304	318.485	297.36	321.297	231.013	251.398	324.606	319.541	321.004	304.704
fabI	1496.86	1532.75	1513.66	1430.26	414.925	470.211	235.881	202.539	326.635	431.919	425.824	411.104	349.86	265.941	335.91	360.571	249.013	302.464	280.038	249.738	223.644	197.979	210.662	162.437	119.215	131.478	146.606	155.417	128.76	167.094	115.417	151.767	163.726	174.131	163.451	187.198	206.342	179.713	138.462	938.483	948.93	759.798	848.303	1655.14	1359.4	1083.6	1074.34	1251.87	1322.11
fabR	176.687	173.094	193.788	186.791	139.556	121.593	80.2944	65.8108	57.4231	58.2247	61.4191	60.9218	48.6624	33.9331	42.2002	49.0889	34.9003	26.9472	36.7619	27.8667	34.2947	29.8864	31.7736	21.849	18.1253	24.4171	32.3896	33.9532	31.2613	34.8572	28.9058	35.5645	45.6281	38.9702	60.4229	60.5797	58.5523	59.2118	40.2013	164.221	174.617	108.667	94.3397	178.529	165.277	169.163	153.319	159.224	147.789
fabZ	722.697	714.546	788.72	621.723	245.962	239.569	209.301	159.807	154.136	162.278	170.196	152.425	141.2	88.4901	140.533	129.39	88.3413	111.444	110.792	80.9434	100.648	77.3963	89.2094	55.1461	40.9083	61.5767	70.5925	71.4886	52.014	72.2792	44.3541	75.2929	78.2196	68.2638	90.9649	67.5782	86.0061	77.4466	43.0472	606.754	636.258	394.896	670.621	604.342	382.478	695.381	742.324	729.043	608.707
fadA	26.4426	21.0266	22.0532	24.7398	155.675	194.026	2357.33	2187.15	887.691	1133.85	713.902	793.283	1000.07	1158.15	698.262	735.648	384.452	502.744	397.633	408.422	350.295	286.017	241.849	280.847	238.439	253.577	151.24	187.284	129.343	173.557	182.147	144.329	167.729	164.429	162.082	181.186	160.787	122.272	174.076	8.03711	6.78529	6.92693	8.95768	9.55006	18.375	10.2232	7.48262	13.4374	18.4178
fadB	27.5636	31.4705	30.4757	26.4394	422.074	316.678	2115.97	1870.94	784.259	988.562	686.498	742.147	899.732	962.764	654.918	606.416	321.675	456.683	395.897	374.469	323.451	280.303	258.513	258.549	238.816	260.041	152.802	182.08	127.779	179.441	185.617	153.854	171.012	157.893	193.242	200.625	190.368	139.192	211.307	3.7378	4.04803	5.03167	6.00025	8.9714	6.75032	5.62546	5.46003	5.88909	9.78921
fadD	39.3443	48.5372	39.8328	52.0625	1306.38	730.048	2570.92	2511.94	2388.48	2775.18	2452.16	2398.21	2970.74	2840.7	3122.22	3156.1	2563.26	3147.91	3288.29	3160.22	3325.45	3154.13	3538.2	3320.77	3583.91	3629.29	3332.26	3672.27	3177.46	3657.88	3234.88	2906.57	3071.58	3043.92	1883.59	1943.69	2059.5	1938.88	1931.59	40.922	36.042	32.4399	33.8019	35.4964	37.5913	42.3479	43.604	38.0849	28.6099
fadE	43.5176	52.5077	42.847	33.6334	493.015	479.964	2236.28	2016.69	686.353	820.101	623.649	681.42	1032.44	1111.82	1005.24	914.115	737.023	1043.71	1047.93	1002.02	1191.72	1020.59	978.978	1042.97	1208.25	1315.22	885.72	1105.51	812.533	1239.06	1467.39	1089.92	1360.59	1209.13	1570	1736.92	1643.13	1244.9	1868.38	19.9922	26.1061	14.0154	16.1818	28.7066	31.0033	18.3228	19.4416	20.819	25.6125
fadH	10.9736	13.461	12.7142	14.4919	624.307	473.333	1721.98	1565.47	892.32	1075.85	896.427	930.783	1133.26	1285.82	900.758	914.433	489.286	654.309	538.15	525.043	392.182	360.271	337.701	337.645	271.998	313.854	168.78	179.506	135.022	150.346	157.419	117.639	120.177	118.326	105.732	119.575	103.72	84.4991	99.5865	2.66431	2.23536	1.53086	2.05157	1.7926	4.36206	1.87218	1.53546	3.73758	7.26516
fadI	32.1806	40.7739	29.741	39.9378	560.253	367.187	786.125	691.15	474.278	539.287	452.211	441.023	623.735	588.551	633.241	603.656	440.642	565.991	560.973	511.367	549.716	474.072	502.086	456.078	507.801	549.133	415.438	497.851	367.349	481.978	451.122	348.419	358.163	348.244	282.493	309.09	257.41	198.996	228.862	4.01396	4.67204	3.69014	4.6848	11.3385	12.116	5.98005	8.33266	10.0469	14.4162
fadJ	30.183	34.9308	31.2444	29.9376	236.465	166.393	928.719	897.39	457.351	509.814	432.399	426.257	627.67	601.489	580.641	553.661	379.097	466.524	455.184	425.159	427.365	393.874	412.921	382.044	411.132	426.478	332.959	398.43	297.556	383.389	375.075	274.563	299.149	279.633	215.73	242.58	206.31	165.632	185.592	6.43306	5.26013	4.88664	5.85977	13.0765	12.5374	12.8576	10.4609	15.0316	17.4248
fadK	4.67201	4.01139	5.05487	3.74002	2.55543	2.38815	2.4301	1.84948	3.83518	4.72941	3.72542	3.85079	3.0072	3.55072	3.52193	4.2054	2.91789	4.68942	3.00923	1.8618	3.51992	3.32644	3.71245	3.07929	3.23604	2.63847	3.36484	4.84097	3.27575	4.33821	3.62961	3.94077	3.56191	3.26386	4.07984	5.72031	4.87321	3.70808	4.9567	5.96415	7.04635	4.65076	6.85108	9.96715	8.68937	9.09515	9.9491	6.7477	5.13814
fadL	67.8679	75.0207	73.9826	66.1457	1530.34	1261.23	5902.53	5073.51	4515.23	5413.53	5172.56	5182.86	6904.95	5419.1	5293.08	4781.28	2819.54	3670.88	3090.84	2785.13	2445.08	2045.98	1755.53	1370.56	962.484	982.463	820.817	919.238	634.913	783.923	572.09	534.435	540.363	527.088	398.938	419.415	384.21	294.738	242.484	82.8433	79.571	74.8574	90.6413	74.7022	58.1692	62.0122	62.1977	42.5627	39.6516
fadM	18.6202	20.3215	26.082	21.6134	94.9352	62.9629	241.901	229.617	199.47	219.014	199.912	195.611	238.747	122.53	143.994	153.66	71.2044	76.3062	70.1216	56.0733	36.0213	35.7643	32.8378	21.979	19.2946	20.3859	28.0745	30.6063	25.5127	22.5286	12.4853	21.6891	28.8177	26.3186	26.5567	27.5478	37.4884	34.9383	10.575	13.7749	13.7351	5.38877	11.0972	24.6208	13.4013	25.9644	20.3491	34.3868	26.1582
fadR	177.445	163.918	186.743	186.078	173.787	136.572	107.115	84.2885	83.5826	95.3383	107.791	79.458	99.9744	97.3049	113.749	104.037	103.654	109.292	135.896	110.573	118.429	102.813	120.971	103.75	114.464	121.484	130.359	120.269	117.206	128.847	105.86	118.626	132.647	133.868	124.196	123.492	131.996	111.376	81.4076	219.75	219.839	145.394	170.407	193.888	116.64	224.773	220	188.464	169.25
fau	59.2056	61.2648	64.4496	64.5154	22.1701	20.1066	20.1885	17.2856	15.4802	19.0654	14.1969	12.2597	11.4274	13.8478	12.0752	13.3171	9.78352	9.78662	10.1925	10.7571	11.2197	13.6926	13.6376	11.1624	16.0004	16.0338	15.2492	16.9128	17.8003	29.8077	27.2221	23.6446	28.2103	33.9289	38.837	40.2209	28.0763	30.9544	22.2216	71.3568	76.0419	77.3495	76.7494	81.9346	136.07	98.4316	94.9198	69.2264	64.4837
fbaA	1555.67	1729.82	1466.06	1114.61	1119.82	1642.39	630.715	576.134	605.176	709.628	811.04	712.006	926.063	1043.66	1080.33	823.15	804.756	977.769	943.868	882.69	930.879	802.568	762.336	840.47	827.978	898.824	607.36	669.282	539.046	809.151	891.529	670.82	792.299	653.31	808.351	784.658	710.229	504.632	708.59	590.005	623.548	691.697	666.682	800.568	953.073	778.022	831.611	1397.7	1722.8
fbaB	440.718	456.449	478.202	278.45	403.476	500.531	543.824	472.191	514.682	600.221	612.144	577.597	599.235	541.041	687.664	667.025	520.819	610.059	607.017	557.28	526.809	483.748	505.06	432.566	390.673	426.334	438.953	450.664	390.942	572.928	512.83	483.544	566.813	567.843	801.221	863.494	788.724	633.063	446.526	56.1933	67.8111	31.9047	41.9137	298.29	241.951	221.762	197.392	415.389	493.982
fbp	332.934	360.128	330.709	219.509	160.891	189.621	196.621	201.478	206.126	221	201.521	186.183	214.012	254.644	230.874	234.189	182.66	216.25	202.447	183.599	187.392	166.82	170.375	193.865	179.22	206.007	178.226	179.826	183.212	231.523	225.396	209.032	226.203	206.103	215.369	206.397	188.165	149.378	161.325	164.816	165.703	132.365	155.7	365.781	306.35	208.805	207.027	262.321	320.203
fdhD	45.3365	49.6911	52.4079	47.6389	31.9158	25.8628	30.2706	32.7311	53.7051	55.0169	58.6575	69.528	77.2029	79.9372	96.0476	103.196	96.6034	107.103	130.356	124.055	147.279	125.272	129.871	124.535	124.735	140.283	119.892	140.133	99.9648	130.442	126.393	107.599	103.261	119.167	127.207	139.56	112.641	107.932	103.165	74.1741	77.6936	54.1397	47.0969	66.4893	55.6284	62.7806	55.2259	49.5182	41.4332
fdhE	98.2891	100.264	101.307	107.3	191.909	202.598	122.984	118.543	96.5697	110.846	61.8748	64.4386	32.664	35.3398	24.0578	24.5496	16.5664	22.3869	20.4574	17.2187	27.6619	20.0021	22.8099	22.6085	24.0911	28.7547	22.1879	24.7429	22.001	29.2443	33.6395	26.601	32.9279	30.3796	28.6232	30.6025	27.6562	21.271	27.8139	137.813	154.253	147.821	134.385	174.291	197.515	122.836	112.067	124.811	119.052
fdhF	13.9587	16.2876	12.7904	12.6179	31.7741	39.8715	14.0464	12.2176	13.4736	17.1117	13.3561	13.558	14.7571	17.2065	16.9744	18.0932	13.2923	17.9262	20.6173	15.8617	20.3544	20.7606	20.0421	22.5778	20.1718	28.1674	21.793	21.4254	21.1837	28.1668	29.0364	27.1946	31.0803	31.7189	30.2599	30.657	33.7566	28.3703	35.5292	18.7278	19.2102	14.8271	12.9001	11.7344	22.7702	14.4038	13.4703	15.0106	13.8547
fdnG	4.17855	2.41388	3.68742	2.98088	38.6261	65.5629	2.52522	2.88282	3.0897	3.23438	2.28508	2.54791	2.87075	2.95472	2.49214	2.52489	1.80856	1.98309	2.25549	1.93754	2.89263	2.50808	2.33355	2.42653	1.39241	2.01061	1.74084	2.18538	1.56968	1.58798	1.47096	1.08014	2.11716	1.68161	1.73821	1.77088	1.31663	0.784048	0.872729	4.14354	4.01906	2.95395	2.53049	2.7141	3.35381	5.28205	5.13388	3.28604	1.85094
fdnH	3.44789	2.71464	4.07645	1.56606	31.7475	36.4152	2.60911	4.10383	1.68701	1.10019	0.936902	0.585012	0.746194	0.925114	1.09239	1.59425	1.91656	1.39128	1.26457	2.43822	2.45648	1.87157	2.11498	2.74591	2.23049	1.51084	1.06588	1.25444	1.26526	1.69283	2.25159	1.59431	1.32576	2.82516	2.3362	3.77032	3.09175	2.40028	3.00574	3.43552	6.37456	4.25165	3.55063	3.35927	5.50882	4.58748	5.00418	5.58115	3.82487
fdnI	4.66573	5.28063	6.7893	5.41574	33.7427	28.1309	18.1241	21.3177	11.2388	10.0493	6.5927	9.30182	10.6025	12.5187	12.4595	11.5713	12.3192	12.8365	15.6455	12.6768	14.774	12.2735	13.9285	16.8019	10.4132	14.8225	10.6374	10.4937	12.4521	12.3348	13.2539	14.0953	12.917	14.7187	16.5972	15.6062	20.3611	20.9096	17.1111	8.04632	14.0483	6.98625	6.98872	8.49868	8.65695	12.2016	8.57749	9.65039	6.46981
fdoG	164.195	176.483	160.45	151.573	702.715	893.066	1261.01	1072.43	659.265	779.557	477.493	472.13	378.08	446.989	343.396	317.614	268.053	336.721	337.361	309.144	338.382	297.667	350.671	374.599	419.513	440.585	321.97	362.053	302.518	402.725	430.403	316.539	350.296	314.152	297.238	310.114	257.507	196.298	266.853	47.9488	44.3246	50.8284	45.2231	60.9225	79.5876	62.4504	64.062	67.4999	77.1547
fdoH	27.3272	34.9194	28.8883	31.5495	550.868	836.451	938.966	831.521	472.867	562.312	264.816	281.658	131.089	153.357	101.862	100.85	75.1341	110.695	104.991	100.238	128.133	103.988	122.711	135.846	184.173	185.091	143.114	189.332	152.524	224.486	239.538	188.546	228.552	205.033	199.341	215.732	157.162	108.947	160.09	16.1877	17.493	21.5786	17.5574	16.891	23.5118	25.891	23.5412	25.6781	25.6156
fdoI	22.1115	22.1925	23.126	29.54	535.847	636.394	649.15	633.683	328.468	342.353	165.571	199.239	96.046	86.985	65.3633	66.5524	56.005	67.0551	61.3366	62.3206	87.7343	72.7201	81.2272	77.4161	112.821	120.71	110.311	131.869	116.201	169.964	148.509	158.549	160.498	160.001	157.26	192.421	122.039	114.395	122.158	15.6288	16.7268	13.9454	19.0892	18.2914	19.2876	21.5719	19.4974	29.1233	18.8499
fdrA	0.795377	0.810181	0.499123	0.738587	0.750158	0.912805	0.830596	0.632146	1.23935	1.5323	1.78955	2.25035	1.48467	1.82313	2.06999	1.15346	0.677919	1.14082	0.958497	0.340437	0.144817	0.534696	0.748104	0.380065	0.53255	0.601211	0.353455	0.18152	0.4272	0.345451	0.477855	0.563936	0.703414	0.674532	0.774708	0.470691	0.382761	0.159191	0.219968	1.61248	1.44951	0.886216	0.599415	1.1624	1.13142	1.59469	1.32755	0.740306	1.18381
fdx	371.947	285.56	373.733	364.823	103.595	122.726	52.6868	54.3947	34.8641	44.9162	51.8224	43.1446	38.8171	35.8541	36.9937	40.4644	32.3918	34.6464	29.0253	25.6884	22.2863	25.0271	25.2539	19.4964	16.4499	16.581	18.2484	19.5242	27.2667	34.6413	31.1353	30.235	35.6178	37.2063	49.6117	62.5053	39.9029	35.1671	21.8397	783.776	934.011	397.948	500.337	197.735	171.778	288.744	304.033	412.427	373.593
feaB	16.0972	15.9163	15.8182	14.0649	38.5996	39.079	62.909	65.6083	78.4783	87.0622	88.0013	98.456	113.255	110.411	103.674	96.1984	62.9461	79.9958	65.1233	63.9777	65.3807	58.8636	54.988	47.9687	47.7705	49.1011	32.5439	44.0706	31.6245	39.8738	45.2997	31.8565	40.3613	35.0037	33.5114	30.8157	32.4087	32.6603	30.9425	12.7075	13.0023	10.7506	12.0931	25.3348	21.5981	18.1063	16.7306	16.8303	13.9161
feaR	13.7648	14.0872	9.34231	11.7281	169.371	110.635	154.107	147.288	185.706	199.623	259.913	213.723	240.536	186.027	221.494	217.455	146.494	176.303	153.172	133.877	109.713	105.754	102.058	87.3486	65.3638	67.2728	60.5181	60.9338	62.92	63.8539	45.7475	53.2617	54.6501	55.6074	53.9135	45.6033	51.5428	50.4099	37.0552	6.06642	4.26981	2.9665	3.46833	8.70287	7.98491	7.41707	6.02876	6.05754	6.07134
fecA	12.7248	15.758	13.7861	21.7912	4.30542	5.23891	1.72145	2.82186	1.77827	1.67513	1.42651	1.44743	1.42017	1.25764	1.12864	0.937849	1.45906	2.21462	1.85664	0.87925	2.07789	1.80841	2.25416	2.45399	2.97159	2.82755	3.09362	3.21224	4.42209	6.84019	5.52801	6.4328	5.652	7.25883	9.55959	9.32849	7.21806	5.13931	5.44443	28.0656	29.048	52.8282	55.3512	24.8511	36.7297	35.9477	40.5091	52.9339	48.6519
fecB	12.7821	14.3003	11.6783	17.5654	6.55046	6.18241	4.26183	5.05997	5.72324	3.90869	4.40749	4.15679	4.75358	6.60576	4.58837	4.11924	5.322	4.83438	5.84269	4.02462	3.87878	5.78497	6.08027	4.4463	5.79298	4.44217	5.35373	6.14715	5.86198	9.444	6.17878	8.33351	10.2647	6.2299	7.29821	11.4115	8.58533	7.0573	7.72009	23.6988	21.777	41.9666	41.1255	19.897	21.596	31.9374	29.59	45.1267	36.8615
fecC	5.71048	8.26671	6.11139	8.94068	3.07436	2.66714	2.15728	1.29002	1.14961	1.34013	0.995986	0.777381	1.48735	0.936623	1.38248	0.770358	0.282975	0.784326	1.2803	0.795785	1.57167	0.892766	0.749452	1.26917	0.592789	0.780752	0.472123	0.909234	0.713283	1.03822	0.698128	0.376635	0.939575	1.37652	2.19896	1.96475	1.55206	0.797391	0.459093	6.90636	8.06733	16.9491	21.3033	8.66902	12.2792	13.1729	10.6395	14.8328	13.9771
fecD	8.17917	7.68811	7.10455	8.85031	2.97156	2.65162	3.21708	2.08117	2.28012	2.16201	2.77252	1.89349	2.07016	2.19989	4.32946	2.68056	2.06776	1.98839	1.50355	1.78009	2.90269	1.33135	1.95586	1.87689	2.47522	1.28074	1.72495	2.74195	2.12739	2.89009	2.39452	2.45728	1.71642	3.65765	3.51071	3.89685	3.43097	1.8035	2.7796	7.45385	8.75824	14.6037	20.7457	8.37414	8.70972	14.3362	12.9575	14.1934	13.5589
fecE	13.3014	16.423	13.1891	12.4319	6.51699	12.2254	4.6101	3.96628	3.14033	5.07119	3.45483	3.20214	4.08439	3.19815	3.23695	3.67425	2.57662	2.76921	3.9553	3.10543	3.61702	2.65438	3.73701	3.16424	2.18475	2.03118	2.14945	3.02249	4.10894	3.30121	2.72433	3.30696	3.81932	4.395	3.70165	3.57799	2.96896	2.76595	3.22477	11.1154	10.284	19.7724	21.3876	12.6229	10.8531	19.8694	20.5673	23.5818	20.5686
fecI	117.42	119.375	101.808	142.49	23.0989	20.1744	12.9756	9.65092	10.7806	10.9584	13.0251	8.92647	6.64177	8.29033	8.73108	8.60012	10.0188	11.1506	17.1516	16.3175	18.5099	20.2588	30.3593	24.4916	27.7946	32.0185	42.2408	39.8287	56.9431	63.3612	55.3516	64.8721	89.6828	72.8046	91.346	103.591	99.5933	93.5972	65.0171	260.538	248.262	261.042	260.764	170.612	132.563	235.743	242.362	303.319	217.777
fecR	58.1296	62.1705	61.6694	81.3561	13.9506	11.3048	5.80895	5.64911	5.53766	7.52705	7.99607	6.64807	2.94195	6.13002	6.08031	5.24352	5.48198	7.03991	7.70897	8.69035	9.62166	8.81456	12.1645	13.0688	20.1744	22.8922	20.7645	24.0147	28.8101	36.9645	39.3727	41.2149	48.9487	45.2092	60.9534	70.0553	56.789	44.951	48.3633	178.352	182.643	246.227	218.74	133.459	178.863	157.313	181.357	205.805	172.532
feoA	338.655	258.817	458.261	175.609	32.4291	47.8582	89.7967	83.7575	13.0965	9.07476	10.91	11.9215	10.8615	3.07792	12.7206	6.75077	7.43927	4.41847	9.11581	4.48302	8.47559	3.91173	6.02027	3.7073	4.32892	6.35315	6.72309	11.9516	8.0365	16.6798	8.30273	13.202	14.4089	20.2872	23.8039	23.6739	14.001	13.393	8.44852	396.98	460.933	188.607	438.519	284.597	97.2578	354.905	403.374	389.344	291.982
feoB	130.155	123.317	159.851	128.462	140.793	258.787	27.8439	30.7274	18.1518	16.9302	20.4254	21.6838	17.2063	14.9601	18.5574	17.6764	13.2702	15.4259	16.4559	13.6949	17.0087	13.4983	13.5962	15.744	18.1076	19.1946	17.5193	16.9078	17.6674	27.545	26.0024	25.8455	33.0463	31.8725	43.5189	49.2809	42.618	33.563	38.8713	376.957	421.428	325.655	352.221	204.799	254.934	327.324	304.91	321.677	204.942
feoC	12.3153	17.7396	11.1239	15.5945	71.5145	66.3844	3.24762	4.44903	4.36125	2.56769	4.19827	4.91521	2.08981	7.40258	5.24468	5.95321	2.98198	2.83378	2.69835	3.83358	4.07687	3.76318	3.15908	5.34977	4.58098	4.23131	3.98018	4.25844	3.86566	6.32131	6.30587	8.73173	10.3963	8.96719	10.3595	12.0086	12.6996	11.764	19.7387	40.9536	63.2499	72.0109	50.624	36.5416	68.3485	46.6658	36.7501	28.3669	14.2827
fepA	19.3587	25.1261	18.699	38.9627	8.78133	13.6448	5.90745	5.59388	5.07353	5.53961	4.21794	3.98525	3.60985	3.75778	3.88261	5.09395	3.84744	4.09577	4.63723	5.47325	6.25174	5.06003	5.95799	7.07216	8.85255	9.2978	8.57643	7.566	7.26787	7.5594	10.6702	7.47144	9.42405	9.92966	11.3595	10.9481	11.5992	10.5454	11.1742	46.7551	40.2064	84.3114	84.8961	67.7153	77.6866	75.215	83.7915	179.264	193.72
fepB	38.1233	37.8129	34.3628	59.6994	11.6485	7.55711	5.14733	4.52961	6.24034	6.1045	6.23818	5.27473	6.55551	4.88864	4.47378	6.16528	6.94176	8.88926	11.1931	11.5113	12.7466	11.9822	13.4302	13.8007	16.8109	23.1698	21.8083	20.881	21.0612	28.058	26.652	25.3591	31.7537	32.6576	36.1873	34.8666	34.2144	32.463	29.6171	132.825	125.479	144.072	143.877	94.1416	96.6286	89.6743	91.1654	136.63	105.229
fepC	24.5503	24.6576	19.045	43.2169	22.3042	18.6588	8.30054	6.74805	8.58532	7.90509	6.90965	4.44136	4.04645	5.59004	5.07757	4.24405	3.8108	5.21264	4.70227	8.35072	7.10454	4.37193	5.0464	6.60363	4.23343	6.96403	7.22505	6.4315	4.24148	9.17984	7.32594	4.26518	5.60765	3.37046	6.01765	6.37423	5.14154	5.36919	6.40739	16.0506	12.8395	26.5142	22.9301	36.9085	38.5461	51.298	43.7804	68.9379	55.4834
fepD	33.5303	28.9848	31.7552	55.6222	11.2053	5.30244	7.35223	6.06189	7.19932	7.02397	7.5903	6.18192	6.57096	4.65516	8.10794	11.614	9.56371	11.806	14.1583	16.6117	18.7475	19.27	19.2453	14.4031	15.6151	14.3022	18.7722	21.1892	13.5727	17.2003	13.9783	17.9705	22.5319	16.0465	21.6012	27.6352	17.243	15.1921	14.3295	22.2244	24.0575	23.5337	28.8506	35.3694	29.1063	51.6806	45.6824	64.7108	46.1719
fepE	1.05293	1.05928	0.85652	2.03698	1.20372	0.223774	0.407241	0.516568	0.506377	0.751287	0.584944	0.570696	0	0.10314	0.48716	0.113108	0.249288	0.394831	0.563941	0.2003	0.319516	0.112355	0.220077	0.186346	0.348146	0.294774	0	0.533995	0.269301	0	0.0878596	0.165899	0.20693	0.330723	0.113952	0.0865424	0.643432	0.117077	0.161776	1.54682	0.710694	2.48857	2.14122	1.13985	1.8029	2.09872	2.08287	1.45189	1.24376
fepG	21.5103	19.3551	19.2833	48.5404	9.96612	8.04978	7.5961	8.02288	6.47673	7.10886	7.68203	6.25662	4.489	7.65605	4.86792	6.84594	7.54415	8.56699	11.9143	10.0646	13.9873	9.23822	10.3044	12.1299	11.2316	12.4553	7.36212	8.74074	6.35582	8.82016	7.32447	7.1993	9.57067	10.3233	11.0612	10.5749	8.9094	7.75468	6.92801	13.6607	14.6089	18.8108	18.8429	21.2177	26.1321	33.5542	30.1788	51.6758	44.5994
fes	18.8582	22.0924	19.1467	21.5056	8.60462	6.96099	5.50233	6.62238	3.81866	3.74332	1.79203	2.47463	1.64684	1.26392	1.03324	1.27945	3.64233	2.4192	7.04364	5.00349	10.7424	10.697	15.6628	16.951	22.7263	25.1932	25.092	28.8597	26.5701	39.6595	37.7661	37.0628	37.0616	38.6575	53.3857	49.1103	47.9156	38.0749	40.0304	47.5342	41.9377	62.6672	67.3198	61.7821	57.2597	58.0704	54.2389	101.733	88.9866
fetA	30.1342	23.6968	22.9214	15.2178	10.5698	6.54984	5.4491	5.18397	6.94498	6.64191	6.11474	7.44531	5.35708	3.9677	2.44442	6.43215	5.62883	3.3019	2.82969	3.35014	2.49392	2.25505	4.04903	2.80508	3.78493	2.46514	2.43478	3.27485	1.80169	4.41932	1.76341	3.19098	4.3263	2.21262	2.09651	2.31597	3.49759	1.37074	1.08232	12.0734	11.4113	4.7569	8.848	12.5827	8.58247	10.5308	12.6285	12.5466	12.2736
fetB	18.8798	19.0579	19.2124	13.2278	5.97923	6.66932	6.11802	4.05546	5.3006	6.24146	7.22856	6.96952	7.40812	5.39819	8.322	8.38653	7.97337	5.88374	6.55907	5.24168	5.88401	6.04383	6.39917	5.68928	4.55535	4.85697	7.86085	5.95199	7.04739	8.71705	6.00352	8.32109	7.82196	8.81504	7.62074	8.55572	9.23758	9.53189	5.64473	9.44515	12.1922	4.99627	6.59225	10.2744	8.26665	13.1023	6.62412	9.67459	11.5727
ffh	246.441	247.059	245.014	276.106	98.3839	98.467	57.3026	58.9229	59.3625	68.0031	58.9299	56.2591	46.1831	54.3584	52.5264	65.2624	46.9078	57.0356	56.5792	51.9486	52.319	53.0409	52.8636	58.1817	57.0311	62.9115	53.5023	50.7589	50.1504	63.121	73.5908	63.6075	74.6015	77.7432	71.5366	76.0902	76.9429	71.5491	82.1635	302.481	322.371	315.237	274.024	233.558	304.259	311.242	313.672	335.252	301.759
ffs	3.49129	0	0	18.9117	0.997817	4.45192	12.1529	10.277	1.00742	2.13524	0	1.13538	1.4482	6.15583	1.21149	7.8759	2.47976	1.96376	7.01216	1.99245	6.35669	0	2.18919	9.26825	3.46313	8.79667	1.03432	0.885307	4.46472	3.03269	6.1178	2.47538	1.02921	6.57964	0	1.72174	1.60011	4.65844	4.02311	0	0	2.35759	1.25291	0	8.27726	0	0	1.20354	0
fhlA	19.8461	21.6672	19.2216	17.8513	18.2746	16.2948	38.0586	38.5454	39.8841	48.4727	61.6584	53.1681	66.7846	57.2709	68.2245	58.9807	42.5602	52.1715	46.8327	42.6092	40.0848	37.3835	32.2313	31.4585	28.5796	29.1022	18.1491	20.4374	16.4029	17.6827	17.54	14.2974	14.899	13.9505	21.2572	22.7056	21.0139	14.8794	15.6187	7.42476	8.37326	6.85163	6.0458	9.01518	11.1956	17.2387	15.8345	18.3466	14.9251
fhuA	230.101	237.877	238.433	221.111	157.143	220.513	98.5774	102.017	88.0284	94.4271	78.4079	68.6968	58.4161	56.9689	73.794	81.9087	87.113	93.9771	120.335	114.278	127.505	121.506	145.637	133.909	142.331	139.628	138.248	145.496	135.41	153.502	143.722	138.749	152.047	151.42	142.293	136.538	139.289	126.612	113.146	302.095	287.533	404.645	418.948	512.946	511.892	437.71	432.081	532.305	441.479
fhuB	21.8773	25.5935	25.2602	37.9747	10.1533	10.2374	5.35636	4.31292	2.89577	3.43705	3.67957	3.4594	1.41534	2.5952	2.99482	3.81624	2.13837	3.27393	3.06371	2.34814	2.9235	3.40532	4.27902	3.99614	3.23523	2.58473	2.73524	3.56266	3.18272	3.31256	5.67751	4.12689	4.97008	5.0434	2.47625	4.75106	4.09348	3.81626	2.22032	39.1569	38.5284	68.1061	59.8555	21.9017	27.2027	80.9767	72.7321	75.6936	56.4737
fhuC	73.9821	86.931	71.9863	101.699	57.3032	69.6408	23.3414	29.9501	28.7835	26.9955	24.7293	25.3029	18.206	24.1836	27.172	27.646	23.5577	32.1216	35.4615	34.7256	47.9779	39.1173	45.3475	52.6966	56.3996	54.0367	49.943	66.5245	50.26	67.0081	69.5432	59.7628	65.281	65.1698	46.6362	55.2186	42.5173	41.0941	40.5759	106.535	111.497	179.008	179.345	102.209	167.319	193.33	176.852	232.799	176.037
fhuD	36.6291	37.412	37.9983	53.9243	17.8734	13.5282	6.73799	5.25961	8.50713	5.7371	5.76968	5.95599	4.6323	5.90711	5.5802	6.76592	4.75913	7.41205	8.43348	7.39287	7.18427	5.57689	9.52334	6.64068	7.08951	7.75344	5.2935	8.04229	5.36969	6.98438	5.2556	5.38417	8.82275	8.13779	7.25147	7.15942	4.40166	6.1093	2.7796	72.7101	69.1053	96.0737	108.046	45.5525	48.716	106.844	95.5988	101.17	81.6809
fhuE	12.964	13.5755	13.7489	16.6653	6.181	6.25709	4.42833	4.44022	4.1953	4.835	4.31617	2.5414	3.16621	3.151	2.90094	5.03687	4.38883	4.08893	4.81822	4.04495	4.74285	4.42155	5.64091	4.82457	4.50682	4.7826	5.65335	4.7467	6.55396	5.15696	3.82153	4.98241	4.76818	4.9092	5.90051	6.49779	5.45573	5.51674	3.93713	39.8343	36.7267	56.8211	60.1981	41.3157	38.4193	58.6199	68.419	101.493	66.9788
fhuF	582.634	541.428	554.321	641.941	403.247	341.402	212.078	189.917	175.108	206.241	146.285	124.841	80.7691	87.1647	90.8479	94.1257	94.9473	102.997	125.43	107.38	119.246	107.709	112.448	111.148	97.5735	109.306	106.555	105.53	89.0228	118.748	99.254	113.021	117.181	110.119	135.772	130.479	123.111	106.347	94.8658	875.938	771.401	699.164	672.161	638.431	541.767	828.273	844.015	856.26	769.564
fic	61.8242	54.2843	63.2802	42.9042	185.247	196.527	505.465	508.266	569.28	738.123	591.274	708.13	834.238	702.153	911.571	968.047	695.479	897.889	904.911	871.079	997.263	849.192	962.677	796.378	754.894	809.537	726.249	855.938	574.478	662.213	681.402	434.132	428.651	425.418	364.091	418.922	351.969	306.704	234.261	13.1873	17.1076	7.35427	11.3697	35.155	39.643	47.3623	44.3114	84.8704	71.8074
fieF	56.8581	53.7094	57.9303	49.6264	38.7989	26.4157	25.9119	29.8408	45.4043	49.3304	40.5856	43.718	40.0397	28.625	46.9543	60.3682	36.1583	40.2865	44.971	29.0527	38.5203	35.8386	34.9616	24.6886	24.9208	19.743	29.3803	30.7357	30.55	31.9054	28.2458	33.8549	32.3533	38.0716	37.2066	37.3863	34.2403	36.0217	21.7381	48.4336	57.6554	30.21	49.8251	62.8402	39.0122	67.5956	60.8149	72.1723	59.3532
fimA	525.843	528.409	542.388	1077.41	623.87	279.182	171.322	142.766	63.8035	66.2857	71.5885	59.8838	23.7569	41.3304	28.9301	21.027	17.5073	17.9421	16.8905	16.9631	14.5197	11.8359	12.7284	15.204	8.98901	11.1627	9.87976	11.7654	13.5357	10.7056	11.6148	14.0497	11.1132	9.56385	11.7688	10.1893	10.6325	10.1569	5.84779	169.765	107.163	143.929	115.775	185.295	169.872	268.264	279.65	393.366	351.963
fimB	86.4658	79.9324	82.6094	46.9903	14.3368	16.2019	2.29757	2.91437	1.90458	4.84412	2.4751	2.5758	2.7379	1.16379	1.14519	1.06355	0.937619	0.928147	1.32568	0.565024	1.40206	0.211294	0	0.876103	0.327361	0.369567	0.391087	0.669486	0.168815	0.38223	1.65229	0.155994	1.16746	1.45123	1.28578	0.162751	0.453764	0.220175	0.912705	34.3256	29.9382	20.7257	19.4233	43.0863	30.5147	47.8266	46.7596	43.4591	32.7461
fimC	17.1775	15.9254	18.9213	32.0294	2.97696	1.22336	0	0.161374	0.632762	0.335285	0.456836	0	1.36442	0.644412	0.95117	0.176673	0.389383	0.770899	0.440433	0.625729	0.16636	0.175497	0.687514	0.145534	0.13595	0.153477	0.324828	0	0.560857	0.476208	0	0	0.484832	0.516584	0.177991	0.946245	0.753773	0	0.631727	26.2551	15.0972	17.5845	22.0347	24.3918	16.2467	25.6469	26.0272	17.1977	15.5418
fimD	8.65342	8.31339	8.47166	17.753	2.63133	0.962304	0.817262	0.666426	0.522622	0.923083	0.943297	0.638089	1.12693	0.887075	1.09985	0.826886	0.750415	1.31588	0.970055	0.646017	0.595413	0.386532	0.709805	0.601013	0.598858	0.507051	0.581291	0.727181	0.810659	1.04885	1.43574	1.14147	1.02335	1.32741	1.86212	1.6003	1.83312	1.25868	1.21746	12.6829	7.88506	8.40846	8.28718	7.84279	5.36751	11.4674	11.5882	7.75248	5.72298
fimE	4.44452	3.26967	5.57814	5.41693	2.09592	2.76288	1.54711	1.7662	2.30847	2.85414	0.833325	1.51765	2.48887	0.587743	0.925359	1.93364	0.710282	1.12497	0.803403	0.190234	0.60692	0.853672	0.627054	1.06189	0.991953	1.11984	0.790035	0	1.02307	0.579107	0.166889	0.315124	0.589595	0.628207	1.08225	0.821936	0.305549	1.11194	0.614585	12.5363	10.7997	4.50193	7.89524	12.9909	11.8544	14.5391	8.16007	8.50339	8.03254
fimF	7.24557	9.33157	7.31671	9.86035	4.28441	3.10629	0.869702	1.76509	0.432566	1.83365	1.8738	0.731265	2.48731	1.54186	1.56056	1.69087	2.12951	1.054	1.20435	0.855517	0.227452	0.719833	1.40999	0.596938	0.371749	1.88855	0.444116	0.570198	0.191706	1.30217	0.938162	2.3029	0	1.64801	1.46013	0.554458	1.20235	0.750088	0.345487	9.02926	5.46391	4.80841	6.45568	2.92111	1.18469	6.32756	7.22825	8.78515	4.51547
fimG	6.5808	8.34186	9.08523	11.3052	5.86812	3.52444	1.22172	1.39473	1.36722	1.20743	1.64516	1.79769	0.32757	2.08859	1.91819	2.79943	0.841346	1.99883	0.95165	1.12668	1.43782	1.26399	0.247587	1.04819	0.783328	1.1054	1.63768	1.00124	1.00988	0.457311	2.17453	1.49309	1.62957	0.992169	2.8203	0.778882	1.44772	0.790271	1.27398	9.04892	5.11699	6.13254	8.21851	5.89872	4.36856	5.27767	7.32258	8.16686	6.71628
fimH	11.9005	10.6421	10.91	20.1234	9.69971	3.65324	5.28467	5.57894	10.0475	9.1652	11.386	10.177	10.787	6.34671	16.977	15.0565	12.6789	8.80105	14.5182	11.445	14.8464	13.4042	12.7133	11.4668	12.2418	13.4499	17.2364	13.6355	12.6258	17.2289	16.5503	17.3962	22.8682	21.3201	30.0514	21.9536	32.5233	25.8768	16.9639	11.1371	11.424	7.29208	7.90875	5.8689	5.22485	13.6431	13.5689	8.96456	10.1525
fimI	38.3266	37.2603	47.0229	93.538	18.1159	6.34399	4.27603	3.6883	3.40285	2.93002	2.76386	3.116	2.14012	0.866376	0.767277	1.18764	1.83226	1.03643	0.592138	1.4722	0	0.707836	0	1.36964	0.365553	0.206342	1.5285	0.186898	0.377021	2.34753	0.36901	1.21936	0.65183	0.926024	1.91439	0.908695	1.35121	0.983448	0.339729	51.3236	30.1476	29.3651	25.1279	41.8895	35.2397	56.7767	51.6681	48.7834	40.2231
fis	483.326	452.988	530.731	611.834	110.687	104.238	12.9577	16.1733	16.6276	18.8505	16.1923	14.8173	14.4528	11.0266	18.6007	14.2516	23.3197	15.0754	23.6855	16.4428	17.0796	20.1626	13.0246	16.0088	8.64035	11.6302	26.9969	14.2722	19.1938	21.7292	15.7668	21.5367	20.5425	26.097	24.3649	29.4087	31.3234	19.669	12.0449	1145.77	1014.87	774.623	836.794	568.827	479.217	835.27	848.46	417.154	418.377
fiu	24.1745	29.9912	26.2561	35.8176	3.3383	3.83474	3.50624	3.33563	3.52135	3.03871	2.68759	2.43787	2.3864	2.20294	3.75068	3.03385	3.28136	3.62819	4.762	3.08424	4.44384	4.18563	4.04468	3.98011	3.50182	3.51404	3.97691	4.19968	3.96838	4.89641	4.75689	4.40863	6.68104	6.35197	4.86773	6.19011	5.71289	5.0594	4.37942	24.228	18.1448	78.1102	89.6532	49.9937	45.6718	44.3355	52.1175	66.5884	75.8649
fixA	0.172074	1.75276	0.179969	1.19841	1.62291	4.60783	2.59557	1.67151	2.08541	3.94645	2.58104	2.68605	3.21197	2.4272	2.86609	1.66361	1.46663	3.0488	0.829454	0.883812	1.09655	1.81779	0.809233	1.23336	0.256029	0.289039	0.152935	0	0.132031	0.448414	0.258451	0	0.304356	0.162144	0.670408	0.127288	0.118296	0.688797	0.237942	1.21338	0	0.522889	0	0	0.815917	0.726315	0.19147	0.71182	0.365868
fixB	1.69005	2.86917	1.0311	1.14434	3.26038	5.79175	3.10489	3.35802	3.04794	4.13447	2.64063	3.29768	1.05156	2.73157	1.90597	2.72324	1.35044	2.13888	1.69721	1.929	1.53856	0.811532	0.794801	0.672981	0.942987	0.591425	0.500691	0.214278	0.32419	0.367014	0.211535	0.499281	0.124553	0.398131	0.137178	0.208363	0.580933	0.28188	0.778996	0.99312	1.19777	1.42657	0.454879	0.686088	0.834756	0.445851	1.56712	1.74781	0.598904
fixC	1.85551	2.45006	2.15627	1.3162	4.86116	5.5208	2.99023	2.36682	2.67707	3.59357	3.73669	4.22395	2.69386	2.81724	2.14623	2.49154	1.53756	2.00038	1.24225	1.85312	0.938439	1.88096	1.06653	0.985156	1.30372	0.865769	0.732946	0.548932	1.26552	1.07452	0.696733	0.877059	0.820485	0.388542	1.20486	0.457525	0.992145	0.515795	0.285087	1.09035	0.876688	0.939738	1.33177	2.10912	1.58857	1.30534	1.37644	2.02553	1.20549
fixX	1.38197	1.04273	0	0	1.57988	0.88111	0.534504	1.22039	0.398772	0.422599	2.30322	0.898846	0	0	0.959096	1.78145	0.490785	1.16598	1.11026	0	0.83873	0.442397	0.433277	0.733736	0.342706	0	0	0.350434	0	0	0	0.326613	0	0	1.34605	0	0	0.460991	0.318496	1.21812	0	0	2.47972	0	0.546069	0	0.51258	0.4764	0.489729
fklB	340.538	327.388	350.801	332.293	87.7404	112.578	40.9012	37.732	45.1248	45.2732	38.1867	37.1002	35.0927	28.4397	30.6911	43.581	41.6527	51.3709	51.7477	59.8025	63.5976	62.5768	74.7497	58.3586	60.8725	58.8522	55.6335	49.8937	52.619	54.9303	46.2065	41.9579	47.234	47.1064	40.9929	35.8737	37.7457	33.7793	24.9627	246.12	231.785	282.398	242.883	186.083	203.613	253.167	253.408	297.384	334.776
fkpA	471.113	451.938	455.353	420.315	166.919	150.133	106.98	91.6511	70.0661	79.0432	69.9634	71.1647	119.811	143.576	114.157	106.019	92.3183	97.478	97.9322	90.9397	97.6022	90.2687	95.0076	106.438	105.498	117.181	85.5701	91.6146	91.4032	102.485	115.197	124.147	142.873	128.396	175.315	175.274	170.97	165.753	190.449	411.663	382.443	420.007	399.859	390.639	407.388	344.741	378.772	431.186	409.421
fkpB	203.721	251.257	216.768	205.327	142.315	100.658	45.1549	39.3129	30.6257	33.5375	29.1127	32.5023	20.9121	22.0926	16.2663	17.387	13.8205	17.6608	18.83	13.8808	22.5451	15.2893	17.747	19.9576	22.3719	19.8088	15.9837	18.3908	15.3824	20.7436	21.4764	23.2026	28.9412	26.1139	39.6278	41.0003	32.2263	30.6836	42.3982	322.754	414.067	355.666	474.202	295.859	348.785	277.195	300.495	349.106	285.218
flc	29.3668	23.0705	19.5126	27.6711	5.62831	5.28666	8.01756	8.54275	16.4493	10.7763	17.2741	15.168	21.4968	11.5742	24.8166	32.4002	18.0363	23.6112	20.8174	18.041	20.1295	18.2489	19.1725	16.5091	9.76712	13.9281	20.8804	18.3978	16.1707	21.908	19.719	18.372	24.7492	22.1378	41.3912	37.3133	42.7531	33.8829	32.7255	16.1401	10.9136	13.6482	11.1588	18.177	11.4675	25.8849	25.7572	21.7953	23.1397
fldA	401.755	390.512	405.555	367.153	148.241	129.508	56.8205	53.8352	93.218	108.873	107.744	94.3332	93.2742	84.5818	99.616	90.3408	70.0076	90.433	89.724	65.0193	77.5612	56.3869	52.4045	44.7703	39.0336	41.1284	36.4175	42.1946	35.6572	54.0402	37.3388	45.1722	49.9368	44.2608	61.812	58.0333	53.2467	42.0049	34.0305	419.971	411.311	359.113	427.42	564.017	397.761	419.465	432.583	455.277	444.641
fldB	129.619	106.718	109.516	95.2884	55.5681	51.5297	31.5542	36.3593	22.4412	28.2121	20.0142	18.3489	15.1812	18.3732	21.4308	25.3089	21.3915	25.5176	23.5834	25.6729	36.3257	31.7306	32.5107	29.7543	36.4923	34.3666	31.6241	34.0284	32.3718	47.0242	42.3726	42.3471	54.8436	45.7424	41.3409	40.2333	42.1088	38.4054	37.4288	74.5996	76.2697	67.9636	61.5655	100.287	87.3711	109.423	97.8498	113.81	126.722
flgA	6.03041	5.68763	5.46615	3.96655	4.13641	4.03709	6.06419	3.19521	4.17623	4.79458	3.51764	3.53001	3.50202	4.43033	4.18515	5.44153	3.42657	5.08793	6.05596	3.26943	3.84291	5.0192	3.97039	3.04167	2.99089	4.38945	3.93042	3.21125	3.54742	3.49219	1.96246	5.13079	5.51093	1.89414	4.69895	2.97391	4.42213	2.81624	2.7796	4.42954	7.57083	3.05415	2.59695	6.46295	5.71884	4.66658	5.14444	7.89958	8.1206
flgB	6.04487	7.56169	4.65848	6.64729	1.63671	0.912805	0.369154	0.280954	0	0.875601	0	0	0	0	0.331199	0	0	1.07371	0	0	0	0	0	0	0	0.267205	0	0	0.244114	0	0	0.225574	0.281365	0	0.309883	0	0	0.318383	0	1.68259	0.773071	2.25582	0.685046	4.33963	0.754283	3.35725	3.18611	0.329025	1.69115
flgC	5.56882	6.67349	9.25042	8.36519	1.12347	0.939851	0.760184	0	0	0.60103	0.409461	0	0.407643	0.288792	0.341012	0.316703	0	0.276381	0	0.841258	0	0	0.308108	0	0	0.275122	0	0.249198	0	0.569098	0	0.232258	1.15881	0	0.319065	0.484638	0.675604	0	0.679458	1.4437	1.59195	2.32266	1.76336	0.957474	1.55326	1.72836	1.82251	2.71019	2.78601
flgD	10.1027	14.8859	9.17067	11.5054	1.47092	2.91678	1.10587	1.17831	0.495027	2.44816	1.90611	0.929841	0.948824	1.00828	0.595301	1.10573	0.60925	0.643302	0.689126	0.6527	0.867652	1.28143	1.25501	1.66988	0.283619	1.76102	1.1859	0.725036	0.585032	1.15905	1.1452	0.946051	1.51719	1.79617	2.04229	1.12804	0.655219	1.14453	1.5815	2.35224	3.01065	5.79235	4.30959	5.20007	6.77879	4.02291	4.87835	4.33689	5.06616
flgE	14.4849	15.5246	12.0508	11.9732	1.69357	2.09892	2.80117	1.93809	1.89986	2.61739	2.05746	1.60588	2.18488	2.80551	3.08434	2.12183	2.57205	1.85169	1.98359	1.87874	1.79817	0.737695	2.37388	2.62179	0.816372	0.7373	1.658	1.66956	1.43137	1.81109	1.40096	1.40046	1.74684	1.75784	1.92389	0.568216	1.13159	1.64722	1.13805	4.3526	6.2661	5.44644	7.08844	8.55312	6.37397	6.36878	7.082	8.05743	9.56612
flgF	11.4067	10.5266	10.8289	8.759	2.1065	0.839152	0.814483	1.08479	1.97487	1.28792	1.31612	1.36967	1.31028	1.39239	1.09611	2.03595	1.86966	1.9248	1.48034	1.2018	0.798791	1.51679	1.32046	1.25783	1.4361	1.62126	0.779846	1.46849	1.21185	1.37193	1.71326	1.24424	0.62079	0.826807	1.53835	2.33665	1.56837	0.878079	0.970654	3.86706	4.90379	4.79938	5.29007	6.15519	7.28093	6.48136	6.2486	6.17052	4.29096
flgG	10.3356	13.2319	8.68334	9.83368	1.45276	2.59269	1.76939	1.49627	1.1734	3.26421	2.75327	1.48775	0.843399	1.64313	3.17494	1.96574	1.44415	1.71547	1.4293	1.16036	1.38824	0.162721	1.75303	3.23856	2.26895	2.84609	1.20473	2.19122	2.34013	1.17744	1.39969	1.20134	1.948	2.39489	2.80557	2.63208	1.74725	1.35648	2.10866	5.67524	4.73469	8.40963	6.56699	5.94294	6.22645	8.9398	6.78727	5.78252	7.7456
flgH	4.55516	4.72586	6.15371	5.2874	0.162734	1.99668	2.20225	1.50847	1.64301	2.78589	1.89793	1.48136	1.18094	1.17128	1.77824	0.733989	2.02212	1.60135	1.37234	0.812374	1.90064	1.27593	0.71407	1.66272	1.12961	1.59406	1.3495	1.29946	2.33009	0.989205	0.570145	0.941991	0.839266	1.07308	1.1092	2.10599	1.4353	0.379873	1.44348	3.17862	3.68951	4.22949	3.67808	4.80792	6.29972	6.40903	4.43503	4.12199	4.84264
flgI	3.98732	4.10255	3.41204	4.34778	0	0.693332	0.841187	0.853608	1.15055	0.997611	0.453092	1.06093	0.15036	0.852173	1.13205	0.934533	0.514922	1.01944	1.45608	0.6206	0.549987	0.464155	0.681878	0.577366	0.898901	0.710357	0.322166	0.551503	0.83439	0.629739	1.27036	0.771021	0.961716	0.910843	1.29457	0.804419	0.498396	0.725495	0.751859	4.79262	4.84437	3.67165	3.38218	3.53167	3.15109	4.71758	3.09229	3.87368	2.44062
flgJ	3.3801	2.07218	3.97709	3.43302	0.603775	1.07754	1.63415	0.99497	1.58493	2.19644	0.88021	0.687016	1.57734	1.86243	1.46613	2.17859	1.50049	1.18826	1.01833	0.9645	1.28214	1.48781	1.32467	2.01894	0.628658	1.41942	1.00138	1.07139	0.64838	1.22338	1.16344	0.998562	0.747321	0.398131	0.411533	0.937635	1.54916	0.28188	1.16849	3.60006	2.05332	4.85032	3.63903	6.03757	7.01195	3.41819	4.54466	3.49563	3.29397
flgK	3.30865	3.37937	5.2329	4.12153	4.08231	4.09041	3.37089	3.27814	5.58863	7.55126	7.86792	6.61341	6.1258	6.04724	5.71257	7.0998	5.93241	7.28527	6.41843	6.07916	5.58337	6.20002	5.08547	4.11321	5.88354	5.01546	4.30338	5.03397	5.01548	5.5378	5.03012	5.55004	4.99578	5.62712	5.97373	6.3874	5.43688	5.08773	4.24041	4.69467	6.47094	5.47666	6.95046	6.52585	6.98331	5.53517	6.28566	5.42471	4.2896
flgL	13.4894	14.1654	13.8174	12.268	13.8314	12.1028	14.0383	10.193	17.3353	22.9639	23.2929	21.9793	21.1128	22.6811	24.3212	20.8396	21.3353	22.7624	26.1435	21.1902	24.1807	18.1633	22.1053	23.8118	20.7951	23.2426	23.2365	23.9089	21.4475	27.663	22.6628	29.087	24.3514	29.8774	37.6557	35.7992	37.9549	26.7201	26.2489	16.3029	16.2199	8.17001	12.4267	23.982	21.7603	19.9577	18.4142	20.7099	14.6364
flgM	6.31757	8.68234	10.3831	7.85691	7.73818	6.90503	3.66517	7.17292	7.03141	5.38167	7.33269	3.08176	1.68465	4.77391	3.75809	4.36274	1.92308	3.8073	1.6314	3.47663	1.64323	1.73348	0	5.03133	3.69283	6.82191	3.20851	2.40298	3.46244	3.52783	5.08331	2.87953	3.9908	2.97651	6.15339	1.00142	2.17158	2.25792	4.99194	15.5124	15.8992	16.455	11.6598	9.23278	11.7684	10.476	13.0551	13.067	15.3515
flgN	13.3623	16.5637	16.3047	16.6182	7.91075	7.91097	5.16816	2.24763	4.68198	4.378	4.77213	4.03511	3.1673	5.89011	3.64319	7.38213	6.44023	4.56328	4.21739	5.71934	4.3445	1.83324	4.48862	3.2939	1.89351	4.80969	5.37252	3.6304	3.90583	7.46173	4.53962	4.73706	5.06458	5.69605	8.67672	5.1776	5.2493	4.13897	5.05927	23.2758	26.2844	17.0798	23.6341	18.2884	23.3828	23.5007	26.5509	23.3608	15.5586
flhA	4.5946	5.99458	7.40834	5.55539	3.77529	3.60073	3.70219	4.62094	3.81164	3.80522	3.11084	2.98837	3.81172	3.65678	2.7901	3.88681	2.7195	3.87652	4.30646	3.49614	2.55613	2.94166	3.24114	3.40504	3.41816	2.94774	3.68655	2.86415	3.3785	4.48996	4.02557	3.43863	4.06336	4.44973	3.41855	3.02112	3.5535	3.7039	4.45619	5.90606	5.27205	4.26611	4.32824	6.90127	6.35426	6.5992	6.95867	7.19344	6.10571
flhB	1.27011	1.82955	1.81144	1.07221	0.990002	0.331279	0.26795	0.509825	0.59972	0.423702	1.01029	0.788544	0.143686	0.305381	0.9616	1.00468	0.615083	0.974191	1.80888	0.988423	0.525575	0.665329	0.217204	0.367826	0.257701	0.484876	0.51311	0.878373	0.70876	0.601788	0.867126	0.818664	0.510572	0.652811	0.674784	0.939539	0.555653	1.15549	0.718487	1.01775	0.701416	0.818692	1.11879	1.68745	2.05311	3.04607	1.54176	1.43293	2.45504
flhC	20.1638	24.1179	24.4441	18.3518	9.03723	12.929	5.84908	4.0469	3.372	5.67553	5.15539	5.36513	5.1325	5.25213	7.39448	8.19653	4.6383	7.15298	6.90316	5.88445	6.46648	5.72137	5.17238	6.56941	5.28442	5.19596	5.90582	8.54115	5.62601	7.16533	5.67855	6.17349	5.06604	6.90919	8.70402	7.96639	9.7665	5.73254	7.76272	12.1181	10.0219	6.26654	11.1009	7.14385	4.0743	9.91345	7.39391	7.10898	10.231
flhD	20.4106	21.3894	22.9284	22.3754	10.6946	14.0978	4.82424	5.34052	6.87115	4.50772	7.55928	5.1626	3.76286	3.66544	6.68908	4.01969	1.20809	5.74023	10.0208	4.52985	3.78504	3.26694	4.62162	3.91326	3.93673	2.85704	1.67967	4.0255	3.48019	4.59656	3.40625	4.28784	3.34272	2.8493	9.57194	7.54916	7.01589	3.78249	2.6133	9.6617	10.562	6.89141	8.5455	2.57781	3.1364	5.18508	5.46752	10.1632	9.24207
flhE	2.70064	1.14621	2.47149	1.17554	2.0261	1.2914	0.391698	0.298111	0.584459	0.619382	0	0.988045	1.26027	0.59522	0.351425	0.326373	0.719318	0.284821	0.406812	0.577964	0.307321	1.2968	0	1.34425	0	0.567046	1.20013	1.28403	0	0.293237	1.01407	0	1.19419	0.6362	1.97284	0	0.696233	0	0.466803	3.86824	6.97239	2.73552	2.18064	0.98671	1.60069	1.78114	5.63447	1.74559	2.15331
fliA	4.97509	7.09058	7.51596	7.27201	2.5278	1.586	2.35182	2.6035	3.98772	2.87367	3.68515	2.87631	2.75159	2.92402	3.06911	3.9192	3.33734	4.19754	3.55283	2.99698	3.01943	4.77789	3.63953	1.90771	3.01581	2.94037	4.25796	2.24278	2.96904	4.00147	2.90596	3.13548	2.11845	1.38904	1.79474	2.86239	1.64678	2.39716	1.78358	4.22283	4.02963	0.933212	0.793511	3.94958	3.05799	4.27769	3.28051	2.8584	3.33016
fliC	43.6912	39.6197	42.4518	35.2842	37.3092	27.8847	28.9982	32.8699	41.8111	47.1549	47.1906	38.0434	53.1569	43.0497	63.8424	60.7479	60.995	58.3226	71.3414	53.7124	71.8047	66.6416	79.8549	63.0984	62.1074	70.3381	75.064	72.1375	68.4077	81.3702	74.475	79.8637	85.0383	74.8242	89.1687	74.2763	86.7589	64.0325	63.9085	56.1655	47.0528	34.2913	38.1649	45.245	35.6138	56.2046	52.4619	43.0765	35.6138
fliD	3.67739	2.98813	2.85994	2.18899	0.889313	1.53302	0.875265	0.74941	1.71412	2.24906	2.35724	1.2879	1.17339	1.16379	0.687114	1.64091	0.200918	0.715999	1.59082	1.21077	0.858402	0.996102	0.975566	0.750945	0.701488	0.79193	0.670435	0.645576	0.361747	0.982877	1.41624	0.735402	0.833898	0.444255	0.642892	0.906758	1.23164	0.0943607	1.17348	3.49074	3.78047	2.76979	3.65455	4.9609	5.25344	3.08452	2.72793	2.14533	1.80437
fliE	2.9482	1.90671	2.20248	1.46662	0.72223	0	0	0.743859	0.729183	0	1.57935	2.05451	0.524112	0	1.75378	0	1.34615	0.355348	0	0	0	0	0.792278	0	0	0.353729	0	0	0.646321	0.731697	0.948884	0.895853	1.11742	0.396867	0	0	0.289544	0.842956	0.291196	1.11371	1.5351	0.426611	2.72061	0.820692	0.499263	3.55549	2.81187	0.435566	1.79101
fliF	2.95886	3.16779	3.01099	3.0632	0.754227	0.688317	0.185578	0.635575	0.415357	0.660263	0.399835	0.702173	0.696605	0.634507	0.416244	0.618515	0.511197	0.539768	0.289109	0.547654	0.364006	0.767996	0.300865	0.382127	0.654426	0.7388	0.142149	0.304174	0.122719	0.27786	0.30028	0.793794	0.212169	0.527482	0.856801	0.650711	0.769675	0.160055	0.497614	1.48025	0.971581	0.972025	1.63581	1.86993	0.758375	1.43457	2.1356	1.24054	1.87036
fliG	4.66206	4.37194	6.68705	6.02994	2.16995	2.4204	2.31833	1.52917	1.15308	2.07735	0.998986	1.42949	1.16031	1.05687	1.38665	1.15902	0.283827	0.56192	1.12364	0.684156	1.45515	1.02338	0.751709	0.742576	0.792766	0.671232	0.94709	1.11463	1.02204	1.04135	1.10036	1.32219	1.41361	2.13376	0.908181	0.591199	1.0073	0.933091	0.368381	4.34415	3.23665	3.77782	5.73623	4.1529	3.31589	5.06014	5.92864	4.13263	2.97378
fliH	2.8967	4.15272	2.42369	4.93144	1.82134	1.47749	0.896287	0.852676	0.668683	0.885797	0.965541	1.13043	1.20157	0.851243	0.6031	1.86702	1.64595	1.14053	1.62903	0.330625	0.879018	0.927296	1.08981	0.922778	1.43667	0.48657	0.514903	1.61598	0.592696	0.503242	0.145026	1.23229	1.1955	0.18197	0.940475	0.999962	0.796563	0.193254	0.400554	0.680873	1.87698	1.56486	1.45535	1.5052	1.37352	1.63024	2.57857	2.39656	2.25831
fliI	3.18637	3.27846	2.62566	4.48313	0.331153	0.923434	1.00832	1.02321	0.585098	0.442898	0.724156	0.753618	0.841097	0.510746	1.30672	0.74681	0.617232	0.488797	0.698154	0.743907	0.791117	0.463648	0.363271	0.845879	0.574669	0.405475	0.60072	1.02835	0.666784	0.419368	0.652617	0.684604	1.1101	0.272955	1.12857	0.642833	0.796563	0.386508	0.333795	2.21284	2.22891	2.15169	1.87116	2.6341	3.09042	1.52835	2.68601	2.29671	1.74506
fliJ	0.896412	1.69092	0.625028	1.73418	1.02479	0	1.38682	1.31934	0.517326	0.274118	0.746989	0	1.11551	0.263425	0.622116	0.288884	0.955041	0.252105	0	0	0.272021	0.860882	0	0	0	0	1.06228	0	0	0	0	0.211857	1.05702	0.563123	0.291039	0.663102	0	0	0.206592	0.790134	0.36303	0.605327	0.321694	0.873371	1.77104	1.57655	0.997454	0.927049	0.635324
fliK	3.05797	4.25967	3.93635	3.13998	1.81518	1.57475	1.22822	1.55795	1.4254	0.971079	1.91118	0.917971	0.878167	1.55533	1.22438	2.95645	1.7543	1.29003	0.708676	1.7116	1.28486	1.46838	0.553119	1.21769	1.39999	1.38293	2.50878	1.43156	1.26342	2.55413	2.2965	1.91798	2.60039	1.99489	2.40571	3.74112	2.74913	2.0009	1.38241	3.52478	3.00079	2.1444	3.92535	3.8961	3.06728	3.97155	3.27179	3.52739	1.75052
fliL	5.42088	6.1353	5.37121	5.96112	0.733879	1.09144	0.331048	1.76366	1.97585	0.785216	0.713254	0.278352	1.06513	1.25764	1.48505	0.551676	0.30397	0.240719	1.03147	0.488472	2.07789	0.274001	1.07341	0.227222	0.212257	0.95849	1.26788	0.868172	1.09458	0.991332	1.49985	1.41603	1.26161	2.41961	0.277895	0.211052	1.17686	2.28414	0	2.51484	2.07981	3.46794	2.45732	1.38988	5.07316	3.9139	5.39698	5.60616	2.12321
fliM	8.31656	5.52804	7.04136	7.35501	3.62193	2.90372	5.20783	3.84697	6.17085	5.44963	4.9502	4.89402	4.59967	4.4224	5.35949	6.2537	4.9225	4.56648	3.18164	4.6332	3.60529	5.57817	6.33231	4.20529	3.43729	3.54784	5.397	4.41861	4.15286	4.70143	4.2629	3.74386	3.73586	3.73174	3.98593	3.22248	3.17635	3.96315	2.09922	2.67624	5.13227	4.54627	4.12152	4.50156	4.53808	5.71133	4.25977	4.09562	4.35055
fliN	2.56365	2.17614	2.68128	3.34773	0.274761	0	0	0.28299	0	0.881946	0.40056	0.625284	0.398781	0.847542	0.333599	0	0.682831	0.270373	0.386177	0.82297	0	0.307755	0.90423	0	0.238404	0.538283	0.284813	0.731341	0.983533	0.278363	0.481318	0.227209	0.283404	0	0.624257	0.948204	0.220306	0.962069	0.443125	0.564927	0.778673	3.57055	2.41503	2.49776	2.65912	3.04342	3.92235	4.63973	2.04409
fliO	1.08745	0.820511	0.379115	2.52452	0	0	0	0	0.627575	0	0	0.353644	0	0	0.377349	0	0	0	0	0.6206	1.31997	0.696232	0.340939	0	0	0.304439	0	2.48176	0	0.629739	1.08888	0.257007	1.28229	0.341566	1.76532	1.3407	1.49519	0	0.751859	2.23656	0.440397	2.20299	0	0.706333	1.71878	1.14752	2.42005	3.74872	1.54144
fliP	2.69652	1.42422	1.31612	2.08666	0.462403	0.343848	0	0.635001	0.466855	0.49475	0.898816	0.350769	0	0.47545	0.935704	1.0428	0.191526	0.303346	0.866543	0.153889	0.163655	1.03586	0.338167	0.286336	0.401217	0.301963	0.47932	0.820529	0	1.09308	0.540015	0.254917	0.794914	0.338789	1.57587	1.46278	0.370758	1.07939	0.497164	1.74301	2.83931	1.63881	1.54831	1.92662	1.2786	1.89698	2.60041	1.4873	0.955569
fliQ	2.45683	1.66837	0	5.13318	0.842601	0	0.570138	0.867835	0.425357	0	0	0.479385	0	1.29956	1.02304	1.42516	0	0	0	0	0	0.471891	0	0.782652	0	0	0.436714	0	0	0	0.36901	0.348387	0	1.38904	0.478597	0.726956	0	0	0.339729	2.59866	2.38793	0.497713	0.529007	2.39368	1.74742	3.11105	2.73376	1.52448	0.522378
fliR	2.53185	2.48345	2.11842	2.74292	1.15777	1.45282	1.17509	2.08678	2.04561	2.32268	2.53178	1.97609	1.8904	1.93447	1.75712	2.12142	1.43864	0.854462	0.610219	0.866945	1.99759	0.972599	0.952548	0	1.13015	1.41761	0.750081	0.642017	1.55413	1.46619	1.39435	1.9148	2.68693	2.8629	1.80844	3.37119	3.24909	4.05391	2.80082	5.20725	3.28113	1.88067	3.08924	2.13787	1.40061	3.38416	4.13195	2.09471	2.87108
fliS	3.55075	0.365337	4.38888	2.62279	0.830301	0.92613	0.374543	1.42528	1.11773	0.592256	1.21045	0.629848	0.401692	0.853729	0.336034	0.624159	0.687815	0.81704	1.16699	0.276326	0.881585	0.620002	1.21444	0.514151	0.240144	1.35553	0	1.47336	0.247678	0.56079	0.484831	1.3732	0.285473	0.608337	1.57203	0.238781	0.665741	0.323031	0.446359	3.98335	3.52961	3.92358	2.43266	6.28997	5.35706	8.17502	4.31017	5.00742	3.08851
fliT	5.79974	2.87179	3.03292	3.36602	1.24318	0.346666	2.10297	2.24072	2.19651	0.665074	2.26546	0.707289	3.60864	0.958695	0.754699	1.05135	0.386191	1.83499	0.873646	1.8618	1.31997	1.39246	1.36376	2.59815	1.61802	1.21775	0.644332	1.10301	0.83439	0.944609	2.44999	1.54204	0.320572	0.341566	1.76532	1.60884	1.24599	0.725495	1.00248	3.19508	4.84437	2.57016	6.63427	4.238	9.02357	5.35509	5.64679	1.49949	2.31216
fliY	484.134	357.669	513.797	178.412	301.206	423.725	139.524	154.016	263.243	303.284	275.558	275.35	320.297	357.307	389.156	347.483	303.868	335.245	326.541	289.667	324.786	309.062	331.355	376.069	373.111	390.194	332.393	310.965	256.84	320.837	529.26	278.905	316.54	272.345	329.748	305.444	391.812	341.444	446.725	680.616	764.876	1028.59	1086.31	2427.52	2249.66	2282.78	2191.86	402.36	425.943
fliZ	5.28753	6.52841	7.5411	5.02159	5.35785	2.75826	3.34646	4.45709	8.32219	8.59897	10.5147	7.97238	9.57074	4.02583	9.00716	7.20326	6.91367	6.28618	7.82008	4.93782	6.12638	2.76979	2.48663	2.67973	2.68205	5.0464	4.48581	3.83954	2.9506	4.38422	3.42939	3.91936	2.97575	4.07652	4.44783	3.91134	2.8089	5.05086	1.99406	5.50804	5.84005	2.19102	3.62255	6.79078	2.56415	5.83322	7.2207	3.97691	5.11022
flk	46.887	44.0209	45.1376	38.6535	5.59619	7.64336	6.02766	3.41122	4.26638	5.74327	4.66193	4.80829	3.48093	3.28805	3.88261	2.96193	2.98019	3.37152	2.40779	2.28052	2.42524	2.3026	2.63098	2.22773	2.3783	3.13242	1.65741	2.3306	1.73748	2.89263	3.70122	2.26662	2.82721	2.63582	3.89221	4.1384	3.11348	2.39938	2.48657	55.0651	43.3711	46.2783	45.8898	52.6899	40.7381	46.6658	46.5398	46.1477	40.5
flu	28.0646	32.4851	27.8402	48.3704	35.1462	27.6126	19.5382	16.6724	9.75457	11.0006	9.72666	8.96081	9.94805	14.8075	10.0041	9.37318	6.75018	10.5118	8.30132	7.97173	8.55505	6.24801	5.83924	7.92435	7.87697	9.3568	4.95082	4.69043	4.24148	6.13148	7.08926	5.18561	4.43746	4.52772	5.0943	5.56751	4.85265	4.21275	5.87992	13.3806	12.8638	21.4495	21.0128	21.3774	28.1268	20.506	22.8532	38.1267	48.5962
fmt	270.236	274.648	271.658	297.27	267.339	253.894	397.509	336.89	447.876	516.491	573.414	479.096	710.189	685.603	812.342	740.633	669.605	798.301	891.805	809.964	859.199	713.526	875.197	789.092	771.167	828.749	602.997	658.674	518.857	628.97	541.254	434.8	535.903	475.789	465.224	460.156	544.738	413.002	518.14	254.973	280.034	233.468	238.053	221.84	209.193	266.851	306.614	308.273	272.562
fnr	573.665	580.274	591.695	637.66	546.096	514.933	392.918	357.852	451.302	485.379	475.913	454.136	515.018	494.559	594.808	655.802	563.319	598.47	697.048	596.204	682.479	586.968	674.959	646.998	578.171	586.569	502.03	507.038	439.627	513.617	461.116	423.728	482.25	462.532	417.18	430.483	477.593	411.344	414.537	656.292	711.955	585.001	597.125	714.787	624.059	643.281	626.957	692.394	617.738
fnrS	0	1.23077	0	0	1.86477	8.31999	12.6178	12.484	0	0	0	0	0	0.958695	0	0	0	0	0	0	0	0	0	0	0	0	0	0	0	0	0	0	0	0	0	0	0	0	0	0	0	0	0	0	0	0	0	0	0
focA	96.3319	72.8017	117.733	68.0236	39.6406	34.3078	32.6533	34.5465	55.683	60.2868	78.4704	71.3546	133.539	89.8335	161.45	159.509	127.014	150.29	159.318	122.174	166.808	130.974	135.401	97.5305	101.345	111.684	112.828	125.392	87.3212	141.568	125.528	121.473	128.816	109.277	191.422	183.239	168.275	140.502	123.799	114.623	134.885	62.8058	109.538	73.5179	47.1071	178.994	149.344	214.44	175.727
focB	9.21963	9.01982	8.82549	8.34369	4.68939	3.73616	2.90105	2.48391	3.65236	4.01394	2.34391	2.28682	2.13904	1.51539	2.60278	2.26616	2.16431	1.45027	2.44806	4.01307	4.26774	2.101	3.08652	1.12005	2.32507	1.70615	2.91657	2.3775	2.27811	3.12199	3.7553	3.76701	2.48755	3.3867	4.87053	4.04578	4.9417	3.75309	3.24123	9.50395	7.59413	8.5473	8.91649	10.2006	10.0029	11.213	12.1715	8.72671	10.2999
folA	61.6358	56.9332	57.8151	78.281	148.587	86.7012	239.565	233.827	264.625	266.237	286.06	248.621	255.898	236.602	237.376	275.234	252.067	236.228	270.126	226.193	242.812	222.172	281.543	278.233	242.019	247.223	237.054	228.763	198.289	199.273	195.737	155.206	158.15	153.402	113.876	135.35	121.989	108.149	97.4597	175.41	154.805	120.104	94.3286	70.5539	46.1975	55.1239	60.8946	44.3052	49.0708
folB	9.34795	8.95224	10.5289	11.268	0	1.03154	1.6687	3.17501	0.93371	0.329833	1.34822	0.701539	0.447413	0.950901	1.49713	0	0	1.21338	1.29982	0.307777	1.63655	0.345286	0.676335	1.14534	1.87235	1.20785	0.639093	0.820529	0.827607	0.31231	1.08003	1.01967	1.27186	0	1.75097	1.59576	0.988689	0	0.994329	12.3595	9.17315	9.46869	8.12865	4.55384	3.4096	8.72612	10.4016	8.55197	8.40901
folC	78.7232	77.8574	76.4307	91.9847	16.9417	18.597	13.465	14.4024	21.9013	24.1691	23.1302	20.8073	23.2877	22.5811	26.5554	37.1957	25.9524	23.463	27.7171	22.7319	26.3635	23.1929	29.303	27.4761	26.7554	29.5903	31.8708	30.8581	34.6538	45.3159	77.4137	66.3418	81.3632	89.647	100.2	109.894	132.749	166.245	147.023	117.308	103.519	102.296	102.763	85.8671	109.059	117.161	109.35	81.0894	91.6939
folD	294.871	326.458	294.637	316.339	47.1011	46.8299	18.8205	18.2426	13.2464	18.6704	13.9628	13.1375	9.90191	8.22908	10.5136	6.65733	8.4775	11.6195	11.8018	12.4442	13.6519	11.9034	12.0898	13.0397	15.9376	15.165	13.4641	16.7626	17.0246	25.3879	21.3745	19.9629	26.389	26.5311	25.4865	25.0159	21.7759	17.7633	22.9582	136.093	150.96	287.365	314.823	189.043	182.3	234.136	227.99	234.844	251.663
folE	1064.33	1163.3	1092.42	894.509	174.112	170.501	71.3311	63.5699	54.2473	60.5814	61.2263	49.9162	41.2121	33.5672	25.8053	26.2664	18.5926	21.0818	18.6404	16.297	18.595	16.5691	15.4814	15.9514	17.1138	16.9885	11.4564	15.086	15.6726	19.6377	18.0203	21.0907	27.7101	19.434	39.2106	34.6201	29.1752	25.799	23.0345	668.603	738.224	755.676	828.81	5018.11	4834.87	5314.04	5775.62	6167.59	5699.02
folK	48.3689	38.7896	50.5882	46.8403	6.16152	10.0447	3.20703	1.95263	3.34968	2.28203	2.0729	2.96619	3.43949	1.70568	1.15092	2.40496	1.47235	0.932787	1.33231	0.236604	1.00648	0.796315	1.03986	1.54085	1.02812	0.232134	0.491303	1.47182	0.212074	1.20044	0.830273	0.979839	0	1.04178	0.538422	1.84011	1.71012	0.829785	0.573293	52.3793	44.326	47.0339	37.4934	21.8125	31.126	47.2491	52.8983	24.2964	34.379
folM	41.654	38.0056	46.2521	36.8482	38.7037	31.0619	37.473	29.492	54.0079	67.1669	61.2407	52.0958	61.8822	58.2377	45.8456	48.7867	39.8819	45.9814	50.6389	35.0291	37.2521	30.1344	37.7976	37.8498	41.9097	36.6792	25.2787	27.7788	23.9353	32.6759	33.7622	23.8089	21.0966	17.118	15.3707	15.3385	17.4087	11.5688	14.0825	49.3315	37.2309	41.6344	39.906	44.8741	35.0209	36.4032	34.3025	30.7427	29.4569
folP	54.2239	59.9553	57.5291	48.4297	16.2119	15.2435	13.4174	14.0755	11.6334	11.8985	12.6962	11.4341	15.3622	10.3322	13.9899	13.4459	11.4875	13.448	10.9221	8.96252	12.5187	9.60456	12.3461	12.6939	10.2303	11.0243	8.19417	9.62889	8.63284	12.3522	7.98001	8.088	8.43003	7.50963	8.52343	9.59428	9.02397	7.3498	5.72617	54.8199	66.0689	47.485	49.7977	37.6054	37.6035	45.0168	44.3391	49.2898	73.0959
folX	233.907	179.936	227.438	128.542	83.6682	72.7025	68.6993	64.227	87.9539	117.015	111.011	88.4286	134.623	125.983	126.315	121.904	110.195	115.943	130.809	115.447	119.114	103.543	108.627	97.5081	91.0862	89.6307	103.945	104.261	78.2396	111.115	91.9476	81.8854	83.3911	80.5871	108.93	85.9731	95.9804	82.2927	77.5761	109.53	102.128	93.2903	92.0735	187.301	100.946	180.878	153.723	164.795	173.68
fpr	103.72	104.122	97.5194	74.8331	86.6458	80.5101	38.1237	38.7389	29.0575	39.9178	36.4075	30.6691	36.2458	34.6029	30.5062	30.0486	27.2474	27.5715	23.9709	23.7174	23.7674	17.7385	22.2172	23.4796	18.63	18.7945	16.7319	18.1044	12.8096	18.3586	14.138	12.5923	12.2513	13.2209	18.5096	15.7653	17.582	12.9744	13.9985	43.6763	41.4292	42.0957	50.67	72.6757	60.6334	69.3427	69.7603	89.6322	96.2937
frc	6.04487	4.9211	4.99123	4.30843	0.909282	2.12988	0.246103	0.842861	1.00984	1.26476	1.06047	1.4485	0.659853	0.654457	0.551998	0.615178	0.903892	0.626332	0.766797	0.544699	0.386178	0.203694	0.498736	0.422294	0.394482	0.178137	0.754038	0.242026	0.244114	0.27636	0.31857	0.225574	0.375154	0.799445	1.44612	0.470691	0.364534	0.955148	0.366614	6.5434	7.34417	3.54486	4.79532	3.82301	3.51999	4.70015	3.30412	1.09675	1.24018
frdA	81.4788	82.8376	94.9587	82.1479	225.302	233.49	388.885	374.076	321.684	393.854	338.264	323.477	408.038	464.417	482.125	440.099	374.032	487.834	521.612	487.867	515.423	453.226	444.986	508.081	475.546	480.437	311.631	358.51	258.681	359.551	410.483	281.05	328.315	311.186	334.947	355.178	356.154	265.384	378.925	23.4656	26.9979	22.4342	18.8706	32.8685	49.206	29.0984	25.6239	38.3016	49.0411
frdB	54.8726	58.8356	53.2371	50.9128	183.859	283.279	323.582	294.09	268.912	302.864	251.793	236.151	334.009	382.549	355.515	307.835	305	386.517	391.101	343.954	419.844	380.671	351.432	406.676	382.443	415.075	240.959	290.966	201.514	301.825	326.958	231.77	288.135	262.443	270.925	294.951	290.496	205.2	334.834	11.4553	16.2282	12.6155	9.52213	24.4449	34.4492	13.5235	15.2644	23.5206	24.5624
frdC	61.6442	55.3596	68.6773	48.6097	230.375	340.589	345.193	291.415	269.135	303.657	280.155	271.942	321.853	248.394	378.407	375.077	313.388	391.771	436.029	396.634	488.598	376.118	415.631	307.902	285.63	291.223	301.333	328.516	259.63	354.457	251.346	262.241	298.064	307.798	312.285	350.922	320.835	247.091	241.362	12.4027	18.3165	8.1444	11.1813	16.3206	26.6085	17.6764	19.7576	17.3237	22.7947
frdD	85.8663	96.3485	102.525	89.4029	437.942	487.782	488.751	449.755	395.582	475.339	395.232	438.277	540.687	427.232	631.469	677.665	557.532	709.229	770.52	748.615	884.357	728.363	807.975	644.514	596.857	611.287	623.627	743.201	602.856	736.27	550.471	602.274	681.814	632.359	624.21	685.338	632.619	548.395	513.415	25.6618	27.312	11.9451	17.0605	30.8785	27.5219	30.7216	26.2441	38.4932	33.6934
fre	212.988	229.08	227.505	216.076	227.016	173.511	134.202	137.352	146.257	159.851	151.894	147.503	114.532	136.954	156.603	170.106	129.869	148.927	150.084	147.382	144.176	138.3	164.245	159.24	180.527	170.629	161.584	177.122	157.479	200.935	191.602	164.814	179.671	175.945	150.942	167.48	171.889	144.87	124.132	129.1	123.07	115.623	105.395	200.517	182.135	190.253	178.746	202.482	190.869
frlA	1.28901	1.57111	0.933338	0.460375	1.19022	1.32759	0.920402	1.40099	1.20168	1.00059	1.11546	1.16084	2.09762	1.31122	1.4451	1.43794	0.950758	1.33853	0.716938	1.35808	1.0832	1.04747	1.30566	1.18451	1.91792	0.916046	0.881261	0.754298	0.684724	1.11969	1.19142	0.91393	0.438451	0.65403	1.7384	0.880171	1.09066	1.0915	1.09688	0.786591	1.44561	0.803483	0.320251	1.15927	0.470158	1.15095	1.54464	1.53815	1.89743
frlB	1.81561	3.52266	3.11964	3.6128	5.3373	7.19358	5.86857	7.10047	4.60283	6.30552	6.97044	6.32619	8.23056	4.91624	7.56027	7.27209	6.63207	6.34624	5.93874	6.66099	5.78502	6.97457	7.19672	4.85428	6.46418	6.53516	6.80044	6.80726	6.56746	11.6031	6.42792	7.44793	8.83124	8.55418	7.83159	8.15428	12.2144	8.56552	9.59411	2.85777	2.67854	2.10178	1.81507	2.90612	2.15225	2.05275	3.03039	3.6212	3.86039
frlC	2.07545	1.62621	3.67345	4.26221	2.46392	3.20635	3.14914	2.96066	2.21124	3.07567	3.59202	3.73816	2.98006	0.844482	1.99437	2.62394	1.87101	2.02048	3.65544	0.956665	1.30806	1.53322	0.750805	1.14431	1.06895	0.938594	2.83785	0.60725	0.489991	2.08019	1.19895	0.792361	2.25905	1.65481	1.86601	2.71624	1.53657	1.91719	1.43496	2.53299	1.55172	2.58739	1.89068	2.17765	0.946257	2.69549	1.59881	2.97191	3.56424
frlD	9.45224	9.74278	8.47366	8.22877	7.52552	7.26411	7.44226	7.75089	7.30574	9.60042	8.65025	6.42229	6.72144	9.22592	5.62279	6.20109	5.75455	6.9781	6.91581	5.20167	7.3757	7.13239	6.82659	10.0819	10.2969	9.07273	7.20078	8.08941	7.77066	10.7032	9.38019	7.77887	11.1956	11.9287	10.8506	12.4859	12.6482	8.78347	12.2536	6.99259	7.5876	8.37754	5.08816	8.38703	11.8051	8.72757	7.137	10.6481	12.2021
frlR	33.1672	31.3845	31.0875	25.4555	26.8838	20.8	18.0855	18.726	27.4564	31.7573	24.0139	24.0478	27.0648	30.0391	28.4899	22.9545	25.1024	27.219	29.704	25.4446	23.0995	22.9757	25.059	27.2806	26.4277	28.7694	22.7127	17.2345	16.9659	19.2071	19.8721	15.1634	12.8229	13.1503	13.946	13.1388	10.8401	8.34319	15.0372	16.9339	16.7351	20.0105	17.1711	21.0134	20.8402	17.7865	20.5704	25.4913	21.7729
frmA	72.7886	81.2993	80.0036	50.7769	41.2989	51.895	70.1732	66.1783	58.7682	72.8058	54.829	60.6357	48.4875	64.4865	48.1518	45.8748	33.9995	42.9586	36.8726	31.1038	37.9741	29.9587	25.8561	37.9798	35.0338	36.6396	26.2382	26.5496	22.3767	34.6765	38.2375	27.8804	34.5646	32.2106	36.9037	40.3166	40.7553	38.9924	42.7232	29.9198	35.7222	38.7409	40.5334	50.3062	58.515	75.422	69.9548	106.549	106.48
frmB	34.5194	34.9278	32.1103	19.7572	13.2301	14.1485	9.96716	8.85004	8.95085	11.3828	5.76633	7.44943	6.53255	5.60963	6.12718	6.45937	3.22011	4.29485	4.60078	5.17464	5.2134	3.97203	2.69317	3.80065	4.97047	3.87447	3.9587	5.44559	4.63817	6.21811	5.01748	6.09051	7.17482	6.29563	9.14155	7.41339	7.76458	7.48199	4.8393	20.6117	21.4527	14.6628	21.0652	32.7022	32.4342	38.2726	39.1184	38.1669	33.9921
frmR	28.3604	24.4815	26.6452	21.7602	12.7764	12.8719	17.29	10.6121	17.4766	14.5521	13.2185	13.5999	16.7488	9.32296	13.0103	12.5476	9.21822	11.3557	10.4268	4.93782	8.75197	8.30938	6.32961	6.89074	9.29776	12.9188	11.5349	6.2164	3.68825	8.35089	11.5516	8.52034	8.07702	11.7766	9.83205	4.62249	7.931	14.9121	7.97625	9.3213	7.00806	5.84272	13.4552	15.9232	12.5359	26.8835	25.1387	33.3066	33.2164
frr	675.946	685.109	677.866	678.077	401.595	377.911	348.98	343.495	556.325	639.515	679.375	627.917	763.64	865.049	830.144	939.688	864.035	952.647	1013.99	935.018	1002.36	861.962	945.718	1026.47	791.187	853.855	667.327	705.39	574.288	638.583	647.256	546.013	586.226	607.815	653.053	620.844	616.706	620.048	515.347	989.169	1045.97	1171.87	1001.36	855.472	1207.41	719.305	727.534	704.212	714.815
frsA	83.1179	86.3533	80.356	72.3593	48.5156	60.5354	39.1953	46.769	33.3008	40.765	33.6991	41.6891	24.6648	26.6802	24.8487	29.1557	21.1168	22.4768	20.1612	22.4403	24.3494	21.9003	21.2483	20.9619	25.1307	22.6429	16.9529	23.914	17.2521	23.5113	25.6084	23.9506	30.5339	25.2035	33.1097	37.2062	34.4314	28.366	28.9547	91.0159	86.7423	77.1755	88.7968	146.39	152.089	94.0062	93.3168	122.546	112.834
fruA	42.3412	43.0404	41.3316	48.8744	448.484	671.068	185.598	187.508	195.076	221.046	191.608	227.198	259.645	263.577	289.851	269.871	209.513	299.881	273.832	267.01	315.934	273.044	261.884	275.26	283.031	290.876	209.483	269.014	179.707	248.125	316.387	204.307	229.527	216.261	204.142	228.933	222.949	180.944	236.636	24.7426	28.7695	12.7076	13.4222	22.7655	28.9998	26.808	26.4361	31.3816	23.8404
fruB	101.232	116.166	133.481	106.34	99.1677	185.215	71.4563	67.4356	86.8201	112.239	103.81	120.279	148.892	149.95	155.206	129.172	125.099	168.05	151.396	163.577	185.277	140.253	134.824	142.279	153.503	155.659	80.9021	121.985	83.8846	103.728	115.578	74.2702	86.7262	79.4735	77.0072	78.3551	81.5294	63.8589	100.08	6.3071	8.55094	6.29732	5.93555	3.88577	8.20408	8.54095	6.52622	20.623	32.6728
fruK	35.1806	41.2562	42.1145	43.6239	178.683	279.838	94.1001	84.3436	132.703	140.762	133.513	147.491	169.491	181.482	202.973	175.117	143.905	188.942	190.865	161.102	191.777	168.388	148.04	161.806	156.826	154.024	105.858	126.828	88.5698	115.365	138.467	95.6673	114.081	94.9249	97.8448	107.65	95.1889	74.7955	108.333	10.212	9.95607	4.43648	5.6281	10.1865	12.7288	12.3746	11.4766	20.3102	19.2262
frvA	0.890396	0.335914	0.310417	0.689018	0.508954	0.567695	0.688757	0	0.513854	0.816836	0	0.868684	0.369341	0	0.926912	0.286945	0.31621	0	0.715334	0.254071	0.54039	0	0.558317	0	0.662412	0	1.31893	0.451566	0.455461	0	0.222892	0.631306	1.04993	0	0	0	0.408083	0	0.615616	0.261611	0.360594	1.20253	0.639069	0	0	0.313193	0.660506	0.306943	0.31553
frvB	1.09644	2.17164	1.72012	2.01509	1.25346	1.39812	5.83096	6.53566	1.34462	2.17935	1.37051	1.42627	1.81923	2.09434	1.90234	2.56176	1.75222	1.85016	2.09206	1.32967	1.82996	1.49172	1.28909	2.03748	1.76734	0.844125	1.21811	1.25114	0.981501	1.19052	1.30374	0.906958	1.05047	0.860973	0.800958	1.14901	1.19347	1.0058	1.70566	0.724834	1.2211	0.64785	0.786953	1.06826	1.19142	1.25342	1.6267	2.17333	1.55418
frvR	2.6549	2.31798	1.74536	2.20119	1.75602	1.08816	0.79213	0.736841	0.98496	1.25257	0.663706	0.0740045	0.660759	0.267492	1.26344	1.0267	1.29305	0.191997	0.731285	0.519473	0.82866	0.801324	0.713458	0.604105	0.507887	0.955613	1.28093	1.21179	1.10584	1.3837	0.626621	1.61346	2.07959	1.78692	0.960478	1.90779	2.13806	0.835003	1.41602	2.27327	2.76476	0.922007	1.3883	1.10857	2.15805	2.24124	2.36332	1.88272	2.90309
frvX	5.2027	4.06578	5.95965	4.60117	1.91178	2.36937	2.01225	2.29721	1.82296	2.2728	4.18063	3.02133	2.46641	2.62097	3.48176	1.31738	2.11161	1.35868	1.34351	2.3329	2.59372	1.07068	1.0486	1.87442	1.38234	1.76864	1.43125	0.753875	1.52076	2.25965	1.86056	1.8444	2.62923	1.40071	1.44786	2.1992	1.19224	1.61153	1.79857	4.91344	4.81599	4.89348	4.26762	2.77587	4.84579	6.27439	4.27294	6.14917	6.4529
frwA	1.16655	1.56035	1.60829	0.800136	7.68343	8.0124	8.73664	7.07067	7.89511	7.68583	5.10353	5.89747	7.25839	7.38601	6.62397	6.51063	3.44609	5.50277	5.49538	5.4016	5.26167	4.9905	5.58584	4.26517	4.85213	5.92304	2.54488	4.67918	3.09211	4.46783	5.21659	3.08285	2.81365	2.54823	2.37577	2.82415	2.33302	1.37966	2.60296	0.701079	0.644226	0.644521	1.14174	1.29156	1.50857	1.62267	0.944033	1.20642	1.74752
frwB	0	0.935536	0.864525	0	9.56786	13.439	9.5911	6.93457	5.36665	8.34139	5.6827	3.62899	2.57158	3.64364	2.15124	3.19663	2.64198	1.04612	1.99224	0	1.50501	0.396917	1.94367	2.30407	0.922424	1.38847	2.57131	0.628816	0.634241	0	0.310383	0.293036	1.09654	1.16835	1.61023	1.22292	1.42066	1.2408	0.285753	1.45719	0.502135	0.837274	0	0.402676	0.979863	2.61677	0	0.427425	0.439383
frwC	1.22842	0.417093	0.385434	0.712942	5.47691	5.75659	1.71041	2.82046	3.19017	2.93002	1.84257	2.87631	2.59872	1.62446	1.91819	2.73156	1.17788	2.48743	1.18428	0.736101	1.34197	1.06175	1.38649	0.978315	1.18805	1.13488	0.764249	1.49519	0.754042	0.746941	0.922526	0.958065	0.869107	0	1.31614	1.1813	0.928955	0.122931	0.76439	0.866221	0.447737	0.248857	0.132252	0.83779	0.436856	1.03702	0.820129	1.01632	0.522378
frwD	2.32753	3.51236	1.62288	1.80112	0.665212	1.85497	0.900218	2.0554	0.335808	1.42349	3.8791	0.378462	0.482735	2.73593	0.40383	0.375043	0.413293	1.30918	0	0	1.05945	0.372545	0.72973	1.23577	0.577189	0.325803	0.689548	0.885307	0.297648	0.673932	0.291324	0.825128	0	0.731072	0	1.43478	0.533371	0.388203	0.268207	1.02579	1.41391	3.14345	2.08819	3.0236	3.67878	3.68414	2.58988	1.60472	3.71163
fryA	4.25221	3.42899	2.55721	4.19539	2.14195	2.18583	2.22025	2.62854	1.74846	2.34055	2.32536	1.81498	2.38118	2.29611	1.8813	1.90136	1.92539	1.9732	2.17782	1.68353	2.22586	1.48033	1.4998	1.14294	0.988575	1.38388	1.60618	1.33435	1.67212	1.56981	1.39709	1.69588	1.73926	1.90325	1.812	1.73002	1.57127	1.32978	1.17598	3.42012	3.4226	2.53044	2.97567	5.17864	5.5447	4.03838	4.55408	4.2876	3.50345
fryB	0.405715	1.37755	0.424331	0	0.695726	1.16404	2.35378	1.07484	2.45848	3.72197	4.05704	1.97911	2.52439	1.43071	3.37883	2.35348	3.45801	1.71154	0.977843	2.08385	2.21609	1.55854	0.381602	1.93868	0.301833	1.36299	1.44236	1.85184	0.622603	1.76212	0.609375	0.287659	1.43522	0.764607	0.395172	0.30012	0.557838	0.406011	1.68306	0.357614	1.97169	0	1.31039	0.790575	0.961884	1.7125	0.902894	0	1.29396
fryC	1.59458	0.721892	0.667097	0.246788	1.09376	2.54166	1.23347	1.40815	2.39263	3.12073	2.92331	2.07426	4.49779	3.56131	5.09059	3.90549	2.83145	2.60104	3.58699	3.82206	2.32264	1.83765	2.49967	1.35459	1.18629	1.78565	1.70066	2.1026	1.63134	1.56981	1.51685	1.28133	1.12817	1.80308	2.07085	2.04456	1.31548	0.957444	1.02899	1.21812	0.904084	0.538392	1.14449	1.96788	1.13414	1.57048	2.24747	1.53914	0.904115
fsaA	12.6066	13.815	11.9293	7.43266	6.3481	4.59294	3.48274	3.18075	3.46444	4.58931	3.2516	4.88061	4.98025	2.11694	6.24931	7.15805	4.05064	5.74023	4.5817	5.6528	7.28671	7.30256	7.52843	7.96818	4.6149	4.70571	5.86896	5.78454	4.60614	8.69097	7.51379	5.10758	7.25566	6.22238	7.01654	6.80905	7.56615	5.80724	6.5025	14.8159	11.6695	10.5398	9.26361	13.6473	12.3347	15.8368	15.3635	19.2457	15.7422
fsaB	3.20166	3.17066	1.88357	2.32271	20.9316	16.0753	24.147	19.9681	20.7867	29.5552	21.7607	25.3792	25.6483	30.872	21.456	18.9592	15.3498	15.3636	20.0148	17.301	14.7556	13.8364	15.4333	11.9523	13.1004	15.6297	15.4727	14.7658	7.06274	14.2532	12.7734	8.087	9.91017	7.35372	5.84711	6.06893	6.87832	5.20649	7.60931	1.7638	1.21558	0.810754	2.36976	3.89921	2.60927	1.90042	1.33596	4.34581	2.5528
fsr	22.1658	24.9641	27.0467	14.378	6.24187	5.19573	2.0172	1.63119	2.72772	2.99038	2.44469	3.18019	2.56905	2.01161	3.84581	3.67671	3.12559	3.66698	3.79725	4.09261	4.05558	4.27832	3.57693	1.90375	1.8592	2.19016	4.53882	4.79415	4.50202	5.85178	3.18237	4.93049	5.95776	6.45031	5.07995	5.78707	5.52767	5.87169	3.53084	15.4196	15.5773	12.8769	19.8865	49.3323	35.5495	35.7733	31.7976	43.7118	32.5748
ftnA	137.731	153.772	140.149	52.5687	35.1761	78.4719	15.7647	9.175	14.5287	16.13	18.3147	18.7133	17.9019	7.51555	15.5304	9.78726	13.0561	12.1375	14.4467	14.3673	16.2491	12.7922	16.287	10.3961	11.4951	11.6347	17.9947	14.5916	18.8056	18.2814	13.6045	16.2441	17.6701	16.8191	19.98	18.3272	18.864	15.7293	8.10438	66.219	62.7911	28.0638	55.9282	66.7059	30.0009	50.3203	44.4648	36.0916	37.951
ftnB	72.652	70.31	67.7263	42.1654	218.926	210.711	259.616	250.587	183.435	187.392	179.98	133.286	169.681	157.572	217.852	173.819	187.62	206.768	243.94	220.38	235.563	236.872	298.59	261.839	315.681	324.988	353.504	330.81	351.235	461.427	372.239	374.205	408.79	353.46	468.94	391.388	444.632	310.313	307.576	30.1631	31.3416	25.8633	25.7891	31.5453	22.1548	35.2771	29.2903	25.3173	19.869
ftsA	159.245	150.867	167.54	158.141	179.768	133.008	113.594	120.219	120.211	144.74	121.452	136.095	164.18	228.643	179.226	170.816	119.299	144.637	130.256	122.472	120.968	112.279	100.874	131.341	131.365	140.891	82.4362	98.4478	79.9535	107.669	172.997	94.8838	119.838	108.186	113.465	122.072	109.188	96.9199	148.012	79.9043	86.6547	152.47	124.285	180.942	253.148	212.047	204.311	252.463	220.329
ftsB	84.619	80.8519	79.1622	99.7022	56.1464	45.5466	75.4884	103.64	128.098	123.269	124.374	107.447	123.821	134.955	125.273	168.553	127.755	131.667	138.868	111.022	109.551	138.028	152.78	148.666	106.924	125.353	131.14	131.332	101.796	92.711	96.4394	85.0199	76.3393	78.9346	86.5616	63.5388	79.5134	90.2125	60.8572	83.9568	80.5927	72.3598	69.5848	85.3441	97.2844	129.677	115.449	86.6316	79.1101
ftsE	131.281	121.425	129.215	109.799	89.9467	84.5866	64.4281	75.6534	65.4057	64.9476	64.2009	62.2985	60.2141	72.5542	61.3133	82.4421	56.2004	73.4518	75.5175	76.2225	75.2826	71.228	70.6921	87.3377	80.1102	84.1097	68.5621	79.2013	75.7761	99.0498	119.589	83.8004	88.7424	79.6048	89.238	100.193	93.1152	83.9459	93.3721	113.269	105.77	111.082	92.0188	120.951	156.093	136.649	125.778	143.561	142.096
ftsH	688.85	714.374	690.267	704.002	464.881	369.689	528.796	527.906	528.886	578.666	551.658	536.064	682.735	790.558	814.456	799.947	712.866	884.369	882.423	865.185	911.727	841.436	878.71	997.772	1009.49	1020.5	721.614	827.272	679.9	865.121	979.851	728.405	827.854	806.739	825.947	915.306	854.749	748.084	955.381	873.393	926.128	766.154	682.641	786.376	1032.77	792.45	777.482	893.346	724.89
ftsI	106.541	89.0554	95.2526	99.6134	97.3998	67.9996	90.6025	88.3821	103.017	110.619	126.415	125.112	156.032	131.655	174.689	188.078	120.628	143.988	131.557	112.541	115.787	97.054	89.6155	79.4678	68.2573	64.0044	54.7857	65.7983	53.8647	65.8062	54.5246	52.6485	64.1427	65.1597	79.6389	98.1391	64.3143	52.5953	44.0206	80.5409	76.807	68.5982	81.2372	108.118	101.107	121.299	118.299	123.071	97.3804
ftsK	168.214	159.035	162.265	165.806	126.552	115.082	82.64	82.1866	68.9653	73.3911	90.8541	81.5855	118.587	119.511	138.768	144.209	119.524	143.158	139.041	126.549	131.311	119.427	119.061	121.335	104.463	104.275	76.2443	82.4348	68.6802	72.7557	73.6384	55.0478	61.1054	55.6137	47.7374	52.3655	48.4606	41.2605	41.9552	192.174	199.644	282.338	280.867	116.203	122.701	232.381	225.801	252.468	196.469
ftsL	125.057	107.487	129.657	113.603	150.736	114.4	170.34	148.528	161.287	169.594	187.127	190.614	220.578	214.109	190.939	211.321	130.919	140.683	138.91	110.157	95.6977	91.9026	85.9167	109.7	66.6086	93.4626	43.1702	57.9078	43.9446	56.9914	60.9775	41.1211	41.3538	39.9633	45.1921	49.874	47.5968	35.1865	30.0744	89.4622	84.1158	74.1674	76.4893	91.117	147.385	131.582	142.783	120.334	104.818
ftsN	113.321	104.638	107.681	100.899	85.5504	77.8461	120.103	123.626	141.404	145.67	135.084	118.513	116.255	134.383	101.424	114.369	77.4459	86.8658	72.944	76.423	64.6661	57.4674	63.1718	63.9451	40.9191	53.2748	50.9727	45.3111	42.733	50.4185	54.5905	46.6403	46.4429	41.2804	35.805	37.1088	37.4327	34.4361	30.289	91.3593	69.0075	96.5874	70.5233	72.5735	106.975	92.1649	101.798	95.4706	95.6441
ftsP	139.523	137.614	146.71	164.676	115.764	116.733	98.0492	101.238	145.163	169.341	153.274	160.762	148.153	160.666	130.877	152.048	96.1313	134.432	105.001	104.005	83.9371	75.1118	71.3555	76.346	53.0168	55.7517	44.7284	45.8555	37.9662	46.7331	41.1787	38.6776	39.0268	38.7515	30.5449	33.6159	33.9523	27.7182	28.2386	109.574	103.921	114.601	104.622	109.408	127.105	134.647	129.445	126.911	109.899
ftsQ	136.022	123.05	147.773	165.485	200.399	168.562	176.537	169.604	179.11	211.049	208.337	201.705	327.409	343.423	316.439	277.212	194.415	248.788	231.639	213.2	235.595	179.08	169.832	194.787	177.207	197.105	124.156	161.286	109.268	161.006	180.082	127.796	160.957	160.968	163.12	195.57	150.584	121.742	157.404	77.1156	92.5215	146.349	172.739	176.545	221.613	204.352	210.154	257.731	209.611
ftsW	124.464	114.816	125.159	145.461	88.0772	55.8475	69.2408	70.0123	56.2701	70.0924	82.9824	80.4673	125.181	83.3287	120.805	137.64	93.436	115.261	100.292	84.8353	85.1746	66.3148	60.5377	47.0157	33.2962	30.7872	32.4852	37.4517	23.7932	35.0818	30.8902	25.0839	28.2721	29.0191	37.2614	38.3097	28.4242	23.5672	16.8718	61.2408	53.4695	71.4548	101.646	80.6701	59.7492	165.86	146.556	160.126	135.264
ftsX	79.3007	81.1027	80.4498	76.7796	58.4331	56.0715	48.2598	57.7491	47.8255	53.3265	52.7717	52.1891	62.8266	70.4636	76.8146	101.861	71.5406	94.4943	92.8466	86.5447	92.9494	100.1	101.1	120.424	114.171	109.741	99.9864	105.023	96.701	114.372	150.437	103.036	103.591	108.132	101.278	127.794	118.68	123.739	124.208	71.0032	58.599	71.4423	53.2754	83.2433	127.418	84.6065	82.8028	82.011	76.0481
ftsY	89.8668	94.6751	101.327	88.0269	37.5364	36.2635	17.8254	17.8795	20.4479	28.4312	18.6477	19.5797	19.228	18.2409	18.0264	15.797	14.3806	15.509	15.1958	14.3673	16.5725	14.839	15.7024	15.0637	16.4499	15.3638	13.2593	12.9027	11.5832	16.5073	19.6065	15.8663	16.4135	14.4761	20.326	19.3125	23.0763	16.3513	20.0154	105.903	104.868	101.192	96.273	70.7723	70.1074	101.671	99.7988	108.091	109.51
ftsZ	890.794	983.688	934.677	872.374	844.247	1039.05	904.515	857.631	673.825	832.203	675.274	734.357	751.958	879.744	668.97	653.682	407.474	521.292	427.727	409.423	374.178	332.019	312.284	322.202	325.656	301.098	229.684	283.852	238.142	332.122	380.196	284.888	357.793	340.748	317.893	358.14	340.837	287.428	385.539	452.025	538.684	651.849	687.751	857.238	1040.26	907.309	856.522	1091.79	1001.25
fucA	2.04736	4.17093	1.49891	1.66353	17.3787	14.4894	17.8168	14.2831	10.8111	12.2084	9.21287	8.38923	8.91719	6.13683	9.1647	6.53199	2.18127	6.56406	4.44103	3.32998	3.54131	2.55607	3.27365	1.95663	1.21851	3.26708	1.45571	2.18048	1.8851	3.02333	0.768772	3.04839	1.81064	3.47259	2.39299	2.27174	1.97051	2.04885	1.13243	1.80463	0.746228	1.0369	1.76336	1.59579	1.21349	0.43209	2.73376	2.96427	1.95892
fucI	4.40736	4.90366	3.59391	3.29495	30.5514	41.7932	33.6304	29.2894	23.215	27.9601	26.1446	24.3417	22.4031	24.4985	28.6174	19.7163	15.2807	20.2944	22.1452	17.4575	16.7293	14.9937	13.0686	14.5756	16.3387	13.4889	10.6892	12.1042	10.3744	16.8711	14.4737	11.6521	14.0716	12.1071	12.0781	11.4938	12.6847	8.07358	10.8461	5.07003	4.08409	4.53995	4.98625	5.31301	6.37573	3.38957	3.74045	5.63955	4.6061
fucK	3.73979	3.17449	4.49809	2.38753	16.8342	24.7679	14.8622	13.7881	12.0593	13.9806	12.3877	12.4964	11.1692	10.3855	11.5822	10.9373	7.96877	11.2013	9.01352	9.92436	10.4691	8.61974	6.59534	6.2546	6.26	7.45971	5.48431	6.68566	4.80642	9.4208	6.74049	5.70088	6.78013	7.13606	7.46733	6.63943	6.42752	4.39745	6.52883	4.28532	3.97568	3.78809	3.52299	5.01004	5.31985	3.65039	4.9936	4.35106	4.77098
fucO	9.46811	9.53978	11.714	8.57764	150.876	179.332	221.327	210.965	100.553	121.073	69.8542	74.1231	43.8243	44.891	34.257	31.5917	20.5438	25.7186	19.0628	20.4604	15.9775	15.5243	15.8559	19.5867	17.7813	16.1949	17.9589	16.5134	15.6813	27.5819	26.1872	26.361	33.7998	31.7701	42.0616	41.7668	49.6119	47.4905	43.9075	4.47812	5.47104	4.67824	3.48068	5.17486	7.80181	7.31056	6.2955	7.16466	8.83814
fucP	1.51104	1.36814	1.15894	1.16929	17.6198	9.634	12.8573	12.0093	12.906	13.862	9.3178	7.96062	11.0314	6.2166	8.70396	10.4209	7.5127	8.4992	10.0758	8.36467	7.97844	9.57755	8.24312	4.8938	6.14529	4.73787	7.87876	6.74366	7.57477	9.4504	5.06864	8.99934	9.26519	8.06843	7.75131	8.56947	7.5486	8.26634	3.83066	1.33189	0.611941	0.714258	0.43381	0.883319	0.716483	0.956701	0.784633	0.729251	0.32128
fucR	28.2737	25.641	26.5381	19.565	88.7321	130.173	72.3421	65.4611	33.7322	44.5599	41.2314	46.6811	21.2008	22.05	16.226	16.9968	11.5857	10.5512	13.1047	11.1708	8.90979	7.31044	7.67113	8.08313	7.55077	9.13316	8.5374	9.92705	8.20484	10.863	11.0249	11.6938	12.5023	6.66054	17.1236	13.407	11.4631	10.5197	11.6538	22.2058	22.4602	15.7881	18.5369	32.4913	34.8052	23.1416	23.7972	24.5541	27.746
fucU	26.032	32.3025	28.2105	12.7419	34.4212	49.4921	41.4866	32.9593	38.8251	51.5031	23.9143	28.1511	24.1984	21.5672	21.8756	22.1355	14.7027	16.1419	14.3625	13.6928	19.7012	15.3615	14.4549	14.4874	16.5666	15.0146	15.889	18.3717	11.07	13.3496	19.5497	14.8991	18.5841	15.0725	18.3293	22.2727	18.9744	11.9269	14.312	12.164	20.1958	15.5668	13.8442	42.7807	36.0638	17.872	17.1006	24.0025	22.34
fumA	258.249	267.851	264.37	196.258	644.383	694.026	502.749	473.397	365.528	435.845	362.876	381.936	314.052	314.31	289.888	269.457	221.846	275.317	282.091	265.824	298.68	266.502	292.374	308.827	358.542	363.635	335.053	360.499	320.715	463.768	478.746	424.575	495.462	495.119	413.555	443.98	437.813	398.538	425.33	29.3947	32.883	35.0847	36.0766	90.8815	103.413	67.4061	69.1059	84.9711	128.71
fumB	8.94126	10.6666	12.2159	8.50855	15.0563	16.4859	5.98177	6.75773	6.06656	5.98566	5.13504	3.85079	5.91416	5.32608	4.10891	5.06205	4.46266	4.68942	5.14481	4.55107	3.73991	4.48683	4.31856	3.91326	4.31473	5.81816	4.86829	4.4733	3.83201	4.75803	4.59751	4.055	2.92077	3.33976	4.07984	3.51561	3.48877	2.17648	3.00744	6.10615	4.5997	3.99802	3.4689	4.15952	6.8751	5.18508	5.46752	4.91499	6.76522
fumC	31.2774	40.5329	31.23	26.1046	67.7322	83.0503	199.768	171.397	117.791	136.359	110.436	115.698	134.522	150.45	149.422	135.847	114.97	144.462	140.405	137.918	155.703	127.501	147.981	148.252	176.379	186.739	125.303	150.741	112.091	170.976	196.782	123.61	133.709	128.219	119.833	134.068	125.896	101.371	139.942	9.6617	9.06954	13.3043	16.9893	38.391	42.7894	38.6887	40.3756	55.0181	65.2972
fur	591.816	632.19	616.487	466.465	717.879	540.446	444.593	333.651	502.806	545.646	578.741	457.507	642.653	534.043	701.981	630.993	556.214	566.684	609.823	522.625	624.691	479.428	640.389	455.724	444.037	478.851	507.526	511.85	419.48	590.649	403.212	422.975	488.216	470.128	638.301	607.277	691.088	471.956	535.997	401.834	453.987	416.977	502.309	707.599	500.654	513.323	567.705	600.073	585.939
fusA	6518.03	7525.35	6515.97	5177.82	2733.09	4202.51	854.479	770.139	638.415	767.368	770.039	766.383	903.068	981.31	1041.02	848.123	745.826	1031.39	999.705	910.868	1062.44	900.91	835.137	921.398	959.04	980.009	713.888	823.577	666.749	1026.88	1008.34	945.315	1207.41	1124.47	1368.83	1395.57	1284.83	980.017	1401.4	6268.7	7080.11	9647.14	10831.3	6518.99	8508.38	4761.96	5237.31	6119.01	7347.92
fxsA	34.2102	25.8125	29.3803	30.0243	124.244	88.3105	84.5525	84.2455	64.7666	68.6365	59.4491	71.9077	89.9891	43.1554	137.531	155.692	148.754	175.059	213.505	178.807	262.57	221.432	274.42	145.086	167.603	151.369	366.345	404.97	369.196	483.921	232.059	492.409	474.729	478.038	463.517	500.571	469.608	492.095	208.26	21.819	27.0332	13.241	16.4691	22.4916	21.4306	31.6975	24.7586	47.4603	45.2399
gabD	109.505	113.885	106.964	109.359	248.777	344.125	1612.99	1328.11	1675.69	2121.63	1707.76	1904.26	1173.67	1392.15	749.358	721.167	423.16	603.164	529.393	552.957	611.471	521.688	615.824	663.48	1050.14	1142.7	901.068	1186.3	1015.01	1354.12	1401.67	999.46	1043.25	1024.44	800.476	931.543	676.086	492.488	640.568	47.8574	52.7273	26.2459	28.4875	48.3495	66.6408	81.5443	76.5114	130.48	123.035
gabP	17.8975	17.5769	20.9967	13.41	54.5616	44.5574	180.527	157.381	313.225	381.458	323.733	343.679	191.727	154.028	106.072	99.151	54.4803	73.3447	66.8723	60.5544	66.8111	56.2025	69.4727	56.3359	86.6525	90.269	116.903	142.419	140.886	193.798	153.965	142.876	148.232	142.86	95.6477	104.654	74.4756	57.4275	44.8486	12.7707	15.3017	5.17963	7.23845	10.1488	7.63328	18.4864	16.9645	25.0707	21.5439
gabT	126.869	113.23	132.69	127.668	290.461	359.641	1548.63	1442.02	2142.36	2583.05	2034.64	2283.03	1204.38	1443.79	734.214	723.428	402.963	565.352	462.408	482.384	480.091	435.543	507.805	549.405	833.435	891.918	728.647	946.143	823.583	1096.47	1184.47	853.63	877.452	894.611	591.432	703.828	530.863	424	460.209	62.7148	85.0595	38.4999	33.1156	58.222	76.4855	84.1514	92.1925	137.953	133.115
gadA	361.265	406.304	362.49	249.844	153.86	218.078	333.915	273.284	495.536	619.662	511.344	525.126	645.062	598.328	886.032	837.153	732.255	991.99	945.113	842.978	1025.44	775.376	751.82	740.36	495.822	540.58	343.302	389.869	233.963	322.448	288.089	224.587	200.071	208.534	250.418	280.407	249.793	184.223	215.732	17.8623	22.5498	11.1266	13.6613	23.5268	32.4414	15.9883	15.2786	19.9782	35.1346
gadB	561.547	665.134	580.082	449.236	361.389	407.628	729.471	710.64	908.36	1133.6	927.402	995.467	1348.46	1526.42	2001.06	1794.24	1780.09	2451.69	2433.88	2273.83	2611.41	2197.81	2048.91	2320.1	1787.16	1801.64	1011.22	1161.9	679.437	831.209	859.857	534.644	439.504	450.083	422.897	447.615	411.308	365.413	373.585	32.4694	34.0549	17.3613	20.6959	34.3214	41.1973	24.3821	22.7599	42.8944	75.9069
gadC	338.496	368.247	360.622	244.628	219.504	262.185	595.605	575.873	786.428	947.203	767.727	867.864	1336.78	922.132	1934.44	1838.04	1883.69	2474.58	2601.96	2210.47	3085.48	2452.65	2472.85	1977.65	1381.6	1526.07	1249.52	1464	827.553	1034.71	803.614	624.402	540.739	507.948	462.874	495.615	473.074	419.819	265.208	20.099	20.1482	8.04895	12.9256	22.8055	20.2728	18.8668	16.0502	25.9936	33.8831
gadE	52.5148	45.501	54.136	11.083	68.2938	66.0832	83.0911	73.8892	116.586	128.163	137.565	120.854	175.726	121.613	201.149	105.43	172.667	188.889	170.172	162.826	161.265	126.204	130.692	109.46	64.1172	68.1631	79.0551	83.1485	63.0439	70.9351	53.4017	45.9634	45.7762	28.1753	37.2	26.9511	32.475	34.7001	18.5886	4.20806	6.41078	2.79964	1.08206	4.16175	1.19142	3.18176	3.63466	6.75622	11.2192
gadW	155.053	173.222	189.386	82.1732	73.0254	64.9193	179.277	154.121	355.567	410.203	491.58	387.059	519.745	346.39	556.986	449.894	356.564	387.395	375.898	291.325	313.954	252.724	220.982	135.08	106.823	99.9611	118.883	120.999	74.0078	82.9934	48.2447	42.1936	26.717	24.8655	32.0837	31.7707	17.3905	13.8411	6.79458	11.0684	9.72861	1.84338	4.1145	4.25544	3.02024	9.98609	13.3651	19.009	17.2191
gadX	214.843	227.323	240.006	163.702	135.674	79.819	149.086	138.885	387.136	455.559	508.148	456.392	667.786	385.474	747.969	697.293	512.101	561.165	544.939	438.999	478.131	367.097	324.74	176.481	127.053	140.192	185.23	202.584	124.623	141.504	79.827	106.606	66.1311	61.2186	100.401	85.0539	65.2265	60.8308	20.7914	39.5469	38.8799	10.0991	18.5249	25.2251	14.6783	49.3809	44.1975	61.201	63.939
gadY	0	0	0	0	0	1.20838	0	2.23158	0	0	0	0	1.57234	0	1.31533	1.22157	0	1.06604	0	0	3.45078	0	1.18842	2.01253	2.81998	2.12237	0	0	0	1.09755	0.948884	0	0	0	0	0	0	0	0	0	0	0	0	0	0	0	0	0	0
galE	76.314	82.5327	70.8107	60.4171	83.2162	100.556	115.793	111.513	106.151	127.573	101.749	106.525	85.3885	91.0845	89.3572	78.9515	63.3764	85.2991	87.8775	76.8299	79.6868	77.1729	86.6247	80.5162	92.8764	104.193	76.5215	76.8102	70.6664	83.1739	90.2279	72.7913	70.6053	72.402	59.8458	57.5132	58.5623	48.3021	66.3824	27.3665	24.0906	27.8807	33.5662	34.4436	39.433	48.593	48.9174	65.0265	79.7435
galK	47.5715	50.8352	47.4597	39.6716	131.571	155.149	89.2273	92.2783	114.546	136.114	129.606	123.576	127.45	140.781	125.369	115.539	92.0164	118.949	116.325	109.122	111.107	108.005	113.055	118.072	145.257	150.99	107.753	109.445	90.2783	125.072	139.954	95.8656	107.016	97.5952	81.0866	82.6794	77.1564	60.2009	87.2562	21.5764	26.3732	26.3151	26.478	22.7244	26.9641	30.5825	33.7902	50.2721	51.4331
galM	403.105	422.766	389.477	272.34	192.536	267.167	129.686	122.56	202.884	245.521	246.278	256.008	259.3	291.222	260.83	256.406	174.476	236.019	203.033	197.902	191.317	155.071	160.864	171.225	176.445	175.967	137.395	166.56	138.074	181.886	183.569	143.943	160.046	158.518	146.103	157.72	127.128	104.07	111.112	94.4731	97.5473	119.15	107.982	286.207	364.844	219.343	227.178	307.752	320.427
galP	53.2578	57.801	54.8062	48.6824	29.1921	36.8361	14.2351	13.7734	13.337	13.1742	9.62893	10.2063	8.52105	5.61747	7.72227	6.71205	5.47146	6.41918	6.41801	5.53602	4.24235	4.74935	4.65144	4.16573	3.74987	3.19497	3.88816	3.68973	3.79453	3.30444	2.9997	4.24808	4.87821	4.21192	11.9495	10.1305	9.67639	10.2786	9.07405	6.11944	4.85289	3.3716	5.11943	22.9794	24.1257	19.6699	13.6512	22.4246	27.9051
galR	50.7793	48.8872	52.3025	45.363	62.6072	44.6292	56.2348	49.1563	69.1081	79.1341	76.4882	72.2422	72.3092	55.6471	67.8505	78.3011	54.5114	56.9434	69.8688	55.2442	49.8557	52.2235	56.8298	39.9289	37.9686	41.1364	41.4751	46.5507	38.4693	41.7642	38.5208	33.8158	39.7919	32.1013	25.6689	31.8572	33.8489	27.9168	18.3098	63.0025	53.4161	47.0078	53.562	62.2497	45.4127	47.6154	48.0634	53.8443	50.1574
galS	10.5778	6.77926	8.53064	14.6451	382.558	324.573	173.309	156.21	137.904	153.626	110.554	119.363	47.5779	44.3799	31.8409	39.1817	22.2678	24.8385	18.2761	18.5465	16.4749	13.9527	16.7817	13.0931	14.127	15.5202	14.1586	14.0578	12.9078	14.7236	15.7919	16.7166	18.5969	19.4545	16.8819	17.6292	16.6467	15.5595	12.6884	4.38103	4.1806	4.38905	4.66502	11.9201	13.4456	24.3415	19.9951	17.1339	11.1099
galT	58.6683	68.8383	56.8543	51.1847	87.8937	120.336	92.0389	78.217	98.7217	123.103	113.089	104.462	108.96	109.365	118.587	98.863	72.3605	104.344	110.097	98.6007	119.739	94.919	97.491	95.2638	121.795	129.942	93.1364	105.648	83.1282	110.84	109.244	85.0803	89.0896	94.4465	79.853	86.7036	68.296	45.1428	71.3139	23.3433	28.6346	32.4726	37.5156	26.4197	39.9554	39.1778	44.1319	57.6595	78.4015
galU	340.794	369.52	387.724	235.821	223.748	251.526	163.929	176.059	278.461	310.096	294.994	283.217	310.939	308.55	358.417	319.039	326.853	365.111	390.108	382.314	421.989	391.623	409.631	417.169	484.919	485.904	557.005	548.037	557.02	687.904	650.189	696.429	800.008	784.599	893.176	829.81	987.218	987.051	842.696	231.05	250.91	194.995	195.157	322.65	303.636	331.589	301.58	345.197	316.064
gapA	6491.59	7076.66	6717.14	4847.77	2102.11	3371.36	1401.66	1279.32	938.373	1139.49	1053.43	965.036	1000.02	843.856	1144.68	1025.73	964.588	1133.39	1082.7	1055.77	1111.25	967.859	1064.92	885.575	858.367	923.168	926.965	949.972	848.399	1118.75	866.185	969.828	1060.44	957.18	1309.08	1305.07	1291.45	1020.94	849.026	1790.85	1918.53	1799.46	1936.12	1434.96	1420.78	2131.73	2284.01	3935.5	5210.48
gapC	528.158	477.011	517.321	526.908	298.412	146.273	231.752	226.24	248.509	258.251	318.244	216.456	199.401	181.459	226.136	227.442	192.745	177.127	203.161	159.86	159.267	147.776	168.165	147.035	137.449	146.266	178.695	155.168	192.71	221.159	184.833	218.67	256.577	216.931	247.599	214.612	249.747	234.628	129.481	526.638	541.686	391.871	411.801	495.6	403.304	786.278	757.288	679.437	509.78
garD	4.64173	6.39967	6.53178	5.28992	30.0297	32.1235	59.4401	53.8091	57.9345	65.4996	69.5185	62.4938	66.1642	73.8817	62.3779	60.4606	47.475	56.8929	51.1567	47.682	48.864	43.6859	41.0389	45.234	43.1967	46.7104	35.0288	37.1086	28.6219	39.1472	44.6193	31.9532	39.0352	33.321	37.4018	39.393	36.0881	32.5157	33.9599	5.80236	7.89521	5.47104	4.72472	5.4269	5.30229	6.50115	6.85527	6.89508	5.38328
garK	11.8082	12.9714	13.1976	10.0782	13.8963	12.9537	35.3277	33.8387	32.5698	44.6052	35.0185	38.288	53.4471	53.8877	59.4138	56.4096	41.6885	54.8928	48.6886	44.6946	45.4232	38.5789	39.4169	32.0846	31.0912	31.8911	23.7678	28.6218	18.6536	30.0676	28.6901	18.2219	20.5787	16.4721	24.1303	26.376	25.3086	20.3898	23.8522	8.77559	9.28292	7.50478	8.10129	11.9559	11.1158	13.9264	13.2681	15.2049	12.6765
garL	3.2694	3.31078	4.31926	1.59788	5.90149	5.26609	15.9727	11.0928	12.0656	16.7329	16.1315	15.109	27.4088	23.0584	30.2731	26.7842	15.2162	25.9874	22.81	23.8629	17.2315	15.8643	12.3003	9.59282	7.04081	6.50338	6.11739	8.9013	6.07341	8.51986	7.36585	6.58818	5.47841	6.48577	6.87169	5.85525	4.96845	2.23859	2.97428	1.36506	2.0906	1.04578	2.03781	2.85007	1.22388	2.36052	2.68058	0.889775	3.47574
garP	1.09315	0.899796	0.311812	0.576762	6.30531	4.56197	8.87878	7.635	6.45204	6.47289	5.58983	7.75634	13.9744	10.8638	15.6214	16.9098	9.7407	13.4154	14.1315	10.4637	9.95167	8.58947	6.72991	4.82782	4.73165	4.00627	5.74107	6.87953	4.42258	5.7837	3.65693	4.01624	4.1307	3.55843	4.16218	5.14587	3.27934	2.28735	1.78644	0.613168	0.60369	0.100661	0	0.677762	0.471215	0.838935	0.221158	0.411096	0.211299
garR	12.8921	13.5732	16.149	12.1804	20.5652	22.5086	57.4003	58.9098	79.8084	89.2529	68.7686	76.4903	86.9316	104.406	81.7735	82.4662	53.983	73.4847	54.1957	55.9508	44.3532	46.2133	32.5707	39.8755	33.1228	27.1951	20.7846	23.8343	14.608	17.97	28.0323	18.8129	16.1742	13.702	18.6896	18.1862	16.0771	16.802	14.925	7.26745	7.8316	9.41437	7.10125	12.4147	14.9271	9.64953	12.1768	16.4334	15.7776
gatA	897.346	1049.09	887.06	640.458	2867.13	3116.26	1679.38	1563.65	1383.48	1543.52	1533.49	1314.34	1275.57	1208.34	1405.79	1140.22	1029.05	1172.47	1105.02	1032.16	930.491	827.465	823.077	718.148	654.727	642.474	619.758	628.052	651.222	802.372	733.72	690.43	911.18	786.783	1414.59	1260.43	1371.72	1177.89	984.899	55.7594	53.0168	60.8133	69.0512	26.5366	14.5811	60.8818	51.4889	89.6516	295.472
gatB	465.505	649.084	547.722	262.062	2218.35	2817.62	1190.45	1039.21	671.75	778.507	755.843	772.062	666.174	398.898	644.028	509.908	409.16	495.261	442.608	394.904	413.185	312.491	302.108	195.745	138.179	170.46	168.801	232.659	195.019	249.894	185.632	202.981	328.111	256.167	554.518	566.796	480.994	401.558	233.018	19.2848	32.2371	14.1455	28.5664	6.8031	3.86272	22.5961	20.2011	48.6229	154.404
gatC	914.419	1255.19	1021.87	829.058	4282.84	5720.9	2780.96	2582.9	1113.37	1282.96	1238.24	1318.64	1074.46	914.413	1131.63	1071.93	738.788	944.602	823.05	775.754	698.159	605.153	568.051	488.921	343.921	348.632	290.093	367.432	326.526	425.752	386.646	390.527	530.056	490.019	909.116	962.457	805.277	719.163	443.166	48.9115	46.2903	35.1295	36.3917	13.8016	9.61211	39.1745	35.0034	94.3652	298.598
gatD	278.592	387.86	305.77	258.878	1914.1	2266.16	832.237	810.988	386.02	431.767	403.03	440.398	318.296	253.022	325.971	305.075	193.349	257.955	182.761	197.029	155.235	134.264	123.825	93.5799	59.4472	57.2643	50.7444	66.4108	55.4449	82.6955	65.7519	72.83	89.7158	87.0649	189.053	203.632	148.944	136.464	66.7905	21.9052	20.7482	10.069	16.8764	8.31926	6.19403	17.4828	21.2713	32.2909	84.5439
gatR	62.0643	67.4399	52.7069	54.8633	88.8209	81.6769	42.3611	37.3062	29.4029	34.6286	31.6995	27.9221	22.3102	26.3808	25.4502	20.9257	17.5728	20.7918	18.9339	18.3051	15.2529	13.5863	14.042	11.3706	10.9612	9.91048	9.79226	9.72054	9.75437	12.2887	11.2118	11.2323	13.7797	10.9963	17.6528	19.8689	16.09	12.5915	12.8463	35.9152	32.3163	23.9709	28.9875	25.2801	22.8753	42.0336	31.9911	29.9353	34.2382
gatY	2353.9	2649.55	2547.27	2148.55	9339.97	9002.24	7981.69	7156.76	5979.13	6969.7	5881.3	5758.22	5007.7	5229.58	5420.04	5154.89	4426.03	5442.37	5632.35	5385.6	5497.83	5085.69	5530.47	5535.37	5802.37	5943.68	5072.04	5447.24	5082.52	6163.78	6122.93	5585.45	6689.01	6555.96	7327.98	7872.94	8815.67	7601.8	8491.76	304.728	322.371	343.108	332.941	304.326	285.29	383.969	376.223	884.36	1925.26
gatZ	1549.38	1856.77	1673.64	1414.73	5295.51	6306.42	5497.13	4665.44	3643.98	4441.73	3935.05	3749.28	3455.24	3307.31	3664.89	3226.42	2501.03	3221.2	3312.23	2970.35	3082.92	2685.2	2971.1	2651.82	2774.29	2949.97	2514.44	2753.9	2287.54	3272.59	3101.55	2597.02	3374.4	3066.04	4152.88	4400.8	4832.57	3592.34	4278.41	139.346	186.71	151.513	186.258	157.403	143.82	183.338	174.389	366.853	834.973
gcd	220.56	247.807	206.945	248.995	46.8135	26.1613	113.055	107.26	188.769	212.366	284.015	260.059	313.274	314.439	336.466	320.098	213.527	276.114	236.907	204.293	197.406	178.567	165.439	170.617	138.286	145.537	121.562	127.855	112.993	129.172	134.136	108.581	131.805	116.02	170.295	180.106	173.487	141.15	132.354	54.8752	52.7172	82.7877	93.9071	302.415	325.126	281.985	293.332	326.453	279.606
gcl	3.79692	4.5501	3.73754	3.88877	6.70251	4.20085	10.4525	13.0833	16.692	14.7525	15.727	14.9626	17.0469	16.2117	13.9505	21.2335	15.5465	16.9598	18.0333	15.3593	13.6908	13.7277	18.6265	19.3884	15.896	15.9446	16.0128	17.5005	15.1951	14.6155	15.9905	17.0499	16.0653	12.9784	15.2281	13.8783	12.6932	13.5597	13.1774	4.39673	3.43717	2.56398	3.60687	2.97397	2.82412	4.55659	2.73376	3.15675	3.16592
gcvA	40.61	32.2225	46.4032	33.718	16.3564	15.0653	10.0613	8.80597	17.6398	16.5725	13.0064	15.2275	19.7827	11.4667	19.4076	25.1499	16.6289	17.6803	21.5956	17.8149	20.9189	19.292	18.8943	13.236	12.9019	17.1142	23.7624	21.5483	18.5184	25.1073	16.0628	19.5712	24.5395	23.423	30.1235	30.7887	23.1494	24.1523	17.1863	39.6169	44.7737	21.226	27.6951	31.1179	17.1316	48.6483	43.097	43.642	45.7849
gcvB	28.3371	15.3069	29.6373	31.3971	50.8015	76.3743	36.6161	28.4363	29.5478	24.2235	33.0053	15.0797	16.8301	13.6265	18.7722	20.5472	13.0368	8.69394	14.746	11.0262	14.6574	11.133	12.7207	9.74516	8.14509	8.65433	8.58588	7.83884	11.3655	11.748	6.28751	8.21923	6.83472	7.28232	10.6639	10.0045	14.6108	11.6009	11.1319	94.8008	41.47	27.3984	153.926	291.146	248.88	46.8923	46.5801	71.9318	54.0889
gcvH	62.5925	60.8314	63.3298	58.0444	58.0423	110.939	22.1038	26.1352	33.5705	41.5057	33.5915	36.1751	33.4424	39.8866	35.4128	41.1104	25.7322	45.6348	38.9445	38.1478	41.4978	36.263	25.9166	31.6974	31.6344	38.57	28.7223	35.9707	28.7116	34.8682	38.3203	24.8427	26.4743	25.9643	24.1876	29.945	22.6847	19.7446	23.0493	7.1963	6.61273	28.2548	24.5378	30.4919	31.0503	59.5886	54.1285	65.0836	80.2854
gcvP	37.8065	45.8193	33.7476	29.5238	53.7884	78.7149	17.9433	15.1645	21.3788	25.1971	21.0607	20.6716	21.8863	24.0107	23.1625	18.2534	13.2297	18.0326	14.6304	13.317	18.0703	13.344	12.6347	14.3745	15.66	16.9424	9.68247	14.4329	10.6258	15.518	18.3041	12.4372	14.6968	11.875	11.6452	13.8638	10.2822	6.83692	12.6707	7.6902	9.98295	24.5012	28.5763	26.6703	32.2854	58.3078	56.5016	61.2975	73.3673
gcvR	282.008	292.97	300.275	289.447	100.45	96.3224	85.4311	58.0677	96.2063	102.38	109.397	101.424	116.402	83.4851	107.017	109.909	88.0638	88.2974	108.817	86.8125	106.655	93.1675	97.1266	91.4597	66.8331	87.5061	96.5115	97.5785	97.8872	89.7	65.5525	117.211	107.296	107.123	107.797	97.454	100.598	111.681	76.6791	186.736	186.221	140.949	158.785	159.938	115.549	220.135	196.831	261.237	226.209
gcvT	47.4943	52.5194	51.3208	35.5807	30.022	40.7869	13.3553	16.477	21.1863	23.6748	25.1398	26.3596	24.5758	29.3737	28.5049	29.4013	22.0732	23.3069	24.6751	21.5731	23.273	22.3405	19.0309	28.272	28.4831	23.506	16.3678	20.185	17.5702	21.4698	30.1173	19.9297	16.7154	19.2943	17.2295	19.2693	18.7411	18.4296	21.6961	6.19408	6.32965	39.0262	39.6538	62.4457	54.2898	53.0583	53.387	43.6043	56.5456
gdhA	1259.27	1510.7	1336.66	1223.14	270.159	397.916	41.2332	35.8272	18.8847	25.3559	20.112	19.1647	12.5296	10.617	12.1257	10.307	7.15144	8.91145	7.01842	7.43612	7.27898	5.78277	4.7351	5.58164	4.99372	4.8085	3.94797	3.75465	4.09	3.60132	3.55831	3.77938	4.62683	3.44158	6.24954	5.25745	5.70041	4.14892	5.05044	1394.32	1090.4	2765.54	3062.07	662.933	640.539	891.753	911.222	2293.36	2412.3
gfcA	11.7061	6.37907	12.2432	14.0911	4.46083	2.48784	5.53369	3.44582	1.87657	2.38644	5.41933	5.07584	6.47433	6.49782	2.70804	3.77249	4.15724	4.38959	3.13485	4.08258	2.76288	3.74737	2.85453	4.83403	2.58037	5.46199	3.08269	3.2982	3.65932	4.51931	4.88396	1.537	4.98458	5.71956	1.68917	2.24501	3.27867	2.60325	0.299761	19.8721	17.9095	21.5188	12.6028	11.4052	15.9324	10.9802	16.4026	10.761	10.1403
gfcB	1.23413	2.56076	0.645378	0.716258	1.05815	0	0.715987	0.18164	0.534169	1.13217	2.57103	0.401345	0.767885	0.181335	1.07062	0	0.657424	1.21479	0.991487	0.352155	0.749006	0.790142	0.773853	0	0.459067	1.72751	1.46248	0.156473	1.26258	0.893351	0.154469	1.16669	1.09144	1.16291	1.00171	2.2823	0.989838	1.23503	1.1377	6.34558	3.7485	0.625035	2.43589	3.00602	2.68209	1.08525	3.4331	1.70175	0.21867
gfcC	2.66404	2.2111	2.41477	4.32919	0.456832	0.509558	0.412148	0.627351	1.38369	0.651719	0.443994	0.346543	0.663033	0.939444	0.369772	0.171706	0.378437	0.299691	0.214026	0	0.646732	0.852814	0.668186	0.424329	0.264255	0.447488	0.789242	0.270214	1.09018	1.07991	0.400132	0.755538	1.57067	0.502061	2.24883	1.1824	0.732582	1.06639	0.122794	5.7922	6.04175	3.95772	4.9714	6.9215	4.84225	6.18462	4.15005	4.59181	2.07692
gfcD	6.95927	7.44681	6.02137	6.3155	2.16979	2.17819	2.34907	1.00565	2.13591	2.37961	1.50253	1.91342	2.04696	1.56171	1.77824	1.9573	1.48289	1.81487	1.37234	1.08316	0.979118	1.4582	1.30913	1.46117	1.17667	1.22211	1.51819	0.721924	1.55339	1.59372	0.760193	1.39056	1.56663	1.66923	2.15677	1.63799	1.26132	1.51949	1.26852	8.14174	9.07004	5.70341	7.42427	9.67747	8.62462	9.74707	8.37728	6.28112	5.98604
gfcE	6.51707	5.92711	5.47722	4.1876	3.2928	3.33894	0.675163	1.0277	2.31707	1.81495	0.727332	1.93015	2.17231	2.35974	2.42298	1.8002	1.73583	2.65108	1.82316	1.69359	2.43673	1.45293	1.97027	1.48292	1.9913	1.66159	1.96521	2.03621	1.16083	2.83051	2.70931	2.97046	2.36717	1.97389	2.26704	1.2913	2.40017	1.04815	1.77017	9.12952	11.3112	9.43035	12.4038	5.55587	6.62181	7.9823	7.51065	7.58229	5.56745
ggt	123.383	132.58	121.004	100.72	69.9606	84.8777	79.574	73.7361	79.1339	96.8501	110.84	119.706	55.979	61.2652	45.3235	44.8889	20.841	28.4492	24.3072	21.1111	16.9767	14.839	14.2467	13.6392	12.118	11.6986	8.86206	11.6385	10.0452	14.4136	11.9468	14.0314	15.5497	13.6274	16.2361	21.5084	16.9541	14.4724	13.7353	12.2106	17.0155	10.6396	11.3086	37.5244	40.693	54.2158	51.8333	89.0287	101.311
ghoS	2.23348	0	0	1.55551	0.766001	0.427205	2.07323	0.39447	3.0935	3.27834	1.11671	2.17902	2.22351	0.787615	1.86007	1.72747	0.475913	0	0.538307	0.38239	1.21997	0	0	0.355751	0.332321	0	0.397013	0.339815	1.02824	0	2.01278	0.633431	0.395048	0.84184	0	0.330435	0.921278	0.447022	0.308845	0.393737	0.542711	0.452466	0	0.870431	0	0	0	0.923928	0
ghoT	0	0.862951	0.79745	2.65509	0	0	1.76939	0	0.660036	1.39895	0	2.97549	3.79529	0.672189	0	1.47431	2.437	1.2866	2.7565	0	0.694122	1.46449	0.717148	0.60723	0.567238	1.28074	2.03298	1.16006	0.585032	0.662312	0.572602	3.78421	3.37153	0.718467	3.71325	3.94812	2.62088	0.76302	2.10866	1.34414	0	0	0	0.742868	0	0	1.69682	0	0
ghrA	158.101	179.896	174.221	106.108	80.5586	105.26	62.4601	57.0193	50.3905	65.0667	47.8598	55.9639	48.5264	34.2537	41.6242	42.3451	27.3961	34.8082	26.9016	23.9476	22.7663	21.5743	19.5348	14.9654	13.4542	14.9515	13.9386	10.5332	11.3829	14.2365	13.0509	13.724	11.6205	12.6478	12.6607	13.3779	12.7242	11.0284	8.98708	64.3854	73.1256	50.5187	66.9287	117.971	84.7472	112.415	100.774	141.295	137.737
ghrB	292.28	336.19	307.114	211.803	71.2841	109.182	23.5248	18.9856	15.5484	14.9795	14.6272	11.815	9.31307	10.4365	6.6576	5.26214	3.47929	6.88828	4.26339	3.8439	3.96397	3.13626	3.71152	4.44306	3.94797	3.99985	2.90247	3.93349	3.34098	4.84609	4.0875	3.95553	3.85081	3.07725	5.43392	5.03277	4.02244	3.40424	3.19868	142.127	143.827	174.077	157.481	292.059	343.731	222.129	224.841	325.77	334.45
ghxP	176.99	204.209	175.244	177.95	5.13987	9.39851	2.96472	2.51672	1.87157	2.25386	2.5796	1.72578	1.95669	2.16594	2.14838	2.94533	2.19872	2.07286	2.36855	1.93489	2.50501	2.54821	3.1427	2.97408	2.63198	2.4761	2.70763	2.91561	3.6948	4.52433	2.50927	2.09032	2.86805	2.96328	3.4459	3.92556	3.10778	4.8189	3.46524	6.06355	5.49224	163.947	151.402	21.1602	22.2505	50.2953	49.2077	85.5742	123.072
ghxQ	10.3769	12.7323	11.8673	5.9662	10.3939	12.0573	14.0659	14.2165	22.2473	27.4022	25.4566	32.3585	26.3091	22.4004	27.7633	28.222	15.8084	24.0561	17.5304	17.1849	16.8629	13.7842	13.6824	11.1219	8.87428	9.20392	7.49884	9.6646	7.88767	9.68777	7.57442	9.0764	8.23364	9.04701	9.9183	11.6935	10.0007	7.18176	5.96761	9.31758	7.77648	5.40281	6.57779	5.00784	4.8284	10.1314	9.17249	10.2301	6.49535
glcA	10.5631	10.6169	11.0477	10.6141	25.8863	28.4217	103.905	96.0652	232.695	292.375	892.712	930.263	332.251	255.813	165.354	157.225	88.2678	117.721	76.5663	70.5172	66.5243	50.1163	37.8874	32.7082	25.2759	25.2244	24.4513	29.0842	17.722	30.4026	19.4174	22.8035	24.8881	25.0324	21.4217	27.465	23.9532	19.406	15.9691	7.29572	9.38572	4.95051	6.70453	10.6756	11.4937	12.3943	13.3326	12.2285	6.4529
glcB	72.0761	77.0815	70.2725	57.0747	95.3687	121.914	189.657	175.143	751.154	942.12	2346	2461.33	216.555	241.084	113.502	108.954	70.673	84.8785	70.2223	67.8177	57.9419	54.3196	51.9932	55.0181	56.3931	54.2245	37.187	44.9795	34.1193	52.5276	51.6513	45.3866	48.7792	45.9878	56.6384	58.8292	56.0173	44.0107	59.1663	31.4424	35.5469	34.5237	34.064	70.9377	89.7847	61.0393	66.879	66.1381	59.8714
glcC	49.7725	66.9312	53.6887	63.0073	714.328	443.665	599.651	547.349	251.911	297.828	160.629	146.692	361.052	390.787	304.022	355.117	206.199	235.428	232.606	208.731	198.611	202.691	224.121	230.928	226.686	242.221	196.059	199.475	203.99	224.911	260.608	213.09	235.732	229.926	134.795	137.651	149.984	159.319	132.494	11.0061	10.9564	7.02654	7.65505	17.2345	15.2129	15.5553	10.6134	7.53273	11.4309
glcD	14.5936	16.1165	8.7879	17.4528	36.4004	16.6636	203.197	169.176	895.801	1108.85	1471.81	1625.69	48.7582	49.6694	32.8701	28.9878	19.4115	24.4017	21.9565	19.6854	11.7556	13.5905	13.1439	14.4399	11.1201	9.73107	6.76033	9.95794	6.44706	6.99137	9.0998	7.33703	9.85567	8.83427	10.6823	16.2911	13.2553	11.3293	14.1259	7.87395	8.38164	8.24213	8.85558	25.4209	27.5743	17.0797	14.9591	14.635	10.7192
glcE	14.489	15.2578	9.35583	10.8221	5.72537	5.6632	97.9468	86.4497	654.831	776.484	1283.03	1378.78	51.1121	53.8708	25.4447	30.6958	16.3763	23.0672	19.5861	20.3843	14.6814	13.3097	11.3763	12.1411	10.2167	8.35948	4.70307	8.24269	5.80032	5.69098	7.75868	6.43176	8.46822	7.24198	12.2717	15.9371	12.1262	8.69974	13.8505	9.6617	11.3274	11.3581	10.3089	21.2363	30.0198	21.1392	19.627	15.766	12.7246
glcF	25.4716	28.2151	24.373	20.7592	32.8986	32.1346	93.5697	79.2537	551.525	647.521	1290.75	1303.22	93.2033	94.8873	66.3469	68.9527	42.7272	50.023	48.982	37.8566	39.8644	36.3286	34.3563	33.2339	35.077	31.2243	24.2762	31.2505	25.6152	32.8591	29.7108	31.7391	32.1122	33.7046	35.5781	37.8445	38.7479	28.4188	37.9947	14.9041	16.5926	15.6999	18.5542	27.2458	28.0101	34.1987	30.1518	31.3864	25.1202
glcG	57.3261	54.1294	63.7251	60.8377	71.902	85.2131	119.729	109.347	763.941	988.393	2232.79	2506.86	165.503	138.043	100.258	96.911	56.1894	67.7135	66.7142	60.5706	65.3091	52.2226	44.9838	43.8285	38.9923	39.6176	36.3928	47.0983	32.1724	52.0725	42.3132	37.6258	46.642	45.3752	57.1126	66.88	55.8499	37.371	44.6177	19.3456	28.6552	14.5996	29.9771	58.7251	51.2577	55.6532	44.1047	49.4609	48.7552
gldA	43.6221	45.6989	43.6127	36.6855	203.083	274.562	102.764	109.305	83.326	103.518	81.1133	87.4616	74.0237	86.8731	69.9306	69.3605	52.3646	62.3548	60.0988	54.9332	51.9648	45.7016	45.0985	49.4793	52.2105	45.6194	36.7409	42.0521	32.8254	44.7817	42.5064	35.1038	40.4914	34.6504	33.8269	33.2464	27.0976	24.2922	26.3382	9.85091	9.49008	9.49442	8.79762	12.6449	21.9377	14.7099	13.2379	19.2631	23.3792
glf	97.9395	89.7657	109.22	36.1276	72.2279	63.0951	21.0548	21.7548	10.0907	12.5677	8.56196	11.0206	6.57989	8.89919	9.25736	6.38999	5.76139	6.69174	4.34449	4.21772	6.12638	3.69306	4.29509	2.58403	2.05624	3.33062	2.34971	2.83395	2.67398	3.54913	3.42939	2.72651	3.6134	1.92502	6.5547	5.33365	8.26146	7.93707	5.40058	77.9599	98.9888	66.7044	128.212	74.6986	37.6076	103.603	92.5319	88.7348	80.7414
glgA	330.1	350.044	333.247	319.696	422.323	464.076	585.906	560.298	546.281	610.834	492.754	521.075	486.536	504.546	432.532	423.524	275.102	362.889	314.96	299.447	321.146	263.795	233.991	255.23	249.088	272.345	178.02	234.295	175.693	240.209	268.189	200.33	249.55	242.965	216.45	256.161	216.759	177.576	212.366	58.3069	65.1935	168.4	183.57	126.104	150.249	170.066	176.345	291.82	302.542
glgB	405.59	475.383	393.301	266.235	355.141	393.345	368.76	325.117	275.537	329.119	323.55	325.094	388.921	364.306	354.589	340.338	195.248	266.913	226.182	208.133	194.006	169.881	138.592	135.418	109.305	117.08	80.6034	91.0956	71.9598	89.7383	89.6103	78.0215	84.9793	80.6556	95.6012	100.293	80.0299	55.2431	61.5706	122.768	119.986	381.027	514.378	177.133	172.513	219.246	230.851	403.893	459.886
glgC	258.275	294.746	256.099	227.547	390.581	510.358	648.769	595.461	498.908	598.776	430.318	448.424	463.312	441.401	439.266	387.664	255.426	346.254	313.216	287.255	302.782	255.214	243.502	233.247	240.808	276.584	179.144	230.664	167.696	250.759	286.214	194.008	247.152	213.661	227.732	237.094	204.3	153.049	204.616	37.5363	41.7888	133.864	162.229	71.5113	89.6767	115.8	121.652	222.426	256.183
glgP	299.318	296.995	299.902	258.609	425.87	465.33	399.117	387.511	346.275	405.993	363.095	362.764	358.988	405.349	359.266	329.936	243.025	301.144	260.78	258.362	229.023	229.318	213.529	223.617	227.275	224.123	172.679	196.284	176.687	234.91	243.547	195.622	238.876	217.343	193.885	202.693	194.894	167.964	196.756	59.0432	62.2223	133.834	129.704	93.4065	104.845	162.93	154.92	259.33	265.203
glgS	82.5056	55.2804	94.5751	39.8396	282.397	261.966	630.3	758.902	639.368	592.194	613	615.616	754.017	159.439	802.549	1054.83	898.005	672.164	836.771	542.423	834.624	760.66	830.65	213.944	169.9	208.436	1088.79	997.702	833.103	959.779	288.985	914.438	809.631	970.874	1021.55	914.012	1032.31	1106.38	209.922	42.4707	48.9169	5.34856	23.45	52.0894	19.5607	43.1832	50.6766	53.2431	35.7868
glgX	247.595	292.168	252.699	195.966	210.33	220.658	369.481	349.04	301.079	340.34	303.857	306.799	377.779	334.47	359.198	354.19	243.453	304.162	265.409	241.005	274.288	234.36	221.627	188.568	182.399	198.747	176.391	204.458	168.886	218.458	193.966	185.032	218.67	216.905	227.741	251.214	212.908	179.913	183.732	40.5794	46.4612	144.458	203.756	68.7548	67.5599	105.743	114.344	236.943	285.871
glk	94.4889	94.9728	112.039	85.2873	125.409	125.172	77.606	72.2836	77.7531	94.4942	81.7141	88.0311	65.7989	59.449	79.0629	72.4974	61.7475	68.8293	74.477	75.243	76.0171	62.5182	67.5589	53.9228	51.3931	52.9439	59.0784	73.1341	52.6892	81.6002	73.4354	62.7097	75.1831	79.0715	83.6059	86.6591	90.7344	81.7759	59.6319	67.4281	70.9149	46.7417	62.1009	71.4537	61.5396	78.839	72.1306	101.979	110.235
glmM	285.07	312.764	307.483	254.703	292.454	359.303	147.609	145.265	108.838	138.991	105.225	116.084	78.3524	96.2435	72.1516	77.7448	46.059	63.5801	55.8017	55.1722	48.2928	45.6126	46.2577	46.2747	40.8665	47.3846	37.9824	37.564	36.899	37.2083	39.9872	35.2215	38.9344	39.709	35.8304	44.522	43.6946	40.1869	35.5116	233.093	249.608	241.145	219.372	263.831	330.874	233.957	222.207	265.178	302.85
glmS	612.597	659.362	632.137	447.513	304.145	454.549	312.753	297.568	308.014	373.439	329.035	338.438	363.571	391.595	391.84	363.416	296.054	387.122	372.785	337.855	379.029	330.501	328.802	359.41	399.166	418.603	305.091	351.859	287.642	424.507	446.66	350.146	411.679	396.832	422.476	454.229	422.54	335.033	455.025	256.565	267.497	334.635	335.694	453.89	577.423	408.67	410.36	519.648	606.789
glmU	401.297	397.671	391.776	371.229	125.533	117.533	159.214	160.312	203.892	224.242	205.384	204.772	215.792	209.011	220.815	240.999	191.967	206.315	210.721	192.017	185.526	188.095	188.677	186.424	181.633	175.548	171.58	180.87	170.402	195.937	176.955	165.831	172.015	170.605	144.396	168.218	171.702	149.422	133.074	235.842	208.918	247.593	201.694	217.034	239.401	290.819	286.202	290.919	317.782
glmY	15.1416	8.97657	9.04932	22.5972	6.80034	11.7226	10.876	15.2814	8.11414	7.93751	5.40755	7.03445	21.5342	2.54263	13.5107	13.2447	17.6683	9.73343	11.2957	4.32059	12.4716	12.4641	9.49442	4.0196	6.97332	5.45011	10.8941	3.29103	16.0439	20.0421	2.70741	11.7581	7.01426	18.3443	12.6412	26.6682	21.8103	17.3172	4.98515	15.8886	7.00806	2.92136	14.749	11.2399	19.6585	6.84769	9.6276	30.5725	15.3306
glmZ	254.442	154.506	154.174	212.767	98.9141	131.17	171.041	161.87	153.128	136.996	154.616	125.057	196.2	71.1935	261.541	289.37	270.401	295.788	428.656	217.264	540.872	427.164	368.926	161.294	143.043	168.482	508.677	461.72	477.997	611.842	177.125	508.039	434.175	699.349	754.727	684.129	623.465	587.504	220.676	83.0443	52.9498	18.1773	109.022	68.6883	72.1761	63.5736	71.3155	119.97	104.248
glnA	710.955	808.166	679.02	801.213	125.126	251.51	29.6957	22.4345	17.7564	20.63	17.8769	14.3203	8.89876	8.54395	7.83602	6.73162	5.11252	5.1601	5.10247	4.75221	5.22511	5.33136	5.48694	4.34622	4.54997	5.84781	7.6936	4.79573	4.8371	6.70204	5.01697	6.53782	8.90372	7.27027	9.16463	8.56107	8.86191	7.81528	8.65225	5123.79	6029.7	2402.78	2598.63	640.153	685.956	1142.12	1173.76	2385.2	3145.04
glnB	217.201	205.52	245.177	214.413	81.874	69.2412	43.5928	44.2365	52.5108	58.5206	65.55	53.4535	67.694	48.9924	51.7403	52.5923	58.79	59.1041	60.8382	57.2874	56.2914	56.3763	49.3245	43.0112	42.7988	52.9184	51.4781	47.0388	48.946	60.8507	45.5548	54.1079	58.4916	38.7209	57.9399	60.2151	59.9972	60.704	54.1161	141.432	134.559	132.797	107.861	153.662	106.701	192.445	177.67	240.005	229.245
glnD	62.339	67.3528	61.5656	54.5005	51.7051	68.1154	38.5851	34.8011	18.8188	25.2706	21.5898	20.2891	17.2939	17.8088	18.6007	16.5549	11.6334	14.4472	15.0726	12.1515	16.7633	13.6324	16.5258	13.2023	14.5114	16.6324	12.4397	15.556	12.872	17.849	16.4377	14.0762	15.9775	14.4048	20.2074	20.0464	16.3783	10.2318	15.5795	82.6848	83.6379	82.0975	97.6794	84.4801	80.7815	72.5912	77.3185	89.5697	104.792
glnE	75.2304	91.0117	77.5101	61.6307	60.8995	72.0817	40.8549	35.671	25.6696	35.3002	27.1425	31.7092	29.6951	23.0546	26.3969	23.2962	18.1596	22.6154	21.0468	18.9483	23.0416	17.4007	15.0215	15.9175	14.5565	15.1782	12.3267	14.9913	10.5343	14.1163	14.624	11.3566	11.1093	13.641	14.4186	19.7936	12.7131	9.53332	13.5605	61.5365	82.3798	66.9311	89.7916	118.931	120.567	87.8124	91.7124	99.7754	96.0634
glnG	50.8094	58.89	56.7818	57.2295	84.3856	91.9654	74.4576	83.1737	75.3424	83.9875	79.3875	82.4338	76.342	80.0476	76.793	87.693	59.4455	80.6563	73.022	73.0552	67.2412	63.886	64.7813	66.8418	63.2796	59.6635	42.6493	52.753	39.9963	45.2796	44.8701	33.6898	36.1974	33.6029	33.6342	41.6221	38.8113	35.2158	50.3522	288.286	395.761	71.9566	70.7069	32.9106	39.5958	44.68	43.3447	97.0154	176.052
glnH	258.234	275.181	285.314	166.571	853.971	952.703	636.562	580.613	612.206	707.767	664.881	610.782	527.775	596.704	552.994	529.542	369.733	440.246	411.786	354.849	347.942	344.537	337.601	337.2	325.695	338.748	294.229	286.157	258.509	309.936	336.244	266.075	278.638	247.014	181.117	179.987	214.891	186.618	200.522	491.711	588.639	459.995	412.243	335.347	418.539	409.497	348.999	1037.38	936.126
glnK	0	0	1.63724	0.908528	0.671098	0.748554	0	0	0	0	0.489179	0	0	0.690034	0	0.756723	0	0.33019	0	0	0	0	0	0	0.291148	0.328686	0	0	0	0	0.293902	0	0.346104	0	0.381184	0	0	0	0.541161	22.7671	18.5434	9.91022	7.16267	2.28777	6.03093	13.2151	6.532	21.8554	26.2113
glnL	50.9196	50.6232	54.8418	69.8113	38.0254	39.7557	28.7349	25.44	36.5321	40.4536	40.2734	35.6251	33.8052	35.1996	40.2492	42.3884	31.0961	39.5502	41.5681	33.0975	33.4725	38.7085	27.3336	33.6093	24.5338	25.5746	23.5825	26.9133	21.0378	26.5606	23.817	21.1421	19.7784	19.4068	20.3062	21.6841	22.8451	22.6334	25.6835	189.22	240.243	111.985	96.0375	31.2684	36.2465	53.4656	54.4097	102.314	191.011
glnP	125.231	129.45	143.171	106.864	207.854	165.328	118.951	104.554	121.981	147.71	144.223	137.278	140.331	95.1636	140.621	141.285	94.659	107.864	106.1	92.9208	94.2428	82.8168	93.3987	69.4782	80.6045	80.5295	94.6875	109.03	96.5516	141.783	103.558	120.574	129.418	121.414	82.6233	87.2843	97.7015	69.8025	66.1545	340.543	409.069	209.107	251.254	201.331	160.604	218.268	193.699	468.362	367.564
glnQ	173.772	182.344	178.483	184.028	202.172	179.352	141.375	148.108	138.038	148.979	150.464	136.058	102.985	145.918	116.524	122.942	77.2223	104.658	81.8182	83.096	73.502	65.2031	71.1078	90.7519	91.1911	100.482	71.9219	75.7985	78.7051	104.882	115.067	102.391	107.917	105.82	65.2362	66.7835	66.2288	60.0475	66.6066	681.907	681.749	443.109	260.97	187.72	260.156	255.984	222.354	309.704	292.033
glnS	214.74	242.861	199.592	188.402	92.3673	122.003	55.6578	53.1959	27.7287	29.02	21.3141	22.3108	17.8481	17.07	15.8432	15.8694	10.7814	12.4372	13.059	12.005	12.6218	9.33578	10.0427	10.0899	11.2037	10.3729	8.92313	10.9108	7.76459	12.5278	17.1739	12.7679	12.7547	9.83588	16.531	16.327	11.7774	9.16999	10.5775	233.458	238.922	239.387	266.877	288.329	335.788	233.161	253.309	251.333	263.363
glnU	0	0	1.85008	2.05327	0	0	0	0	0	0	0	0	0	0	0	0	0	0	0	0	0	0	0	1.40877	0	0	0	0	0	1.53656	0	0	0	0	0	0	0	0	0	0	0	1.79177	1.90443	0	2.09691	0	0	0	1.88056
glnV	0	2.00205	0	4.10655	0	0	2.0525	3.12421	0	0	2.21109	0	0	0	0	0	0	0	0	0	1.61036	0	0	0	0	1.48566	0	1.34567	0	0	0	1.25419	1.56439	0	0	1.30852	0	0	0	3.1184	0	5.3753	0	0	2.09691	0	1.96831	1.82938	1.88056
glnW	0	2.00205	1.85008	2.05327	0	0	0	0	0	0	0	0	0	0	0	0	0	0	0	0	0	0	0	0	1.31599	0	0	0	0	1.53656	0	0	0	0	1.72295	0	0	0	0	1.5592	0	1.79177	0	1.72345	0	0	0	1.82938	0
glnX	0	4.00409	0	6.15982	0	0	0	0	0	0	0	1.72578	0	0	0	0	0	0	0	0	0	0	1.66378	0	0	2.97132	4.71651	0	0	0	1.32844	0	1.56439	1.66684	0	0	0	0	0	1.5592	4.29827	3.58353	1.90443	0	0	0	5.90493	1.82938	0
gloA	184.046	172.971	173.785	155.883	93.6774	108.532	59.9902	62.3118	109.78	121.709	126.406	117.062	92.2592	64.2138	101.213	91.7972	80.3733	78.1895	80.3305	63.4655	65.421	67.4526	66.062	44.8011	32.6579	29.4947	43.6393	44.5257	29.1914	41.5211	27.3502	33.1992	35.3714	28.4957	27.2378	29.8266	27.049	22.1276	21.1331	100.316	99.5556	71.8024	108.174	95.677	63.2156	116.321	112.165	126.779	120.3
gloB	56.8581	67.1321	62.2201	38.9063	66.9567	75.5237	138.666	116.538	192.474	247.603	209.922	221.715	195.232	142.488	189.444	148.285	93.8568	126	111.66	89.5339	88.6658	79.5473	60.9064	47.9374	36.5553	43.1844	39.3042	38.4476	25.3143	37.9568	23.3267	25.8802	29.6427	25.4657	20.6822	19.0826	17.8552	16.6835	8.85722	35.577	33.4737	20.6195	36.2748	31.9728	19.9705	44.6288	38.8585	46.2789	42.723
glpA	0.977304	0.460876	1.36286	0.661736	20.39	6.93205	353.044	290.988	29.0465	30.1843	15.9825	2.93987	4.4593	2.08218	1.27173	1.0236	0.954455	0.961991	1.07959	0.488023	0.963845	0.469284	0.612812	0.583746	0.605889	0.615605	0.434301	0.495642	1.99967	0.707442	0.550457	0.635181	0.648229	0.460454	0.396627	0.48196	0.503903	0.570509	0.281543	0.933222	1.18737	0.659951	0.789127	1.11088	0.386171	0.859406	1.35933	0.673804	0.952401
glpB	1.78998	2.26422	2.09236	2.93325	5.14589	3.72584	240.069	204.654	45.4828	49.5527	8.55481	2.46541	2.48953	2.41348	1.75378	1.73055	1.45833	1.6879	1.01509	0.991483	2.9715	1.82015	2.2778	0.922411	1.87999	1.59178	0.655071	0.961191	1.93896	2.01217	2.21406	1.6424	1.95549	1.7859	1.74346	1.71354	1.73727	1.05369	1.09199	1.11371	1.5351	2.13306	1.02023	1.94914	2.99558	2.88883	3.28051	2.06894	1.45519
glpC	2.89622	1.63895	3.72813	4.13758	4.10689	6.17887	119.169	94.5328	73.8642	80.1171	2.92398	3.15162	1.80205	2.6515	2.66711	2.80007	2.13621	2.34959	3.49018	1.90713	2.5352	2.67444	2.93362	2.66141	2.15465	2.33889	2.77209	2.79641	2.13677	1.45141	2.92792	1.89551	2.36432	1.46951	2.82095	3.46082	2.37397	1.22621	1.8484	4.02564	4.60143	2.70796	2.39852	4.77531	3.43322	5.8773	4.58611	3.2256	5.09219
glpD	17.2663	19.841	19.2563	18.7126	175.612	87.114	2736.12	2319.27	535.568	610.967	463.249	145.506	285.683	191.673	244.948	219.992	259.698	287.492	350.966	325.25	409.487	342.553	367.143	361.033	355.54	351.808	336.357	355.181	311.538	346.416	298.237	275.51	266.913	274.764	250.205	265.875	260.114	208.229	284.499	10.7933	11.7732	7.13851	7.77704	33.9884	31.2239	18.1271	16.2719	23.9605	27.9087
glpE	42.6001	35.8164	44.9791	64.518	8.34871	3.88012	6.59058	7.52389	6.67303	7.81614	3.54991	5.54151	4.54391	1.43071	4.22354	5.0992	4.32251	3.08077	4.40029	2.77847	1.10805	4.28598	3.81602	1.93868	5.13116	2.38523	6.49061	2.46911	3.11302	2.46696	5.17969	2.01361	2.51164	1.52921	5.13723	2.40096	2.23135	4.06011	3.64663	45.7746	27.1107	18.904	19.6558	60.479	35.5897	33.822	33.8585	28.9512	25.0166
glpF	7.3705	4.08219	5.74051	3.45853	276.579	120.431	2380.2	2115.62	776.909	875.122	383.216	62.728	205.881	76.7296	99.2563	66.1033	58.8107	37.4438	39.4969	29.5335	29.5519	21.6869	21.9773	16.7354	14.9332	15.6732	14.0771	15.6279	27.0733	19.0708	15.31	16.4557	16.3651	11.8216	15.2744	14.9645	15.2011	10.9853	7.80654	5.6673	7.81158	3.97111	6.07796	6.11154	4.27561	6.78474	9.59725	7.13587	6.66865
glpG	65.9354	71.0112	75.4727	95.6217	7.93931	8.85563	6.48352	5.07542	5.80451	6.88363	5.38803	5.45149	6.55613	2.11121	2.82535	6.63704	4.59247	4.04096	4.61739	3.28	2.61611	3.67972	3.00322	2.03433	3.20684	2.6817	2.12839	4.3722	3.06244	3.05094	3.23717	4.52778	4.23572	5.41574	3.73202	4.9601	3.84143	3.67462	2.98029	88.9362	82.0474	61.9356	66.1737	90.5279	91.2192	82.718	77.8086	55.6408	47.3534
glpK	22.1555	20.9956	19.5859	18.9815	218.08	242.493	3342.14	2791.99	1298.78	1561	380.237	186.646	234.569	215.707	145.981	119.255	69.6895	90.2004	66.5361	64.5745	70.8335	51.1668	47.3004	49.2931	49.7094	51.0973	35.7098	45.2123	36.3604	48.0367	52.4244	42.0142	46.1853	40.4284	40.0766	43.8342	37.4738	29.0342	34.8914	17.2814	20.7223	15.0501	15.8071	24.841	29.7027	17.9055	19.37	26.0041	28.6944
glpQ	24.144	19.3791	21.9021	13.5836	50.0632	44.8851	259.564	265.101	116.126	110.747	56.2011	53.8406	61.6233	64.5076	74.7614	66.5737	66.4077	67.7635	65.762	63.9028	73.341	64.2376	66.2733	72.6951	68.2739	65.0752	60.1059	59.0369	53.2135	64.0949	67.0694	63.8451	65.5824	60.011	72.8294	69.3443	79.7739	81.2372	78.0998	33.0081	35.7691	22.3347	21.6171	38.7657	29.3508	31.1972	33.4448	35.7977	24.3582
glpR	98.8891	107.564	96.1043	91.4221	19.5088	29.795	17.4652	19.3202	15.6058	17.9833	19.471	18.271	14.5929	16.9732	15.305	16.2446	11.3748	15.0624	12.8661	12.1361	12.5876	14.1194	8.88961	11.2906	11.7189	10.5839	8.71123	9.58655	7.52052	9.12208	8.67515	9.05899	12.0735	9.23581	10.9105	14.6302	10.9496	13.1364	10.407	91.3304	94.8399	80.8423	72.9235	76.2253	86.7256	92.7159	94.2607	74.0319	72.7538
glpT	2.44056	1.65732	1.93993	1.24647	26.3662	17.6455	155.863	151.641	24.0003	27.1359	12.4465	4.19065	7.65343	3.87287	4.97968	6.1348	3.32824	4.11827	3.41166	2.42349	3.37714	4.31264	3.21371	2.87663	1.88829	2.78766	2.08234	4.23306	4.49429	3.73117	4.69205	3.53002	4.66209	3.67957	4.65919	5.12721	3.02008	3.90774	2.96982	1.80702	0.711635	0.692184	2.20712	1.61693	0.925787	1.33919	1.08626	2.42302	1.86811
glpX	48.0285	47.2293	48.448	44.3251	16.2019	24.7234	79.4809	69.0663	49.301	62.4794	18.5351	23.1726	17.7996	14.8081	18.7152	18.6497	12.7225	15.611	12.9673	11.6828	12.1852	11.0901	11.3552	9.51027	9.37204	14.2174	8.16409	8.48529	7.45092	10.3729	7.78535	9.11803	9.98054	11.0051	12.7815	12.5222	12.2691	12.2129	9.70798	27.5289	30.9297	29.2425	30.0922	27.1047	26.4447	29.3565	28.9114	31.2134	49.5251
glrK	20.3463	18.0857	19.2393	21.568	13.0639	10.4845	13.3671	13.7833	17.9347	18.4949	14.9806	13.5054	16.3014	11.6306	18.1825	23.4433	21.1821	19.4396	20.8243	17.3377	19.5375	20.1644	22.6323	15.7599	10.7823	12.1724	21.4687	17.6689	17.0372	20.4983	15.9078	19.498	20.7873	21.0106	17.1028	23.7101	19.672	23.0573	11.8834	17.7703	18.2857	13.1748	11.5026	22.8104	20.2642	20.4898	19.9519	20.5613	17.7784
glrR	50.9807	55.225	52.8001	56.1766	18.4047	20.3388	14.9901	15.4455	19.7863	21.6978	19.9992	18.5183	19.4157	22.2532	27.2082	26.4215	18.4226	28.34	27.0654	25.5213	23.9745	22.2372	20.0963	24.9305	22.845	24.9557	16.8699	20.8654	18.3003	24.257	24.3298	19.5175	21.6202	22.3806	23.7148	27.1996	26.508	19.4922	20.2692	45.462	47.2086	41.9757	40.7633	48.1211	56.428	53.3772	54.9578	56.6285	47.4366
glsA	31.5675	37.6591	31.2313	20.1366	40.8431	44.4691	30.8534	27.7512	54.5304	61.4413	60.2539	53.1331	99.9773	90.7606	159.13	109.568	133.771	164.483	166.389	140.715	222.137	163.599	137.623	132.271	125.358	139.012	95.6698	117.367	62.4085	108.696	173.957	50.7122	42.2537	30.8178	24.2376	26.2967	15.7387	10.5302	12.6825	0.877363	1.38208	0.864196	1.22471	0.831247	1.34849	1.35046	1.74047	2.79407	6.95384
glsB	44.223	42.9241	44.9049	45.1853	7.23983	5.47486	1.82666	2.27491	1.48668	1.57551	1.9678	2.23403	1.06858	1.00937	0.744929	1.38365	2.28715	1.20749	1.37974	1.8377	0.781729	1.23699	0.807662	0.911828	0.851774	0.480796	1.01759	0.217745	0.768683	0.49727	0.967309	0.608832	1.01255	1.34858	0.418192	0.846939	0.787111	0.429662	1.08845	53.4871	47.8166	40.0103	42.6801	47.6878	36.9843	70.3762	67.5213	51.2107	39.863
gltA	1232.77	1391.96	1183.43	933.927	528.27	624.518	598.485	530.038	290.067	335.267	237.64	251.005	310.132	284.933	416.481	327.854	291.389	400.75	407.538	369.544	486.307	387.292	401.368	383.216	459.367	490.65	422.245	524.04	396.718	636.525	712.716	520.285	664.684	568.304	700.049	734.285	668.777	480.189	546.575	470.765	491.088	952.818	1191.6	962.295	891.43	548.105	562.21	914.048	936.325
gltB	1816.35	2341.6	1771.08	1729.2	593.592	867.169	73.5006	61.1657	15.8844	21.3624	15.204	15.6679	8.21591	8.83564	6.06804	4.7729	3.99229	5.194	3.47637	4.02242	3.3301	3.28451	3.18882	3.48167	3.20812	2.84743	3.67404	3.86868	3.26312	5.78666	6.0749	5.52453	7.23281	6.80973	9.03766	9.81171	8.17812	6.3987	9.294	1785.92	2289.04	2888.55	3784.68	1694.22	2003.38	2348.38	2541.83	3561.72	3665
gltD	1480.39	1813.06	1490.33	1509.24	538.855	604.624	126.383	121.616	15.1348	20.5849	14.0238	15.1417	7.67885	9.89098	6.61837	5.51384	3.48634	6.23173	4.16875	5.60246	3.65991	2.96303	3.07782	3.94635	4.59067	5.81072	2.99144	3.34283	3.4434	6.33467	7.37241	7.4244	8.18577	7.22416	8.74224	10.2358	9.25563	7.57858	12.4759	1361.99	1627.76	2547.49	2605.4	1120.88	1545.75	1908.26	2053.3	3279.44	3063.66
gltF	31.9099	31.4046	32.4671	27.7796	7.28602	9.12208	2.61593	1.53147	0.450378	0.318192	1.51741	0.507584	1.07905	0.30578	0.541607	0.167666	0.369532	0.292639	0	0.148457	0.631514	0.333099	0	0.27623	0.258037	0.145653	0.308269	0.131928	0.266132	1.0545	0.130239	0.24592	0.306743	1.14391	0.675667	0.128286	0.953794	0.520649	0.359713	15.8977	13.9062	17.215	18.6709	6.25174	4.52274	17.7513	24.5074	37.4843	33.002
gltI	314.669	360.765	332.007	238.193	425.347	557.21	502.286	427.258	642.204	730.251	841.746	777.458	594.997	625.721	514.911	424.868	325.609	396.265	382.193	340.21	318.352	304.58	317.794	326.505	349.737	367.738	284.599	276.794	239.763	299.833	264.263	229.625	236.853	217.157	196.177	194.983	177.296	136.271	157.318	115.01	121.288	121.077	119.891	182.584	222.494	183.891	186.437	288.897	280.222
gltJ	50.1313	65.6541	58.4237	51.124	42.3689	39.8961	37.3937	32.5702	63.7002	81.3033	84.5943	89.7827	88.4519	60.1377	80.5175	68.2001	48.0691	53.3237	54.587	52.2636	59.1661	47.2846	38.395	32.7953	36.0965	38.6452	28.8019	35.8209	29.5358	36.7034	25.9502	31.2279	32.4595	24.4628	24.2399	25.5612	15.5088	13.4378	8.66515	34.719	44.5924	27.747	45.2976	42.9119	39.6884	56.6791	54.5867	66.4723	56.7213
gltK	49.9228	44.045	55.7081	47.2253	32.8615	49.6241	37.401	35.9284	46.2788	55.8958	71.7375	72.483	72.8865	43.3188	56.8808	70.8781	42.9273	48.9195	38.8443	39.7074	36.6805	27.1809	27.7297	21.2881	17.2541	19.8088	19.2154	27.3619	23.0737	24.4143	19.0409	15.0503	21.9015	20.5577	12.8264	16.4292	10.4043	10.2279	6.79458	29.798	33.1922	21.7003	34.0681	33.1286	17.7072	52.6805	41.9906	57.727	50.1483
gltL	64.8726	69.2857	75.303	75.725	111.088	136.492	66.1548	62.936	65.4909	71.4157	92.5094	90.9246	78.6818	76.3628	69.8159	70.4925	42.4428	51.3419	36.556	42.8624	29.9447	22.8145	30.5944	30.1256	24.7428	23.9425	21.6011	24.8837	20.0507	20.7944	24.0162	17.3618	18.4236	17.5638	18.511	18.1138	17.4624	14.8127	10.7394	62.1747	62.8312	45.7197	53.7096	39.3474	40.0752	78.6762	89.4686	78.4289	62.3615
gltP	69.4644	70.163	70.1173	69.1456	28.4811	38.0446	17.2213	14.2658	12.4111	12.6895	10.7273	10.1459	4.90009	5.60771	8.93405	7.32104	6.02388	7.66675	8.15204	8.21091	7.90474	9.79335	8.92669	8.84504	8.63807	9.49737	9.69146	10.369	9.52881	11.5769	10.2362	9.73575	9.55422	11.5119	7.47398	9.11185	9.1623	7.57794	5.86381	102.79	108.684	80.7931	104.787	115.29	117.293	114.64	112.459	130.521	91.2372
gltS	47.3032	48.0591	46.9424	44.4365	25.7496	30.1945	28.592	31.1838	39.2344	38.8539	39.0516	39.6029	46.2705	31.4223	42.143	48.4981	40.7864	50.2127	50.9062	41.1526	53.7789	51.6615	57.8392	49.8503	49.677	47.8589	54.6544	69.5429	54.9494	70.5214	64.3565	68.0915	69.2691	71.4213	75.9684	83.7356	74.7954	79.3731	56.0553	83.0991	71.3706	52.2599	53.7693	72.4536	67.68	45.8532	43.4546	37.8845	41.0495
gltW	0	0	0	2.02626	0	0	2.02549	0	0	0	0	0	2.17231	1.53896	0	1.68769	0	0	0	0	0	0	0	0	0	0	0	1.32796	0	0	0	0	0	0	0	0	1.20009	0	1.20693	0	0	0	0	0	0	0	0	0	0
gltX	499.757	543.988	514.75	527.13	108.289	147.489	78.5993	75.9539	81.025	87.7573	87.0148	81.4446	64.2426	58.3152	54.0345	51.3602	36.0353	44.426	39.9693	37.6962	33.4355	33.4722	33.5753	32.16	27.5327	28.1709	25.2313	26.3004	23.2203	30.2755	29.8336	32.0191	34.6354	33.8136	46.4503	48.3765	51.207	44.0677	45.6043	492.287	520.893	503.27	508.688	417.81	409.83	457.166	457.986	417.908	424.122
gluQ	35.3498	26.8883	27.0926	38.7065	13.8661	9.30726	13.4508	12.8911	16.4774	21.2694	14.8479	17.4533	18.7001	15.6452	16.6864	19.2328	12.0457	14.4899	14.4873	13.1089	12.8985	11.6827	9.82655	9.23225	7.34655	9.01493	7.75909	8.60095	8.45552	10.4427	9.13569	7.6104	13.2897	13.4858	12.8245	11.4337	10.4292	9.59578	7.42126	54.1178	43.6435	36.5312	37.5955	23.1467	26.1265	55.8781	50.4817	29.0095	23.2788
glvC	1.2307	1.48575	0.858109	1.33329	1.47729	1.88319	1.23759	1.73889	1.56253	1.43009	1.64088	0.880502	1.021	1.30198	1.11035	1.03119	0.786713	0.830683	1.38422	0.983289	1.26977	0.709149	1.15755	0.718762	0.671424	0.689082	1.16673	0.811395	1.8886	0.997769	1.1707	1.0471	0.798159	1.08237	0.719228	1.21384	0.620452	0.656849	0.453812	1.80798	0.398727	0.997273	1.14831	0.95925	0.972591	1.81815	1.27812	0.678804	1.83171
glvG	3.0929	2.57932	4.42658	3.21218	3.07058	3.73634	1.13328	1.58127	1.69099	2.83738	1.83127	0.635258	0.810284	1.14808	2.88082	1.41642	0.867154	1.78546	0.588505	1.1148	0.444578	0.625327	0.765544	1.29642	1.45324	1.36717	1.3021	1.48601	0.874318	1.97962	1.10024	0.6925	2.59132	2.91442	2.53686	1.32458	4.14066	2.11773	2.47606	3.01318	4.74656	2.96796	4.90711	4.758	4.0523	4.63795	4.16605	6.22886	5.36479
glxK	4.74645	4.19277	3.02697	4.30005	2.58074	3.76432	3.76112	3.47588	6.11311	6.26597	8.53758	7.68019	5.04218	7.96068	6.14625	8.17043	2.71345	4.98138	6.69643	5.45056	4.42639	4.33596	6.42429	4.33327	5.1675	5.63929	3.70407	5.01983	3.73073	5.63139	10.5197	5.33525	5.73337	5.01798	5.75068	6.16581	5.25273	6.83522	3.84196	3.97963	4.07886	1.75893	2.1188	2.25583	4.39143	5.13079	4.76619	4.42978	2.58454
glxR	4.07516	2.73317	4.10428	2.27752	1.03528	2.16518	2.27666	1.86599	1.95983	3.3231	4.33917	5.89005	4.88337	4.92327	2.82819	4.66947	2.89446	2.80155	2.72828	2.45487	2.47325	2.02929	1.56157	2.64446	1.90886	0.760577	1.07315	1.03336	1.04228	2.2288	1.24683	0.856105	0.934364	1.13778	2.35215	2.23297	1.3489	1.20833	1.25224	2.1286	3.11735	2.14034	3.08738	1.02937	1.61025	2.07049	2.51917	1.24872	1.1232
[truncated: 3,225 more rows]
[truncated: 7 more columns]
