# Supplementary material for: Systematic identification of metabolites controlling gene expression in E. coli
Source: Nat Commun. 2019 Oct 2;10:4463. doi: 10.1038/s41467-019-12474-1 (PMC6775132; doi:10.1038/s41467-019-12474-1)
Supplement: Supplementary file 6 — Supplementary Data 3 [file 41467_2019_12474_MOESM6_ESM.xlsx]

## Sheet: Supplementary Data 3
Process time (h)	OD600	Growth rate µ (h^-1)	Reactor volume (L)	metabolites samples	transcripts samples
0	0.06		0.5	-	-
2.15	0.21		0.499	-	-
3.66667	0.58		0.498	-	-
4.73333	1.25	0.630792	0.497	-	-
5.23333	1.68		0.496	t0	t0
5.6	2.2		0.491	t0	t0
5.7	2.3		0.486	-	-
6.06667	2.15		0.481	t1	t1
6.15	2.15		0.476	t2	t2
6.38333	2.15		0.471	t3	t3
6.48333	2.15		0.466	t4	t4
6.73333	2.15		0.461	t5	t5
6.98333	2.15		0.456	t6	t6
7.23333	2.15		0.451	t7	t7
7.48333	2.1		0.447	t8	t8
7.73333	2.1		0.443	t9	t9
7.98333	2.1		0.439	t10	t10
8.48333	2.05		0.435	t11	t11
8.98333	2		0.431	t12	t12
9.48333	2		0.427	t13	t13
9.98333	1.92		0.423	t14	t14
10.4833	1.92		0.421	t15	-
10.9833	2		0.417	t16	t15
11.9833	1.87		0.413	t17	t16
12.9833	1.85		0.411	t18	-
13.9833	1.87		0.407	t19	t17
14.9833	1.775		0.405	t20	-
15.9833	1.82		0.401	t21	t18
16.9833	1.75		0.399	t22	-
17.9833	1.75		0.395	t23	t19
18.1833	1.75		0.391	t24	t20
18.2833	1.7	0.564313	0.387	t25	t21
18.4167	1.875		0.383	t26	t22
18.5833	2		0.379	t27	t23
18.8333	2.35		0.375	t28	t24
19.0833	2.67		0.371	t29	t25
19.3333	3.05		0.367	t30	t26
19.5833	3.5		0.363	t31	t27
20.0833	4.5		0.361	t32	-
20.5833	5.55		0.358	t33	t28
21.0833	6.65		0.356	t34	-
