# Supplementary material for: Systematic identification of metabolites controlling gene expression in E. coli
Source: Nat Commun. 2019 Oct 2;10:4463. doi: 10.1038/s41467-019-12474-1 (PMC6775132; doi:10.1038/s41467-019-12474-1)
Supplement: Supplementary file 7 — Supplementary Data 4 [file 41467_2019_12474_MOESM7_ESM.xlsx]

## Sheet: Supplementary Data 4
Process time (h)	Agitation (RPM)	dissolved oxygen (%)	Gas flow inlet (sL*min^-1)	pH	Temperature (°C)	Gas flow outlet (sL*h^-1)	O2 (%)	CO2 (%)	oxygen uptake rate (mmol*h^-1)	carbon production rate (mmol*h^-1)	specific oxygen uptake rate (mmol*h^-1*g^-1)	specific carbon production rate (mmol*h^-1*g^-1)
0.00411111	99.7893	108.158	0.500103	7.28273	36.97	25.99	20.47	0.05	-1.52379	0.0798088	-67.7242	3.54706
0.0201111	100.508	107.623	0.5	7.27467	36.9332	28.23	20.44	0.05	-0.702647	0.0862108	-30.939	3.79603
0.0371111	100.276	106.668	0.49231	7.27131	36.9334	25.38	20.45	0.05	-0.917097	0.07765	-39.9836	3.38539
0.0541111	99.9313	106.067	0.5	7.26426	36.9764	28.195	20.44	0.06	-0.76661	0.338461	-33.0932	14.6108
0.0701111	99.9466	105.425	0.49923	7.25922	36.9394	28.192	20.44	0.06	-0.766528	0.338425	-32.7827	14.4737
0.0871111	99.6819	104.924	0.5	7.25452	36.9455	28.252	20.44	0.06	-0.76816	0.339145	-32.5286	14.3615
0.104111	100.031	104.577	0.499996	7.24948	36.9395	28.248	20.44	0.06	-0.768051	0.339097	-32.2034	14.2179
0.120111	100.247	104.263	0.5	7.24578	37.0008	28.212	20.44	0.06	-0.767072	0.338665	-31.8639	14.068
0.137111	99.8387	104.062	0.5	7.2441	36.964	28.243	20.44	0.06	-0.767915	0.339037	-31.5845	13.9447
0.153111	100.051	103.915	0.507665	7.24142	36.9946	28.925	20.44	0.06	-0.786458	0.347224	-32.047	14.1489
0.170111	100.06	103.735	0.5	7.23974	37.0192	28.445	20.44	0.06	-0.773407	0.341462	-31.2046	13.7769
0.187111	99.8595	103.615	0.5	7.23671	37.0072	28.414	20.43	0.06	-0.453094	0.340898	-18.1008	13.6186
0.204111	99.7952	103.474	0.499999	7.23604	37.0437	28.365	20.43	0.06	-0.452313	0.34031	-17.8914	13.4611
0.220111	99.9464	103.421	0.486328	7.23302	36.9823	28.25	20.43	0.06	-0.450479	0.33893	-17.6536	13.2821
0.237111	99.84	103.341	0.5	7.23	37.0378	28.394	20.43	0.06	-0.452775	0.340658	-17.5687	13.2183
0.254111	99.9713	103.16	0.486502	7.22731	37.0253	28.139	20.43	0.07	-0.513383	0.589486	-19.724	22.6479
0.270111	99.7872	103.067	0.5	7.22597	36.964	28.377	20.43	0.07	-0.517725	0.594472	-19.7062	22.6275
0.287111	99.8928	103	0.499876	7.22361	36.9947	28.165	20.43	0.07	-0.513857	0.590031	-19.3662	22.2371
0.304111	100.085	102.947	0.5	7.22059	37.0439	28.358	20.43	0.07	-0.517378	0.594074	-19.3067	22.1688
0.320111	100.176	102.866	0.499898	7.21791	37.0007	28.262	20.43	0.07	-0.515627	0.592063	-19.0628	21.8887
0.337111	99.872	102.833	0.5	7.21488	37.0252	28.373	20.43	0.07	-0.517652	0.594388	-18.9491	21.7581
0.354111	100.047	102.766	0.5	7.2132	37.0316	28.342	20.43	0.06	-0.451946	0.340034	-16.3808	12.3245
0.370111	99.9226	102.713	0.5	7.21152	36.9762	28.227	20.43	0.06	-0.450112	0.338655	-16.1629	12.1606
0.387111	100.215	102.652	0.5	7.21018	37.0377	28.278	20.44	0.07	-0.833908	0.592621	-29.6494	21.0705
0.404111	99.5797	102.566	0.5	7.20716	36.9948	28.139	20.43	0.07	-0.513383	0.589486	-18.0733	20.7524
0.420111	100.302	102.459	0.5	7.20514	37.007	28.211	20.43	0.07	-0.514696	0.590995	-17.9514	20.6125
0.437111	99.7265	102.399	0.500475	7.20279	36.9947	28.573	20.43	0.07	-0.521301	0.598578	-18.0025	20.6712
0.454111	99.7981	102.278	0.5	7.2001	36.9886	28.406	20.47	0.07	-1.79639	0.595975	-61.4247	20.3784
0.470111	99.6516	102.151	0.499402	7.19775	36.976	28.182	20.44	0.07	-0.831077	0.590609	-28.1537	20.0076
0.487111	100.249	102.078	0.5	7.19574	36.9578	28.353	20.44	0.07	-0.836119	0.594193	-28.0453	19.9306
0.504111	100.071	101.998	0.499907	7.19406	36.9947	28.247	20.44	0.07	-0.832994	0.591971	-27.6651	19.6603
0.520111	100.732	101.904	0.5	7.19137	36.9887	28.423	20.44	0.07	-0.838184	0.59566	-27.5791	19.5992
0.537111	100.46	101.811	0.499999	7.18801	36.9763	28.325	20.44	0.07	-0.835294	0.593606	-27.2131	19.3392
0.554111	99.8681	101.717	0.5	7.18533	36.9517	28.386	20.44	0.07	-0.837093	0.594884	-27.0029	19.1898
0.570111	100.122	101.644	0.499998	7.18398	36.9824	28.342	20.43	0.07	-0.517086	0.593739	-16.5254	18.9751
0.587111	99.9111	101.523	0.5	7.1823	36.9886	28.394	20.43	0.07	-0.518035	0.594828	-16.3925	18.8225
0.604111	99.9608	101.517	0.5	7.17794	36.9824	28.394	20.43	0.07	-0.518035	0.594828	-16.2309	18.637
0.620111	100.2	101.283	0.495	7.17491	36.9762	28.27	20.43	0.07	-0.515773	0.592231	-16.0101	18.3834
0.637111	99.6321	101.216	0.5	7.17088	37.0008	28.326	20.43	0.07	-0.516794	0.593404	-15.8837	18.2383
0.652111	100.463	101.109	0.497567	7.16752	36.964	28.125	20.43	0.07	-0.513127	0.589193	-15.6337	17.9513
0.654111	99.9686	101.076	0.49923	7.16719	36.9945	28.138	20.43	0.07	-0.513364	0.589465	-15.6227	17.9387
0.670111	100.102	100.995	0.5	7.16316	37.0006	28.226	20.43	0.07	-0.51497	0.591309	-15.5262	17.8278
0.687111	99.994	100.895	0.5	7.16013	36.9825	28.204	20.44	0.07	-0.831726	0.59107	-24.8291	17.6449
0.704111	99.5147	100.762	0.5	7.15577	36.964	28.201	20.43	0.07	-0.514514	0.590785	-15.2081	17.4626
0.720111	100.399	100.735	0.500297	7.15409	37.0192	28.674	20.43	0.08	-0.589063	0.857435	-17.2501	25.1091
0.737111	99.8691	100.555	0.5	7.14771	37.013	28.375	20.44	0.07	-0.836768	0.594654	-24.2624	17.2422
0.754111	99.67	100.488	0.499995	7.14368	36.97	28.337	20.43	0.08	-0.58214	0.847358	-16.713	24.3273
0.770111	100.361	100.354	0.5	7.13864	37.0254	28.38	20.43	0.08	-0.583023	0.848644	-16.583	24.1381
0.787111	100.143	100.247	0.5	7.13595	37.0315	28.355	20.44	0.08	-0.901413	0.848152	-25.3863	23.8863
0.804111	99.8247	100.16	0.5	7.13125	36.9886	28.307	20.44	0.08	-0.899887	0.846716	-25.0935	23.6108
0.820111	100.111	100.053	0.5	7.12755	37.0192	28.398	20.43	0.08	-0.583393	0.849182	-16.1171	23.4599
0.837111	100.177	99.9666	0.497074	7.12353	37.0071	28.109	20.43	0.08	-0.577456	0.84054	-15.7958	22.9922
0.854111	100.063	99.9466	0.5	7.11782	37.019	28.349	20.43	0.08	-0.582386	0.847717	-15.7736	22.96
0.870111	100.23	99.7795	0.497481	7.11278	37.0439	28.174	20.43	0.08	-0.578791	0.842484	-15.5308	22.6065
0.887111	99.4997	99.686	0.5	7.10808	36.9885	28.405	20.43	0.08	-0.583537	0.849391	-15.5038	22.5672
0.904111	99.6911	99.5524	0.499976	7.10438	37.013	28.282	20.44	0.08	-0.899092	0.845968	-23.6522	22.2547
0.920111	100.102	99.4454	0.5	7.09934	37.0069	28.27	20.43	0.08	-0.580763	0.845354	-15.1363	22.0322
0.937111	100.185	99.2851	0.499994	7.09766	37.0192	28.28	20.44	0.08	-0.899029	0.845908	-23.2002	21.8293
0.954111	100.32	99.1314	0.5	7.09229	37.0438	28.219	20.43	0.08	-0.579716	0.843829	-14.8126	21.5611
0.970111	99.8036	99.0379	0.5	7.08725	37.0007	28.193	20.44	0.08	-0.896263	0.843306	-22.6883	21.3477
0.987111	100.389	98.931	0.5	7.08255	37.0746	28.191	20.43	0.08	-0.57914	0.842992	-14.516	21.1294
1.00411	100.31	98.7974	0.500036	7.07952	37.0256	28.595	20.44	0.08	-0.909043	0.85533	-22.5604	21.2274
1.02011	99.5902	98.6971	0.481126	7.07415	37.0068	28.231	20.43	0.08	-0.579962	0.844188	-14.2598	20.7564
1.03711	99.6848	98.6838	0.5	7.06945	37.0564	28.379	20.43	0.08	-0.583003	0.848614	-14.1933	20.6596
1.05411	100.226	98.47	0.497074	7.06508	37.0438	28.169	20.44	0.08	-0.8955	0.842588	-21.5862	20.3107
1.07011	100.084	98.3497	0.5	7.0587	37.0009	28.345	20.43	0.08	-0.582304	0.847597	-13.9063	20.2419
1.08711	100.417	98.2294	0.499894	7.05366	37.0316	28.19	20.44	0.08	-0.896168	0.843216	-21.1908	19.9387
1.10411	99.6763	98.1225	0.5	7.0493	37.0253	28.444	20.44	0.08	-0.904242	0.850814	-21.171	19.9201
1.12011	99.3493	97.9822	0.499968	7.04426	37.044	28.324	20.43	0.08	-0.581873	0.846969	-13.497	19.6461
1.13711	99.9499	97.7885	0.5	7.03855	37.0315	28.31	20.43	0.08	-0.581585	0.846551	-13.3573	19.4428
1.15411	99.7699	97.6682	0.5	7.03351	37.0316	28.382	20.43	0.08	-0.583064	0.848704	-13.2593	19.3001
1.17011	99.6876	97.5212	0.5	7.02914	37.0378	28.396	20.43	0.09	-0.648649	1.10344	-14.6139	24.8601
1.18711	99.7093	97.4811	0.5	7.02545	37.007	28.335	20.43	0.09	-0.647255	1.10107	-14.4387	24.5622
1.20411	99.7369	97.3208	0.49125	7.02176	37.0132	28.163	20.43	0.09	-0.643326	1.09438	-14.2096	24.1725
1.22011	99.9743	97.0335	0.5	7.0194	37.0438	28.223	20.43	0.09	-0.644697	1.09672	-14.1078	23.9992
1.23711	99.9875	96.8932	0.5	7.01705	36.9946	28.136	20.43	0.08	-0.578011	0.841347	-12.5238	18.2296
1.25411	100.292	96.8932	0.519799	7.01437	37.0129	28.951	20.43	0.08	-0.594753	0.865718	-12.7596	18.5727
1.27011	99.881	96.8397	0.5	7.01269	37.0132	28.315	20.43	0.09	-0.646799	1.10029	-13.7474	23.3861
1.28711	100.032	96.6259	0.5	7.01034	37.0132	28.423	20.43	0.09	-0.649266	1.10449	-13.6638	23.2439
1.30411	99.8499	96.7195	0.499961	7.00866	37.007	28.271	20.43	0.09	-0.645793	1.09858	-13.4567	22.8917
1.32011	99.8195	96.3653	0.5	7.00597	37.0377	28.389	20.43	0.09	-0.648489	1.10317	-13.3875	22.7739
1.33711	100.291	96.1449	0.499997	7.0016	37.0132	28.311	20.44	0.09	-0.965164	1.10042	-19.7286	22.4934
1.35411	99.8482	95.8776	0.5	6.99724	37.0561	28.414	20.43	0.09	-0.64906	1.10414	-13.1365	22.3469
1.37011	100.28	95.8175	0.499999	6.99388	37.0254	28.331	20.43	0.09	-0.647164	1.10091	-12.9765	22.0748
1.38711	99.7906	95.5435	0.5	6.9885	37.0439	28.309	20.44	0.09	-0.965096	1.10034	-19.1608	21.846
1.40311	99.6121	95.3097	0.5	6.98414	37.0378	28.465	20.44	0.09	-0.970414	1.10641	-19.0876	21.7625
1.42011	99.826	95.136	0.488438	6.9791	37.0254	28.243	20.44	0.09	-0.962846	1.09778	-18.752	21.38
1.43711	99.988	94.9622	0.5	6.97339	37.0745	28.36	20.43	0.09	-0.647826	1.10204	-12.4925	21.2514
1.45411	100.106	94.7551	0.499635	6.97003	37.0437	28.189	20.44	0.09	-0.961005	1.09568	-18.349	20.9205
1.47011	99.8064	94.5948	0.5	6.96466	37.0192	28.298	20.44	0.1	-1.02986	1.35345	-19.4812	25.6024
1.48711	100.421	94.4411	0.5	6.95861	37.0193	28.246	20.43	0.1	-0.710191	1.35065	-13.3018	25.2976
1.50411	100.021	94.254	0.5	6.95223	37.0253	28.235	20.43	0.1	-0.709914	1.35012	-13.1656	25.0384
1.52011	99.9281	94.087	0.51644	6.94518	37.0253	28.649	20.43	0.09	-0.654428	1.11327	-12.024	20.4544
1.53711	100.345	93.8866	0.5	6.93846	37.0253	28.553	20.43	0.09	-0.652235	1.10954	-11.8656	20.1849
1.55411	100.223	93.7462	0.499992	6.93309	36.9884	28.33	20.43	0.1	-0.712303	1.35466	-12.8306	24.4013
1.57011	99.8924	93.5324	0.5	6.92704	37.0193	28.452	20.43	0.1	-0.71537	1.3605	-12.7663	24.279
1.58711	100.497	93.332	0.5	6.91898	37.007	28.38	20.43	0.1	-0.71356	1.35705	-12.6085	23.9789
1.60311	99.8285	93.1449	0.5	6.91226	36.9945	28.259	20.43	0.09	-0.645519	1.09811	-11.3004	19.2234
1.62011	99.8024	92.9979	0.5	6.91125	37.0255	28.406	20.43	0.1	-0.714214	1.3583	-12.3797	23.5437
1.63711	100.036	92.8042	0.495521	6.95357	37.0131	28.163	20.43	0.1	-0.708104	1.34668	-12.1528	23.1123
1.65411	99.9758	92.5369	0.5	6.97574	36.9885	28.412	20.43	0.1	-0.714364	1.35858	-12.1394	23.0868
1.67011	99.9584	92.3498	0.497481	6.98951	36.9762	28.227	20.43	0.1	-0.709713	1.34974	-11.9484	22.7236
1.68711	99.8808	92.1494	0.5	7.00395	37.0315	28.386	20.43	0.1	-0.713711	1.35734	-11.8973	22.6264
1.70411	100.135	91.9156	0.499998	7.01537	36.9761	28.272	20.43	0.1	-0.710844	1.35189	-11.7327	22.3134
1.72011	99.9905	91.6483	0.5	7.02579	37.0069	28.332	20.43	0.1	-0.712353	1.35476	-11.6485	22.1532
1.73711	100.341	91.4679	0.499998	7.03485	37.0009	28.31	20.43	0.1	-0.7118	1.35371	-11.5247	21.9178
1.75411	100.121	91.2007	0.5	7.04426	36.9395	28.213	20.43	0.1	-0.709361	1.34907	-11.372	21.6274
1.77011	99.8035	90.92	0.5	7.05165	36.9948	28.215	20.43	0.1	-0.709411	1.34916	-11.2673	21.4283
1.78711	99.9301	90.7062	0.5	7.0587	37.0378	28.168	20.43	0.1	-0.70823	1.34692	-11.1377	21.1817
1.80411	100.393	90.5258	0.500113	7.06407	36.9884	28.573	20.43	0.1	-0.718412	1.36628	-11.1865	21.2745
1.82011	100.453	90.2653	0.486502	7.07247	36.9579	28.23	20.43	0.1	-0.709788	1.34988	-10.9496	20.824
1.83711	99.8297	89.9846	0.5	7.07785	36.9701	28.424	20.43	0.1	-0.714666	1.35916	-10.9162	20.7605
1.85411	99.7535	89.7708	0.496641	7.08322	36.9823	28.203	20.42	0.1	-0.391899	1.34827	-5.92707	20.3912
1.87011	99.9084	89.1896	0.5	7.0896	36.97	28.412	20.43	0.1	-0.714364	1.35858	-10.7038	20.3565
1.88711	98.3925	88.7085	0.499921	7.0943	37.0009	28.275	20.43	0.11	-0.775971	1.60539	-11.5123	23.8175
1.90411	100.163	88.3611	0.5	7.09901	37.0008	28.411	20.42	0.11	-0.460105	1.61276	-6.75881	23.691
1.92011	100.244	88.1205	0.499976	7.10371	37.0006	28.296	20.43	0.11	-0.776548	1.60658	-11.3014	23.3813
1.93711	100.105	88.1807	0.5	7.1074	36.9762	28.435	20.43	0.11	-0.780362	1.61448	-11.245	23.2645
1.95411	100.04	87.8667	0.5	7.11076	36.9886	28.375	20.43	0.11	-0.778716	1.61107	-11.1106	22.9866
1.97011	100.18	87.7865	0.5	7.11479	36.9946	28.399	20.43	0.11	-0.779374	1.61243	-11.0169	22.7926
1.98711	100.132	87.3923	0.5	7.11815	36.9823	28.367	20.43	0.11	-0.778496	1.61062	-10.896	22.5425
2.00411	99.9544	87.0381	0.495078	7.12218	37.0194	28.169	20.43	0.11	-0.773062	1.59937	-10.7133	22.1645
2.02011	100.258	86.7976	0.5	7.12655	36.9701	28.309	20.43	0.11	-0.776904	1.60732	-10.6666	22.0679
2.03711	100.119	86.4702	0.499124	7.1289	37.0008	28.211	20.42	0.11	-0.456867	1.60141	-6.21078	21.77
2.05311	100.368	86.203	0.5	7.13192	36.9886	28.206	20.42	0.11	-0.456786	1.60113	-6.15206	21.5642
2.07011	99.7156	85.8556	0.500009	7.13562	36.9578	28.671	20.42	0.11	-0.464316	1.62752	-6.19184	21.7036
2.08711	100.559	85.1941	0.5	7.13729	36.9947	28.454	20.42	0.11	-0.460802	1.6152	-6.08441	21.3271
2.10411	99.816	84.7665	0.499891	7.13965	36.964	28.377	20.43	0.11	-0.778771	1.61118	-10.1815	21.0643
2.12011	100.177	84.7331	0.500012	7.1514	36.9824	24.399	20.42	0.11	-0.395133	1.38502	-5.11795	17.9394
2.13711	99.7769	84.3255	0.5	7.15308	37.0131	28.182	20.42	0.11	-0.456397	1.59976	-5.85321	20.5167
2.15411	100.068	84.0315	0.5	7.15678	36.9579	28.451	20.42	0.11	-0.461678	1.61828	-5.86258	20.5495
2.17011	99.9778	83.6641	0.499999	7.15443	37.0193	28.388	20.42	0.11	-0.460656	1.61469	-5.78724	20.2855
2.18711	99.78	83.2431	0.49125	7.1514	37.0006	28.313	20.42	0.11	-0.459439	1.61043	-5.7066	20.0028
2.20411	99.7581	82.9959	0.5	7.15039	37.0193	28.42	20.42	0.12	-0.52666	1.87171	-6.46747	22.985
2.22011	100.024	82.5216	0.493064	7.15006	36.9823	28.169	20.42	0.12	-0.522008	1.85518	-6.34201	22.5391
2.23711	99.907	82.2142	0.5	7.15006	36.9701	28.423	20.42	0.12	-0.526715	1.87191	-6.32674	22.4848
2.25311	99.7892	81.9937	0.499897	7.15039	37.0007	28.245	20.42	0.12	-0.523417	1.86019	-6.2201	22.1058
2.27011	100.003	81.6062	0.5	7.15241	36.9946	28.316	20.42	0.12	-0.524732	1.86487	-6.16513	21.9105
2.28711	99.7153	81.359	0.499967	7.15342	36.9762	28.311	20.42	0.12	-0.52464	1.86454	-6.09425	21.6586
2.30411	100.446	80.9514	0.5	7.15409	37.0499	28.253	20.42	0.12	-0.523565	1.86072	-6.0129	21.3695
2.32011	100.368	80.3902	0.5	7.15745	37.0253	28.24	20.51	0.12	-3.3914	1.86331	-38.5334	21.1711
2.33711	99.7022	80.0227	0.501232	7.15879	36.9516	28.86	20.43	0.12	-0.860164	1.90108	-9.66261	21.3557
2.35411	100.04	79.6419	0.5	7.16013	37.0377	28.479	20.42	0.12	-0.527753	1.8756	-5.86136	20.8309
2.37011	100.123	79.2744	0.5	7.16013	37.0501	28.442	20.43	0.12	-0.847705	1.87355	-9.31448	20.5863
2.38711	100.152	78.927	0.5	7.16114	36.9762	28.417	20.42	0.12	-0.526604	1.87152	-5.72074	20.3312
2.40411	100.338	78.5194	0.48267	7.16282	37.0192	28.318	20.43	0.13	-0.909324	2.11976	-9.76655	22.7672
2.42011	100.365	78.0049	0.5	7.16349	36.9945	28.462	20.43	0.13	-0.913947	2.13054	-9.71157	22.6391
2.43711	99.9412	77.6308	0.497598	7.16484	36.9824	28.228	20.42	0.12	-0.523102	1.85907	-5.49552	19.5307
2.45311	100.271	77.417	0.5	7.16584	36.9762	28.498	20.42	0.13	-0.593786	2.13282	-6.1716	22.1678
2.47011	100.223	77.0295	0.499835	7.16752	37.0316	28.314	20.42	0.13	-0.589952	2.11905	-6.06233	21.7753
2.48711	99.9292	76.6353	0.5	7.16853	37.0008	28.475	20.42	0.13	-0.593306	2.1311	-6.02777	21.6511
2.50411	100.006	76.1141	0.49999	7.1692	36.9884	28.362	20.42	0.12	-0.525585	1.8679	-5.27928	18.7622
2.52011	100.228	75.74	0.5	7.17021	37.007	28.421	20.42	0.13	-0.592181	2.12706	-5.88481	21.1376
2.53711	100.181	75.2723	0.499999	7.17189	36.9946	28.401	20.42	0.13	-0.591764	2.12556	-5.81408	20.8836
2.55411	99.9814	74.5908	0.5	7.17458	36.9946	28.299	20.41	0.13	-0.270645	2.11751	-2.62898	20.569
2.57011	99.9943	74.0162	0.5	7.17525	37.0008	28.31	20.41	0.13	-0.27075	2.11833	-2.60196	20.3576
2.58711	99.8234	73.7489	0.5	7.17592	37.0131	28.219	20.42	0.13	-0.587972	2.11194	-5.58655	20.0663
2.60411	100.033	73.7289	0.501126	7.17726	37.0378	28.846	20.41	0.13	-0.275877	2.15844	-2.59153	20.276
2.62011	100.214	73.2879	0.496797	7.17995	37.007	28.275	20.41	0.13	-0.270416	2.11571	-2.51315	19.6627
2.63711	99.8899	72.5797	0.5	7.18062	37.0684	28.531	20.41	0.13	-0.272864	2.13487	-2.50719	19.6161
2.65411	99.9257	72.1855	0.499203	7.18062	37.0315	28.339	20.41	0.13	-0.271028	2.1205	-2.46212	19.2635
2.67011	99.9292	71.4906	0.5	7.18197	36.9763	28.48	20.41	0.13	-0.272376	2.13105	-2.448	19.153
2.68711	100.323	71.21	0.499986	7.1823	37.0006	28.379	20.41	0.13	-0.27141	2.1235	-2.4117	18.8689
2.70411	100.007	70.7156	0.5	7.18264	37.0069	28.525	20.41	0.14	-0.338517	2.39066	-2.97393	21.0024
2.72011	99.7313	70.1543	0.499995	7.18365	37.0008	28.416	20.41	0.13	-0.271764	2.12627	-2.36205	18.4805
2.73711	99.7896	69.5196	0.5	7.18432	37.0377	28.495	20.41	0.14	-0.338161	2.38815	-2.90586	20.5216
2.75411	100.196	68.7847	0.5	7.18701	37.007	28.427	20.41	0.14	-0.337354	2.38245	-2.8661	20.2409
2.77011	100.065	68.7713	0.5	7.186	37.013	28.426	20.41	0.14	-0.337342	2.38237	-2.83545	20.0244
2.78711	100.469	68.1232	0.5	7.18835	36.9884	28.423	20.41	0.14	-0.337307	2.38212	-2.80305	19.7956
2.80411	100.034	67.6422	0.49231	7.18969	37.013	28.263	20.4	0.14	-0.0168518	2.36826	-0.138454	19.4576
2.82011	99.9217	67.1143	0.5	7.18935	37.0376	28.384	20.41	0.14	-0.336844	2.37885	-2.738	19.3362
2.83711	100.054	66.6667	0.499883	7.18868	37.0437	28.225	20.41	0.14	-0.334957	2.36552	-2.69184	19.0102
2.85311	100.093	66.1054	0.5	7.18868	37.0008	28.275	20.4	0.14	-0.0168589	2.36926	-0.13404	18.8373
2.87011	99.8067	65.5576	0.519973	7.18868	36.9701	28.972	20.4	0.15	-0.0839821	2.68796	-0.660157	21.1292
2.88711	99.8884	64.9896	0.5	7.18969	37.0007	28.536	20.4	0.15	-0.0827183	2.64751	-0.64286	20.5756
2.90411	100.002	64.7959	0.499986	7.19003	36.9578	28.353	20.4	0.14	-0.0169055	2.3758	-0.129896	18.2549
2.92011	99.9435	64.1077	0.5	7.1907	37.007	28.466	20.4	0.14	-0.0169728	2.38527	-0.129024	18.1323
2.93711	98.4864	63.5465	0.5	7.1907	37.0562	28.387	20.4	0.15	-0.0822863	2.63368	-0.618439	19.794
2.95411	100.335	63.0053	0.5	7.19171	36.9884	28.425	20.4	0.15	-0.0823965	2.63721	-0.612256	19.5961
2.97011	99.8598	62.5509	0.5	7.19271	36.9516	28.376	20.4	0.15	-0.0822545	2.63266	-0.604685	19.3537
2.98711	99.8797	62.0098	0.49125	7.19238	37.007	28.292	20.4	0.15	-0.082011	2.62487	-0.596068	19.078
3.00411	99.7726	61.4485	0.5	7.19271	37.0131	28.485	20.4	0.15	-0.0825704	2.64278	-0.593339	18.9906
3.02011	99.6348	61.0209	0.494798	7.19171	37.0193	28.187	20.39	0.15	0.235961	2.61465	1.67751	18.5882
3.03711	99.9963	60.4864	0.499999	7.18667	37.007	28.418	20.4	0.15	-0.0823762	2.63656	-0.579003	18.5317
3.05411	100.395	59.8183	0.499897	7.16249	36.9824	28.239	20.4	0.15	-0.0818573	2.61995	-0.568841	18.2065
3.07011	99.9984	59.384	0.5	7.143	37.013	28.365	20.4	0.16	-0.147549	2.88654	-1.01441	19.8453
3.08711	100.089	58.8896	0.499983	7.13091	36.9884	28.306	20.39	0.16	0.171815	2.88003	1.16787	19.5763
3.10411	99.877	58.1346	0.5	7.1205	36.97	28.297	20.4	0.16	-0.147195	2.87962	-0.989194	19.3519
3.12011	99.3325	57.6067	0.5	7.1111	37.0252	28.238	20.39	0.16	0.171403	2.87311	1.1396	19.1023
3.13711	99.9805	57.1056	0.519964	7.10438	37.007	28.969	20.39	0.16	0.17584	2.94749	1.15586	19.3749
3.15311	100.015	56.6446	0.5	7.09833	36.9822	28.475	20.39	0.16	0.172841	2.89722	1.12404	18.8415
3.17011	100.281	56.0166	0.486328	7.08792	37.0377	28.3	20.39	0.16	0.171779	2.87942	1.10448	18.5137
3.18711	100.179	55.4353	0.5	7.08087	37.007	28.341	20.39	0.16	0.172028	2.88359	1.09356	18.3306
3.20311	99.8999	55.0678	0.493064	7.07382	37.0254	28.261	20.39	0.16	0.171542	2.87545	1.07884	18.084
3.22011	100.317	54.5934	0.5	7.0624	36.9762	28.451	20.39	0.16	0.172695	2.89478	1.0738	17.9994
3.23711	99.8499	53.8718	0.499572	7.054	36.97	28.228	20.39	0.16	0.171342	2.87209	1.05332	17.6561
3.25411	100.395	53.1903	0.5	7.04459	37.0194	28.478	21.08	0.16	-22.1666	2.93333	-134.726	17.8284
3.27011	99.8862	52.7026	0.499679	7.0362	37.0193	28.272	20.39	0.16	0.171609	2.87657	1.0319	17.2971
3.28711	99.9068	52.0011	0.5	7.02444	36.9332	28.437	20.39	0.16	0.17261	2.89336	1.02617	17.201
3.30411	100.529	51.2327	0.499998	7.01907	36.9824	28.366	20.39	0.16	0.172179	2.88613	1.01202	16.9638
3.32011	99.8551	50.5378	0.5	7.01907	37.0928	28.399	20.39	0.16	0.17238	2.88949	1.00239	16.8025
3.33711	99.9925	50.01	0.499998	7.01638	36.9886	28.34	20.39	0.16	0.172022	2.88349	0.988985	16.5777
3.35311	100.349	49.2817	0.5	7.01034	36.9884	28.258	20.39	0.17	0.106476	3.12912	0.605624	17.7981
3.37011	100.274	48.6537	0.5	7.00026	37.0191	28.298	20.38	0.17	0.425562	3.133	2.39315	17.6184
3.38711	100.206	48.0524	0.5	6.98884	37.0316	28.225	20.38	0.17	0.424464	3.12492	2.35995	17.374
3.40411	99.0053	47.2373	0.519366	6.9791	37.0193	28.852	20.38	0.17	0.433893	3.19434	2.38506	17.5589
3.42011	99.7979	46.7495	0.494799	6.96533	37.0314	28.343	20.38	0.17	0.426238	3.13798	2.318	17.0652
3.43711	100.113	46.1816	0.5	6.95962	37.0254	28.433	20.38	0.17	0.427592	3.14795	2.29903	16.9256
3.45411	99.8359	45.5536	0.485555	6.95156	37.0316	28.181	20.38	0.17	0.423802	3.12005	2.25286	16.5856
3.47011	100.6	44.705	0.5	6.94316	36.9947	28.442	20.37	0.17	0.748144	3.1484	3.9346	16.5579
3.48711	99.8455	44.1572	0.499679	6.93611	36.9947	28.208	20.37	0.17	0.741988	3.1225	3.85805	16.2358
3.50411	100.029	43.2752	0.5	6.93678	37.0314	28.459	20.37	0.18	0.683161	3.40606	3.51195	17.5096
3.52011	100.131	42.6605	0.499858	6.93376	37.0315	28.313	20.37	0.18	0.679656	3.38859	3.45668	17.2341
3.53711	100.128	41.6917	0.5	6.92906	37.0622	28.434	20.37	0.17	0.747933	3.14751	3.76087	15.8268
3.55411	99.913	40.9501	0.499999	6.92838	37.0439	28.378	20.37	0.17	0.74646	3.14131	3.71096	15.6168
3.57011	100.602	40.2285	0.5	6.92973	37.0131	28.473	20.37	0.18	0.683497	3.40773	3.36172	16.7607
3.58711	99.7656	39.4201	0.5	6.92771	36.9884	28.341	20.37	0.18	0.680328	3.39194	3.30825	16.4941
3.60311	100.214	38.645	0.499844	6.92771	36.9946	28.38	20.37	0.18	0.681264	3.3966	3.27749	16.3407
3.62011	99.1892	37.9435	0.5	6.92738	36.9825	28.348	20.37	0.18	0.680496	3.39277	3.23672	16.1375
3.63711	99.8127	37.262	0.5	6.9267	37.0437	28.211	20.37	0.18	0.677207	3.37638	3.18461	15.8776
3.65411	99.5493	36.2598	0.5	6.9257	37.0255	28.297	20.37	0.18	0.679272	3.38667	3.15815	15.7457
3.67011	100.12	35.7186	0.5	6.92133	37.007	28.206	20.36	0.18	0.996876	3.382	4.58334	15.5494
3.68711	100.29	35.2442	0.500048	6.92906	37.0008	23.992	20.38	0.18	0.30622	2.8777	1.39078	13.0699
3.70411	100.571	34.5427	0.489106	6.92301	36.97	27.971	20.36	0.18	0.98857	3.35382	4.43525	15.047
3.72011	100.067	33.6741	0.5	6.90554	36.9577	28.448	20.36	0.18	1.00543	3.41101	4.45923	15.1284
3.73711	100.183	32.6451	0.499894	6.8995	36.9762	28.256	20.36	0.18	0.998643	3.38799	4.37526	14.8435
3.75411	99.8229	31.6095	0.5	6.89614	36.9885	28.446	20.36	0.18	1.00536	3.41077	4.35111	14.7616
3.77011	100.192	30.8813	0.499948	6.89883	36.9701	28.394	20.36	0.18	1.00352	3.40454	4.29341	14.5658
3.78711	99.8869	29.9258	0.5	6.89883	36.9515	28.411	20.35	0.18	1.32478	3.406	5.59894	14.3948
3.80311	113.157	29.5851	0.499999	6.8958	36.9455	28.345	20.35	0.19	1.25648	3.65335	5.24949	15.2634
3.82011	111.06	29.9392	0.5	6.89412	37.0131	28.466	20.36	0.19	0.940519	3.66956	3.88161	15.1446
3.83711	114.441	29.7722	0.5	6.88942	36.9885	28.426	20.35	0.19	1.26007	3.66379	5.1372	14.9369
3.85411	117.203	29.7187	0.49125	6.88002	36.9455	28.298	20.35	0.19	1.2544	3.64729	5.05186	14.6888
3.87011	119.349	29.8056	0.5	6.86692	36.9947	28.355	20.35	0.19	1.25693	3.65464	5.00407	14.5498
3.88711	119.551	29.8724	0.488438	6.8508	36.9763	28.204	20.34	0.19	1.56853	3.63457	6.16864	14.2939
3.90411	122.042	29.6586	0.5	6.82863	36.9515	28.288	20.35	0.19	1.25396	3.64601	4.87154	14.1645
3.92011	124.275	29.5717	0.499963	6.80646	36.9516	28.284	20.34	0.19	1.57297	3.64488	6.04091	13.9979
3.93711	126.656	29.712	0.505	6.79101	36.9884	28.278	20.34	0.19	1.57264	3.64411	5.96617	13.8248
3.95411	126.699	29.839	0.500048	6.78362	36.9825	28.582	20.34	0.19	1.58955	3.68328	5.95696	13.8034
3.97011	127.965	29.7655	0.5	6.77825	36.9576	28.414	20.34	0.19	1.5802	3.66164	5.85413	13.5651
3.98711	129.805	29.5517	0.499999	6.76448	37.0377	28.382	20.34	0.19	1.57842	3.65751	5.77641	13.385
4.00411	131.906	29.6519	0.5	6.74802	36.9948	28.459	20.34	0.19	1.58271	3.66743	5.72163	13.2581
4.02011	134.397	29.3713	0.5	6.73123	37.0193	28.42	20.34	0.2	1.51518	3.91838	5.41478	14.0031
4.03711	100.272	37.0749	0.5	6.72216	36.9884	28.385	20.33	0.2	1.83361	3.91291	6.47307	13.8135
4.05411	99.8612	29.525	0.5	6.73257	37.0316	28.46	20.34	0.2	1.51731	3.9239	5.29129	13.6837
4.07011	134.37	25.4025	0.488438	6.74097	36.9763	28.248	20.34	0.2	1.50601	3.89467	5.19173	13.4263
4.08711	154.608	25.5362	0.5	6.74063	37.0252	28.425	20.33	0.2	1.8362	3.91843	6.25302	13.3439
4.10411	157.147	29.712	0.49943	6.73895	37.0315	28.247	20.33	0.2	1.8247	3.89389	6.13828	13.099
4.12011	150.637	31.9971	0.5	6.73559	36.9945	28.416	20.32	0.2	2.15619	3.91655	7.17034	13.0244
4.13711	141.559	32.1307	0.499996	6.72652	37.0008	28.375	20.32	0.2	2.15308	3.91089	7.0729	12.8474
4.15311	124.669	33.3935	0.5	6.72854	37.0067	28.347	20.32	0.2	2.15095	3.90703	6.985	12.6877
4.17011	135.142	27.6609	0.499999	6.72753	37.0008	28.349	20.32	0.2	2.1511	3.90731	6.90053	12.5343
4.18711	149.265	26.4048	0.5	6.72384	36.9886	28.277	20.33	0.2	1.82664	3.89803	5.7884	12.3524
4.20311	157.776	27.5406	0.5	6.72182	37.0252	28.232	20.36	0.2	0.867765	3.89374	2.71835	12.1975
4.22011	159.645	29.4181	0.500011	6.72451	37.0254	28.649	20.32	0.2	2.17387	3.94866	6.72701	12.2191
4.23711	157.978	30.4336	0.5	6.72283	37.0376	28.457	20.32	0.2	2.1593	3.9222	6.60065	11.9896
4.25411	156.575	30.4537	0.495	6.72115	36.9887	28.236	20.32	0.2	2.14253	3.89174	6.46973	11.7518
4.27011	156.88	29.7454	0.5	6.7188	36.9946	28.454	20.32	0.2	2.15907	3.92178	6.44502	11.7069
4.28711	157.691	29.1107	0.496797	6.71208	37.0009	28.239	20.32	0.2	2.14276	3.89215	6.31852	11.4771
4.30411	161.724	29.251	0.5	6.70402	37.0499	28.476	20.31	0.2	2.48191	3.92417	7.22958	11.4308
4.32011	159.152	30.0461	0.499306	6.70738	37.0009	28.272	20.31	0.2	2.46413	3.89606	7.09559	11.2189
4.33711	161.357	28.9838	0.5	6.69697	37.0006	28.517	20.31	0.2	2.48548	3.92982	7.07002	11.1785
4.35411	162.408	30.1129	0.499986	6.68891	37.05	28.349	20.31	0.2	2.47084	3.90667	6.94288	10.9775
4.37011	163.19	28.9303	0.5	6.68488	37.0192	28.442	20.3	0.2	2.79965	3.91884	7.77672	10.8856
4.38711	167.739	28.4426	0.49999	6.67682	36.9823	28.371	20.3	0.2	2.79266	3.90906	7.66295	10.7263
4.40411	169.952	29.0372	0.5	6.64995	37.007	28.405	20.3	0.2	2.796	3.91375	7.57882	10.6085
4.42011	169.516	30.0662	0.5	6.62509	36.9947	28.364	20.29	0.2	3.11165	3.90746	8.33781	10.4702
4.43711	169.797	30.0595	0.5	6.61267	37.0008	28.235	20.29	0.2	3.0975	3.88968	8.19894	10.2958
4.45411	170.841	29.4314	0.5	6.60393	36.9947	28.254	20.29	0.2	3.09958	3.8923	8.10466	10.1774
4.47011	170.391	30.8813	0.5	6.59722	37.0314	28.195	20.29	0.2	3.09311	3.88417	7.99512	10.0399
4.48711	169.316	28.9236	0.500272	6.5418	37.0437	28.721	20.29	0.2	3.15082	3.95664	8.04521	10.1028
4.50411	173.836	29.7254	0.495729	6.47664	37.0621	28.286	20.29	0.2	3.10309	3.89671	7.82698	9.82873
4.52011	175.809	28.79	0.5	6.52332	36.9824	28.502	20.29	0.21	3.06147	4.18308	7.63356	10.4302
4.53711	173.646	28.9236	0.499955	6.6523	37.0313	28.312	20.28	0.21	3.36019	4.15452	8.27648	10.233
4.55411	176.034	28.6764	0.5	6.68051	37.0193	28.483	20.28	0.21	3.38048	4.17962	8.22519	10.1696
4.57011	181.193	27.5272	0.499999	6.69865	37.0253	28.385	20.28	0.21	3.36885	4.16524	8.10302	10.0186
4.58711	184.126	28.3624	0.5	6.71208	37.0438	28.417	20.28	0.21	3.37265	4.16993	8.01348	9.90785
4.60411	185.565	30.1664	0.5	6.72787	37.0191	28.314	20.28	0.21	3.36042	4.15482	7.88732	9.75186
4.62011	183.869	30.0127	0.5	6.74601	37.0317	28.426	20.27	0.21	3.69404	4.17058	8.57108	9.67675
4.63711	185.055	29.3512	0.5	6.76045	37.0314	28.364	20.27	0.21	3.68599	4.16148	8.44836	9.5382
4.65411	188.183	28.5963	0.48267	6.77254	36.9516	28.385	20.26	0.21	4.0085	4.16389	9.07582	9.42764
4.67011	190.529	28.6965	0.5	6.7853	37.0131	28.508	20.26	0.21	4.02587	4.18193	9.01076	9.36005
4.68711	191.815	28.9904	0.498631	6.79236	37.0193	28.31	20.25	0.21	4.31677	4.15222	9.54434	9.1805
4.70311	191.197	31.0483	0.5	6.80109	37.0499	28.367	20.25	0.21	4.32546	4.16058	9.45403	9.09364
4.72011	188.216	32.2576	0.508741	6.81452	37.0622	23.801	20.23	0.21	4.16518	3.48976	8.99297	7.53467
4.73711	171.885	35.0839	0.5	6.82359	37.0622	27.55	20.24	0.21	4.52021	4.04824	9.6431	8.63625
4.75411	157.744	32.418	0.500845	6.82628	37.0008	28.852	20.24	0.21	4.73383	4.23956	9.99783	8.95393
4.77011	176.542	20.6321	0.5	6.82594	37.0071	28.527	20.25	0.21	4.35863	4.19248	9.11873	8.77113
4.78711	200.665	17.0642	0.500036	6.82661	36.9885	27.088	20.25	0.21	4.13877	3.981	8.57215	8.24538
4.80411	213.243	22.7968	0.5	6.82729	37.0131	28.474	20.22	0.21	5.31412	4.18266	10.8964	8.57642
4.82011	211.42	31.2153	0.5	6.8293	37.0008	28.481	20.21	0.21	5.63653	4.18302	11.4487	8.49638
4.83711	203.55	35.625	0.484746	6.83703	37.0192	28.381	20.2	0.21	5.93658	4.16766	11.9376	8.38051
4.85411	196.937	34.2954	0.5	6.84173	37.0008	28.484	20.2	0.21	5.95813	4.18278	11.8611	8.3268
4.87011	194.299	31.3222	0.482002	6.84442	37.007	28.245	20.21	0.21	5.58983	4.14835	11.0231	8.18051
4.88711	191.396	34.0616	0.5	6.84542	36.9885	28.464	20.22	0.21	5.31225	4.18119	10.3709	8.1628
4.90411	191.7	27.2332	0.499411	6.84542	36.9761	28.237	20.22	0.21	5.26988	4.14785	10.1853	8.01671
4.92011	202.807	23.4583	0.5	6.84744	36.9638	28.429	20.22	0.21	5.30572	4.17605	10.158	7.99522
4.93711	207.892	24.9549	0.499942	6.8508	36.9824	28.26	20.21	0.21	5.5928	4.15056	10.6005	7.86693
4.95411	212.354	28.6898	0.5	6.85147	36.97	28.298	20.2	0.21	5.91922	4.15547	11.107	7.79746
4.97011	210.894	31.1552	0.5	6.85113	37.0008	28.244	20.2	0.22	5.84348	4.40212	10.8617	8.1825
4.98711	183.234	45.5201	0.5	6.85046	36.9884	28.28	20.2	0.22	5.85093	4.40773	10.7667	8.11099
5.00411	169.548	33.8812	0.5	6.84878	36.9762	28.177	20.21	0.22	5.51203	4.39237	10.0417	8.00189
5.02011	185.881	20.5519	0.503559	6.84744	36.9824	28.979	20.22	0.21	5.40836	4.25684	9.76002	7.68197
5.03711	210.208	14.6389	0.5	6.8461	36.9638	28.663	20.22	0.21	5.34939	4.21043	9.55704	7.5222
5.05411	224.737	20.9528	0.484746	6.84811	36.927	28.301	20.2	0.21	5.91985	4.15591	10.4704	7.35054
5.07011	204.227	40.3755	0.5	6.84811	37.0009	28.536	20.18	0.22	6.54705	4.44621	11.4707	7.78995
5.08711	193.879	35.5115	0.499074	6.85751	36.9762	28.32	20.18	0.22	6.4975	4.41255	11.27	7.65366
5.10411	195.049	28.7566	0.5	6.878	37.0007	28.474	20.19	0.22	6.21199	4.43726	10.6671	7.61953
5.12011	203.447	23.2979	0.499572	6.88472	36.9455	28.407	20.2	0.22	5.87721	4.42752	9.99714	7.53122
5.13711	214.216	24.0596	0.5	6.89077	37.007	28.549	20.19	0.22	6.22835	4.44894	10.4885	7.49197
5.15411	219.643	26.1442	0.499999	6.89648	37.0069	28.404	20.19	0.22	6.19672	4.42635	10.3308	7.37937
5.17011	221.937	28.0818	0.5	6.90017	36.9515	28.591	20.98	0.23	-19.5398	4.7725	-32.2689	7.88154
5.18711	223.019	29.3245	0.5	6.90454	37.0253	28.521	20.17	0.23	6.79995	4.70021	11.1175	7.68451
5.20311	219.377	33.2131	0.5	6.91293	36.964	28.476	20.17	0.24	6.72437	4.94949	10.8904	8.01588
5.22011	219.1	26.6854	0.5	6.92536	36.9948	26.674	20.17	0.24	6.29884	4.63628	10.0992	7.43353
5.23711	165.479	58.4219	0.5	6.922	37.0009	28.11	20.17	0.24	6.70553	4.93563	10.6437	7.83434
5.25411	129.802	38.204	0.5	6.9173	37.0009	28.288	20.19	0.23	6.16909	4.71077	9.67054	7.3845
5.27011	153.544	23.2378	0.5	6.91461	36.9946	28.228	20.22	0.22	5.25669	4.44584	8.14389	6.88769
5.28711	187.228	13.8371	0.519887	6.91327	37.0376	28.929	20.23	0.21	5.12445	4.29347	7.84037	6.56897
5.30411	215.245	9.64789	0.5	6.91428	36.964	28.4	20.22	0.21	5.35428	4.21427	8.09023	6.3677
5.32011	234.139	20.3782	0.5	6.91529	37.0253	22.808	20.19	0.21	5.07908	3.38284	7.58462	5.05162
5.33711	232.29	30.0394	0.499992	6.91663	37.0069	27.792	20.16	0.22	7.07374	4.37299	10.432	6.44908
5.35411	224.807	36.8811	0.5	6.91797	37.0069	28.482	20.15	0.24	7.44246	4.99939	10.8394	7.28126
5.37011	211.247	39.4067	0.5	6.92066	37.0498	28.442	20.16	0.24	7.10841	4.99315	10.2318	7.1871
5.38711	192.442	43.1483	0.5	6.92099	37.0131	28.509	20.18	0.24	6.47619	5.00647	9.20596	7.11674
5.40411	184.052	32.9725	0.5	6.92066	37.0314	28.47	20.19	0.24	6.14318	5.0004	8.62408	7.0198
5.42011	196.949	20.9795	0.5	6.92066	37.007	28.441	20.19	0.23	6.20246	4.73625	8.60544	6.57118
5.43711	221.983	12.895	0.5	6.92502	36.9947	28.513	20.19	0.23	6.21816	4.74824	8.52003	6.50596
5.45411	241.411	14.6255	0.495863	6.92603	37.0009	28.272	20.16	0.23	7.13092	4.70588	9.64929	6.36781
5.47011	249.09	23.7255	0.5	6.92771	36.9945	28.546	20.12	0.25	8.36751	5.26814	11.1901	7.04525
5.48711	247.036	31.9503	0.498766	6.93141	37.0253	28.309	20.11	0.27	8.49008	5.73912	11.213	7.57974
5.50411	238.628	37.5025	0.5	6.93208	37.0255	28.445	20.1	0.28	8.78907	6.02488	11.4636	7.85829
5.52011	229.574	36.9747	0.499997	6.93376	37.0376	28.39	20.11	0.3	8.31904	6.53153	10.7236	8.41945
5.53711	226.629	32.271	0.5	6.93342	36.9946	28.348	20.12	0.3	7.98424	6.52283	10.1642	8.30378
5.55311	228.545	31.4291	0.5	6.94619	37.0191	28.504	20.12	0.29	8.09362	6.29893	10.1829	7.92494
5.57011	213.411	40.3421	0.500002	6.9576	37.0068	24.518	20.13	0.29	6.68291	5.4189	8.30356	6.73303
5.58711	209.59	30.8211	0.5	6.95223	37.0192	28.25	20.13	0.28	7.76503	5.98628	9.52824	7.34559
5.60411	218.931	20.8459	0.5	6.94316	37.0068	28.398	20.13	0.28	7.88602	6.07956	9.55881	7.36916
5.62011	238.618	15.3404	0.5	6.93645	37.0069	28.392	20.12	0.28	8.21059	6.07735	9.8817	7.31428
5.63711	251.54	19.376	0.481502	6.93208	37.0192	28.18	20.1	0.29	8.73152	6.28952	10.4295	7.51264
5.65411	254.678	28.0417	0.5	6.9304	37.0009	28.512	20.08	0.3	9.42334	6.62412	11.1712	7.85275
5.67011	247.003	38.4913	0.498175	6.93745	37.05	12.258	20.02	0.32	4.83877	3.07088	5.6956	3.61466
5.68711	235.367	37.9635	0.5	6.93577	37.007	26.794	20.08	0.34	8.60754	7.21201	10.0555	8.42518
5.70411	228.386	36.4803	0.499948	6.93074	37.0192	28.146	20.09	0.34	8.80906	7.65579	10.2134	8.87628
5.72011	225.781	28.329	0.5	6.92637	36.9947	28.351	20.1	0.33	8.61036	7.4487	10.0124	8.66162
5.73711	234.709	23.338	0.499898	6.92301	37.056	28.511	20.1	0.32	8.72572	7.22534	10.1784	8.4282
5.75411	245.41	22.0017	0.5	6.922	36.9883	28.476	20.09	0.32	9.04562	7.2154	10.5846	8.44298
5.77011	250.283	29.0573	0.5	6.92167	37.0008	28.489	20.08	0.33	9.31383	7.48276	10.9305	8.78163
5.78711	244.531	41.2374	0.5	6.92032	37.0131	28.365	20.07	0.34	9.53621	7.71311	11.2266	9.08031
5.80311	229.855	33.2732	0.5	6.91965	37.019	28.357	20.07	0.35	9.46723	7.97493	11.1782	9.41621
5.82011	0	24.7678	0.5	6.93174	36.9763	6.008	20.06	0.35	2.07556	1.6894	2.45834	2.00097
5.83711	0	96.9466	0.500085	7.15913	36.4045	0.267	20.08	0.34	0.0866651	0.0726142	0.10297	0.0862753
5.85411	0	101.824	0.480845	7.93768	35.8639	-0.031	20.08	0.34	-0.0100622	-0.00843086	-0.0119927	-0.0100483
5.87011	0	101.684	0.5	7.83356	35.4581	-0.032	20.08	0.33	-0.0104617	-0.00840494	-0.0125055	-0.010047
5.88711	0	101.697	0.499811	7.74589	35.237	8.307	20.1	0.34	2.50343	2.25986	3.00188	2.70982
5.90411	0	101.751	0.5	7.69417	34.985	17.454	20.25	0.24	2.62627	3.13224	3.15905	3.76767
5.92011	0	103.895	0.499961	7.7207	34.739	26.123	20.34	0.21	1.37695	3.96466	1.66117	4.78301
5.93711	0	104.57	0.5	7.72104	34.4687	26.718	20.39	0.2	-0.0868953	3.80938	-0.10516	4.61007
5.95411	0	104.71	0.499999	7.68208	34.2536	26.765	20.41	0.18	-0.584359	3.31878	-0.709399	4.02893
5.97011	0	104.704	0.5	7.62397	34.0567	26.846	20.42	0.16	-0.77141	2.82952	-0.939235	3.4451
5.98711	0	104.55	0.499999	7.58031	33.9401	26.732	20.43	0.13	-0.888734	2.07177	-1.08547	2.53039
6.00411	0.00883319	103.721	0.5	7.45201	33.7433	9.074	20.4	0.12	0.0376444	0.618472	0.0461217	0.757748
6.02011	98.057	66.5264	0.5	7.20917	35.4458	12.134	20.47	0.1	-0.883165	0.602494	-1.08524	0.740348
6.03711	148.421	12.6946	0.49231	7.19641	36.1218	27.57	20.41	0.09	-0.0101368	1.11085	-0.0124952	1.3693
6.05311	206.543	8.87285	0.5	7.19339	36.7428	28.289	20.38	0.1	0.911703	1.40167	1.12713	1.73287
6.07011	185.457	46.1482	0.499835	7.19943	37.1666	25.548	20.36	0.12	1.31098	1.75816	1.62602	2.18067
6.08711	97.3262	59.8049	0.5	7.21891	37.5171	28.18	20.31	0.13	3.03672	2.20174	3.76647	2.73084
6.10411	100.2	61.6022	0.500015	7.21891	37.7691	28.589	20.33	0.13	2.40809	2.23457	2.98677	2.77157
6.12011	100.205	63.6667	0.5	7.21119	37.9227	28.435	20.35	0.13	1.7257	2.22341	2.1404	2.75772
6.13711	100.066	65.6979	0.499998	7.20581	37.9903	28.438	20.99	0.13	-19.8765	2.25176	-24.653	2.79288
6.15411	100.678	67.1277	0.500016	7.20279	37.9596	17.373	20.39	0.13	0.238286	1.37394	0.295549	1.70411
6.17011	99.9681	68.9651	0.5	7.19977	37.8428	27.865	20.39	0.13	0.382193	2.2037	0.474038	2.73327
6.18711	100.005	70.0007	0.486328	7.19809	37.7015	28.311	20.39	0.13	0.38831	2.23897	0.481625	2.77701
6.20311	99.8548	70.6287	0.5	7.19742	37.4863	28.43	20.4	0.13	0.0512716	2.24882	0.0635926	2.78923
6.22011	100.167	70.769	0.495	7.19842	37.2959	28.199	20.4	0.13	0.050855	2.23055	0.0630759	2.76657
6.23711	99.9486	70.7022	0.5	7.19943	37.0252	28.405	20.39	0.13	0.3896	2.2464	0.483224	2.78623
6.25411	99.3089	70.7757	0.49943	7.19876	36.8164	28.231	20.39	0.13	0.387213	2.23264	0.480264	2.76917
6.27011	99.9762	70.9494	0.5	7.19876	36.6753	28.438	20.39	0.13	0.390052	2.24901	0.483786	2.78947
6.28711	99.7785	70.896	0.499863	7.1991	36.54	28.328	20.39	0.13	0.388544	2.24031	0.481914	2.77868
6.30411	100.393	71.19	0.5	7.20044	36.3678	28.385	20.39	0.13	0.389325	2.24482	0.482884	2.78427
6.32011	100.281	70.9494	0.500208	7.20111	36.2509	14.186	20.35	0.13	0.870076	1.12102	1.07916	1.39041
6.33711	100.421	70.9427	0.5	7.20145	36.1404	27.558	20.39	0.13	0.377982	2.17942	0.468815	2.70315
6.35311	99.8396	70.6755	0.5	7.20212	36.1157	28.259	20.39	0.13	0.387597	2.23486	0.480741	2.77191
6.37011	99.8902	70.1276	0.500036	7.20346	36.0605	28.644	20.39	0.13	0.392878	2.2653	0.48729	2.80968
6.38711	99.7526	69.7535	0.5	7.20413	36.0359	28.448	20.4	0.13	0.0518545	2.27439	0.0643157	2.82095
6.40411	99.9606	69.4327	0.48267	7.20548	35.9498	28.27	20.4	0.13	0.0515301	2.26016	0.0639132	2.8033
6.42011	99.6047	69.0386	0.5	7.20682	35.9314	28.479	20.39	0.14	0.3248	2.54975	0.402853	3.16248
6.43711	99.4571	69.1187	0.498138	7.20884	35.9681	28.219	20.4	0.14	-0.017981	2.52695	-0.022302	3.1342
6.45411	99.609	69.1922	0.5	7.21119	35.9499	28.492	20.4	0.14	-0.0181549	2.55139	-0.0225177	3.16452
6.47011	100.165	69.5797	0.49924	7.21354	35.962	21.25	20.38	0.14	0.498184	1.90217	0.617903	2.35928
6.48711	100.272	72.7133	0.5	7.21555	35.9804	26.77	20.39	0.14	0.30862	2.42273	0.382785	3.00494
6.50311	100.068	71.8046	0.499976	7.21723	36.0297	28.302	20.4	0.14	-0.0182294	2.56187	-0.0226102	3.17751
6.52011	99.6193	72.3124	0.5	7.21925	36.0911	28.452	20.4	0.14	-0.0183261	2.57544	-0.02273	3.19435
6.53711	100.043	73.2345	0.5	7.22025	36.1466	28.438	20.4	0.14	-0.018317	2.57418	-0.0227188	3.19278
6.55411	100.425	74.3569	0.5	7.22093	36.1711	28.524	20.4	0.14	-0.0183724	2.58196	-0.0227875	3.20243
6.57011	100.309	75.3792	0.5	7.22193	36.2448	28.488	20.4	0.14	-0.0183492	2.5787	-0.0227588	3.19839
6.58711	99.9664	76.9426	0.495	7.22294	36.294	28.245	20.4	0.14	-0.0181927	2.55671	-0.0225646	3.17111
6.60411	99.9983	77.6709	0.5	7.22429	36.38	28.42	20.4	0.14	-0.0183054	2.57255	-0.0227044	3.19076
6.62011	99.8838	78.633	0.5	7.2263	36.3739	28.237	20.4	0.14	-0.0181876	2.55598	-0.0225582	3.17021
6.63711	99.5878	79.7688	0.500085	7.22899	36.4966	28.732	20.4	0.14	-0.0185064	2.60079	-0.0229537	3.22579
6.65311	100.221	80.6374	0.498987	7.23	36.5153	28.312	20.41	0.14	-0.362956	2.56325	-0.450178	3.17923
6.67011	99.9006	81.8133	0.5	7.23268	36.5829	28.481	20.41	0.14	-0.365123	2.57856	-0.452865	3.19821
6.68711	99.9254	82.8222	0.499975	7.23738	36.6566	28.385	20.41	0.14	-0.363892	2.56986	-0.451339	3.18743
6.70411	100.007	83.8712	0.5	7.24142	36.718	28.513	20.41	0.14	-0.365533	2.58145	-0.453374	3.2018
6.72011	100.182	84.5995	0.49999	7.24343	36.7918	28.403	20.41	0.14	-0.364123	2.57149	-0.451625	3.18945
6.73711	99.7363	85.3411	0.5	7.24545	36.8287	25.71	20.43	0.14	-0.966395	2.35409	-1.19863	2.9198
6.75411	100.016	86.0961	0.5	7.24713	36.9086	28.336	20.41	0.14	-0.367247	2.59356	-0.4555	3.21682
6.77011	100.38	86.517	0.5	7.24713	36.9087	28.412	20.41	0.14	-0.368232	2.60051	-0.456722	3.22544
6.78711	99.7435	86.978	0.5	7.24612	36.9639	28.43	20.42	0.14	-0.718506	2.60265	-0.89117	3.2281
6.80411	100.219	87.4524	0.482921	7.24578	37.0068	28.3	20.42	0.14	-0.71522	2.59075	-0.887095	3.21333
6.82011	100.035	87.6929	0.5	7.24511	37.0562	28.42	20.42	0.14	-0.718253	2.60174	-0.890857	3.22696
6.83711	99.9948	87.9936	0.497673	7.24578	37.0747	28.28	20.42	0.14	-0.714715	2.58892	-0.886468	3.21106
6.85311	99.4622	88.3611	0.5	7.24679	37.1237	28.366	20.42	0.13	-0.645473	2.31847	-0.800586	2.87563
6.87011	99.7077	88.8354	0.499995	7.24981	37.1177	28.318	20.42	0.13	-0.64438	2.31455	-0.799231	2.87076
6.88711	100.202	88.9089	0.5	7.25149	37.1729	28.305	20.42	0.13	-0.644085	2.31349	-0.798865	2.86944
6.90411	99.8264	89.3232	0.501501	7.2525	37.2098	28.794	20.42	0.13	-0.655212	2.35346	-0.812666	2.91902
6.92011	99.7696	89.684	0.5	7.25351	37.179	28.471	20.42	0.13	-0.647862	2.32706	-0.80355	2.88627
6.93711	99.6604	90.0381	0.5	7.25452	37.1789	28.481	20.42	0.13	-0.648089	2.32787	-0.803832	2.88729
6.95411	100.122	90.4056	0.5	7.2572	37.1791	28.515	20.42	0.13	-0.648863	2.33065	-0.804791	2.89073
6.97011	99.7849	90.459	0.5	7.26123	37.1913	25.777	20.43	0.13	-0.903967	2.10728	-1.1212	2.61368
6.98711	100.085	90.6594	0.482002	7.26358	37.1975	28.172	20.42	0.13	-0.648165	2.32815	-0.803926	2.88762
7.00311	100.14	90.9935	0.5	7.26493	37.179	28.505	20.42	0.13	-0.655827	2.35566	-0.813428	2.92175
7.02011	100.199	91.1338	0.492152	7.26661	37.2036	28.252	20.42	0.13	-0.650006	2.33476	-0.806209	2.89582
7.03711	100.214	91.7686	0.5	7.26828	37.2035	28.441	20.42	0.12	-0.581974	2.0683	-0.721828	2.56533
7.05411	100.055	91.6149	0.499931	7.2703	37.2036	28.311	20.42	0.12	-0.579314	2.05885	-0.718529	2.55361
7.07011	100.087	91.7418	0.5	7.27131	37.1667	28.5	20.42	0.12	-0.583181	2.07259	-0.723326	2.57065
7.08711	99.9074	92.0091	0.499924	7.27198	37.1852	28.301	21.09	0.12	-24.3802	2.08671	-30.239	2.58817
7.10411	99.7192	92.1093	0.5	7.27332	37.1729	28.456	20.43	0.12	-0.936508	2.06982	-1.16156	2.56721
7.12011	100.016	92.2095	0.5	7.27433	37.1421	28.393	20.43	0.12	-0.934434	2.06523	-1.15899	2.56153
7.13711	100.045	92.4033	0.5	7.27467	37.1361	28.309	20.43	0.12	-0.93167	2.05912	-1.15556	2.55395
7.15311	100.069	92.4634	0.5	7.27433	37.136	28.268	20.43	0.12	-0.930321	2.05614	-1.15389	2.55025
7.17011	99.8353	92.7574	0.501126	7.27433	37.1115	28.756	20.43	0.12	-0.946381	2.09164	-1.17381	2.59428
7.18711	99.851	92.9244	0.5	7.29482	37.0807	28.463	20.43	0.12	-0.936738	2.07032	-1.16185	2.56784
7.20311	100.394	92.9846	0.490752	7.29683	37.0868	28.227	20.43	0.11	-0.8571	1.77324	-1.06307	2.19937
7.22011	100.035	93.1917	0.5	7.28474	37.0868	28.474	20.43	0.11	-0.864601	1.78876	-1.07237	2.21861
7.23711	99.7267	93.1783	0.49961	7.27937	37.0562	23.055	20.42	0.11	-0.416801	1.46097	-0.516963	1.81206
7.25411	100.118	93.332	0.5	7.27769	37.0009	26.887	20.43	0.11	-0.823718	1.70417	-1.0233	2.11709
7.27011	100.028	93.4122	0.499926	7.27601	37.0316	26.906	20.43	0.11	-0.8243	1.70538	-1.02557	2.12178
7.28711	100.074	93.8932	0.5	7.27534	37.0378	28.355	20.43	0.11	-0.868692	1.79722	-1.08253	2.23963
7.30411	99.4471	93.92	0.499999	7.27332	37.0069	28.373	20.43	0.11	-0.869243	1.79836	-1.08495	2.24464
7.32011	100.343	93.96	0.5	7.27198	36.9948	28.48	20.43	0.11	-0.872521	1.80514	-1.09068	2.2565
7.33711	100.197	94.1939	0.499998	7.2703	37.0007	28.415	20.43	0.11	-0.87053	1.80102	-1.08994	2.25495
7.35411	99.7687	94.4077	0.5	7.27064	36.9456	28.415	20.43	0.11	-0.87053	1.80102	-1.09168	2.25856
7.37011	100.019	94.4478	0.5	7.27198	36.9761	28.428	20.43	0.1	-0.797916	1.51748	-1.00213	1.90586
7.38711	100.036	94.5747	0.484746	7.27198	36.9576	28.239	20.43	0.11	-0.865138	1.78987	-1.0883	2.25156
7.40411	98.5541	94.6215	0.5	7.27164	36.9701	28.362	20.43	0.1	-0.796064	1.51396	-1.00301	1.90753
7.42011	99.757	94.7685	0.499631	7.27164	36.9516	28.194	20.43	0.1	-0.791348	1.50499	-0.99857	1.89909
7.43711	100.241	94.8954	0.519964	7.27467	36.97	28.967	20.43	0.1	-0.813045	1.54625	-1.02759	1.95428
7.45411	100.04	94.9823	0.497074	7.27433	36.9577	28.267	20.43	0.1	-0.793397	1.50889	-1.00436	1.91011
7.47011	100.146	94.9288	0.500004	7.27601	36.9946	24.167	20.45	0.1	-1.28542	1.29064	-1.62967	1.63629
7.48711	100.045	95.1026	0.499748	7.27702	36.9332	28.076	20.43	0.1	-0.795152	1.51223	-1.00972	1.92029
7.50411	100.217	95.2362	0.5	7.2787	36.9393	28.478	20.43	0.1	-0.806537	1.53388	-1.02417	1.94778
7.52011	99.9371	95.4032	0.499655	7.27937	36.9394	28.379	20.44	0.1	-1.16336	1.52891	-1.47729	1.94147
7.53711	100.832	95.4834	0.5	7.28172	36.9025	28.504	20.44	0.09	-1.09458	1.24798	-1.38995	1.58473
7.55411	99.4038	95.6571	0.499997	7.28306	36.9456	28.426	20.43	0.1	-0.805064	1.53108	-1.0223	1.94423
7.57011	100.109	95.5769	0.5	7.28407	36.9454	28.477	20.43	0.09	-0.732729	1.24647	-0.93045	1.58282
7.58711	100.039	95.6838	0.499998	7.28441	36.9638	28.411	20.44	0.09	-1.09101	1.24391	-1.38541	1.57956
7.60411	100.221	95.7239	0.5	7.28441	36.9456	28.537	20.43	0.09	-0.734273	1.2491	-0.93241	1.58615
7.62011	100.187	95.8108	0.5	7.28542	36.9884	28.438	20.44	0.09	-1.09205	1.24509	-1.38673	1.58106
7.63711	99.9688	95.891	0.5	7.28575	36.9578	28.48	20.44	0.09	-1.09366	1.24693	-1.38878	1.5834
7.65411	100.013	96.0045	0.5	7.28642	36.9824	28.444	20.44	0.09	-1.09228	1.24535	-1.38702	1.5814
7.67011	99.9436	96.1582	0.495	7.28743	36.9885	28.376	20.44	0.09	-1.08967	1.24237	-1.3837	1.57762
7.68711	99.5276	96.2718	0.5	7.28844	36.9761	28.389	20.44	0.09	-1.09017	1.24294	-1.38434	1.57834
7.70411	100.023	96.2184	0.5	7.28911	36.9576	28.271	20.44	0.09	-1.08564	1.23778	-1.37858	1.57178
7.72011	100.142	96.2584	0.519887	7.29045	37.0069	28.982	20.44	0.09	-1.11294	1.26891	-1.41325	1.61131
7.73711	99.2383	96.3653	0.481502	7.29079	36.9885	26.966	20.44	0.09	-1.04496	1.1914	-1.32693	1.51289
7.75411	100.064	96.4722	0.5	7.29213	36.9576	28.436	20.44	0.09	-1.10192	1.25634	-1.39926	1.59536
7.77011	99.0381	96.5591	0.496641	7.29247	36.9824	28.247	20.44	0.09	-1.0946	1.24799	-1.38996	1.58475
7.78711	100.233	97.2606	0.5	7.29348	36.9885	28.536	20.44	0.09	-1.1058	1.26076	-1.40419	1.60097
7.80311	99.4188	97.274	0.497415	7.29448	37.0008	28.236	20.44	0.09	-1.09417	1.24751	-1.38942	1.58414
7.82011	99.4041	97.4477	0.5	7.29616	36.9762	28.469	20.44	0.09	-1.1032	1.2578	-1.40089	1.59721
7.83711	99.7169	97.3809	0.49992	7.29784	36.97	28.331	20.44	0.09	-1.09785	1.25171	-1.3941	1.58947
7.85411	99.9549	97.441	0.5	7.29851	36.9763	28.533	20.44	0.09	-1.10568	1.26063	-1.40404	1.6008
7.87011	99.1799	97.6548	0.499975	7.29851	36.9762	28.414	20.44	0.09	-1.10107	1.25537	-1.39818	1.59412
7.88711	99.6479	97.882	0.5	7.29952	37.007	28.521	20.44	0.09	-1.10521	1.2601	-1.40345	1.60013
7.90411	100.211	97.7684	0.499992	7.3012	36.964	28.428	20.44	0.08	-1.02725	0.966554	-1.30445	1.22737
7.92011	99.7049	97.7952	0.5	7.30221	36.9885	28.507	20.44	0.08	-1.03011	0.96924	-1.30807	1.23078
7.93711	99.7826	97.9087	0.499999	7.30254	36.9949	28.471	20.44	0.08	-1.0288	0.968016	-1.30642	1.22923
7.95311	100.274	98.0023	0.5	7.30389	36.964	28.479	20.44	0.08	-1.02909	0.968288	-1.30679	1.22957
7.97011	100.254	98.0557	0.5	7.30523	36.9946	27.306	20.44	0.08	-0.986707	0.928406	-1.25296	1.17893
7.98711	100.253	98.1559	0.5	7.30691	37.0069	28.27	20.44	0.08	-1.03093	0.970021	-1.30912	1.23177
8.00411	99.9709	98.1893	0.5	7.30825	37.007	28.462	20.44	0.08	-1.03794	0.976609	-1.3191	1.24115
8.02011	99.9378	98.2628	0.500007	7.30859	37.007	28.621	20.44	0.08	-1.04374	0.982064	-1.32749	1.24905
8.03711	98.6289	98.3631	0.5	7.31027	36.9824	28.467	20.46	0.08	-1.77286	0.977368	-2.25668	1.2441
8.05411	100.45	98.4499	0.483559	7.31128	37.0008	28.361	20.45	0.08	-1.40025	0.973436	-1.78384	1.24011
8.07011	100.234	98.47	0.5	7.31262	37.0006	28.492	20.45	0.08	-1.40671	0.977932	-1.79346	1.2468
8.08711	100.212	98.5969	0.480845	7.31363	37.0131	28.213	20.45	0.08	-1.39294	0.968356	-1.77736	1.2356
8.10311	99.8967	98.6236	0.5	7.31396	37.0008	28.513	20.45	0.08	-1.40775	0.978653	-1.79764	1.2497
8.12011	99.8304	98.6571	0.498111	7.31463	37.0007	28.223	20.45	0.08	-1.39343	0.968699	-1.78082	1.238
8.13711	99.9696	98.6571	0.5	7.31564	36.9884	28.514	20.44	0.08	-1.03983	0.978393	-1.33	1.25142
8.15411	100.021	98.7639	0.499572	7.31564	36.9824	28.286	20.44	0.07	-0.956868	0.680004	-1.22489	0.870475
8.17011	100.109	98.8107	0.5	7.31665	37.0008	28.563	20.45	0.07	-1.33478	0.686921	-1.70998	0.880008
8.18711	99.6012	98.8174	0.499664	7.31598	37.0009	28.324	20.44	0.08	-1.0329	0.971873	-1.32433	1.24608
8.20411	99.583	98.8642	0.5	7.31632	36.9885	28.543	20.44	0.08	-1.04089	0.979388	-1.33566	1.25674
8.22011	100.112	98.8708	0.499995	7.31665	37.0009	28.469	20.44	0.07	-0.963059	0.684403	-1.23674	0.878897
8.23711	100.176	98.9911	0.5	7.31699	36.976	28.41	20.44	0.08	-1.03604	0.974824	-1.33155	1.25288
8.25311	99.6585	98.9377	0.499999	7.31732	37.0068	28.429	20.44	0.07	-0.961706	0.683441	-1.23697	0.87906
8.27011	99.7034	98.9711	0.5	7.31833	37.0007	28.356	20.44	0.07	-0.959236	0.681686	-1.23481	0.877521
8.28711	99.7037	98.9844	0.5	7.32034	37.007	28.321	20.44	0.07	-0.958052	0.680845	-1.23429	0.877156
8.30411	100.007	99.1581	0.500027	7.32135	37.0009	28.641	20.44	0.07	-0.968877	0.688538	-1.24926	0.887794
8.32011	99.5994	99.4922	0.5	7.32303	36.9947	28.554	20.44	0.08	-1.04129	0.979765	-1.34367	1.26427
8.33711	99.8506	99.5457	0.486048	7.3237	37.0131	28.289	20.44	0.07	-0.95697	0.680076	-1.23587	0.878279
8.35411	100.79	99.4454	0.5	7.32572	37.001	28.529	20.45	0.08	-1.40854	0.979202	-1.82054	1.26562
8.37011	99.6725	99.4187	0.499074	7.3274	37.0007	28.324	20.44	0.08	-1.0329	0.971873	-1.33606	1.25712
8.38711	100.297	99.4722	0.5	7.3274	36.9885	28.536	20.45	0.07	-1.33352	0.686272	-1.72632	0.888419
8.40311	100.204	99.5123	0.499898	7.3274	36.9946	28.344	20.45	0.07	-1.32455	0.681654	-1.71603	0.883122
8.42011	99.7493	99.6659	0.5	7.32807	37.0007	28.525	20.45	0.07	-1.33301	0.686007	-1.7284	0.88949
8.43711	100.135	99.7127	0.499983	7.32807	37.0255	28.422	20.45	0.07	-1.32819	0.68353	-1.72357	0.887005
8.45411	99.8956	99.7929	0.5	7.32841	37.0071	28.535	20.44	0.07	-0.965291	0.68599	-1.25367	0.890926
8.47011	99.6923	99.559	0.499999	7.32908	36.9948	24.958	20.45	0.07	-1.16632	0.600223	-1.51592	0.780139
8.48711	99.6047	99.5524	0.5	7.33008	36.9578	26.49	20.44	0.07	-0.904429	0.642737	-1.17649	0.836081
8.50411	100.307	99.6325	0.5	7.33042	37.0007	26.593	20.44	0.07	-0.907946	0.645237	-1.18206	0.840037
8.52011	100.082	99.5924	0.489746	7.33109	36.9823	26.55	20.44	0.07	-0.906478	0.644193	-1.18108	0.839342
8.53711	99.9967	99.6793	0.5	7.33177	37.0131	28.277	20.45	0.07	-1.33368	0.686354	-1.73916	0.895026
8.55311	100.017	99.8397	0.498832	7.33277	36.9948	28.272	20.44	0.07	-0.965271	0.685975	-1.25974	0.895238
8.57011	99.7624	99.9332	0.506326	7.33412	36.9761	28.827	20.44	0.07	-0.98422	0.699441	-1.28554	0.913579
8.58711	99.3266	99.98	0.499572	7.33714	37.0251	28.323	20.45	0.07	-1.33585	0.687471	-1.74629	0.898698
8.60411	99.9453	100.047	0.5	7.33647	37.0007	28.469	20.45	0.07	-1.34274	0.691014	-1.75677	0.904089
8.62011	100.034	100.093	0.499978	7.33747	37.0069	28.356	20.45	0.07	-1.33741	0.688272	-1.75118	0.901213
8.63711	99.9418	100.08	0.5	7.34016	37.0255	28.5	20.44	0.07	-0.973055	0.691507	-1.27517	0.906209
8.65411	99.8601	100.127	0.499999	7.33882	36.9702	28.431	20.45	0.07	-1.34094	0.690092	-1.75876	0.905115
8.67011	100.087	100.127	0.5	7.33949	37.0132	28.525	20.45	0.07	-1.34538	0.692374	-1.76597	0.908825
8.68711	99.6356	100.16	0.5	7.34117	36.9947	28.501	20.44	0.07	-0.973089	0.691531	-1.27837	0.908482
8.70311	100.147	100.187	0.495	7.34184	37.0193	28.408	20.45	0.07	-1.33986	0.689534	-1.7616	0.906574
8.72011	99.1284	100.16	0.5	7.34386	37.0376	28.478	20.45	0.07	-1.34316	0.691233	-1.76742	0.909571
8.73711	100.125	100.174	0.484746	7.34621	37.0192	28.302	20.44	0.07	-0.966295	0.686703	-1.27258	0.904369
8.75411	100.15	100.227	0.5	7.34587	37.0378	28.51	20.44	0.07	-0.973397	0.691749	-1.28301	0.91178
8.77011	99.7415	100.2	0.498937	7.34722	36.9946	28.266	20.44	0.07	-0.965066	0.685829	-1.27304	0.904692
8.78711	99.992	100.274	0.5	7.34957	37.0009	28.385	20.44	0.07	-0.969129	0.688717	-1.27947	0.909263
8.80411	100.263	100.361	0.499976	7.34923	37.0254	28.341	20.44	0.07	-0.967627	0.687649	-1.27856	0.908616
8.82011	100.16	100.327	0.5	7.34889	37.013	28.365	20.44	0.07	-0.968446	0.688231	-1.28066	0.910105
8.83711	100.326	100.381	0.50875	7.34923	37.0071	28.709	20.45	0.07	-1.35406	0.69684	-1.79208	0.922262
8.85311	99.5905	100.521	0.500003	7.35057	36.9701	28.631	20.44	0.07	-0.977528	0.694685	-1.29477	0.920138
8.87011	100.007	100.481	0.499999	7.35225	36.9762	28.443	20.45	0.07	-1.34151	0.690383	-1.77837	0.915208
8.88711	100.083	100.521	0.5	7.35326	37.0131	28.437	20.44	0.06	-0.895178	0.395224	-1.18769	0.52437
8.90411	100.172	100.701	0.5	7.35696	37.0194	28.446	20.44	0.06	-0.895461	0.395349	-1.18906	0.524976
8.92011	100.04	100.601	0.488438	7.35796	37.0316	28.324	20.44	0.06	-0.891621	0.393654	-1.1849	0.523138
8.93711	100.442	100.575	0.5	7.35763	37.0439	28.471	20.44	0.06	-0.896248	0.395697	-1.19205	0.526294
8.95411	100.284	100.728	0.495729	7.35628	37.0255	28.264	20.44	0.06	-0.889732	0.39282	-1.18438	0.522907
8.97011	99.8109	100.387	0.500001	7.35796	37.0316	23.576	20.5	0.07	-2.64816	0.573325	-3.52791	0.763792
8.98711	100.307	100.481	0.499609	7.3583	37.007	27.318	20.45	0.06	-1.22704	0.383444	-1.63605	0.511259
9.00311	100.22	100.508	0.5	7.35964	37.0131	27.696	20.45	0.06	-1.24402	0.38875	-1.65869	0.518333
9.02011	99.8419	100.535	0.499991	7.36065	37.044	27.62	20.45	0.06	-1.2406	0.387683	-1.65414	0.516911
9.03711	100.367	100.615	0.5	7.36199	36.9886	27.698	20.45	0.06	-1.24411	0.388778	-1.65881	0.518371
9.05411	100.109	100.648	0.5	7.36334	37.013	27.652	20.45	0.06	-1.24204	0.388132	-1.65605	0.51751
9.07011	100.067	100.621	0.5	7.36468	37.007	27.551	20.44	0.07	-0.949466	0.674743	-1.26595	0.899657
9.08711	100.066	100.608	0.5	7.36703	37.0193	27.587	20.44	0.07	-0.950706	0.675625	-1.26761	0.900833
9.10411	100.027	100.615	0.495	7.36972	37.0009	27.474	20.44	0.06	-0.872965	0.385417	-1.16395	0.51389
9.12011	99.5927	100.648	0.519733	7.37241	37.0009	27.981	20.45	0.06	-1.25682	0.39275	-1.67576	0.523667
9.13711	99.9826	100.782	0.499363	7.3714	36.9946	27.588	20.44	0.06	-0.876587	0.387016	-1.16878	0.516022
9.15411	99.9695	100.808	0.490752	7.37308	36.9825	27.464	20.44	0.06	-0.872647	0.385277	-1.16353	0.513702
9.17011	99.731	100.835	0.500028	7.37207	36.9823	27.54	20.44	0.06	-0.875062	0.386343	-1.16675	0.515124
9.18711	100.02	100.989	0.519686	7.37274	37.0131	27.804	20.44	0.07	-0.958185	0.680939	-1.27758	0.907919
9.20411	100.15	100.909	0.481116	7.37476	36.9885	27.119	20.44	0.07	-0.934578	0.664163	-1.2461	0.885551
9.22011	99.7528	101.036	0.500003	7.37341	36.9579	27.703	20.44	0.07	-0.954704	0.678466	-1.27294	0.904621
9.23711	100.357	100.989	0.499998	7.37408	37.0256	27.556	20.44	0.07	-0.949638	0.674865	-1.26618	0.899821
9.25411	99.3304	100.976	0.5	7.37476	37.0191	27.601	20.44	0.06	-0.877	0.387199	-1.16933	0.516265
9.27011	99.7644	100.982	0.5	7.37476	37.013	27.566	20.44	0.06	-0.875888	0.386708	-1.16785	0.51561
9.28711	99.7589	100.969	0.49125	7.37543	37.0008	27.505	20.44	0.07	-0.947881	0.673616	-1.26384	0.898155
9.30411	100.122	101.036	0.5	7.37644	36.9947	27.538	20.44	0.07	-0.949018	0.674425	-1.26536	0.899233
9.32011	100.204	100.976	0.496099	7.37711	37.007	27.367	20.44	0.06	-0.869565	0.383916	-1.15942	0.511888
9.33711	99.8066	100.969	0.5	7.37812	36.9946	27.44	20.44	0.06	-0.871885	0.38494	-1.16251	0.513254
9.35411	99.8511	101.009	0.499951	7.37812	37.0007	27.341	20.44	0.06	-0.868739	0.383551	-1.15832	0.511402
9.37011	100.494	100.942	0.5	7.37879	37.013	27.366	20.44	0.06	-0.869534	0.383902	-1.15938	0.511869
9.38711	99.5203	100.935	0.519994	7.37979	37.0131	27.864	20.44	0.06	-0.885357	0.390888	-1.18048	0.521184
9.40411	100.164	100.969	0.5	7.38013	37.0008	27.601	20.44	0.06	-0.877	0.387199	-1.16933	0.516265
9.42011	99.9939	100.949	0.499989	7.38349	36.9945	27.433	20.44	0.06	-0.871662	0.384842	-1.16222	0.513123
9.43711	100.515	101.096	0.5	7.38147	36.9948	27.561	20.44	0.06	-0.87573	0.386638	-1.16764	0.515517
9.45311	100.066	101.082	0.5	7.38181	37.0377	27.459	20.44	0.06	-0.872489	0.385207	-1.16332	0.513609
9.47011	100.018	101.069	0.5	7.38181	37.0255	26.426	20.45	0.07	-1.25805	0.647434	-1.67741	0.863246
9.48711	100.203	101.176	0.5	7.38181	36.9884	28.389	20.44	0.06	-0.910569	0.402019	-1.21409	0.536026
9.50411	100.144	101.096	0.494305	7.38248	36.9947	28.265	20.44	0.06	-0.906591	0.400263	-1.21047	0.534425
9.52011	100.001	101.477	0.5	7.38315	37.0069	28.451	20.44	0.06	-0.912557	0.402897	-1.22003	0.538645
9.53711	99.8664	101.383	0.497598	7.38147	37.0252	28.278	20.44	0.06	-0.907008	0.400447	-1.21429	0.536114
9.55411	99.9704	101.35	0.5	7.37274	37.0317	28.454	20.44	0.06	-0.912653	0.40294	-1.22355	0.5402
9.57011	100.139	101.396	0.499957	7.36871	37.0131	28.345	20.45	0.06	-1.28521	0.401622	-1.72526	0.539137
9.58711	100.246	101.443	0.5	7.3677	37.0069	28.438	20.44	0.06	-0.91214	0.402713	-1.22616	0.541353
9.60411	100.051	101.517	0.499996	7.36502	36.9946	28.366	20.45	0.06	-1.28616	0.401919	-1.73134	0.541036
9.62011	100.212	101.49	0.5	7.36233	36.9945	28.348	20.44	0.06	-0.909253	0.401439	-1.22557	0.541095
9.63711	99.8192	101.463	0.5	7.35931	37.0377	28.376	20.44	0.06	-0.910152	0.401835	-1.22849	0.542382
9.65311	99.968	101.437	0.5	7.3583	37.0132	28.339	20.44	0.06	-0.908965	0.401311	-1.22849	0.542383
9.67011	100.09	101.43	0.519937	7.35595	37.0069	28.929	20.44	0.06	-0.927889	0.409666	-1.25581	0.554444
9.68711	99.9653	101.477	0.48267	7.35393	37.007	28.361	20.44	0.06	-0.90967	0.401623	-1.23286	0.544313
9.70411	99.8945	101.463	0.5	7.35259	36.9946	28.485	20.44	0.06	-0.913648	0.403379	-1.23997	0.547452
9.72011	100.096	101.477	0.495521	7.35192	37.013	28.273	20.44	0.06	-0.906848	0.400376	-1.23235	0.544088
9.73711	100.081	101.477	0.5	7.35091	37.0376	28.492	20.44	0.06	-0.913872	0.403478	-1.24362	0.549064
9.75411	99.8123	101.57	0.499759	7.35158	37.0315	28.325	20.44	0.06	-0.908516	0.401113	-1.23805	0.546604
9.77011	99.964	101.584	0.5	7.35158	37.0068	28.445	20.45	0.06	-1.28974	0.403039	-1.75985	0.549946
9.78711	100.132	101.597	0.499957	7.35091	37.0316	28.344	20.44	0.06	-0.909125	0.401382	-1.24222	0.548446
9.80411	99.8458	101.604	0.5	7.35091	37.0315	28.459	20.44	0.06	-0.912814	0.40301	-1.249	0.551436
9.82011	99.687	101.597	0.499999	7.35124	37.0192	28.409	20.44	0.06	-0.91121	0.402302	-1.24843	0.551187
9.83711	100.023	101.704	0.5	7.35225	36.9947	28.467	20.44	0.06	-0.91307	0.403124	-1.25272	0.553079
9.85411	100.216	101.597	0.5	7.35259	37.0316	28.431	20.44	0.06	-0.911916	0.402614	-1.25287	0.553147
9.87011	100.036	101.617	0.49125	7.35292	37.0131	28.352	20.55	0.07	-5.12956	0.703828	-7.05666	0.968246
9.88711	100.242	101.704	0.5	7.35494	37.0009	28.407	20.45	0.07	-1.36515	0.70255	-1.88063	0.96783
9.90411	99.9194	101.604	0.498631	7.35528	36.9824	28.187	20.45	0.06	-1.27804	0.399383	-1.76307	0.550953
9.92011	99.8041	101.624	0.5	7.35528	37.0192	28.339	20.45	0.06	-1.28493	0.401537	-1.77489	0.554648
9.93711	100.241	101.644	0.499963	7.35696	36.9884	28.265	20.45	0.06	-1.28158	0.400488	-1.77272	0.553968
9.95411	98.8481	101.837	0.503559	7.35863	37.0254	28.845	20.45	0.06	-1.30788	0.408706	-1.81161	0.56612
9.97011	100.272	101.744	0.499993	7.35931	36.9947	28.355	20.45	0.06	-1.28566	0.401763	-1.78316	0.557231
9.98711	100.025	101.67	0.5	7.36065	36.9762	25.629	20.45	0.06	-1.16758	0.364864	-1.62164	0.506755
10.0041	100.158	101.757	0.499998	7.36166	37.0192	27.505	20.44	0.06	-0.886405	0.391351	-1.23112	0.543543
10.0201	100.21	101.918	0.5	7.36334	36.9577	27.672	20.44	0.06	-0.891787	0.393727	-1.23859	0.546843
10.0371	99.7744	102.185	0.499999	7.363	37.0193	27.576	20.45	0.06	-1.25628	0.392582	-1.74483	0.545253
10.0531	100.053	102.051	0.5	7.36401	37.0071	28.223	20.44	0.06	-0.909545	0.401567	-1.26326	0.557732
10.0701	99.8468	102.018	0.5	7.36602	36.9948	28.422	20.44	0.06	-0.915958	0.404399	-1.27216	0.561665
10.0871	100.44	101.978	0.483559	7.36737	36.9824	28.331	20.44	0.06	-0.913025	0.403104	-1.26809	0.559866
10.1041	100.188	101.964	0.5	7.37005	37.0131	28.441	20.44	0.06	-0.91657	0.404669	-1.27301	0.56204
10.1201	99.2399	101.951	0.499306	7.36972	37.013	28.28	20.44	0.06	-0.911382	0.402378	-1.26581	0.558858
10.1371	100.222	101.951	0.5	7.37073	37.0252	28.455	20.44	0.06	-0.917021	0.404868	-1.27364	0.562317
10.1541	100.27	101.951	0.499876	7.37241	37.0253	28.298	20.44	0.06	-0.911962	0.402634	-1.26661	0.559214
10.1701	100.023	101.971	0.5	7.37509	37.0009	28.378	20.44	0.06	-0.91454	0.403772	-1.27019	0.560795
10.1871	99.7532	101.978	0.499997	7.37509	36.9578	28.353	20.44	0.06	-0.913734	0.403417	-1.26908	0.560301
10.2041	99.9561	101.971	0.5	7.3761	36.9823	28.245	20.44	0.06	-0.910254	0.40188	-1.26424	0.558167
10.2201	99.8194	102.038	0.5	7.37644	36.9824	28.264	20.44	0.06	-0.910866	0.40215	-1.26509	0.558542
10.2371	99.8045	101.971	0.501501	7.37711	37.0068	28.816	20.44	0.06	-0.928655	0.410004	-1.2898	0.569451
10.2541	100.346	102.024	0.5	7.37812	37.0009	28.46	20.44	0.06	-0.917182	0.404939	-1.27386	0.562416
10.2701	99.9089	102.125	0.486328	7.3808	37.013	28.291	20.44	0.06	-0.911736	0.402535	-1.2663	0.559076
10.2871	100.248	102.071	0.5	7.38349	36.9824	28.473	20.44	0.06	-0.917601	0.405124	-1.27445	0.562672
10.3041	100.642	102.138	0.494028	7.38651	36.9762	28.264	20.44	0.06	-0.910866	0.40215	-1.26509	0.558542
10.3201	100.127	101.35	0.5	7.38651	36.9762	28.491	20.44	0.06	-0.918181	0.40538	-1.27525	0.563028
10.3371	99.9306	101.376	0.499664	7.38584	36.9823	28.285	20.44	0.06	-0.911543	0.402449	-1.26603	0.558957
10.3531	100.032	101.423	0.5	7.38584	36.9456	28.472	20.44	0.06	-0.917569	0.40511	-1.2744	0.562653
10.3701	100.164	101.503	0.499966	7.38786	37.0316	28.323	20.44	0.06	-0.912767	0.40299	-1.26773	0.559708
10.3871	99.6512	101.67	0.5	7.38886	36.9762	28.515	20.44	0.06	-0.918955	0.405722	-1.27633	0.563502
10.4041	99.4317	101.804	0.499998	7.38987	36.9886	28.39	20.44	0.06	-0.914926	0.403943	-1.27073	0.561032
10.4201	99.6377	101.777	0.5	7.39121	36.9763	28.444	20.44	0.06	-0.916667	0.404712	-1.27315	0.562099
10.4371	99.8122	101.878	0.5	7.39256	36.9761	28.417	20.44	0.06	-0.915797	0.404327	-1.27194	0.561566
10.4541	100.494	101.864	0.49125	7.39424	37.0008	28.292	20.44	0.06	-0.911768	0.402549	-1.26634	0.559096
10.4701	100.083	101.597	0.500277	7.39592	37.0009	21.401	20.43	0.06	-0.404491	0.30433	-0.561793	0.42268
10.4871	99.9876	102.212	0.5	7.39726	36.9455	27.855	20.44	0.06	-0.906296	0.400133	-1.25874	0.55574
10.5041	99.9862	102.272	0.5	7.39894	36.9701	28.284	20.44	0.06	-0.920254	0.406295	-1.27636	0.563516
10.5201	100.256	102.292	0.500063	7.39961	37.0069	28.646	20.44	0.06	-0.932032	0.411495	-1.29101	0.569984
10.5371	100.272	102.118	0.5	7.39995	36.9824	28.439	20.44	0.06	-0.925297	0.408522	-1.2799	0.56508
10.5541	100.18	101.456	0.49994	7.40196	37.0009	28.316	20.44	0.06	-0.921295	0.406755	-1.2726	0.561856
10.5701	100.011	101.463	0.5	7.40196	36.9885	28.495	20.44	0.06	-0.927119	0.409326	-1.27897	0.564669
10.5871	99.6842	101.437	0.499996	7.4023	36.9946	28.404	20.44	0.06	-0.924158	0.408019	-1.27312	0.562085
10.6031	99.9237	101.483	0.5	7.40331	36.9764	28.502	20.44	0.06	-0.927347	0.409427	-1.27584	0.563288
10.6201	100.035	101.624	0.5	7.40364	36.9885	28.422	20.44	0.06	-0.924744	0.408278	-1.2705	0.560928
10.6371	99.8373	101.597	0.5	7.40566	36.9947	28.43	20.44	0.06	-0.925004	0.408393	-1.26909	0.560308
10.6541	100.077	101.543	0.5	7.40498	37.013	28.451	20.44	0.06	-0.925687	0.408694	-1.26827	0.559944
10.6701	100.237	101.577	0.482002	7.40566	37.0253	28.262	20.44	0.06	-0.919538	0.405979	-1.2582	0.555498
10.6871	100.153	101.53	0.5	7.40666	37.0254	28.453	20.44	0.06	-0.925753	0.408723	-1.26494	0.558477
10.7041	100.562	101.477	0.498354	7.407	36.9824	28.245	20.44	0.06	-0.918985	0.405735	-1.25395	0.553625
10.7201	100.011	101.456	0.5	7.40767	36.97	28.41	20.44	0.06	-0.924353	0.408105	-1.25963	0.556132
10.7371	100.101	101.557	0.5	7.40767	36.964	28.324	20.45	0.06	-1.30273	0.407099	-1.77279	0.553991
10.7541	100.294	101.744	0.5	7.40868	36.9762	28.327	20.45	0.06	-1.30287	0.407142	-1.77052	0.553281
10.7701	99.6961	101.557	0.5	7.40902	36.9578	28.344	20.45	0.06	-1.30365	0.407386	-1.76927	0.552891
10.7871	100.114	101.537	0.5	7.41002	37.0009	28.286	20.44	0.05	-0.842486	0.103368	-1.14181	0.140093
10.8041	99.7404	101.543	0.501502	7.41137	36.9823	28.766	20.45	0.06	-1.32306	0.413452	-1.79064	0.559567
10.8201	100.34	101.67	0.5	7.41237	36.9699	28.457	20.45	0.06	-1.30885	0.40901	-1.76909	0.552834
10.8371	100.315	101.831	0.5	7.41338	37.0008	28.423	20.45	0.06	-1.30729	0.408522	-1.76452	0.551407
10.8531	100.351	101.664	0.495	7.41338	36.9887	28.343	20.45	0.06	-1.30361	0.407372	-1.75726	0.549137
10.8701	99.3541	101.617	0.5	7.41372	36.9947	28.455	20.45	0.06	-1.30876	0.408982	-1.76176	0.550543
10.8871	100.375	101.777	0.492407	7.41472	37.0437	28.213	20.45	0.06	-1.29763	0.405503	-1.74435	0.545103
10.9041	99.6599	101.757	0.5	7.4154	37.0314	28.485	20.44	0.06	-0.926794	0.409183	-1.24413	0.549286
10.9201	99.9301	101.704	0.499707	7.41842	37.0191	28.222	20.44	0.06	-0.918237	0.405405	-1.23103	0.543504
10.9371	99.4686	101.991	0.5	7.41741	37.0192	28.472	20.45	0.06	-1.30954	0.409226	-1.75319	0.547866
10.9541	100.188	101.878	0.499924	7.41708	37.0439	28.315	20.44	0.06	-0.921263	0.406741	-1.23166	0.543784
10.9701	100.089	101.771	0.5	7.41876	37.0255	26.376	20.45	0.05	-1.1405	0.0965658	-1.52278	0.128933
10.9871	99.8582	101.878	0.499999	7.41876	37.0439	28.306	20.44	0.06	-0.92989	0.410549	-1.23985	0.547399
11.0031	100.071	101.871	0.5	7.41976	37.0315	28.425	20.45	0.06	-1.32004	0.412507	-1.76195	0.550601
11.0201	100.242	101.931	0.5	7.41943	37.0131	28.413	20.44	0.06	-0.933405	0.412101	-1.2473	0.550688
11.0371	100.021	101.944	0.5	7.4201	36.9824	28.29	20.44	0.06	-0.929364	0.410317	-1.24332	0.548931
11.0541	99.8189	102.245	0.5	7.4201	37.0317	28.293	20.44	0.05	-0.850856	0.104395	-1.13959	0.139822
11.0701	100.266	101.991	0.5	7.41943	37.0316	28.179	20.45	0.06	-1.30862	0.408937	-1.75458	0.5483
11.0871	100.395	101.878	0.503559	7.42077	37.0438	28.814	20.44	0.06	-0.946578	0.417917	-1.27061	0.560981
11.1041	100.176	101.891	0.498649	7.42178	37.0438	28.265	20.44	0.06	-0.928543	0.409955	-1.24783	0.550921
11.1201	99.6162	101.938	0.5	7.42379	37.0562	28.497	20.44	0.06	-0.936164	0.41332	-1.25943	0.556041
11.1371	99.9512	102.018	0.499811	7.42245	37.0131	28.337	20.44	0.06	-0.930908	0.410999	-1.25379	0.553551
11.1531	100.147	102.318	0.5	7.42312	37.0499	28.472	20.44	0.06	-0.935343	0.412957	-1.26112	0.556787
11.1701	100.384	102.191	0.499997	7.42178	37.0193	28.351	20.44	0.06	-0.931368	0.411202	-1.25719	0.555054
11.1871	99.6196	102.425	0.5	7.42312	37.0254	28.472	20.44	0.06	-0.935343	0.412957	-1.264	0.558061
11.2041	100.08	102.024	0.499999	7.42379	36.9885	28.433	20.45	0.06	-1.32041	0.412623	-1.78641	0.558247
11.2201	100.173	102.091	0.5	7.42379	36.9579	28.442	20.44	0.06	-0.934357	0.412522	-1.26547	0.55871
11.2371	100.032	102.118	0.5	7.42682	37.0009	28.441	20.45	0.06	-1.32078	0.412739	-1.79088	0.559644
11.2541	99.8936	102.118	0.483559	7.42547	37.0007	28.339	20.44	0.06	-0.930974	0.411028	-1.26377	0.557961
11.2701	100.159	102.205	0.5	7.42581	37.0192	28.425	20.45	0.06	-1.32004	0.412507	-1.79385	0.560571
11.2871	99.9987	102.265	0.49923	7.42615	37.0192	28.246	20.44	0.06	-0.927918	0.409679	-1.26242	0.557364
11.3041	100.123	102.138	0.5	7.42615	36.9947	28.339	20.44	0.06	-0.930974	0.411028	-1.26803	0.559839
11.3201	99.7283	102.058	0.499306	7.42715	36.9824	28.284	20.44	0.06	-0.929167	0.41023	-1.26693	0.559353
11.3371	100.063	102.191	0.5	7.42615	36.9824	28.281	20.44	0.06	-0.929068	0.410187	-1.26824	0.559933
11.3541	99.9628	102.298	0.5	7.42615	37.0008	28.217	20.45	0.06	-1.31038	0.409489	-1.7908	0.55962
11.3701	100.26	102.185	0.500269	7.42782	37.0009	28.729	20.44	0.06	-0.943786	0.416685	-1.29119	0.570066
11.3871	100.164	102.111	0.499996	7.42648	36.9761	28.439	20.44	0.06	-0.934259	0.412478	-1.27962	0.564957
11.4031	100.273	102.165	0.5	7.42648	36.9701	28.444	20.44	0.06	-0.934423	0.412551	-1.28122	0.565664
11.4201	100.689	102.212	0.5	7.42715	36.9638	28.384	20.44	0.06	-0.932452	0.411681	-1.27998	0.565116
11.4371	99.8633	102.225	0.486328	7.42749	36.964	28.381	20.44	0.06	-0.932353	0.411637	-1.28131	0.565703
11.4541	99.7366	102.171	0.5	7.42615	36.964	28.446	20.44	0.06	-0.934489	0.41258	-1.28571	0.567646
11.4701	100.127	102.165	0.482002	7.42749	36.9762	28.226	20.44	0.06	-0.927261	0.409389	-1.27714	0.563862
11.4871	100.072	102.178	0.5	7.42984	36.9579	28.446	20.45	0.06	-1.32101	0.412812	-1.82155	0.569227
11.5041	99.5266	102.245	0.49924	7.43085	36.9518	28.236	20.44	0.06	-0.92759	0.409534	-1.28052	0.565352
11.5201	98.8309	102.285	0.5	7.43118	36.9579	28.456	20.44	0.06	-0.934817	0.412725	-1.29188	0.57037
11.5371	100.141	102.098	0.499924	7.4295	36.9823	28.292	20.44	0.06	-0.92943	0.410346	-1.2859	0.567731
11.5541	99.7987	102.078	0.5	7.4295	36.9454	28.434	20.44	0.06	-0.934094	0.412406	-1.29384	0.571233
11.5701	99.7816	101.944	0.499997	7.43051	37.0009	28.412	20.45	0.06	-1.31944	0.412319	-1.82955	0.571727
11.5871	99.9312	102.105	0.5	7.43085	36.9824	28.35	20.44	0.06	-0.931335	0.411188	-1.29288	0.57081
11.6041	99.9572	102.151	0.5	7.43118	37.0131	28.369	20.44	0.06	-0.931959	0.411463	-1.29522	0.571846
11.6201	99.4928	102.091	0.5	7.43185	37.0009	28.268	20.44	0.06	-0.928641	0.409998	-1.292	0.570423
11.6371	99.0621	102.392	0.5	7.43286	36.9885	28.278	20.44	0.06	-0.92897	0.410143	-1.29394	0.571277
11.6531	100.392	102.358	0.50015	7.43219	36.9947	28.59	20.44	0.06	-0.939219	0.414669	-1.30962	0.578202
11.6701	99.7221	102.432	0.5	7.43286	36.9701	28.474	20.44	0.06	-0.935409	0.412986	-1.3058	0.576514
11.6871	100.201	102.472	0.49924	7.43152	36.9823	28.226	20.44	0.06	-0.927261	0.409389	-1.2959	0.572146
11.7041	99.8703	102.599	0.5	7.43253	36.9945	28.48	20.44	0.06	-0.935606	0.413073	-1.30906	0.577955
11.7201	100.025	102.726	0.499924	7.43353	37.007	28.289	20.8	0.06	-14.8283	0.418647	-20.7695	0.586384
11.7371	99.8133	102.699	0.5	7.4332	36.9946	28.462	20.45	0.06	-1.32176	0.413044	-1.85345	0.579197
11.7541	100.065	102.652	0.499995	7.43488	36.9761	28.39	20.45	0.06	-1.31841	0.411999	-1.85088	0.578393
11.7701	99.7255	102.82	0.5	7.43521	37.0008	28.457	20.45	0.06	-1.32153	0.412972	-1.85724	0.580381
11.7871	99.2818	102.86	0.5	7.43421	37.0192	28.418	20.45	0.06	-1.31971	0.412406	-1.85682	0.580249
11.8041	100.073	102.739	0.5	7.43622	37.0501	28.465	20.45	0.06	-1.3219	0.413088	-1.86202	0.581873
11.8201	100.43	102.846	0.5	7.43588	36.9824	28.386	20.44	0.06	-0.932518	0.41171	-1.31495	0.580556
11.8371	100.323	103.04	0.5	7.43488	36.9948	28.277	20.44	0.06	-0.928937	0.410129	-1.3114	0.578987
11.8541	99.7909	103.087	0.5	7.43555	36.9824	28.408	20.44	0.06	-0.93324	0.412029	-1.31898	0.582335
11.8701	99.7265	103.067	0.5	7.43555	36.9824	28.223	20.44	0.06	-0.927163	0.409346	-1.3118	0.579165
11.8871	99.5799	103.093	0.5	7.43656	36.9701	28.31	20.44	0.06	-0.930021	0.410607	-1.31735	0.581614
11.9041	99.8465	102.926	0.499984	7.43622	36.9823	28.27	20.45	0.06	-1.31284	0.410258	-1.86173	0.581784
11.9201	100.09	103.354	0.5	7.43689	36.9763	28.273	20.45	0.06	-1.31298	0.410301	-1.86393	0.582471
11.9371	100.071	103.247	0.500089	7.44059	36.9824	28.729	20.44	0.06	-0.943786	0.416685	-1.34135	0.592209
11.9541	100.188	103.14	0.500001	7.4416	37.0131	25.206	20.46	0.06	-1.51307	0.365998	-2.1529	0.520767
11.9701	100.044	103.127	0.5	7.44025	36.9824	27.528	20.44	0.06	-0.904331	0.399265	-1.28813	0.568712
11.9871	99.6789	103.14	0.5	7.44059	36.9701	28.22	20.45	0.06	-1.3169	0.411525	-1.87793	0.586845
12.0031	99.7935	103.154	0.5	7.44059	36.9639	28.399	20.44	0.06	-0.937485	0.413903	-1.33711	0.590337
12.0201	99.4778	102.706	0.486333	7.3321	36.9946	22.54	20.46	0.06	-1.35962	0.32888	-1.93954	0.469157
12.0371	99.3408	102.853	0.5	7.21253	36.9824	26.703	20.45	0.06	-1.24611	0.389403	-1.77793	0.555597
12.0541	100.3	102.866	0.496099	7.2132	36.9824	28.165	20.45	0.06	-1.31433	0.410723	-1.87562	0.586124
12.0701	100.045	102.9	0.5	7.2132	36.9884	28.435	20.44	0.06	-0.938673	0.414427	-1.33977	0.591511
12.0871	100.269	103	0.499609	7.21656	36.9701	28.254	20.44	0.07	-1.0116	0.718898	-1.44412	1.02627
12.1041	100.158	103.033	0.5	7.21791	36.9946	28.428	20.45	0.07	-1.40605	0.723597	-2.00758	1.03317
12.1201	100.811	103.241	0.499968	7.21791	36.9822	28.331	20.44	0.07	-1.01435	0.720857	-1.44857	1.02943
12.1371	100.572	103.301	0.5	7.2169	36.9578	28.411	20.44	0.07	-1.01722	0.722892	-1.45292	1.03253
12.1531	100.054	103.307	0.5	7.21623	37.0008	28.379	20.44	0.07	-1.01607	0.722078	-1.45153	1.03154
12.1701	100.197	103.434	0.5	7.21858	36.9824	28.276	20.45	0.07	-1.39853	0.719728	-1.99827	1.02837
12.1871	99.624	103.374	0.5	7.21757	37.0193	28.288	20.45	0.07	-1.39912	0.720033	-1.99948	1.029
12.2041	99.5183	103.514	0.5	7.21623	36.9763	28.248	20.45	0.07	-1.39715	0.719015	-1.99702	1.02773
12.2201	100.29	103.554	0.500267	7.21623	36.9945	28.784	20.44	0.07	-1.03057	0.732383	-1.47331	1.04702
12.2371	100.173	103.581	0.489876	7.21589	36.9884	28.288	20.44	0.07	-1.01282	0.719763	-1.44819	1.02916
12.2531	100.069	103.367	0.5	7.21656	36.9763	28.443	20.44	0.07	-1.01836	0.723707	-1.45637	1.03498
12.2701	99.8835	103.548	0.499609	7.21723	36.9762	28.254	20.44	0.07	-1.0116	0.718898	-1.44696	1.02829
12.2871	100.262	103.401	0.5	7.21723	37.0131	28.465	20.45	0.07	-1.40788	0.724539	-2.01416	1.03655
12.3041	99.7204	103.361	0.49994	7.21992	37.0191	28.304	20.45	0.07	-1.39992	0.720441	-2.00313	1.03087
12.3201	100.357	103.294	0.5	7.22025	36.9701	28.484	20.44	0.07	-1.01983	0.72475	-1.45952	1.03722
12.3371	100.38	103.26	0.499996	7.2169	37.007	28.363	20.44	0.06	-0.936296	0.413378	-1.34022	0.59171
12.3541	99.9877	103.448	0.5	7.22025	37.0007	28.469	20.44	0.06	-0.939795	0.414923	-1.34547	0.59403
12.3701	99.9647	103.321	0.499999	7.21992	36.9885	28.45	20.44	0.06	-0.939168	0.414646	-1.3448	0.593736
12.3871	99.6234	103.247	0.5	7.2216	36.9886	28.45	20.44	0.06	-0.939168	0.414646	-1.34505	0.593844
12.4031	100.288	103.287	0.5	7.21824	36.9823	28.398	20.44	0.06	-0.937452	0.413888	-1.34282	0.592861
12.4201	99.7346	103.227	0.494232	7.21824	36.9762	28.261	20.44	0.07	-1.01185	0.719076	-1.44966	1.03021
12.4371	99.8496	103.254	0.5	7.22059	36.9763	28.341	20.44	0.06	-0.93557	0.413057	-1.34062	0.591887
12.4541	100.442	103.26	0.499423	7.2216	37.0069	28.216	20.44	0.06	-0.931444	0.411236	-1.33495	0.589384
12.4701	99.9804	103.327	0.5	7.21891	36.9762	28.282	20.45	0.06	-1.31979	0.412429	-1.89185	0.591197
12.4871	100.2	103.307	0.5	7.22059	36.9947	28.242	20.45	0.06	-1.31792	0.411846	-1.88952	0.590469
12.5041	100.167	103.434	0.500267	7.21958	37.0071	28.698	20.44	0.06	-0.947355	0.41826	-1.35848	0.599775
12.5201	99.7423	103.327	0.499989	7.22227	36.964	28.365	20.45	0.06	-1.32366	0.41364	-1.89843	0.593251
12.5371	100.239	103.334	0.5	7.21992	36.9946	28.443	20.45	0.06	-1.3273	0.414777	-1.90399	0.594991
12.5531	100.055	103.287	0.499999	7.22059	36.9702	28.367	20.45	0.06	-1.32376	0.413669	-1.89923	0.593503
12.5701	99.8182	103.281	0.5	7.21858	36.9638	28.452	20.45	0.06	-1.32772	0.414908	-1.90527	0.59539
12.5871	100.204	103.494	0.5	7.21723	37.0316	28.42	20.44	0.06	-0.938178	0.414209	-1.34652	0.594495
12.6041	100.184	103.568	0.488438	7.22093	36.9824	28.366	20.45	0.06	-1.32371	0.413654	-1.90021	0.593808
12.6201	100.963	103.548	0.5	7.21858	36.9945	28.463	20.44	0.06	-0.939597	0.414835	-1.34904	0.595606
12.6371	100.33	103.648	0.489876	7.21925	36.964	28.263	21.23	0.06	-31.7211	0.430405	-45.5524	0.618072
12.6541	99.641	103.561	0.5	7.2216	37.0009	28.45	20.45	0.06	-1.32763	0.414879	-1.90686	0.595887
12.6701	100.393	103.02	0.499817	7.21757	37.0008	28.273	20.45	0.06	-1.31937	0.412298	-1.89532	0.592281
12.6871	99.9135	102.713	0.5	7.21791	37.0192	28.451	20.45	0.06	-1.32768	0.414894	-1.9076	0.596119
12.7041	98.9537	102.833	0.499994	7.21824	36.9885	28.326	20.45	0.07	-1.401	0.721001	-2.01333	1.03612
12.7201	100.077	102.973	0.5	7.22025	37.0006	28.345	20.45	0.07	-1.40194	0.721484	-2.01503	1.037
12.7371	100.134	102.799	0.499998	7.22093	36.9825	28.357	20.45	0.06	-1.32329	0.413523	-1.90232	0.594469
12.7541	100.252	102.88	0.5	7.22025	36.9885	28.259	20.45	0.07	-1.39769	0.719295	-2.00965	1.03423
12.7701	99.7983	103.013	0.5	7.21958	36.964	28.279	20.44	0.06	-0.933523	0.412154	-1.34248	0.592711
12.7871	99.6274	103.1	0.500475	7.21958	36.9516	28.657	20.45	0.06	-1.33729	0.417898	-1.92348	0.601081
12.8031	100.277	102.96	0.5	7.22126	36.9702	28.464	20.45	0.06	-1.32828	0.415083	-1.91086	0.597136
12.8201	99.7784	102.926	0.490752	7.22496	36.9886	28.23	20.45	0.06	-1.31736	0.411671	-1.8955	0.592335
12.8371	99.3765	102.926	0.5	7.22093	37.0071	28.446	20.45	0.06	-1.32744	0.414821	-1.91035	0.596976
12.8541	99.9124	102.953	0.49924	7.22126	37.0254	28.217	20.45	0.06	-1.31676	0.411481	-1.89532	0.592279
12.8701	99.9062	102.98	0.5	7.2216	36.9701	28.424	20.45	0.06	-1.32642	0.4145	-1.90955	0.596726
12.8871	100.106	103.033	0.499924	7.22294	37.0009	28.259	20.44	0.06	-0.932863	0.411862	-1.34322	0.593037
12.9041	99.8257	103.033	0.5	7.22328	37.0192	28.443	20.45	0.06	-1.3273	0.414777	-1.91152	0.597344
12.9201	100.262	103.02	0.499992	7.2216	36.9946	25.364	20.45	0.06	-1.18362	0.369877	-1.70489	0.532772
12.9371	98.298	103.04	0.5	7.22731	37.0252	26.784	20.44	0.06	-0.884172	0.390365	-1.2738	0.562386
12.9541	100.428	103.134	0.5	7.22261	37.007	27.478	20.44	0.06	-0.907081	0.40048	-1.30704	0.577063
12.9701	99.7483	103.16	0.5	7.22529	37.0007	28.318	20.44	0.06	-0.934811	0.412722	-1.34723	0.594806
12.9871	100.116	103.214	0.5	7.22697	37.013	28.403	20.44	0.06	-0.946832	0.418029	-1.3648	0.602565
13.0041	100.234	103.267	0.483559	7.22261	36.9948	24.066	20.44	0.06	-0.802255	0.354198	-1.15619	0.510463
13.0201	100.183	103.093	0.5	7.11714	37.0008	28.053	20.44	0.06	-0.935164	0.412878	-1.34751	0.594929
13.0371	100.049	103.26	0.5	7.1111	36.9824	28.246	20.45	0.06	-1.33106	0.415953	-1.91762	0.599249
13.0531	100.039	103.387	0.5	7.11143	37.0192	28.256	20.45	0.06	-1.33154	0.4161	-1.91797	0.599358
13.0701	100.19	103.474	0.500015	7.10975	37.0193	28.577	20.45	0.06	-1.34666	0.420827	-1.9394	0.606056
13.0871	100.044	103.681	0.5	7.11412	37.007	28.449	20.45	0.06	-1.34063	0.418942	-1.93036	0.603231
13.1041	100.201	103.782	0.49999	7.11177	37.0315	28.356	20.45	0.07	-1.41627	0.728858	-2.0389	1.04928
13.1201	100.137	103.775	0.5	7.11614	37.0253	28.442	20.44	0.06	-0.948132	0.418603	-1.36472	0.60253
13.1371	99.9089	103.735	0.499999	7.11345	37.0439	28.374	20.44	0.06	-0.945865	0.417603	-1.36121	0.60098
13.1541	100.099	103.675	0.5	7.11446	37.0008	28.478	20.45	0.06	-1.342	0.419369	-1.93094	0.603411
13.1701	100.095	103.708	0.5	7.11378	36.9823	28.438	20.45	0.06	-1.34011	0.41878	-1.9279	0.60246
13.1871	100.092	103.735	0.486328	7.11479	37.0378	28.311	20.44	0.06	-0.943765	0.416675	-1.35746	0.599323
13.2031	99.8285	103.755	0.5	7.11278	37.0009	28.404	20.45	0.06	-1.33851	0.418279	-1.92491	0.601526
13.2201	100.257	103.715	0.498766	7.11177	37.0377	28.223	20.44	0.06	-0.940831	0.41538	-1.35276	0.597248
13.2371	100.241	103.808	0.5	7.11446	37.0008	28.456	20.45	0.06	-1.34096	0.419045	-1.92773	0.602407
13.2541	97.9865	103.822	0.499759	7.11345	36.9887	28.27	20.44	0.06	-0.942398	0.416072	-1.35452	0.598024
13.2701	100.3	103.775	0.5	7.12084	36.9947	28.45	20.44	0.06	-0.948398	0.418721	-1.36291	0.601728
13.2871	99.8052	103.822	0.5	7.11378	37.019	28.338	20.45	0.06	-1.3354	0.417307	-1.9187	0.599587
13.3041	99.9614	103.715	0.5	7.11479	37.0192	28.249	20.44	0.06	-0.941698	0.415763	-1.35278	0.597258
13.3201	100.309	103.715	0.5	7.11714	37.0071	28.261	20.45	0.06	-1.33177	0.416173	-1.91281	0.597745
13.3371	100.046	103.708	0.5	7.11647	37.0191	28.262	20.44	0.06	-0.942131	0.415954	-1.35293	0.597321
13.3541	99.6195	103.768	0.500845	7.11949	37.0129	28.663	20.44	0.06	-0.955499	0.421856	-1.37187	0.605686
13.3701	99.7397	103.695	0.5	7.11748	37.0253	28.345	20.44	0.06	-0.944898	0.417176	-1.35642	0.598863
13.3871	98.7599	103.641	0.5	7.11782	37.0009	28.441	20.45	0.05	-1.26001	0.106684	-1.80844	0.153119
13.4041	100.088	103.762	0.495674	7.11681	37.0192	28.209	20.44	0.05	-0.860836	0.10562	-1.23529	0.151563
13.4201	100.182	103.755	0.5	7.11513	36.9947	28.416	20.44	0.06	-0.947265	0.418221	-1.35908	0.60004
13.4371	100.029	103.755	0.499306	7.11748	36.9824	28.216	20.44	0.06	-0.940598	0.415277	-1.34927	0.595708
13.4541	100.337	103.668	0.5	7.11681	37.0132	28.384	20.44	0.06	-0.946198	0.41775	-1.35706	0.599146
13.4701	100.107	103.728	0.499978	7.11949	36.9947	28.276	20.44	0.06	-0.942598	0.41616	-1.35166	0.596763
13.4871	99.8577	103.701	0.5	7.11614	37.0069	28.396	20.44	0.05	-0.866542	0.10632	-1.24237	0.152432
13.5041	99.9053	103.568	0.499994	7.11882	37.0376	28.358	20.44	0.06	-0.945331	0.417367	-1.35509	0.598275
13.5201	99.9812	103.615	0.5	7.11916	37.0255	28.458	20.44	0.06	-0.948665	0.418839	-1.35963	0.600281
13.5371	100.089	103.595	0.5	7.12117	36.9762	28.379	20.45	0.06	-1.33733	0.417911	-1.91632	0.598842
13.5541	100.091	103.608	0.5	7.11614	36.9885	28.432	20.44	0.05	-0.867641	0.106455	-1.24305	0.152515
13.5701	99.8027	103.568	0.5	7.1205	37.0193	28.369	20.46	0.06	-1.72805	0.417999	-2.47531	0.598755
13.5871	99.8128	103.742	0.497231	7.11546	36.97	28.192	20.45	0.06	-1.32852	0.415157	-1.90267	0.594576
13.6031	99.6759	103.695	0.5	7.11546	37.0131	28.264	20.45	0.06	-1.33191	0.416218	-1.9072	0.595992
13.6201	100.091	103.635	0.499792	7.11949	37.007	28.184	20.45	0.06	-1.32814	0.415039	-1.90145	0.594197
13.6371	100.15	103.715	0.501643	7.11681	36.9763	28.797	20.45	0.06	-1.35703	0.424067	-1.94246	0.60701
13.6541	100.209	103.554	0.499811	7.11614	37.0009	28.247	20.45	0.06	-1.33111	0.415967	-1.90501	0.595307
13.6701	100.135	103.073	0.5	7.11882	36.9946	28.465	20.44	0.06	-0.948898	0.418942	-1.35777	0.599461
13.6871	99.7536	102.893	0.499989	7.12017	36.9824	28.358	20.44	0.05	-0.865383	0.106177	-1.23804	0.151901
13.7041	99.8824	102.853	0.5	7.11983	37.007	28.437	20.44	0.06	-0.947965	0.41853	-1.35594	0.598653
13.7201	99.5664	102.873	0.499999	7.11815	37.0131	28.377	20.45	0.05	-1.25718	0.106444	-1.79792	0.152229
13.7371	100.306	102.913	0.5	7.11882	37.0193	28.451	20.45	0.06	-1.34072	0.418971	-1.91705	0.599072
13.7531	99.9384	102.86	0.5	7.11949	36.9762	28.379	20.44	0.06	-0.946031	0.417676	-1.35246	0.597117
13.7701	100.185	102.913	0.488438	7.11949	37.007	28.294	20.44	0.05	-0.86343	0.105938	-1.23415	0.151423
13.7871	99.8038	103.013	0.5	7.12017	36.9947	28.454	20.44	0.05	-0.868312	0.106537	-1.2409	0.152251
13.8041	100.403	102.92	0.498354	7.12218	36.9886	28.22	20.44	0.05	-0.861171	0.105661	-1.23047	0.150972
13.8201	100.021	102.9	0.5	7.11714	37.007	28.39	20.44	0.06	-0.946398	0.417838	-1.35201	0.596918
13.8371	100.006	102.947	0.499756	7.1205	37.0192	28.228	20.44	0.05	-0.861416	0.105691	-1.23038	0.150961
13.8541	100.173	103.007	0.5	7.11748	37.0008	28.369	20.44	0.06	-0.945698	0.417529	-1.35052	0.596259
13.8701	99.9782	103.1	0.499992	7.12218	36.9823	28.318	20.45	0.05	-1.25456	0.106223	-1.79129	0.151667
13.8871	99.6093	103.053	0.5	7.11815	36.9948	28.286	20.44	0.05	-0.863186	0.105908	-1.23225	0.15119
13.9041	100.215	103.033	0.5	7.13562	36.9577	28.224	20.45	0.05	-1.2504	0.10587	-1.78469	0.151109
13.9201	100.212	103.033	0.500633	7.1336	37.0008	28.78	20.44	0.06	-0.959399	0.423578	-1.36911	0.604468
13.9371	99.4785	103	0.5	7.13427	36.9948	25.622	20.47	0.06	-1.91418	0.377736	-2.73114	0.53895
13.9531	99.5845	103.053	0.5	7.12655	36.9701	28.251	20.44	0.05	-0.862117	0.105777	-1.22985	0.150896
13.9701	99.5057	103.127	0.5	7.1242	37.0008	28.388	20.45	0.05	-1.25766	0.106486	-1.79379	0.151879
13.9871	100.294	103.12	0.490752	7.12621	37.0562	28.238	20.44	0.06	-0.94598	0.417653	-1.34899	0.595584
14.0041	99.5826	103.167	0.5	7.12117	37.0068	28.415	20.45	0.06	-1.34564	0.420508	-1.92062	0.600186
14.0201	99.7514	103.154	0.49943	7.11849	37.0007	28.199	20.45	0.05	-1.25546	0.106299	-1.7934	0.151846
14.0371	99.6807	103.134	0.5	7.1205	36.964	28.45	20.44	0.05	-0.872478	0.107048	-1.24742	0.153052
14.0541	99.7273	103.234	0.499924	7.11614	36.9762	28.285	20.45	0.06	-1.33948	0.418584	-1.91682	0.599
14.0701	100.225	103.147	0.5	7.11647	36.9701	28.408	20.45	0.06	-1.34531	0.420404	-1.92676	0.602107
14.0871	99.4145	103.16	0.499996	7.11446	37.0192	28.316	20.45	0.05	-1.26067	0.10674	-1.80714	0.15301
14.1031	100.295	103.174	0.5	7.1205	37.0068	28.44	20.45	0.06	-1.34682	0.420878	-1.93226	0.603823
14.1201	100.119	103.234	0.5	7.11916	37.0192	28.413	20.45	0.05	-1.26499	0.107106	-1.81646	0.153798
14.1371	99.6948	103.08	0.5	7.11479	36.9947	28.329	20.45	0.05	-1.26125	0.106789	-1.81269	0.153479
14.1541	100.098	103.134	0.5	7.11311	37.013	28.349	20.45	0.06	-1.34252	0.419531	-1.9312	0.603493
14.1701	100.19	103.154	0.497231	7.11446	36.9763	28.206	20.45	0.06	-1.33574	0.417415	-1.92306	0.60095
14.1871	99.9968	103.127	0.5	7.11882	37.007	28.239	20.44	0.06	-0.946013	0.417668	-1.36318	0.601848
14.2041	100.16	103.207	0.500063	7.11378	37.0131	28.605	20.45	0.06	-1.35464	0.423319	-1.95373	0.610533
14.2201	99.7238	103.187	0.5	7.12117	36.9883	28.459	20.45	0.06	-1.34772	0.421159	-1.94538	0.607923
14.2371	99.5803	103.16	0.499898	7.11614	37.007	28.264	20.44	0.06	-0.946851	0.418038	-1.36795	0.603954
14.2531	100.266	103.207	0.5	7.12151	36.9763	28.444	20.45	0.05	-1.26637	0.107223	-1.83109	0.155037
14.2701	100.056	103.227	0.499981	7.12453	37.0437	28.296	20.45	0.05	-1.25978	0.106665	-1.82318	0.154367
14.2871	99.8344	103.234	0.5	7.11849	36.9762	28.457	20.44	0.05	-0.872692	0.107074	-1.2641	0.155098
14.3041	100.13	103.2	0.499998	7.12285	36.9884	28.382	20.45	0.05	-1.26361	0.106989	-1.83196	0.155111
14.3201	99.5359	103.207	0.5	7.11849	37.013	28.439	20.45	0.06	-1.34678	0.420863	-1.95417	0.610672
14.3371	99.6355	103.247	0.499999	7.12017	36.9886	28.381	20.44	0.05	-0.870362	0.106788	-1.26401	0.155087
14.3541	100.22	103.18	0.5	7.12453	37.0255	28.443	20.45	0.06	-1.34697	0.420922	-1.95792	0.611841
14.3701	100.868	103.234	0.5	7.12823	37.013	28.379	20.44	0.05	-0.8703	0.106781	-1.2661	0.155343
14.3871	100.101	103.187	0.495	7.12957	36.9823	28.412	20.45	0.05	-1.26494	0.107102	-1.84185	0.155949
14.4041	100.189	103.267	0.5	7.11983	37.0069	28.411	20.45	0.06	-1.34545	0.420448	-1.96082	0.612748
14.4201	99.8728	103.234	0.484746	7.12453	37.0192	28.309	20.44	0.06	-0.948358	0.418703	-1.38326	0.610714
14.4371	99.7454	103.247	0.5	7.12151	37.0008	28.33	20.45	0.06	-1.34162	0.41925	-1.9586	0.612053
14.4541	100.011	103.254	0.489232	7.12755	37.0254	28.13	20.45	0.05	-1.25239	0.106039	-1.82995	0.154941
14.4701	100.371	103.1	0.5	7.13629	37.0316	28.254	20.45	0.05	-1.25791	0.106506	-1.83956	0.155754
14.4871	99.8935	103.14	0.5	7.13192	36.9638	28.185	20.45	0.05	-1.25484	0.106246	-1.83669	0.155511
14.5041	99.8618	103.134	0.50002	7.13125	37.0192	28.681	20.45	0.05	-1.27692	0.108116	-1.87067	0.158388
14.5201	100.172	103.114	0.495404	7.12923	37.0131	28.175	20.46	0.05	-1.64476	0.106404	-2.41157	0.15601
14.5371	99.8306	103.234	0.5	7.12856	37.0008	28.436	20.45	0.05	-1.26601	0.107192	-1.85788	0.157306
14.5541	100.081	103.207	0.499655	7.12285	37.0377	28.233	20.45	0.06	-1.33702	0.417814	-1.96383	0.61369
14.5701	98.2365	103.14	0.5	7.12588	37.007	28.418	20.45	0.06	-1.34578	0.420552	-1.97835	0.618227
14.5871	100.117	103.14	0.499748	7.13394	37.0009	28.31	20.45	0.06	-1.34067	0.418954	-1.97258	0.616423
14.6031	99.8229	103.241	0.5	7.13058	36.9948	28.46	20.45	0.06	-1.34777	0.421174	-1.98469	0.620207
14.6201	99.9375	103.073	0.499992	7.13494	37.0315	28.349	20.45	0.06	-1.34252	0.419531	-1.9787	0.618336
14.6371	99.7766	103.107	0.5	7.12923	37.001	28.429	20.44	0.05	-0.871834	0.106969	-1.28611	0.157799
14.6531	99.9498	103.18	0.499986	7.12487	36.9883	28.35	20.45	0.05	-1.26218	0.106868	-1.8635	0.157781
14.6701	100.88	103.114	0.5	7.13024	37.0009	28.434	20.45	0.05	-1.26592	0.107185	-1.87068	0.158389
14.6871	99.8463	103.013	0.499999	7.13461	37.007	28.404	20.45	0.06	-1.34512	0.420345	-1.98947	0.621703
14.7041	99.8597	103.1	0.5	7.12856	37.0376	28.44	20.45	0.06	-1.34682	0.420878	-1.99376	0.623043
14.7201	100.067	103.114	0.499999	7.12823	36.9946	28.386	20.45	0.06	-1.34427	0.420078	-1.99164	0.622379
14.7371	100.101	103.06	0.488438	7.13125	37.0316	28.305	20.45	0.05	-1.26018	0.106699	-1.86871	0.158222
14.7541	99.347	103.227	0.5	7.13293	37.0007	28.33	20.45	0.05	-1.26129	0.106793	-1.87202	0.158503
14.7701	99.6312	103.154	0.5	7.1383	37.0192	28.2	20.45	0.05	-1.2555	0.106303	-1.86498	0.157907
14.7871	99.6491	103.12	0.5	7.13797	36.9885	28.235	20.45	0.05	-1.25706	0.106435	-1.86895	0.158243
14.8041	99.8836	103.234	0.500063	7.13159	36.9885	28.458	20.44	0.05	-0.872723	0.107078	-1.29868	0.159341
14.8201	100.25	103.381	0.5	7.13192	37.0133	28.443	20.45	0.05	-1.26632	0.107219	-1.88596	0.159683
14.8371	100.35	103.2	0.482002	7.13159	37.0439	28.165	20.44	0.05	-0.863738	0.105976	-1.28753	0.157972
14.8541	100.222	103.307	0.5	7.13159	37.0009	28.471	20.45	0.05	-1.26757	0.107324	-1.89117	0.160124
14.8701	100.182	103.26	0.498546	7.13461	37.0009	28.205	20.44	0.06	-0.944874	0.417165	-1.4109	0.622916
14.8871	99.7603	104.403	0.5	7.13528	37.0131	28.422	20.45	0.05	-1.26539	0.10714	-1.89117	0.160124
14.9041	100.437	104.35	0.499741	7.12957	36.9885	28.273	20.44	0.06	-0.947152	0.418171	-1.41681	0.625525
14.9201	100.261	104.55	0.5	7.13293	37.0132	28.448	20.45	0.05	-1.26655	0.107238	-1.89616	0.160546
14.9371	97.935	104.436	0.499974	7.12755	36.9947	28.293	20.45	0.05	-1.25964	0.106653	-1.8875	0.159813
14.9541	100.249	104.604	0.5	7.13595	36.9699	28.437	20.45	0.05	-1.26606	0.107196	-1.89879	0.160769
14.9701	99.7449	104.189	0.50123	7.143	36.9763	21.208	20.43	0.05	-0.356637	0.0796518	-0.535318	0.119559
14.9871	99.8489	104.677	0.5	7.13998	36.9762	28.104	20.44	0.05	-0.870464	0.106801	-1.30774	0.160452
15.0031	99.3943	104.65	0.499999	7.13998	36.9762	28.351	20.45	0.06	-1.356	0.423746	-2.03637	0.636358
15.0201	100.443	104.67	0.5	7.14401	37.0194	28.47	20.45	0.05	-1.28017	0.108391	-1.92167	0.162707
15.0371	99.8436	104.55	0.5	7.13965	36.9945	28.407	20.45	0.05	-1.27734	0.108151	-1.9166	0.162277
15.0541	99.7408	104.51	0.5	7.14233	37.0071	28.321	20.45	0.05	-1.27347	0.107824	-1.90999	0.161717
15.0701	99.9845	104.43	0.5	7.14032	36.9822	28.354	20.45	0.05	-1.27495	0.107949	-1.91145	0.161841
15.0871	99.8528	104.47	0.49125	7.15039	37.0008	28.205	20.45	0.05	-1.26825	0.107382	-1.90059	0.160922
15.1041	100.07	104.376	0.501509	7.14233	37.0254	28.804	20.44	0.05	-0.892145	0.109461	-1.33639	0.163968
15.1201	99.8213	104.35	0.484746	7.14368	37.0254	28.268	20.45	0.05	-1.27109	0.107622	-1.90326	0.161148
15.1371	99.988	104.37	0.5	7.15073	37.0008	28.455	20.45	0.05	-1.27949	0.108334	-1.91504	0.162145
15.1541	100.263	104.356	0.49183	7.1514	37.0193	28.179	20.45	0.05	-1.26708	0.107283	-1.89566	0.160504
15.1701	100.095	104.396	0.5	7.15241	37.0254	28.432	20.45	0.05	-1.27846	0.108246	-1.91191	0.16188
15.1871	99.9336	104.503	0.498061	7.1514	37.0314	28.169	20.44	0.05	-0.872477	0.107048	-1.30422	0.16002
15.2041	99.8874	104.49	0.5	7.15342	37.0009	28.419	20.45	0.05	-1.27788	0.108197	-1.90941	0.161669
15.2201	98.5806	104.443	0.49954	7.15006	37.0069	28.239	20.45	0.05	-1.26978	0.107512	-1.89656	0.16058
15.2371	100.004	104.43	0.5	7.15342	37.0377	28.494	20.45	0.06	-1.36284	0.425883	-2.03469	0.635832
15.2541	99.6394	104.456	0.499891	7.15275	37.0255	28.27	20.45	0.06	-1.35213	0.422535	-2.01783	0.630565
15.2701	99.7609	104.463	0.5	7.14771	37.0254	28.449	20.44	0.06	-0.962555	0.424971	-1.43588	0.633947
15.2871	99.909	104.483	0.49999	7.14737	37.0131	28.302	20.45	0.06	-1.35366	0.423013	-2.01845	0.630757
15.3041	99.8464	104.497	0.5	7.14872	36.9946	28.413	20.45	0.05	-1.27761	0.108174	-1.90423	0.16123
15.3201	100.213	104.51	0.49998	7.15006	37.0254	28.393	20.45	0.05	-1.27671	0.108098	-1.90213	0.161052
15.3371	99.8225	104.604	0.5	7.14838	37.0252	28.341	20.45	0.05	-1.27437	0.1079	-1.89784	0.160689
15.3541	99.664	104.497	0.5	7.15476	37.0192	28.38	20.45	0.05	-1.27612	0.108048	-1.89964	0.160842
15.3701	99.8934	104.63	0.5	7.15543	37.0377	28.259	20.45	0.05	-1.27068	0.107588	-1.89079	0.160092
15.3871	100.295	104.771	0.5	7.14939	37.0377	28.287	20.45	0.05	-1.27194	0.107694	-1.89185	0.160182
15.4041	99.8475	104.704	0.508435	7.14771	37.0376	28.911	20.44	0.05	-0.895459	0.109868	-1.33132	0.163345
15.4201	100.642	104.637	0.5	7.14065	37.0192	28.457	20.45	0.05	-1.27958	0.108342	-1.90165	0.161012
15.4371	100.283	104.71	0.486328	7.13864	37.0377	28.236	20.72	0.05	-11.9746	0.112855	-17.7885	0.167648
15.4541	100.066	104.65	0.5	7.14872	37.0008	28.427	20.45	0.05	-1.27824	0.108227	-1.89803	0.160705
15.4701	100.156	104.583	0.482002	7.15375	37.0069	28.179	20.45	0.05	-1.26708	0.107283	-1.88072	0.159239
15.4871	99.8333	104.563	0.5	7.15577	36.9945	28.452	20.45	0.05	-1.27936	0.108323	-1.89813	0.160714
15.5041	100.365	104.67	0.485475	7.15241	37.0131	28.149	20.45	0.06	-1.34634	0.420726	-1.99666	0.623949
15.5201	100.123	104.57	0.5	7.1551	37.0437	28.443	20.45	0.06	-1.3604	0.425121	-2.01671	0.630213
15.5371	99.6885	104.744	0.499203	7.16114	37.0376	28.196	20.44	0.06	-0.953995	0.421192	-1.41363	0.624123
15.5541	99.628	104.911	0.5	7.15275	36.9945	28.463	20.44	0.05	-0.881583	0.108165	-1.30578	0.160211
15.5701	100.152	104.938	0.49924	7.15174	37.0008	28.281	20.44	0.05	-0.875946	0.107474	-1.29691	0.159123
15.5871	99.5542	104.824	0.5	7.15577	37.0194	28.439	20.44	0.05	-0.88084	0.108074	-1.3036	0.159944
15.6041	100.179	104.938	0.499974	7.15946	36.9947	28.301	20.45	0.05	-1.27257	0.107748	-1.88254	0.159393
15.6201	100.375	104.918	0.5	7.15308	37.0194	28.448	20.44	0.05	-0.881119	0.108108	-1.30293	0.159862
15.6371	100.303	104.857	0.499982	7.15879	36.9823	28.373	20.44	0.06	-0.959984	0.423836	-1.41895	0.626471
15.6541	100.015	104.864	0.5	7.15443	37.0131	28.279	20.44	0.05	-0.875884	0.107466	-1.29409	0.158777
15.6701	100.18	104.918	0.5	7.15476	36.9391	28.377	20.44	0.05	-0.87892	0.107838	-1.29806	0.159264
15.6871	100.227	104.811	0.5	7.15375	37.007	28.258	20.44	0.05	-0.875234	0.107386	-1.29206	0.158529
15.7031	100.675	104.817	0.519915	7.15275	37.0316	28.975	20.45	0.05	-1.30288	0.110314	-1.9226	0.162785
15.7201	100.198	104.944	0.5	7.15308	36.9885	28.512	20.44	0.05	-0.883101	0.108351	-1.3026	0.159821
15.7371	100.32	104.884	0.5	7.15778	37.0009	28.437	20.44	0.05	-0.880778	0.108066	-1.29862	0.159333
15.7541	99.5298	105.011	0.5	7.15879	37.0006	28.396	20.44	0.05	-0.879508	0.107911	-1.2962	0.159036
15.7701	99.8114	104.984	0.5	7.16383	37.0069	28.421	20.44	0.05	-0.880282	0.108006	-1.29682	0.159112
15.7871	100.101	104.891	0.481502	7.15207	37.0131	28.224	20.44	0.06	-0.954942	0.42161	-1.40621	0.620845
15.8041	100.316	104.877	0.5	7.15879	37.0253	28.442	20.44	0.05	-0.880933	0.108085	-1.29667	0.159094
15.8211	100.34	104.911	0.488438	7.1598	36.9946	28.171	20.44	0.06	-0.953149	0.420819	-1.40237	0.619152
15.8371	99.8302	104.938	0.5	7.16652	36.9945	28.437	20.44	0.05	-0.880778	0.108066	-1.29537	0.158935
15.8541	99.9594	104.931	0.498061	7.16148	36.9885	28.214	20.44	0.05	-0.873871	0.107219	-1.28467	0.157621
15.8701	100.296	104.991	0.5	7.16685	37.0253	28.411	20.44	0.05	-0.879973	0.107968	-1.29312	0.158658
15.8871	100.035	104.877	0.499811	7.17155	36.9946	28.219	20.44	0.05	-0.874026	0.107238	-1.28383	0.157519
15.9041	98.9487	104.824	0.5	7.16517	37.0192	28.433	20.44	0.05	-0.880654	0.108051	-1.29302	0.158646
15.9201	100.104	104.764	0.499988	7.15913	36.9761	28.298	20.44	0.05	-0.876473	0.107538	-1.28637	0.15783
15.9371	99.7901	104.737	0.5	7.16618	36.9577	28.346	20.44	0.05	-0.877959	0.107721	-1.288	0.15803
15.9541	100.496	104.737	0.499998	7.16417	36.9884	27.518	20.45	0.05	-1.23736	0.104767	-1.81448	0.153631
15.9701	99.7325	104.804	0.5	7.1729	36.9885	28.248	20.45	0.05	-1.27019	0.107546	-1.86187	0.157643
15.9871	100.416	104.991	0.5	7.17861	36.9762	28.322	20.44	0.05	-0.881613	0.108169	-1.29174	0.158489
16.0031	99.928	104.918	0.519155	7.18499	36.97	28.948	20.45	0.05	-1.30819	0.110763	-1.91796	0.162392
16.0201	100.116	104.871	0.5	7.13394	36.97	28.555	20.45	0.05	-1.29043	0.10926	-1.89318	0.160295
16.0371	99.9018	104.851	0.5	7.13091	36.9947	28.481	20.45	0.05	-1.28708	0.108976	-1.88954	0.159986
16.0541	99.7871	105.171	0.499999	7.12923	36.9886	28.425	20.45	0.06	-1.36636	0.426981	-2.00726	0.62726
16.0701	99.743	105.238	0.5	7.12923	36.9823	28.467	20.44	0.06	-0.967992	0.427372	-1.42293	0.628227
16.0871	99.9601	105.098	0.5	7.13259	36.9948	28.424	20.45	0.06	-1.36631	0.426966	-2.00978	0.62805
16.1041	100.623	105.165	0.495	7.13595	37.0194	28.311	20.45	0.05	-1.2794	0.108326	-1.8832	0.159449
16.1201	99.9836	105.305	0.5	7.13662	36.9393	28.436	20.45	0.05	-1.28505	0.108804	-1.8927	0.160254
16.1371	99.5468	105.272	0.489383	7.13494	36.9701	28.18	20.45	0.06	-1.35458	0.423301	-1.99644	0.623881
16.1531	100.369	105.338	0.5	7.13293	36.9824	28.428	20.45	0.05	-1.28469	0.108774	-1.89462	0.160416
16.1701	100.165	105.305	0.491875	7.13091	36.9638	28.162	20.44	0.05	-0.876633	0.107558	-1.2937	0.158729
16.1871	100.076	105.325	0.5	7.13192	36.9885	28.439	20.45	0.06	-1.36703	0.427192	-2.01875	0.630851
16.2041	99.8581	105.432	0.498937	7.13159	36.9823	28.245	20.45	0.06	-1.3577	0.424277	-2.00631	0.626965
16.2201	100.09	105.405	0.5	7.13293	36.9947	28.424	20.45	0.06	-1.36631	0.426966	-2.0203	0.631335
16.2371	99.886	105.412	0.49982	7.13427	37.0068	28.3	20.45	0.05	-1.2789	0.108284	-1.89231	0.160221
16.2541	100.273	105.432	0.5	7.13528	36.9823	28.339	20.45	0.05	-1.28067	0.108433	-1.89619	0.160549
16.2701	99.8665	105.485	0.499993	7.13595	36.9947	28.3	20.45	0.05	-1.2789	0.108284	-1.89477	0.160429
16.2871	99.8534	105.499	0.5	7.13629	36.9575	28.271	20.45	0.05	-1.27759	0.108173	-1.89409	0.160371
16.3031	99.8562	105.465	0.505	7.13629	37.0009	28.579	20.45	0.05	-1.29151	0.109351	-1.91592	0.16222
16.3201	100.205	105.445	0.500001	7.13729	36.9948	28.588	20.45	0.05	-1.29192	0.109386	-1.9178	0.162379
16.3371	99.0517	105.472	0.499998	7.13864	37.0007	28.397	20.45	0.05	-1.28329	0.108655	-1.90626	0.161402
16.3541	100.382	105.485	0.5	7.13998	36.9763	28.422	20.47	0.05	-2.08402	0.109151	-3.09778	0.162246
16.3701	100.055	105.505	0.499999	7.142	37.0007	28.381	20.45	0.05	-1.28256	0.108594	-1.90766	0.16152
16.3871	100.498	105.559	0.5	7.14435	37.013	28.468	20.45	0.05	-1.2865	0.108927	-1.91478	0.162123
16.4041	100.006	105.619	0.5	7.14569	37.013	28.427	20.45	0.05	-1.28464	0.10877	-1.9133	0.161998
16.4201	100.185	105.759	0.5	7.14771	36.9763	28.421	20.45	0.05	-1.28437	0.108747	-1.91409	0.162065
16.4371	100.194	105.692	0.5	7.14939	36.9885	28.444	20.45	0.05	-1.28541	0.108835	-1.91692	0.162304
16.4531	99.9936	104.938	0.481502	7.15174	36.9824	28.199	20.44	0.05	-0.877784	0.107699	-1.30985	0.160711
16.4701	98.8779	105.071	0.5	7.15275	36.9517	28.466	20.45	0.05	-1.2864	0.108919	-1.92089	0.16264
16.4871	100.508	105.218	0.485845	7.15476	36.9947	28.206	20.44	0.05	-0.878002	0.107726	-1.31193	0.160966
16.5041	99.6889	105.218	0.5	7.15543	36.9762	28.439	20.45	0.05	-1.28518	0.108816	-1.92163	0.162703
16.5201	99.8812	105.258	0.498937	7.1561	36.9948	28.222	20.44	0.05	-0.8785	0.107787	-1.31437	0.161266
16.5371	99.4104	105.218	0.5	7.15577	37.0009	28.404	20.45	0.05	-1.2836	0.108682	-1.92175	0.162713
16.5541	100.245	105.318	0.499675	7.1561	36.9578	28.198	20.45	0.05	-1.27429	0.107894	-1.90908	0.161641
16.5701	100.321	105.252	0.5	7.15678	36.9885	28.304	20.45	0.05	-1.27908	0.108299	-1.91746	0.16235
16.5871	100.496	105.265	0.499992	7.15711	37.0009	28.237	20.45	0.05	-1.27606	0.108043	-1.9142	0.162074
16.6041	100.232	105.398	0.5	7.15678	37.0008	28.324	20.45	0.05	-1.27999	0.108376	-1.92138	0.162682
16.6201	100.114	105.358	0.5	7.15678	36.9825	28.576	20.45	0.05	-1.29138	0.10934	-1.93969	0.164232
16.6371	99.9404	105.372	0.5	7.15711	37.0009	28.432	20.45	0.05	-1.28487	0.108789	-1.9312	0.163514
16.6541	99.7489	105.278	0.499997	7.15778	37.0191	28.413	20.45	0.05	-1.28401	0.108716	-1.9312	0.163513
16.6701	100.059	105.245	0.5	7.15845	37.007	28.453	20.45	0.05	-1.28582	0.108869	-1.93513	0.163846
16.6871	100.161	105.332	0.499999	7.15812	36.9762	28.424	20.45	0.05	-1.28451	0.108758	-1.93445	0.163788
16.7041	100.104	105.272	0.5	7.15845	37.0008	28.465	20.45	0.05	-1.28636	0.108915	-1.93853	0.164134
16.7201	100.181	105.312	0.5	7.15946	36.9701	28.446	20.45	0.06	-1.36737	0.427297	-2.0619	0.644336
16.7371	100.134	105.312	0.5	7.16081	37.0191	28.437	20.45	0.05	-1.28509	0.108808	-1.93913	0.164185
16.7531	99.9682	105.332	0.5	7.16047	36.97	28.42	20.44	0.05	-0.884664	0.108543	-1.33574	0.163888
16.7701	100.326	105.338	0.486328	7.16114	36.9884	28.284	20.44	0.05	-0.88043	0.108024	-1.33024	0.163213
16.7871	99.9414	105.405	0.5	7.16181	37.0009	28.442	20.44	0.05	-0.885349	0.108627	-1.33856	0.164234
16.8041	100.365	105.292	0.494028	7.16215	36.9823	28.224	20.45	0.05	-1.27547	0.107993	-1.92967	0.163384
16.8201	99.8225	105.272	0.5	7.16316	36.9701	28.412	20.45	0.05	-1.28396	0.108712	-1.94374	0.164576
16.8371	100.135	105.258	0.497598	7.16282	37.0131	28.208	20.45	0.05	-1.27475	0.107932	-1.93108	0.163503
16.8541	100.189	105.292	0.5	7.16417	37.0008	28.379	20.45	0.05	-1.28247	0.108586	-1.94408	0.164604
16.8701	99.5145	105.298	0.499863	7.1645	36.9761	28.253	20.45	0.05	-1.27678	0.108104	-1.93666	0.163976
16.8871	99.9581	104.39	0.5	7.16652	36.9948	28.278	20.44	0.05	-0.880244	0.108001	-1.33607	0.163928
16.9041	100.122	103.969	0.5	7.16618	36.9947	28.249	20.45	0.05	-1.2766	0.108089	-1.93897	0.164171
16.9201	100.524	104.056	0.501232	7.16584	37.0007	28.739	20.45	0.05	-1.29874	0.109964	-1.97384	0.167124
16.9371	100.203	103.982	0.499954	7.17155	36.9946	26.048	20.45	0.05	-1.17713	0.0996671	-1.79021	0.151576
16.9541	99.4329	103.895	0.5	7.17122	36.9701	28.409	20.45	0.05	-1.28383	0.108701	-1.95378	0.165425
16.9701	100.231	103.922	0.499989	7.17155	37.0254	28.314	20.45	0.05	-1.27954	0.108337	-1.94847	0.164976
16.9871	100.289	103.909	0.5	7.17256	37.0194	28.468	20.44	0.06	-0.977829	0.431715	-1.49002	0.657851
17.0041	99.7323	103.915	0.499999	7.17323	37.0008	28.417	20.45	0.05	-1.29719	0.109833	-1.97668	0.167364
17.0201	100.196	103.882	0.5	7.1739	37.007	28.47	20.45	0.05	-1.29961	0.110038	-1.98036	0.167676
17.0371	99.4955	103.815	0.499999	7.17256	36.9517	28.403	20.45	0.05	-1.29656	0.109779	-1.9757	0.167282
17.0541	100.13	103.835	0.5	7.17155	36.9946	28.435	20.45	0.05	-1.29802	0.109902	-1.97793	0.16747
17.0701	100.189	103.882	0.5	7.17189	37.0192	28.427	20.45	0.05	-1.29765	0.109871	-1.97737	0.167423
17.0871	100.151	103.762	0.49125	7.17189	37.007	28.418	20.45	0.05	-1.29724	0.109837	-1.97675	0.16737
17.1041	99.6963	103.748	0.5	7.1729	37.0007	28.42	20.45	0.05	-1.29733	0.109844	-1.97689	0.167382
17.1201	100.082	103.808	0.486502	7.17223	37.0008	28.255	20.45	0.05	-1.2898	0.109207	-1.96541	0.16641
17.1371	100.3	103.795	0.5	7.17088	36.9701	28.414	20.45	0.05	-1.29706	0.109821	-1.97647	0.167346
17.1531	100.145	103.795	0.498973	7.16988	37.007	28.245	20.45	0.05	-1.28934	0.109168	-1.96471	0.166351
17.1701	99.8994	103.788	0.5	7.16988	37.0069	28.337	20.45	0.05	-1.29354	0.109523	-1.97111	0.166893
17.1871	100.094	103.755	0.5	7.16853	37.0192	28.193	20.45	0.05	-1.28697	0.108967	-1.9611	0.166045
17.2041	99.9473	103.875	0.5	7.16887	37.0561	28.264	20.45	0.05	-1.29021	0.109241	-1.96604	0.166463
17.2201	100.211	103.721	0.500047	7.1682	37.0254	28.683	20.45	0.05	-1.30934	0.110861	-1.99518	0.168931
17.2371	100.384	103.855	0.5	7.1682	36.9578	28.447	20.45	0.05	-1.29856	0.109949	-1.97876	0.167541
17.2541	100.271	103.808	0.49994	7.1692	37.0191	28.283	20.45	0.05	-1.29108	0.109315	-1.96736	0.166575
17.2701	100.243	103.822	0.5	7.16887	36.9947	28.443	21.24	0.06	-33.6285	0.450938	-51.2434	0.687144
17.2871	99.9059	103.795	0.49992	7.16887	36.9824	28.328	20.46	0.05	-1.69556	0.10969	-2.58371	0.167147
17.3031	100.035	103.855	0.5	7.16853	36.9825	28.458	20.46	0.05	-1.70334	0.110193	-2.59557	0.167914
17.3201	100.181	103.942	0.499997	7.16853	37.007	28.397	20.45	0.05	-1.29628	0.109755	-1.97529	0.167246
17.3371	99.7384	103.949	0.5	7.1692	36.9884	28.447	20.45	0.05	-1.29856	0.109949	-1.97876	0.167541
17.3541	100.332	103.775	0.499999	7.16988	36.9885	28.424	20.45	0.05	-1.29751	0.10986	-1.97716	0.167405
17.3701	100.273	103.889	0.5	7.17021	37.0069	28.407	20.45	0.05	-1.29674	0.109794	-1.97598	0.167305
17.3871	99.95	103.802	0.5	7.17055	37.007	28.42	20.44	0.05	-0.893622	0.109642	-1.36171	0.167074
17.4041	99.6838	103.808	0.5	7.17021	37.0009	28.376	20.45	0.05	-1.29532	0.109674	-1.97383	0.167123
17.4201	99.7766	103.875	0.5	7.17122	37.0069	28.441	20.45	0.05	-1.29829	0.109925	-1.97835	0.167505
17.4371	100.005	104.035	0.48767	7.17189	37.0192	28.248	20.45	0.05	-1.28948	0.109179	-1.96492	0.166369
17.4531	100.184	104.029	0.5	7.17223	37.0009	28.381	20.45	0.04	-1.21307	-0.21117	-1.84848	-0.321783
17.4701	100.21	104.035	0.49231	7.1729	37.0008	28.197	20.45	0.05	-1.28715	0.108982	-1.96137	0.166068
17.4871	100.177	104.57	0.5	7.17357	36.9885	28.287	20.45	0.04	-1.20905	-0.21047	-1.84236	-0.320717
17.5041	99.927	103.955	0.5	7.17256	37.0193	28.196	20.44	0.05	-0.886579	0.108778	-1.35098	0.165757
17.5201	100.227	104.002	0.514998	7.17256	36.9701	28.91	20.44	0.05	-0.90903	0.111533	-1.38519	0.169955
17.5371	100.13	103.975	0.480633	7.17323	36.9762	28.26	20.45	0.05	-1.29003	0.109226	-1.96576	0.166439
17.5541	99.7013	103.969	0.5	7.17458	36.9638	28.465	20.45	0.05	-1.29939	0.110018	-1.98002	0.167647
17.5701	100.032	104.056	0.499811	7.17458	37.0193	28.272	20.44	0.05	-0.888969	0.109071	-1.35462	0.166204
17.5871	100.085	103.935	0.5	7.17458	37.0193	28.504	20.45	0.05	-1.30117	0.110169	-1.98273	0.167876
17.6041	99.7935	104.082	0.499986	7.17525	36.9885	28.289	20.45	0.05	-1.29135	0.109338	-1.96777	0.16661
17.6201	100.393	103.962	0.5	7.17525	36.9825	28.474	20.45	0.05	-1.2998	0.110053	-1.98064	0.1677
17.6371	100.095	104.062	0.499985	7.17659	36.9946	28.326	20.45	0.05	-1.29304	0.109481	-1.97035	0.166828
17.6541	100.029	103.962	0.5	7.17626	36.9825	28.464	20.45	0.05	-1.29934	0.110014	-1.97995	0.167641
17.6701	100.126	103.915	0.499999	7.17693	36.9824	28.396	20.45	0.05	-1.29624	0.109751	-1.97522	0.16724
17.6871	100.05	103.969	0.5	7.17726	36.9515	28.445	20.44	0.05	-0.894408	0.109739	-1.36291	0.167221
17.7031	99.8516	103.875	0.5	7.1776	36.9883	28.398	20.45	0.05	-1.29633	0.109759	-1.97536	0.167252
17.7201	100.245	104.029	0.5	7.17794	37.0376	28.433	20.45	0.04	-1.21529	-0.211557	-1.85187	-0.322372
17.7371	100.032	103.995	0.5	7.17827	37.0007	28.388	20.45	0.05	-1.29587	0.109721	-1.97466	0.167193
17.7541	100.176	103.989	0.488438	7.17861	37.0562	28.282	20.44	0.04	-0.807147	-0.210594	-1.22994	-0.320905
17.7701	99.9246	103.929	0.5	7.17995	37.0069	28.312	20.45	0.05	-1.2924	0.109427	-1.96937	0.166746
17.7871	100.086	104.022	0.497567	7.18029	37.007	28.231	20.45	0.05	-1.2887	0.109114	-1.96374	0.166269
17.8041	100.184	103.982	0.5	7.18029	36.9825	28.274	20.45	0.05	-1.29067	0.10928	-1.96673	0.166522
17.8201	100.388	104.016	0.519937	7.18129	36.9824	28.816	20.45	0.05	-1.31541	0.111375	-2.00443	0.169714
17.8371	99.9996	103.949	0.500001	7.18197	37.0255	28.48	20.45	0.05	-1.30007	0.110076	-1.98106	0.167735
17.8541	99.8706	104.035	0.498111	7.18163	36.9823	28.143	20.45	0.05	-1.28469	0.108774	-1.95762	0.16575
17.8701	99.8686	104.016	0.5	7.18297	37.0254	28.447	20.45	0.05	-1.29856	0.109949	-1.97876	0.167541
17.8871	99.9873	104.042	0.499748	7.18297	36.9884	28.252	20.44	0.05	-0.88834	0.108994	-1.35366	0.166086
17.9041	99.8371	104.042	0.5	7.18331	37.013	28.453	20.45	0.05	-1.29884	0.109972	-1.97918	0.167576
17.9201	99.958	104.116	0.499955	7.18432	36.9822	28.316	20.45	0.05	-1.29258	0.109442	-1.96965	0.166769
17.9371	99.9953	104.156	0.5	7.18499	36.9823	28.478	20.45	0.05	-1.29998	0.110068	-1.98092	0.167723
17.9541	99.6156	104.069	0.500344	7.18633	37.0069	17.136	20.42	0.05	-0.0521605	0.065866	-0.0794826	0.100367
17.9701	99.8318	104.189	0.5	7.18734	37.0377	27.613	20.45	0.05	-1.26049	0.106725	-1.92075	0.162629
17.9871	100.333	104.256	0.499999	7.18701	37.0255	27.993	20.45	0.05	-1.29091	0.109301	-1.9671	0.166553
18.0041	100.004	104.176	0.5	7.18768	37.007	28.006	20.44	0.05	-0.889614	0.10915	-1.3556	0.166324
18.0201	99.9659	104.176	0.499999	7.18734	37.0193	27.867	20.44	0.05	-0.885198	0.108609	-1.34887	0.165499
18.0371	99.6565	104.183	0.5	7.18667	36.9947	27.803	20.44	0.05	-0.883165	0.108359	-1.34578	0.165119
18.0541	99.9471	104.142	0.5	7.18734	37.0191	27.722	20.44	0.05	-0.880592	0.108044	-1.34185	0.164638
18.0701	99.8787	104.196	0.488438	7.18969	37.0315	27.461	20.44	0.05	-0.872302	0.107026	-1.32922	0.163088
18.0871	99.9395	104.136	0.501168	7.19036	37.0376	25.021	20.44	0.05	-0.794795	0.0975167	-1.21112	0.148597
18.1031	99.8726	88.0003	0.5	7.18633	36.9885	28.039	20.44	0.05	-0.890662	0.109279	-1.3572	0.16652
18.1201	99.8581	57.9542	0.519733	7.18297	37.0131	28.985	20.44	0.05	-0.920712	0.112966	-1.40299	0.172139
18.1371	100.335	31.7231	0.481126	7.17928	37.0256	28.267	20.41	0.07	0.152857	0.755165	0.232924	1.15073
18.1541	169.182	12.7013	0.50875	7.17659	37.0257	25.884	20.38	0.08	1.17759	0.986312	1.79442	1.50295
18.1701	192.691	21.5808	0.498061	7.17525	37.0439	27.419	20.35	0.1	2.26593	1.6701	3.45285	2.54491
18.1871	183.183	34.5293	0.5	7.17323	36.9762	28.425	21.03	0.13	-26.1106	2.77052	-39.7877	4.22175
18.2041	166.164	37.9702	0.498061	7.17223	37.0132	28.187	20.31	0.16	3.48714	3.68527	5.33998	5.64339
18.2201	154.087	33.1463	0.5	7.17021	37.0254	28.42	20.31	0.17	3.43228	4.04409	5.28041	6.22165
18.2371	162.254	26.1843	0.499894	7.16786	37.0439	28.258	20.31	0.18	3.32948	4.3476	5.14756	6.72164
18.2541	180.359	22.0686	0.50875	7.16517	37.0561	23.864	20.31	0.18	2.81176	3.67157	4.36862	5.7045
18.2701	191.614	23.2578	0.499955	7.16349	37.0561	27.69	20.3	0.19	3.58189	4.57954	5.59103	7.14827
18.2871	196.986	28.3691	0.5	7.16047	37.05	28.412	20.27	0.2	4.87559	5.07743	7.64798	7.96459
18.3041	194.101	30.6608	0.499999	7.15711	37.0685	28.372	20.25	0.2	5.69805	5.06862	8.82716	7.85206
18.3201	190.009	33.7476	0.5	7.15443	37.0132	28.476	20.24	0.2	6.13497	5.08636	9.39292	7.78745
18.3371	178.522	36.36	0.5	7.15275	37.0499	28.401	20.25	0.2	5.70388	5.0738	8.62448	7.67177
18.3531	166.06	36.1529	0.5	7.15107	37.0252	28.36	20.26	0.21	5.19705	5.39851	7.76629	8.06734
18.3701	151.996	34.5026	0.5	7.14972	37.0683	28.401	20.27	0.21	4.78936	5.40719	7.0682	7.98
18.3871	152.462	29.5316	0.5	7.14905	36.9823	28.253	20.28	0.2	4.43522	5.04984	6.46429	7.36009
18.4041	162.935	26.5852	0.5	7.14737	37.0191	28.287	20.29	0.2	4.02687	5.05675	5.79626	7.27866
18.4201	169.469	27.6943	0.519155	7.15241	37.0255	22.485	20.3	0.2	2.90237	4.06264	4.12782	5.77797
18.4371	157.684	38.9323	0.5	7.15107	37.0009	28.257	20.29	0.2	4.06506	5.10469	5.74348	7.21238
18.4541	137.73	32.6385	0.486328	7.14872	36.9824	28.184	20.29	0.2	4.05456	5.09151	5.69106	7.14654
18.4701	162.982	21.5274	0.5	7.14603	37.0255	28.531	20.29	0.2	4.10447	5.15419	5.72554	7.18985
18.4871	184.141	24.7812	0.493872	7.14468	37.0193	28.156	20.29	0.2	4.05053	5.08645	5.61321	7.04879
18.5041	176.866	32.2844	0.5	7.14334	37.0376	28.471	20.28	0.21	4.43111	5.47861	6.10033	7.54244
18.5201	169.856	33.0193	0.494798	7.14267	37.0253	28.231	20.27	0.21	4.81094	5.43155	6.58234	7.43146
18.5371	165.857	31.2488	0.5	7.14099	37.0068	28.438	20.27	0.21	4.84621	5.47138	6.5871	7.43683
18.5541	164.951	30.6207	0.49965	7.13965	36.9701	28.24	20.28	0.21	4.39516	5.43416	5.93481	7.33778
18.5701	164.4	30.4203	0.506562	7.13629	36.9639	17.921	20.24	0.21	3.84805	3.44627	5.16396	4.62478
18.5871	165.403	28.5963	0.499975	7.13629	37.0131	27.64	20.28	0.21	4.34766	5.37544	5.79688	7.16725
18.6031	171.456	26.8457	0.5	7.1336	36.9946	28.444	20.28	0.21	4.47413	5.5318	5.90425	7.3
18.6201	179.408	26.5852	0.499997	7.13125	37.0437	28.383	20.28	0.21	4.46453	5.51994	5.82733	7.2049
18.6371	183.57	27.4537	0.5	7.13024	36.9887	28.457	20.27	0.21	4.90118	5.53343	6.3275	7.14374
18.6541	186.978	28.7366	0.5	7.12789	36.9639	28.384	20.26	0.21	5.31242	5.51835	6.78361	7.04657
18.6701	187.287	29.2577	0.5	7.12554	37.0008	28.296	20.25	0.21	5.71833	5.50035	7.22696	6.95147
18.6871	188.184	29.5584	0.5	7.1242	37.007	28.347	20.25	0.21	5.72864	5.51026	7.16103	6.88804
18.7041	188.516	29.2644	0.5	7.12252	37.007	28.265	20.24	0.21	6.13389	5.49344	7.58398	6.79212
18.7201	189.947	29.5383	0.5	7.1289	36.9886	28.291	20.24	0.22	6.0539	5.83594	7.40822	7.1415
18.7371	190.191	30.1196	0.488439	7.07852	37.0009	28.614	20.24	0.22	6.12302	5.90257	7.41108	7.14426
18.7541	188.233	30.6875	0.5	7.09934	36.9886	28.489	20.24	0.22	6.09627	5.87679	7.29823	7.03548
18.7701	188.867	29.3579	0.5	7.11076	37.001	28.249	20.24	0.22	6.04491	5.82728	7.16244	6.90457
18.7871	190.402	30.2666	0.5	7.11614	37.0131	28.536	20.24	0.22	6.10633	5.88648	7.1563	6.89865
18.8041	178.009	34.5493	0.489383	7.11714	36.9701	28.181	20.23	0.22	6.45088	5.81233	7.47765	6.73745
18.8201	181.962	27.0328	0.5	7.11546	36.9947	20.371	20.21	0.22	5.27084	4.20017	6.04704	4.81871
18.8371	192.508	25.6765	0.498111	7.12184	36.964	27.622	20.24	0.22	5.97447	5.75937	6.77954	6.53546
18.8531	193.346	29.3178	0.5	7.11983	36.9762	28.425	20.24	0.22	6.14815	5.9268	6.91986	6.67073
18.8701	192.153	30.7276	0.499748	7.11815	36.976	28.285	20.23	0.22	6.5445	5.89667	7.30228	6.57945
18.8871	191.433	30.1463	0.5	7.1158	36.9639	28.51	20.22	0.22	7.02647	5.94263	7.7723	6.57341
18.9041	193.89	29.0305	0.499981	7.11345	36.9824	28.359	20.22	0.22	6.98926	5.91116	7.66431	6.48208
18.9201	195.161	29.1708	0.5	7.11143	37.0192	28.476	20.22	0.22	7.01809	5.93554	7.63331	6.45586
18.9371	194.247	29.4982	0.499996	7.11009	37.0009	28.413	20.22	0.23	6.91574	6.26498	7.45697	6.75527
18.9541	196.049	29.7655	0.5	7.10774	37.007	28.476	20.21	0.23	7.36043	6.27788	7.86786	6.71067
18.9701	196.471	29.6385	0.5	7.10572	36.9823	28.407	20.21	0.23	7.3426	6.26267	7.78493	6.63994
18.9871	194.919	32.124	0.5	7.10371	37.0131	28.322	20.21	0.23	7.32063	6.24393	7.69455	6.56285
19.0031	195.897	28.4225	0.5	7.10169	36.9885	28.337	20.21	0.23	7.32451	6.24723	7.63598	6.5129
19.0201	200.062	27.9949	0.5	7.09833	37.0193	28.306	20.2	0.23	7.7431	6.23942	8.0026	6.44852
19.0371	200.309	29.3579	0.500085	7.09498	37.0007	28.743	20.2	0.23	7.86264	6.33574	8.05591	6.49148
19.0541	200.915	29.9793	0.5	7.09195	37.0439	28.407	20.19	0.24	8.1122	6.60314	8.23976	6.70697
19.0701	201.278	30.0327	0.5	7.09094	37.007	26.831	20.19	0.24	7.66214	6.2368	7.71929	6.28332
19.0871	199.591	30.4937	0.48267	7.08692	36.9885	27.507	20.19	0.24	7.9408	6.46362	7.93088	6.45555
19.1041	200.4	29.9058	0.5	7.0812	36.9825	27.73	20.18	0.25	8.34214	6.85298	8.25668	6.78277
19.1201	201.524	28.9303	0.482002	7.07684	36.9947	28.154	20.18	0.25	8.46969	6.95776	8.31184	6.82809
19.1371	202.525	29.2844	0.5	7.07348	36.9948	28.509	20.19	0.25	8.14215	7.04659	7.91842	6.85296
19.1541	204.661	29.1909	0.497481	7.06676	37.007	28.243	20.18	0.25	8.49647	6.97976	8.18858	6.72683
19.1701	196.83	42.4601	0.5	7.06206	37.0007	28.474	20.18	0.25	8.56596	7.03685	8.18555	6.72434
19.1871	194.579	23.7923	0.499552	7.05837	36.9823	28.258	20.18	0.25	8.50098	6.98347	8.05028	6.61322
19.2041	212.703	22.9037	0.5	7.054	37.0438	28.47	20.18	0.25	8.56476	7.03586	8.03762	6.60282
19.2201	209.173	32.6051	0.49994	7.04997	36.9884	28.327	20.17	0.26	8.86596	7.34473	8.24973	6.83423
19.2371	203.757	31.6095	0.5	7.04627	37.0253	28.435	20.16	0.26	9.33282	7.3716	8.60592	6.79745
19.2531	205.717	28.6898	0.499955	7.04191	37.0192	28.404	20.16	0.26	9.32265	7.36357	8.52364	6.73246
19.2701	208.123	28.8568	0.5	7.03821	37.0009	28.369	20.16	0.27	9.22383	7.70034	8.35733	6.97696
19.2871	207.779	29.9125	0.5	7.03418	37.0069	28.37	20.15	0.27	9.65619	7.69944	8.67026	6.91331
19.3041	209.538	29.3579	0.5	7.03015	36.9947	28.343	20.15	0.27	9.647	7.69211	8.58399	6.84451
19.3201	207.618	31.0015	0.500657	7.02814	37.007	18.615	20.11	0.27	7.46906	5.04893	6.58968	4.45449
19.3371	208.187	29.4849	0.501126	7.02679	37.0378	28.342	20.15	0.27	9.75296	7.7766	8.52718	6.79921
19.3541	208.063	29.4916	0.5	7.02276	37.0192	28.447	20.15	0.27	9.78909	7.80541	8.47904	6.76084
19.3701	209.27	29.6252	0.5	7.0184	37.007	28.489	20.14	0.28	10.1535	8.16688	8.71757	7.0119
19.3871	209.491	29.9258	0.5	7.01302	37.0376	28.475	20.15	0.28	9.71015	8.1641	8.25926	6.94422
19.4041	210.038	29.1308	0.484746	7.00866	36.9946	28.325	20.14	0.28	10.0951	8.11987	8.50667	6.84227
19.4201	211.664	29.251	0.5	7.00463	37.0008	28.513	20.15	0.28	9.72311	8.175	8.1214	6.82831
19.4371	211.471	30.3935	0.484746	7.00026	36.9578	28.24	20.14	0.28	10.0648	8.0955	8.32846	6.69893
19.4541	212.478	29.2711	0.5	6.99522	36.9765	28.457	20.14	0.28	10.1421	8.15771	8.31429	6.68753
19.4701	211.705	30.0795	0.497429	6.99086	36.9947	28.231	20.14	0.29	9.97378	8.44097	8.1046	6.85906
19.4871	212.88	29.2443	0.5	6.98649	36.9701	28.489	20.13	0.29	10.5035	8.51683	8.45552	6.85624
19.5041	215.156	29.4247	0.494028	6.98279	37.0068	28.163	20.13	0.29	10.3833	8.41937	8.28091	6.71465
19.5201	214.39	29.3312	0.5	6.97675	36.9947	28.443	20.13	0.29	10.4865	8.50308	8.2899	6.72194
19.5371	215.766	29.5984	0.499858	6.97171	36.964	28.31	20.13	0.29	10.4375	8.46332	8.17428	6.62819
19.5541	215.398	29.1775	0.50875	6.96802	36.9885	18.47	20.09	0.29	7.94608	5.51833	6.16514	4.28152
19.5701	216.664	29.5984	0.499943	6.96399	36.9578	26.903	20.12	0.3	10.2491	8.37316	7.88228	6.43953
19.5871	203.694	38.184	0.5	6.95895	36.9699	28.234	20.12	0.29	10.9039	8.48609	8.30776	6.46559
19.6041	209.259	25.3224	0.499999	6.95257	36.9761	28.327	20.13	0.29	10.5016	8.51532	7.93314	6.43266
19.6201	217.605	26.2244	0.5	6.94887	37.007	28.243	20.12	0.29	10.9074	8.4888	8.17371	6.36126
19.6371	214.858	29.2577	0.515076	6.9435	37.0129	28.979	20.12	0.29	11.1917	8.71001	8.31535	6.4715
19.6531	217.964	29.4114	0.5	6.93913	36.9886	28.484	20.11	0.3	11.3523	8.91301	8.36713	6.56929
19.6701	217.863	29.3245	0.499999	6.93376	37.0007	28.435	20.11	0.3	11.3328	8.89768	8.28167	6.50219
19.6871	219.29	29.2377	0.5	6.92872	37.0194	28.471	20.11	0.31	11.2582	9.26194	8.15723	6.71079
19.7041	219.772	29.5383	0.5	6.922	37.0008	28.438	20.1	0.31	11.6852	9.24983	8.39452	6.645
19.7201	221.222	29.3045	0.5	6.9173	37.0437	28.32	20.1	0.32	11.5483	9.56262	8.22978	6.81467
19.7371	221.325	29.0573	0.5	6.91327	37.0252	28.41	20.1	0.32	11.585	9.593	8.18569	6.77816
19.7541	222.182	29.3312	0.481126	6.90756	37.0132	28.279	20.09	0.32	11.9691	9.54737	8.38509	6.68852
19.7701	222.935	29.2577	0.5	6.90185	37.0069	28.465	20.09	0.33	11.9591	9.96317	8.31096	6.92391
19.7871	223.83	29.5316	0.495521	6.89782	37.0006	28.21	20.08	0.33	12.2883	9.87247	8.4671	6.8025
19.8031	224.866	28.9704	0.5	6.89312	37.0131	28.475	20.08	0.34	12.315	10.3184	8.41753	7.05281
19.8201	222.788	29.9325	0.499203	6.88707	36.9948	28.226	20.08	0.34	12.2073	10.2282	8.27293	6.93165
19.8371	226.188	28.5094	0.5	6.88203	36.9578	28.387	20.08	0.34	12.2769	10.2865	8.24933	6.91187
19.8541	226.385	29.0238	0.499957	6.87733	36.9883	28.317	20.07	0.35	12.5964	10.6109	8.392	7.06919
19.8701	227.885	29.0773	0.5	6.87263	37.0377	28.356	20.07	0.36	12.5254	10.9773	8.27786	7.25474
19.8871	224.616	37.9635	0.499993	6.86591	36.9884	28.315	20.07	0.36	12.5073	10.9615	8.19556	7.18261
19.9041	217.184	27.0595	0.5	6.85987	36.9944	28.324	20.07	0.36	12.5113	10.9649	8.12842	7.12377
19.9201	231.048	22.5229	0.499999	6.8555	37.0191	28.274	20.07	0.36	12.4892	10.9456	8.04908	7.05423
19.9371	220.426	37.2085	0.514995	6.84979	37.0194	29.055	20.05	0.37	13.6425	11.6052	8.71754	7.4157
19.9541	223.209	25.8636	0.5	6.84576	37.0191	28.463	20.06	0.37	12.9243	11.3704	8.18836	7.20383
19.9701	232.378	24.3001	0.5	6.84005	36.9701	28.5	20.05	0.38	13.2932	11.7372	8.35461	7.37668
19.9871	233.749	29.1909	0.499999	6.83602	37.0131	28.451	20.05	0.39	13.1818	12.0702	8.21409	7.52143
20.0041	232.206	32.0171	0.5	6.83031	36.9885	28.487	20.04	0.4	13.5503	12.4374	8.37191	7.68432
20.0201	230.998	29.1174	0.5	6.82426	37.0071	28.477	20.04	0.41	13.457	12.7867	8.24761	7.83684
20.0371	234.173	28.1085	0.488438	6.8199	36.9639	28.34	20.04	0.41	13.3922	12.7252	8.1381	7.73278
20.0531	234.78	29.5049	0.5	6.82426	36.964	26.611	20.03	0.42	12.904	12.2777	7.77861	7.40106
20.0701	232.476	30.7477	0.484746	6.82023	37.0008	28.212	20.03	0.43	13.5925	13.3668	8.12396	7.98905
20.0871	233.719	29.4515	0.5	6.81385	36.9638	28.439	20.03	0.42	13.906	13.231	8.24058	7.8406
20.1041	234.443	29.0506	0.480633	6.82057	36.9393	28.178	20.04	0.43	13.2503	13.4645	7.79624	7.92226
20.1201	235.899	28.9103	0.5	6.81956	37.0071	28.516	20.03	0.43	13.8541	13.6241	8.09701	7.96254
20.1371	237.355	28.5829	0.498111	6.82326	36.9641	28.234	20.03	0.44	13.6285	13.8431	7.90856	8.03308
20.1541	234.101	32.5583	0.5	6.83333	37.0191	28.358	20.02	0.44	14.1308	13.902	8.14175	8.00991
20.1701	236.056	27.4203	0.499679	6.82863	36.9826	28.282	20.02	0.44	14.0929	13.8647	8.06561	7.93501
20.1871	239.751	27.6341	0.5	6.82359	36.9453	28.337	20.02	0.44	14.1203	13.8917	8.02388	7.89395
20.2041	240.635	28.79	0.499994	6.81822	36.9824	28.375	20.01	0.45	14.4929	14.2639	8.17706	8.04788
20.2201	241.348	29.9325	0.5	6.83031	36.976	28.174	20	0.46	14.7413	14.5139	8.2616	8.13419
20.2371	242.839	28.643	0.518496	6.82829	37.0008	28.988	20	0.47	15.0764	15.2966	8.38935	8.51193
20.2541	245.207	28.6697	0.5	6.82964	37.0193	28.613	19.99	0.48	15.2379	15.4554	8.41902	8.53915
20.2701	244.777	29.0706	0.499995	6.82997	36.9883	28.366	19.99	0.49	15.0175	15.6777	8.24174	8.60403
20.2871	245.904	29.1708	0.5	6.82594	37.0131	28.514	19.98	0.49	15.5406	15.7573	8.46821	8.58627
20.3041	246.513	29.7588	0.499997	6.83199	36.97	28.336	19.98	0.5	15.3548	16.0143	8.30755	8.66432
20.3201	246.065	32.0238	0.5	6.82964	36.9639	28.473	19.97	0.51	15.784	16.4466	8.48262	8.83871
20.3371	247.422	27.6809	0.5	6.83468	36.9394	28.418	19.97	0.52	15.6645	16.7714	8.3586	8.9492
20.3541	238.652	36.7475	0.5	6.83165	36.9883	28.476	19.96	0.52	16.1406	16.8033	8.55144	8.90252
20.3701	245.916	23.4182	0.5	6.83232	37.0069	28.434	19.96	0.53	16.0278	17.1353	8.43489	9.0177
20.3871	251.148	26.7255	0.483559	6.83434	37.0194	28.329	19.95	0.54	16.3217	17.4252	8.52853	9.1051
20.4041	249.856	28.8902	0.5	6.83736	37.0192	28.458	19.95	0.55	16.307	17.8617	8.46031	9.2669
20.4201	252.086	30.9414	0.484746	6.83333	36.9886	28.209	19.94	0.56	16.5161	18.0571	8.51144	9.30562
20.4371	252.809	28.3156	0.5	6.8293	36.9886	28.503	19.93	0.58	16.9545	18.9587	8.67529	9.7008
20.4531	254.84	28.182	0.498649	6.82393	36.9762	28.291	19.93	0.59	16.7399	19.173	8.50821	9.74487
20.4701	256.233	28.957	0.5	6.81822	37.013	28.383	19.92	0.6	17.1483	19.5893	8.65386	9.88572
20.4871	257.458	28.623	0.499479	6.81284	36.9949	28.289	19.92	0.62	16.9146	20.2355	8.47529	10.1393
20.5041	257.806	28.7766	0.5	6.80814	36.964	28.318	19.91	0.63	17.2852	20.6095	8.59944	10.2533
20.5201	259.39	29.0639	0.5	6.8031	36.9885	28.289	19.91	0.65	17.0906	21.3	8.44577	10.5259
20.5371	259.766	29.3111	0.50875	6.79639	36.9639	28.333	19.9	0.66	17.4708	21.6866	8.57226	10.6408
20.5541	260.661	29.3512	0.500001	6.78967	37.0131	28.574	19.9	0.67	17.53	22.2306	8.54024	10.8302
20.5701	261.343	29.2978	0.500088	6.78262	37.0069	21.3	19.88	0.68	13.6656	16.8349	6.61304	8.14674
20.5871	261.374	29.7588	0.499995	6.77657	36.9578	28.029	19.9	0.68	17.2042	22.2838	8.26626	10.7069
20.6041	261.189	32.5783	0.5	6.77153	37.0068	28.347	19.9	0.69	17.3102	22.8955	8.26623	10.9334
20.6201	253.817	29.9392	0.499999	6.76549	36.9884	28.419	19.9	0.7	17.2648	23.3135	8.19697	11.0688
20.6371	259.309	27.6007	0.5	6.75911	37.007	28.46	19.9	0.69	17.3792	22.9868	8.20073	10.8468
20.6541	260.686	28.6297	0.5	6.7534	37.0315	28.455	19.89	0.7	17.7333	23.3399	8.31654	10.9459
20.6701	261.438	28.9704	0.5	6.7497	37.0009	28.473	19.89	0.71	17.655	23.7153	8.23205	11.0578
20.6871	260.921	29.2243	0.5	6.74366	36.9883	28.489	19.89	0.71	17.6649	23.7286	8.18619	10.9962
20.7031	262.259	29.5918	0.488438	6.73862	36.9948	28.323	19.88	0.71	18.0066	23.5872	8.29637	10.8676
20.7201	263.069	29.5517	0.5	6.73459	37.0438	28.474	19.88	0.73	17.9236	24.4343	8.20752	11.1889
20.7371	262.574	29.4247	0.488438	6.73089	37.0377	28.263	19.88	0.73	17.7908	24.2532	8.09677	11.0379
20.7541	264.47	28.8501	0.5	6.72585	37.0068	28.468	19.88	0.74	17.8303	24.7899	8.06502	11.213
20.7701	264.215	30.2532	0.498198	6.7188	37.0685	28.27	19.87	0.75	18.0612	24.9725	8.12233	11.2304
20.7871	266.332	28.5228	0.5	6.71309	37.0131	28.391	19.87	0.75	18.1385	25.0793	8.1071	11.2093
20.8041	266.408	28.9303	0.499951	6.70671	37.0437	28.323	19.86	0.77	18.3617	25.734	8.15657	11.4315
20.8201	267.605	28.7766	0.5	6.701	37.0007	28.285	19.86	0.78	18.2482	26.0582	8.05937	11.5087
20.8371	268.538	28.4893	0.499993	6.69495	37.0068	28.272	19.85	0.79	18.5949	26.4013	8.16216	11.5888
20.8541	269.62	29.1642	0.500269	6.69059	37.0315	28.659	19.85	0.8	18.7594	27.1263	8.1839	11.834
20.8701	269.327	30.741	0.499955	6.6832	37.0009	28.333	19.85	0.8	18.546	26.8177	8.04412	11.6319
20.8871	270.263	28.8568	0.5	6.67715	37.0314	28.466	19.84	0.81	18.9906	27.3012	8.1865	11.769
20.9041	270.287	28.2956	0.499995	6.67144	37.0315	28.353	19.84	0.82	18.8262	27.5526	8.06587	11.8046
20.9201	272.77	28.4893	0.5	6.66372	37.0438	28.427	19.83	0.84	19.1432	28.3426	8.15436	12.073
20.9371	273.712	28.9236	0.499999	6.65801	37.0378	28.388	19.83	0.85	19.0278	28.6642	8.05552	12.1352
20.9541	274.615	29.3913	0.5	6.65163	37.0191	28.464	19.82	0.85	19.5258	28.7371	8.21568	12.0915
20.9701	274.769	29.3646	0.5	6.64424	37.0745	28.402	19.82	0.86	19.3941	29.0353	8.11319	12.1464
20.9871	275.611	29.6853	0.5	6.63618	37.0623	28.356	19.81	0.87	19.719	29.3446	8.19856	12.2006
21.0041	275.816	29.0973	0.5	6.63013	37.0623	28.46	19.81	0.88	19.702	29.8138	8.14128	12.3197
21.0201	277.219	28.9838	0.495	6.62341	37.0317	28.361	19.81	0.89	19.5444	30.0705	8.02957	12.3541
21.0371	277.835	29.0973	0.5	6.61804	37.0439	28.465	19.8	0.9	19.9739	30.5386	8.15572	12.4695
21.0541	278.33	29.0105	0.489876	6.60998	37.0253	24.25	19.79	0.91	17.321	26.3213	7.02913	10.6816
21.0701	279.512	27.9682	0.5	6.60427	37.0378	1.204	19.79	0.92	0.856199	1.32215	0.345455	0.533455
