# Supplementary material for: Systematic identification of metabolites controlling gene expression in E. coli
Source: Nat Commun. 2019 Oct 2;10:4463. doi: 10.1038/s41467-019-12474-1 (PMC6775132; doi:10.1038/s41467-019-12474-1)
Supplement: Supplementary file 8 — Supplementary Data 5 [file 41467_2019_12474_MOESM8_ESM.xlsx]

## Sheet: Supplementary Data 5
Transcription Factor	Transcription Factor Activity (log10)																													95% confidence interval (lower boarder)
	Timepoints and process time (h)																													Timepoints and process time (h)
	t0	t1	t2	t3	t4	t5	t6	t7	t8	t9	t10	t11	t12	t13	t14	t15	t16	t17	t18	t19	t20	t21	t22	t23	t24	t25	t26	t27	t28	t0	t1	t2	t3	t4	t5	t6	t7	t8	t9	t10	t11	t12	t13	t14	t15	t16	t17	t18	t19
	5.65	6.06667	6.15	6.38333	6.48333	6.73333	6.98333	7.23333	7.48333	7.73333	7.98333	8.48333	8.98333	9.48333	9.98333	10.9833	11.9833	13.9833	15.9833	17.9833	18.1833	18.2833	18.4167	18.5833	18.8333	19.0833	19.3333	19.5833	20.5833	5.65	6.06667	6.15	6.38333	6.48333	6.73333	6.98333	7.23333	7.48333	7.73333	7.98333	8.48333	8.98333	9.48333	9.98333	10.9833	11.9833	13.9833	15.9833	17.9833
AcrR	1.35589	1.02392	1.16315	0.566117	0.600176	0.588382	0.362057	0.470711	0.464208	0.449156	0.697622	0.977691	1.74881	1.8665	1.87125	1.86067	1.7006	1.67017	1.63725	2.32646	1.20235	1.5438	1.44274	1.30109	1.5279	1.8359	1.73229	1.72156	1.2133	1.12982	0.815478	0.950751	0.37913	0.408936	0.395194	0.169011	0.27445	0.267148	0.251578	0.493041	0.760949	1.50211	1.62447	1.61658	1.61505	1.45699	1.42727	1.40366	2.06689
Ada	-1.13418	-1.14563	-1.02068	-0.698038	-0.633934	-0.430557	-0.344207	-0.366484	-0.278176	-0.308729	-0.224496	-0.113374	-0.0670768	-0.053623	0.00983153	-0.0827646	-0.0283467	0.143115	-0.0345318	0.0244122	-0.959579	-0.829359	-0.718413	-0.923861	-0.763269	-0.776758	-0.735663	-0.830015	-0.916255	-1.37832	-1.37628	-1.2319	-0.909123	-0.846119	-0.645865	-0.563502	-0.583226	-0.49518	-0.52732	-0.440249	-0.325359	-0.279797	-0.259223	-0.200275	-0.285506	-0.231327	-0.06031	-0.232929	-0.167199
AdiY	-0.410654	-0.0586689	0.0585265	-0.250449	-0.49728	-0.45798	-0.495528	-0.461756	-0.279942	-0.464612	-0.314946	-0.273087	-0.47669	-0.774935	-0.698977	-0.776735	-1.0187	-1.00995	-1.21727	-0.643846	-1.73308	-2.03005	-1.41882	-2.44263	-2.59981	-1.65362	-1.24894	-1.0921	-0.419337	-0.620401	-0.273463	-0.18725	-0.557198	-0.802223	-0.782271	-0.820315	-0.78259	-0.609612	-0.781679	-0.627086	-0.595415	-0.805168	-1.08593	-1.0253	-1.08751	-1.34018	-1.33118	-1.52627	-0.94274
AgaR	2.20727	2.02935	1.9565	1.48705	1.42577	1.52731	1.32723	1.43701	1.39153	1.5722	1.6575	1.43998	1.48022	1.52566	1.78287	1.46317	1.52066	1.33771	1.64058	1.51011	2.54484	2.70224	2.21415	2.54223	2.51771	2.92201	2.76599	2.56168	2.07161	2.10749	1.93444	1.86865	1.40871	1.34856	1.4498	1.25056	1.36112	1.31576	1.49589	1.58075	1.36602	1.40721	1.45415	1.705	1.38923	1.44453	1.26263	1.56447	1.43629
AidB	3.26593	3.18575	2.36379	2.28091	3.07023	3.38135	3.01925	1.818	0.958508	0.0105889	-0.377456	-0.853117	-0.603398	-0.378567	-1.07787	-0.997105	-0.572051	-0.124289	-0.942743	-3.11158	-2.14242	-2.15621	-4.57306	-3.29591	-3.49161	0.598978	1.3688	5.00309	2.92724	-3.20285	-2.83234	-2.27852	-1.44015	-0.863181	-0.238566	-0.40039	-0.970461	-1.40839	-1.89154	-2.10837	-2.32878	-2.12622	-2.03832	-2.59527	-2.61646	-2.39662	-2.08128	-2.71621	-5.10022
AlaS	-11.0953	-9.83733	-6.94234	-2.37231	-2.43332	-1.55737	-1.61498	-0.851333	-0.663837	-0.575525	-0.273752	-0.104658	0.215773	-0.262119	-0.336128	-0.789759	-0.822875	-1.58827	-1.83078	-1.58227	-11.4533	-12.0413	-11.5673	-10.9583	-10.9082	-11.1263	-10.6983	-10.6156	-10.4476	-18.1515	-16.3263	-12.212	-5.81453	-5.90602	-4.72397	-4.85678	-3.75169	-3.51729	-3.39361	-2.96711	-2.70674	-2.25307	-2.83707	-3.04134	-3.59743	-3.67936	-4.75218	-5.0372	-4.6122
AllR	2.84621	2.47155	1.94414	1.04123	0.865186	0.894466	0.863821	0.873577	0.947105	0.971269	0.914769	1.08194	0.935493	0.804477	0.818001	0.817541	0.938853	1.03018	0.948918	1.22726	2.66823	3.17828	3.10448	3.15341	3.11132	3.23032	3.6248	3.5524	3.11637	2.74083	2.37372	1.85654	0.966247	0.792149	0.820854	0.789289	0.800121	0.872273	0.896265	0.840832	1.00703	0.862752	0.734574	0.745508	0.74647	0.865494	0.955564	0.876408	1.15364
AllS	-1.98096	-2.30951	-1.74562	-1.82176	-1.76953	-1.89859	-1.90071	-1.99173	-1.86799	-1.94307	-2.15856	-2.39652	-2.26783	-2.5458	-2.25503	-2.38638	-2.58049	-1.60919	-2.18251	-1.78927	-2.81054	-2.39665	-3.19158	-2.65804	-2.80731	-3.28129	-3.44162	-3.08435	-2.38233	-2.31157	-2.6498	-2.0233	-2.08558	-2.02861	-2.16305	-2.16623	-2.25754	-2.1254	-2.20312	-2.43219	-2.68531	-2.54468	-2.84096	-2.53529	-2.67372	-2.88616	-1.85039	-2.45979	-2.03504
AlsR	1.93685	1.02993	0.285644	0.781493	0.74146	0.901132	0.843085	0.917145	0.932316	0.950769	1.0261	1.15033	1.01903	1.5134	1.25782	1.1232	1.26631	1.15451	1.31004	1.38031	1.68198	2.12316	2.25448	2.21675	2.18649	2.22864	2.32465	2.12773	1.80069	1.76829	0.888894	0.175792	0.678701	0.640122	0.799318	0.742072	0.818245	0.832957	0.852318	0.926973	1.04975	0.923153	1.40744	1.1539	1.02401	1.16139	1.05046	1.20404	1.27524
AppY	-1.84015	-1.86618	-1.95939	-2.4493	-2.7138	-2.51753	-2.71899	-2.73781	-2.52034	-2.1511	-1.99168	-1.62137	-2.35324	-2.37727	-2.16046	-2.89196	-3.04549	-3.40742	-3.61791	-2.69505	-1.84883	-1.06196	-1.44067	-1.62519	-1.92661	-1.89404	-2.0382	-2.2993	-2.00363	-2.05268	-2.06303	-2.15486	-2.66288	-2.93672	-2.74747	-2.94968	-2.97922	-2.75467	-2.37224	-2.20887	-1.82812	-2.57654	-2.59313	-2.3879	-3.12012	-3.28313	-3.65588	-3.86668	-2.91061
AraC	-1.33635	-1.19163	-1.34923	-1.09342	-1.09251	-0.969613	-0.928782	-0.908085	-0.812097	-0.943097	-0.822304	-0.92826	-0.999078	-1.06696	-1.29036	-1.03361	-0.821915	-0.65722	-0.765658	-0.702617	-0.808544	-1.0351	-1.29248	-0.93623	-0.993081	-1.3257	-1.61519	-1.1774	-1.00963	-1.45202	-1.32708	-1.51574	-1.26899	-1.26568	-1.14387	-1.09496	-1.06768	-0.969233	-1.09794	-0.978431	-1.07982	-1.14474	-1.20949	-1.43679	-1.17087	-0.953293	-0.781661	-0.887491	-0.821525
ArcA	-0.694486	-1.00131	-1.20477	-1.02558	-1.07705	-1.06135	-0.992421	-0.911453	-0.853493	-0.814998	-0.767434	-0.705405	-0.509198	-0.486939	-0.553507	-0.480389	-0.481433	-0.416399	-0.371981	-0.335441	-0.631583	-0.775963	-0.710716	-0.693789	-0.639324	-0.620699	-0.589889	-0.566858	-0.598161	-0.739678	-1.03631	-1.26156	-1.13167	-1.19069	-1.17287	-1.09702	-1.00781	-0.944899	-0.90081	-0.850008	-0.779792	-0.579915	-0.553131	-0.618727	-0.541217	-0.53681	-0.466032	-0.423468	-0.392313
ArgP	0.0915773	-0.0102187	-0.146367	-0.197	-0.145657	-0.222945	-0.161112	-0.132001	-0.122267	-0.0467117	-0.0708165	-0.0857505	-0.0747946	-0.136338	-0.133939	-0.169038	-0.207168	-0.239338	-0.17997	-0.297212	0.522962	0.917723	-0.244926	-0.0485185	0.155409	0.189152	0.0726061	0.193323	0.314982	-0.0134564	-0.112263	-0.246575	-0.293895	-0.24202	-0.320616	-0.259645	-0.227719	-0.217936	-0.141493	-0.164691	-0.178531	-0.167819	-0.227113	-0.228278	-0.261723	-0.302448	-0.335945	-0.272742	-0.387576
ArgR	-0.895471	-0.818943	-0.870813	0.051396	0.0337727	0.00857701	-0.0433981	0.0441289	0.110592	0.209967	0.254266	0.371718	0.437929	0.408632	0.462893	0.685613	0.537738	0.556132	0.471033	0.601831	-1.51454	-1.7041	-0.515128	-0.972918	-1.01006	-1.46844	-1.32591	-1.24269	-1.17105	-0.974937	-0.893486	-0.917416	0.0150489	-0.00112023	-0.0256845	-0.0778613	0.0101565	0.0753347	0.174422	0.218104	0.335476	0.402322	0.372997	0.428073	0.653408	0.505818	0.522818	0.438456	0.570282
ArsR	1.51727	1.76696	1.52377	0.935602	1.06752	1.38945	0.84548	1.14906	0.871165	0.994091	1.25317	1.68123	0.255203	0.516326	0.982724	0.126443	1.03379	1.20363	1.04561	0.967647	1.68389	1.80834	2.10592	1.60398	1.82397	1.9608	2.05815	1.64362	1.64791	1.24045	1.48362	1.26715	0.717961	0.843745	1.14652	0.629154	0.920515	0.65558	0.772964	1.01846	1.42257	0.0686752	0.326076	0.765339	-0.056184	0.815143	0.974548	0.828282	0.76153
AscG	-0.232153	0.18367	1.01432	1.66881	1.74738	1.8135	1.75248	1.71777	1.63353	1.62383	1.5519	1.45996	1.51754	1.60606	1.5125	1.38764	1.32415	1.30119	1.31505	1.2419	-0.53837	-0.775564	-0.70206	-0.636747	-0.59424	-0.60157	-0.506234	-0.359723	-0.17459	-0.433446	-0.0249614	0.782869	1.45389	1.53325	1.59211	1.52725	1.49202	1.40775	1.39354	1.32196	1.23178	1.28155	1.3701	1.27505	1.15697	1.09642	1.0687	1.09114	1.02939
AsnC	0.363322	0.580925	0.779512	-0.25394	-0.0323829	0.30589	-0.0901487	0.312816	0.219032	0.179113	0.257042	0.640627	0.26498	0.320952	0.579368	0.926381	0.647274	1.34932	1.51505	2.01273	1.75671	2.00253	1.65331	0.937228	1.30488	1.38825	1.47672	1.29133	1.07272	0.172154	0.395544	0.60297	-0.388927	-0.171968	0.152327	-0.231863	0.157364	0.0658721	0.0257221	0.0994585	0.46486	0.107127	0.166691	0.405415	0.738163	0.472173	1.13489	1.29519	1.76638
AtoC	-1.1973	-2.25981	-2.52287	-2.658	-2.92406	-2.4374	-2.12808	-2.09511	-2.25878	-1.88261	-1.94826	-1.74558	-1.49085	-1.93198	-2.12379	-1.81712	-1.34677	-1.88947	-1.51434	-1.05026	-1.19953	-1.25554	-0.880829	-0.567877	-0.96937	-0.739566	-0.974827	-0.791621	-0.781687	-1.35076	-2.41364	-2.68066	-2.83447	-3.10629	-2.61574	-2.30548	-2.27091	-2.44037	-2.06158	-2.12723	-1.92352	-1.67135	-2.11348	-2.31232	-1.99982	-1.52584	-2.07462	-1.69196	-1.22216
BaeR	0.146508	-0.0687569	-0.881607	-1.23532	-1.20967	-1.17931	-1.30707	-1.41156	-1.48346	-1.65257	-1.65463	-1.73927	-2.02681	-2.12558	-1.99575	-1.97522	-1.84012	-1.53934	-1.68264	-1.56542	1.03418	1.15923	0.59735	0.674058	0.501731	0.553134	0.46469	0.393319	0.317797	0.0360347	-0.176366	-1.00365	-1.37372	-1.349	-1.32234	-1.45583	-1.56226	-1.63678	-1.81107	-1.8127	-1.89836	-2.19445	-2.29308	-2.1623	-2.13785	-1.99993	-1.69028	-1.83591	-1.71317
BasR	0.128939	-0.358862	-0.875975	-0.989906	-1.06021	-1.23427	-1.23598	-1.34277	-1.37256	-1.49578	-1.54041	-1.82211	-1.75786	-1.83907	-1.79104	-1.76171	-1.87981	-2.11875	-2.13291	-2.18311	0.222234	0.244935	-0.28837	0.249238	0.0360377	-0.234806	-0.492859	-0.162997	-0.0852881	0.0063937	-0.467866	-0.96955	-1.0811	-1.15197	-1.33031	-1.33297	-1.439	-1.46972	-1.5931	-1.63972	-1.93026	-1.85933	-1.93913	-1.89406	-1.86612	-1.99509	-2.23548	-2.24317	-2.32445
BCCP	1.11018	0.440823	-0.160154	-0.236825	-0.130882	-0.286794	-0.180905	-0.304684	-0.485664	-0.542579	-0.653934	-0.979649	-1.16375	-0.969116	-1.25043	-1.09394	-1.22252	-1.07326	-0.993523	-1.31074	1.36548	1.49875	1.48375	2.12233	2.20681	1.89049	1.50815	1.37187	1.30649	0.464826	-0.0984359	-0.63924	-0.684166	-0.576804	-0.733163	-0.630042	-0.734035	-0.918871	-0.971889	-1.08063	-1.41912	-1.61185	-1.38526	-1.71038	-1.52854	-1.67578	-1.51588	-1.42333	-1.75316
BetI	0.944929	1.19926	1.92811	1.28831	1.31456	1.14727	1.16398	0.98013	0.874396	0.903924	0.765152	0.537512	0.545617	0.587342	0.550133	0.69738	0.742725	0.733469	0.850101	0.49378	2.72964	2.30268	1.64205	1.90941	1.65822	1.42755	1.47337	1.46909	1.17613	0.732938	1.03139	1.76434	1.10666	1.12459	0.944161	0.964036	0.779308	0.675113	0.703861	0.565259	0.337474	0.352533	0.407356	0.363377	0.527852	0.576643	0.580524	0.700516	0.337209
BirA	0.648078	0.68474	1.36345	1.08031	1.1491	1.26255	1.26948	1.27761	1.26925	1.21105	1.14543	1.05688	1.02918	1.01718	0.720436	0.660225	0.511291	0.325661	0.471745	0.457655	-0.755934	-0.84718	-0.844133	-0.786067	-0.187198	0.200513	0.541574	0.541163	0.46626	0.538953	0.579036	1.24832	0.976196	1.04326	1.15393	1.15957	1.16974	1.16129	1.10512	1.04178	0.9565	0.93017	0.920463	0.625786	0.568523	0.41944	0.233732	0.381224	0.370108
BluR	2.85594	3.67088	3.8804	2.62413	2.34007	1.57845	1.19389	0.918291	0.716414	0.587113	0.747968	0.925821	0.447372	0.517253	0.5746	0.393577	0.458926	0.0195955	0.0786278	0.621445	1.14368	1.4033	1.18464	1.11715	1.91589	2.69932	2.75025	2.81975	3.05448	2.5638	3.34282	3.55383	2.37912	2.11059	1.38421	1.01199	0.747893	0.550641	0.423807	0.581918	0.756787	0.289937	0.362787	0.414721	0.241911	0.305105	-0.128886	-0.0675697	0.470994
CadC	-5.27984	-4.57489	-3.79261	-2.72389	-3.15849	-2.42789	-2.38259	-2.83451	-2.97537	-3.12012	-2.73528	-3.00283	-3.10315	-3.41232	-3.08743	-3.34917	-3.04486	-3.67184	-3.16935	-3.90185	-5.1692	-6.64449	-6.15093	-5.4433	-6.47874	-6.52628	-6.02287	-5.2511	-4.51914	-6.06568	-5.2759	-4.39951	-3.20352	-3.67855	-2.89892	-2.85374	-3.32287	-3.47779	-3.6359	-3.24516	-3.54759	-3.64406	-3.97542	-3.64407	-3.91896	-3.59332	-4.2843	-3.75595	-4.65082
CaiF	-1.92027	-1.84644	-1.59287	-0.689119	-0.547871	-0.554155	-0.498845	-0.472877	-0.585928	-0.455849	-0.497242	-0.774866	-1.03333	-1.05007	-0.963722	-0.949975	-1.00065	-1.10607	-1.14993	-1.31624	-1.96033	-2.11477	-1.86962	-1.98001	-1.7281	-1.92012	-2.09005	-2.04953	-1.94528	-2.05445	-1.98331	-1.732	-0.84647	-0.702905	-0.707274	-0.649803	-0.619805	-0.73447	-0.601289	-0.641686	-0.918992	-1.17435	-1.18301	-1.09968	-1.08427	-1.12943	-1.23132	-1.27679	-1.44027
Cbl	-1.14673	-1.19371	-1.26916	-0.87074	-1.12637	-0.973655	-1.02808	-0.906997	-0.981392	-0.916071	-0.960334	-0.834403	-0.833658	-1.21697	-1.03157	-0.86204	-1.08036	-1.13734	-1.07117	-0.839767	-1.27868	-1.07355	-0.337114	0.103466	-0.449705	0.21587	0.525391	0.650652	0.375736	-1.26756	-1.31411	-1.38925	-0.991315	-1.25144	-1.09754	-1.15629	-1.03226	-1.10946	-1.04261	-1.08778	-0.958406	-0.957423	-1.34595	-1.16033	-0.984656	-1.2085	-1.26707	-1.19852	-0.959953
CdaR	0.475257	1.22819	2.1389	2.95153	3.03313	3.3354	3.32329	3.30319	3.20821	3.09433	2.96025	2.86978	2.9694	2.95804	2.86558	2.85694	2.73419	2.65199	2.62662	2.62733	0.451617	-0.103398	0.489837	0.47541	0.145794	-0.11012	-0.0215421	0.157841	0.520717	0.389325	1.14315	2.04612	2.85078	2.92852	3.2284	3.21566	3.19422	3.10085	2.98673	2.85168	2.76011	2.85635	2.84415	2.75442	2.74372	2.62127	2.54169	2.51381	2.50872
CecR	1.19863	0.965597	0.341925	-0.197879	-0.0378755	-0.211723	-0.205364	-0.12182	-0.11935	-0.00785525	0.0357838	0.0658665	0.300834	0.472621	0.35378	0.562858	0.601267	0.441785	0.559723	0.37695	2.27906	2.23223	2.02427	1.68304	1.32498	1.15656	1.19792	1.2278	0.987889	1.03594	0.812882	0.205215	-0.327891	-0.166134	-0.340813	-0.33635	-0.248527	-0.246915	-0.134171	-0.0894385	-0.0576782	0.178916	0.353383	0.229316	0.441027	0.477134	0.316816	0.437099	0.258563
ComR	5.36653	5.59718	5.21664	2.06529	1.26841	0.0457534	-0.362987	-1.27801	-2.32288	-3.11264	-3.63417	-2.46552	-5.95829	-6.14422	-5.40043	-5.73591	-5.50158	-5.51413	-5.38949	-3.74573	1.68521	3.42662	3.45114	3.66567	5.65216	6.15912	6.77873	5.44863	5.59699	3.05225	3.013	2.56029	-0.04767	-0.729833	-1.84056	-2.20927	-3.04294	-4.10628	-4.93108	-5.48757	-4.21564	-8.11101	-8.2947	-7.45142	-7.79869	-7.50861	-7.50543	-7.33792	-5.405
CpxR	-0.501441	-0.221419	0.264207	0.546795	0.623874	0.787959	0.949003	1.08004	1.13353	1.26524	1.31151	1.38438	1.53326	1.53641	1.52625	1.48714	1.43027	1.28928	1.3708	1.34905	-0.300027	-0.496596	-0.342153	-0.446702	-0.336151	-0.353933	-0.258746	-0.142039	-0.188329	-0.543031	-0.260403	0.22328	0.503172	0.581073	0.745677	0.910644	1.0416	1.09485	1.22657	1.27261	1.34412	1.49374	1.49658	1.48516	1.44621	1.39019	1.24925	1.33107	1.3062
Cra	0.0547842	-0.0382601	-0.121041	0.250683	0.245803	0.234852	0.290603	0.248264	0.252123	0.240339	0.251126	0.19306	0.252531	0.309912	0.193553	0.287429	0.217746	0.218163	0.259291	0.113188	0.59789	0.5828	0.563982	0.527476	0.356072	0.245056	0.0333984	-0.0294661	-0.161045	-0.113472	-0.130781	-0.160234	0.195233	0.186314	0.152136	0.207008	0.152518	0.155634	0.136348	0.14554	0.0811819	0.142685	0.212061	0.0898808	0.19881	0.128904	0.141124	0.182986	0.0256102
CreB	0.777673	0.0227877	-0.712068	-1.15168	-1.16886	-1.11661	-0.98562	-0.883347	-0.743276	-0.998219	-0.930746	-1.0344	-1.33198	-1.33935	-1.38218	-1.56346	-1.47249	-1.61156	-1.6092	-1.10758	0.411936	0.549794	0.437465	0.448537	0.457237	0.645163	0.648457	0.828107	0.660255	0.600435	-0.138775	-0.897984	-1.37741	-1.39842	-1.35526	-1.22904	-1.13044	-0.995689	-1.26917	-1.19877	-1.30657	-1.62614	-1.6269	-1.67456	-1.85949	-1.76124	-1.9048	-1.89736	-1.35799
CRP	0.00140878	0.797981	1.52235	1.80654	1.80109	1.81213	1.75777	1.71048	1.70675	1.68916	1.67301	1.66508	1.65268	1.58629	1.63429	1.4895	1.41698	1.30837	1.28919	1.28964	-0.525741	-0.628184	-0.361892	-0.4826	-0.385054	-0.256124	-0.198772	-0.141342	-0.00379306	-0.00708564	0.789747	1.51201	1.79352	1.78773	1.79885	1.74495	1.69821	1.69475	1.67754	1.66127	1.65313	1.64116	1.57552	1.62322	1.47936	1.40706	1.29808	1.2792	1.27976
CsgD	0.236524	0.30015	0.414654	0.783001	0.583682	0.585036	0.596489	0.505749	0.578443	0.515291	0.694469	0.549422	0.964722	0.782713	0.60791	0.131944	-0.0617657	-0.0738612	-0.0589813	0.0773465	-0.530112	-0.565461	-0.317745	-0.629364	-0.320331	-0.569941	-0.366951	-0.153019	0.269969	0.147109	0.21389	0.317222	0.666638	0.452601	0.455045	0.459843	0.360807	0.43617	0.36803	0.548161	0.398606	0.81557	0.625302	0.439928	-0.0516929	-0.240839	-0.242677	-0.228061	-0.0812219
CsiR	-0.0634318	-0.318445	-0.555297	-0.850384	-0.720157	-0.386325	0.00220625	0.284598	0.358375	0.417625	0.431274	0.0660279	0.211856	0.194566	0.149571	0.251137	0.240062	0.409062	0.689399	0.948633	1.47651	1.81178	1.93382	1.52976	1.38765	0.174121	0.384804	0.281995	0.0327634	-0.226223	-0.48055	-0.736667	-1.05815	-0.930628	-0.618112	-0.228838	0.0656979	0.147638	0.207016	0.230694	-0.133955	0.0139634	0.00485543	-0.051443	0.0581527	0.0426285	0.201893	0.475148	0.700896
CspA	1.61711	1.53454	1.38451	1.09792	1.35995	1.22394	0.931128	0.869684	0.708178	0.552687	0.755745	0.664462	0.890865	1.08639	0.880691	1.32106	1.37803	1.48266	1.79327	1.7767	3.87227	3.70482	3.55814	3.46716	2.83336	1.65832	1.91446	2.413	1.76506	1.06954	0.98386	0.763375	0.451721	0.644414	0.467934	0.155081	0.0820555	-0.0835195	-0.240549	-0.0313326	-0.127915	0.00590836	0.181698	-0.0688624	0.345388	0.371124	0.442401	0.754378	0.826475
CueR	-1.11439	-0.354878	0.35177	0.11051	-0.0142385	0.0472146	0.0319733	0.0924199	0.0625054	0.171901	0.151941	0.186284	0.0724202	0.115051	-0.0255755	-0.0151206	-0.0594114	-0.184817	-0.149634	0.0213214	-1.48	-1.22457	-0.949939	-0.991163	-0.798459	-0.823782	-0.874451	-0.927407	-1.07071	-1.28292	-0.502122	0.152634	-0.0977764	-0.223967	-0.180686	-0.206814	-0.150768	-0.182661	-0.0853789	-0.108941	-0.0728315	-0.19184	-0.144216	-0.282659	-0.274275	-0.31263	-0.420962	-0.381691	-0.206965
CusR	0.0594718	0.550225	1.20816	0.12491	0.315428	-0.192623	-0.310189	-0.419514	-0.554411	-0.501147	-0.590275	-0.526656	-0.336604	-0.43504	-0.383525	-0.369195	-0.693792	-0.209175	-0.393733	-0.686614	0.39873	-0.154963	0.176986	0.90275	0.929354	0.682233	0.410813	0.364297	0.235925	-0.0770567	0.425698	1.08938	-0.0108082	0.17168	-0.347034	-0.471931	-0.583346	-0.720651	-0.669899	-0.76978	-0.706306	-0.535528	-0.627284	-0.586143	-0.569973	-0.886973	-0.390466	-0.582028	-0.864929
CynR	-1.17838	-0.921136	-0.555769	-0.51141	-0.381838	-0.290549	-0.268369	-0.205305	-0.218472	-0.183429	-0.0841763	-0.167266	-0.390143	-0.36894	-0.64976	-0.887921	-0.73758	-0.788323	-0.533247	-0.617951	-1.34532	-1.38041	-1.36292	-1.24044	-1.33695	-1.25972	-1.31477	-1.35637	-0.914624	-1.45326	-1.17416	-0.765663	-0.695851	-0.550733	-0.455391	-0.431336	-0.36533	-0.382764	-0.335257	-0.235927	-0.31459	-0.565218	-0.556992	-0.846986	-1.09108	-0.939036	-0.974046	-0.723202	-0.828943
CysB	0.165416	0.145848	0.381348	-0.666619	-0.569118	-0.565396	-0.71521	-0.769354	-0.813351	-0.743057	-0.738552	-0.715841	-0.777815	-0.845267	-0.818575	-0.796808	-0.865459	-0.81295	-0.876198	-0.917765	0.641786	0.787755	1.07743	0.933774	-0.0739508	-0.0037535	0.0781672	0.0159208	-0.0741448	0.069797	0.0568322	0.304602	-0.722683	-0.625532	-0.61956	-0.767726	-0.818574	-0.863422	-0.791847	-0.787228	-0.763418	-0.825396	-0.88982	-0.867395	-0.845602	-0.916818	-0.866341	-0.926659	-0.965554
CytR	0.36725	0.550781	0.602903	0.503023	0.499174	0.494625	0.42987	0.364494	0.304544	0.258807	0.289002	0.258183	0.163489	0.0924857	0.108524	-0.0559963	-0.109214	-0.277478	-0.257406	-0.206202	0.0151728	0.00141515	0.0333612	0.138741	0.105386	0.173986	0.0898347	0.130026	0.222599	0.214795	0.380272	0.402054	0.341318	0.338935	0.352346	0.29426	0.233335	0.177898	0.132284	0.163233	0.135271	0.0412121	-0.0249334	-0.0133852	-0.174092	-0.228006	-0.401457	-0.380629	-0.333375
DcuR	-0.663826	-0.292893	-0.399594	-0.712468	-0.797576	-0.862859	-0.777186	-0.625211	-0.506322	-0.351778	-0.30086	-0.0991291	0.191876	0.294506	0.479793	0.644435	0.785393	0.773761	0.80128	0.765273	-1.09135	-1.22465	-1.28049	-1.26555	-1.26854	-1.11868	-0.60979	-0.282134	-0.593987	-0.78902	-0.436375	-0.572213	-0.903411	-0.989049	-1.0611	-0.976006	-0.822541	-0.70619	-0.552145	-0.501208	-0.298154	-0.00446155	0.105083	0.285158	0.459019	0.603493	0.596719	0.628225	0.592508
DeoR	-0.881108	-1.04798	-1.90206	-2.21189	-2.32732	-2.52908	-2.54729	-2.59926	-2.60055	-2.55287	-2.48226	-2.49575	-2.35238	-2.26037	-2.44912	-2.32221	-2.30862	-2.26813	-2.12146	-1.94791	0.538076	0.211914	0.0317475	0.0118504	-0.350283	-0.675363	-0.901839	-0.753407	-0.824708	-1.11847	-1.29811	-2.20024	-2.49135	-2.61222	-2.8181	-2.84194	-2.89248	-2.89608	-2.84441	-2.76584	-2.77903	-2.63532	-2.54014	-2.74836	-2.61938	-2.61685	-2.59242	-2.43421	-2.2312
DhaR	0.63732	0.591811	0.325106	-0.920442	-0.987359	-1.10303	-1.33691	-1.43105	-1.44851	-1.53442	-1.51752	-1.36199	-1.53459	-1.55996	-1.36143	-1.35953	-1.2728	-1.12755	-1.0717	-0.783575	0.274343	0.539423	0.598442	0.305534	0.506009	0.781178	1.09497	1.08567	0.842269	0.476379	0.43764	0.134215	-1.35708	-1.44392	-1.58805	-1.86634	-1.97064	-1.98879	-2.0896	-2.06073	-1.86743	-2.06861	-2.08693	-1.85402	-1.84232	-1.73432	-1.56256	-1.49263	-1.14145
DicA	3.36694	3.48409	3.34854	3.25071	3.55971	3.79007	4.11982	4.33794	4.66566	4.94866	5.24916	1.93247	1.52596	1.52532	1.42026	2.20095	1.64169	1.67484	1.7499	1.65038	2.68733	3.02227	2.82134	3.14029	3.38433	3.30461	3.64129	3.1114	3.08767	3.04304	3.15742	3.0315	2.93828	3.23056	3.44673	3.75589	3.96461	4.27315	4.54038	4.82461	1.68474	1.29795	1.30095	1.19422	1.94123	1.40676	1.43746	1.51208	1.42205
DinJ-YafQ	-0.29037	-0.218568	-0.354822	-0.90685	-0.997974	-0.961138	-1.27187	-1.42643	-1.40825	-1.53657	-1.42274	-0.990485	-1.95321	-2.06021	-1.69046	-2.09889	-1.95863	-1.90145	-2.06219	-1.40002	-0.802801	-0.510919	-0.148648	-0.545585	-0.341339	-0.170576	-0.0569256	-0.291689	-0.195164	-0.516973	-0.472784	-0.636934	-1.20714	-1.29915	-1.26159	-1.57674	-1.72569	-1.70762	-1.83609	-1.71728	-1.27553	-2.25166	-2.35245	-1.98662	-2.38964	-2.24496	-2.18241	-2.34073	-1.66127
DnaA	0.964118	0.741124	0.719945	0.238351	0.258727	0.236782	0.105235	0.130379	0.19169	0.078471	0.127363	-0.0111637	0.0395196	0.156133	0.176135	0.114655	0.137861	-0.035639	0.00321477	-0.125141	0.314493	0.824059	0.559954	0.623426	0.707426	0.867676	0.98739	0.995043	0.92258	0.847804	0.628128	0.608345	0.0955685	0.111141	0.0878397	-0.0502351	-0.0213314	0.0443684	-0.0725684	-0.0118503	-0.150334	-0.085959	0.0409297	0.0650839	0.00671395	0.026197	-0.155432	-0.111568	-0.238694
DpiA	-0.852004	-0.451345	-0.139779	-0.126083	-0.121975	-0.345891	-0.0991708	-0.422984	-0.376726	-0.447146	-0.537681	-0.931226	-1.43689	-1.70058	-2.30124	-2.59401	-2.08985	-2.28676	-2.20342	-1.88676	-1.71471	-1.8141	-1.81601	-1.69568	-1.39455	-1.38111	-1.74475	-1.18277	-0.364482	-0.983186	-0.605507	-0.321336	-0.330098	-0.329115	-0.556056	-0.3052	-0.625144	-0.578342	-0.645874	-0.735984	-1.12868	-1.63104	-1.8903	-2.49922	-2.78612	-2.27038	-2.46177	-2.37976	-2.05793
DsdC	-0.197044	-0.91349	-1.52999	-1.7835	-1.85575	-1.93275	-1.86818	-1.81607	-1.92915	-1.84063	-1.87295	-1.91987	-1.92389	-1.96627	-1.9187	-1.75484	-1.63764	-1.68371	-1.70214	-1.6265	0.220284	0.266078	-0.00335961	0.0703299	-0.0668647	-0.170439	-0.637822	-0.276614	-0.25743	-0.454674	-1.18153	-1.79195	-2.04303	-2.11576	-2.19888	-2.1293	-2.06895	-2.18839	-2.09717	-2.12951	-2.18031	-2.17749	-2.2166	-2.17867	-1.99997	-1.88466	-1.92458	-1.94094	-1.863
EbgR	4.72383	4.68024	4.49753	4.6718	4.04304	3.95302	3.89662	4.23196	3.96971	4.01012	4.13007	4.53902	4.73876	5.0604	5.02448	5.00243	4.89366	4.96031	4.63231	4.69939	3.98011	4.5653	4.80114	5.28574	5.13879	5.46913	4.83136	5.21683	4.97137	3.834	3.77461	3.58585	3.71344	3.17543	3.09406	3.04121	3.33394	3.1048	3.13874	3.24103	3.5899	3.7547	4.03205	3.99339	3.98356	3.89789	3.96479	3.68361	3.74682
EnvR	-3.47117	-3.92829	-5.59444	-6.74813	-7.06247	-7.15665	-6.71484	-6.6411	-6.6648	-6.49101	-6.71575	-6.91884	-7.92845	-7.71543	-7.74452	-7.49162	-7.04561	-6.82289	-6.835	-7.6919	-3.96528	-3.6428	-4.45324	-3.86459	-4.3115	-4.1076	-3.37253	-3.37501	-3.23277	-4.36137	-4.86593	-6.76576	-8.08224	-8.4565	-8.54527	-8.03536	-7.9359	-7.9621	-7.76101	-7.99348	-8.23237	-9.39563	-9.12339	-9.1825	-8.87381	-8.37404	-8.11485	-8.1154	-9.11829
EnvY	6.36421	4.92766	4.76619	0.878405	0.882121	0.0155581	-0.529771	-0.503385	-0.359851	-0.509768	-0.636161	-0.405455	-0.445294	-0.375879	-0.432322	0.466911	-0.00854991	0.615255	0.528419	0.570065	3.47219	4.47764	5.47753	5.07447	6.02737	5.90756	6.28228	6.37089	6.81719	5.2567	4.08316	3.99995	0.337145	0.32089	-0.596692	-1.18955	-1.14469	-0.966969	-1.13439	-1.25058	-0.996715	-1.05694	-0.958955	-1.03762	-0.10013	-0.569089	0.0853947	-0.0100645	0.0281015
EvgA	-2.14774	-2.45902	-2.52034	-1.55093	-1.49345	-1.48977	-1.28882	-1.25052	-1.1987	-1.25932	-1.19069	-1.59426	-1.24292	-1.45168	-1.42125	-1.26375	-1.38327	-1.115	-1.16851	-1.54591	-1.84082	-2.19045	-2.41554	-2.16998	-2.67531	-2.98897	-3.25044	-3.29218	-2.81903	-2.24715	-2.56476	-2.62417	-1.62474	-1.5652	-1.56213	-1.35628	-1.31604	-1.26288	-1.32634	-1.25522	-1.67223	-1.30893	-1.52451	-1.49349	-1.32998	-1.4533	-1.17776	-1.23161	-1.61911
ExuR	1.48292	1.40818	0.756321	0.241288	0.258618	0.185143	0.0126105	-0.0620209	-0.150592	-0.228518	-0.192868	-0.427114	-0.483504	-0.498328	-0.591915	-0.72468	-0.809268	-1.12015	-1.08274	-1.30451	0.613059	0.769439	0.706565	1.06136	0.981809	1.13987	1.29093	1.39482	1.40186	1.32637	1.25391	0.606274	0.0877736	0.104112	0.0289714	-0.144388	-0.215898	-0.305062	-0.382019	-0.344625	-0.580545	-0.634069	-0.644194	-0.744772	-0.871157	-0.9583	-1.27164	-1.23083	-1.4546
FabR	0.602323	-0.0590699	-0.323104	-0.992131	-0.895554	-1.16556	-1.19389	-1.24317	-1.30726	-1.40101	-1.46063	-1.74827	-1.96529	-1.96197	-2.088	-2.01998	-2.11568	-2.19595	-2.21911	-2.40451	0.506922	0.660643	0.623026	0.759469	1.0138	1.07919	1.02979	0.850395	0.868764	-0.0986258	-0.556231	-0.67053	-1.26396	-1.16526	-1.44856	-1.47854	-1.525	-1.59383	-1.69279	-1.75505	-2.06194	-2.29536	-2.2839	-2.42685	-2.34615	-2.45202	-2.53887	-2.55985	-2.76309
FadR	2.29082	1.48917	0.472503	0.197576	0.296051	0.0927002	0.18033	0.203174	0.163722	0.163275	0.166373	0.08292	-0.0158547	0.0400235	0.0853812	0.119141	0.106274	0.0891128	0.0777273	-0.0370457	2.90483	2.9908	2.69572	2.86525	2.66277	2.48125	2.25079	2.11698	2.17312	2.19994	1.4044	0.388327	0.0915132	0.185523	-0.0195093	0.0708086	0.0977924	0.0595745	0.0610946	0.0654681	-0.0147226	-0.111664	-0.0520652	-0.0103209	0.0277737	0.0174081	0.00321675	-0.00802479	-0.126772
FeaR	-4.73979	-4.64714	-4.07587	-3.40112	-3.36698	-3.22635	-3.35989	-3.37748	-3.38948	-3.52219	-3.34022	-3.46322	-3.49843	-3.36224	-3.87539	-4.04814	-3.64738	-3.75786	-3.54956	-3.54527	-4.42756	-4.34706	-4.05491	-4.25139	-4.35259	-4.57569	-4.65482	-5.15613	-4.72313	-5.93552	-5.801	-5.07423	-4.23678	-4.19193	-4.01553	-4.17858	-4.20755	-4.22781	-4.39057	-4.17855	-4.32499	-4.37901	-4.20866	-4.82361	-5.03744	-4.55116	-4.68151	-4.42355	-4.41247
FhlA	-0.365146	-0.637667	-1.2552	-1.75776	-1.82327	-2.02019	-1.58447	-1.51097	-1.53057	-1.52806	-1.37659	-1.35875	-0.957536	-0.974057	-0.870745	-0.832905	-0.755959	-0.421565	-0.339534	-0.364632	0.353131	0.0509975	0.022245	0.00897644	0.15524	-0.117233	0.0307092	-0.197679	-0.277935	-0.450155	-0.720875	-1.33777	-1.85155	-1.91878	-2.11982	-1.68361	-1.60946	-1.63115	-1.63059	-1.47641	-1.45853	-1.06058	-1.07622	-0.975346	-0.935127	-0.861376	-0.521729	-0.438323	-0.460522
Fis	-1.2709	-1.19854	-1.50625	-1.72803	-1.94502	-2.20283	-2.4352	-2.40508	-2.43925	-2.26713	-1.99192	-1.97507	-2.20168	-2.41962	-2.77215	-3.02975	-3.35395	-3.72524	-3.49605	-2.4505	-1.33271	-1.17389	-1.31329	-1.64191	-1.89165	-1.85682	-1.95997	-1.44467	-1.4559	-1.31292	-1.23694	-1.53621	-1.75808	-1.97506	-2.23679	-2.4699	-2.44199	-2.47819	-2.3086	-2.03887	-2.02657	-2.25648	-2.47075	-2.82704	-3.08428	-3.41082	-3.78822	-3.55552	-2.51468
FlhDC	-1.10652	-1.17534	-1.4378	-1.08715	-1.14589	-1.09576	-0.988992	-1.04288	-1.02687	-1.02639	-1.0596	-1.12795	-1.23694	-1.22059	-1.32879	-1.15499	-1.26343	-1.26057	-1.36231	-1.26761	-1.58826	-1.51882	-1.36485	-1.34853	-1.39629	-1.52495	-1.44407	-1.31494	-0.69805	-1.19356	-1.25339	-1.49022	-1.11875	-1.17666	-1.1254	-1.01856	-1.07327	-1.05768	-1.05913	-1.09253	-1.16385	-1.28237	-1.26562	-1.37532	-1.20144	-1.30756	-1.3026	-1.40808	-1.31115
FliZ	1.22855	1.28807	1.40709	1.17903	1.21416	1.05974	0.850607	0.946213	0.805119	0.769681	1.16009	0.978884	1.08942	1.09638	0.678898	0.393569	0.642741	0.248436	0.482373	0.850581	0.599676	1.07662	1.20619	1.22825	1.07151	1.27553	1.1255	0.986511	1.0182	1.00333	1.09863	1.23455	1.02167	1.05573	0.898319	0.686217	0.784115	0.637917	0.604456	0.994687	0.810853	0.913847	0.92269	0.499387	0.21177	0.457023	0.0654132	0.301603	0.651397
FNR	-0.151836	-0.0635076	-0.159077	-0.888413	-0.917695	-1.0064	-1.0355	-1.13311	-1.16619	-1.20749	-1.26141	-1.27692	-1.35972	-1.32753	-1.35131	-1.42965	-1.30974	-1.24657	-1.23129	-1.14522	0.0239249	0.0253918	-0.141644	-0.12199	-0.190764	-0.190977	-0.135123	-0.117126	-0.129763	-0.170347	-0.0824542	-0.185143	-0.926714	-0.9583	-1.04177	-1.06811	-1.16334	-1.19433	-1.23262	-1.28428	-1.29637	-1.37808	-1.34628	-1.37031	-1.45149	-1.33042	-1.26812	-1.2553	-1.17168
FucR	-2.10167	-1.41135	-1.21199	-1.35292	-1.5461	-1.69968	-1.73785	-1.85386	-1.87411	-1.94811	-1.96835	-1.96282	-1.90021	-1.85226	-1.85735	-1.59386	-1.58801	-1.46325	-1.46769	-1.62686	-2.04665	-2.09294	-2.07363	-2.10831	-1.9961	-2.08805	-2.17803	-1.97492	-1.86959	-2.25844	-1.55942	-1.35403	-1.49091	-1.6863	-1.8408	-1.87929	-1.99238	-2.01288	-2.0864	-2.10575	-2.09823	-2.03316	-1.98186	-1.99212	-1.72041	-1.71509	-1.58819	-1.59186	-1.75136
Fur	0.184765	0.179157	0.637902	1.02401	1.09991	1.24146	1.20224	1.05732	0.888131	0.74339	0.613461	0.470314	0.384372	0.340937	0.279078	0.300051	0.201431	0.128591	0.181852	0.132099	-0.247311	-0.701129	-0.332456	-0.389597	-0.624039	-0.613279	-0.362107	-0.102495	0.0228184	0.136428	0.132606	0.588609	0.963879	1.03856	1.17557	1.13456	0.986571	0.815535	0.668883	0.537348	0.393689	0.304419	0.263282	0.200342	0.223235	0.125436	0.0546352	0.108417	0.059542
GadE	0.786023	0.5929	0.32496	0.337266	0.39179	0.325743	0.434043	0.596244	0.606843	0.701326	1.01355	0.975555	0.817967	0.75036	0.811808	0.826343	0.90194	0.765675	1.12808	1.46959	2.28153	2.69924	2.02738	2.43105	1.79421	0.160933	-0.186436	-0.0642004	0.512441	0.63141	0.446351	0.175004	0.17411	0.223888	0.155544	0.274647	0.453092	0.471673	0.573125	0.883057	0.843072	0.658801	0.606659	0.658678	0.679381	0.752917	0.614669	0.974914	1.2822
GadE-RcsB	0.187513	-0.0629673	0.149204	-0.275684	-0.285184	-0.37302	-0.396594	-0.428812	-0.452702	-0.468281	-0.562755	-0.648375	-0.348042	-0.146438	-0.25416	-0.00992618	-0.0577574	0.0914275	0.0163063	-0.239402	-0.157237	-0.262429	0.0367463	-0.155037	0.425039	0.322133	0.32692	0.521392	0.189728	0.0784989	-0.175462	-0.0162847	-0.449896	-0.464906	-0.555613	-0.550167	-0.560345	-0.574094	-0.578716	-0.674197	-0.760979	-0.475845	-0.274932	-0.385498	-0.148536	-0.189179	-0.0427009	-0.107819	-0.372186
GadW	-0.100833	0.355563	1.5176	1.90605	1.91104	2.01794	1.70365	1.65761	1.42488	1.13265	0.860496	0.735907	0.604558	0.479411	0.454913	0.439649	0.406819	0.52217	0.700668	0.138739	-2.02578	-3.20425	-2.15983	-3.19798	-1.75784	0.380161	0.627806	0.842726	-0.042313	-0.315055	0.1546	1.29139	1.66247	1.66734	1.76559	1.45524	1.41878	1.19494	0.904783	0.645137	0.518874	0.386968	0.263019	0.235048	0.223185	0.197344	0.305619	0.475488	-0.119349
GadX	1.05325	1.04696	1.24228	1.39266	1.39387	1.5428	1.69136	1.77098	1.81665	1.8768	1.80702	1.76815	1.73622	1.59801	1.67247	1.38077	1.26675	1.0919	0.954273	0.860753	-0.188937	-0.306595	-0.305108	-0.218705	0.042621	0.358845	0.394684	0.344865	1.00689	1.01536	1.00715	1.19244	1.32695	1.32545	1.46874	1.61389	1.68608	1.72709	1.7828	1.72114	1.68934	1.65067	1.51838	1.59372	1.3094	1.20148	1.03328	0.902913	0.818054
GalR	1.54778	0.672213	1.14836	1.81581	1.9756	2.37025	2.39095	2.57105	2.724	2.82358	2.96024	3.03586	3.05632	2.96169	2.94727	2.72898	2.55471	2.35805	2.38477	2.33771	1.77862	1.89901	1.98258	1.79981	1.91489	1.93237	1.77948	1.58278	1.50701	1.38983	0.536293	1.01643	1.68088	1.83684	2.22416	2.24407	2.42209	2.57153	2.66897	2.80309	2.87697	2.89737	2.80744	2.78861	2.57893	2.4056	2.21229	2.2405	2.1977
GatR	-0.84013	-0.929105	-1.05406	-0.853152	-0.828601	-0.756493	-0.89421	-0.9544	-0.992296	-0.974588	-0.932049	-0.828045	-1.09941	-1.1651	-1.09353	-1.18598	-1.34901	-1.74922	-1.74372	-1.56397	0.646416	0.840464	1.49906	0.87876	0.387795	-0.291233	-0.773841	-1.09548	-1.25977	-0.981536	-1.06927	-1.18694	-0.983615	-0.961778	-0.885492	-1.01937	-1.07426	-1.10992	-1.08961	-1.04616	-0.938368	-1.2136	-1.27894	-1.2104	-1.30235	-1.46777	-1.88046	-1.87357	-1.6895
GcvA	1.07829	1.57278	1.17204	0.0831008	-0.0429308	-0.282908	-0.379459	-0.502775	-0.540149	-0.630201	-0.53479	-0.727884	-0.861732	-0.748343	-0.823063	-0.839528	-0.785706	-0.852096	-0.647714	-0.702454	1.04334	1.10995	0.648836	0.378102	0.629849	0.869879	0.840572	0.357676	0.502567	0.894629	1.39413	1.00084	-0.124063	-0.255745	-0.506366	-0.604955	-0.725073	-0.760857	-0.851824	-0.749175	-0.943345	-1.07785	-0.953621	-1.03275	-1.04355	-0.983131	-1.05014	-0.839115	-0.893259
GlcC	-0.827355	-0.707977	-0.0606617	1.76213	2.31904	0.790508	0.502403	0.302313	0.245716	0.0335179	-0.130466	-0.341688	-0.411426	-0.538525	-0.472441	-0.607837	-0.537614	-0.335916	-0.40899	-0.356263	-1.17167	-1.24678	-0.679965	-0.631103	-0.639507	-0.694742	-0.937508	-0.889727	-0.451241	-1.01064	-0.877287	-0.211488	1.60687	2.15461	0.627915	0.340863	0.145907	0.0890475	-0.122713	-0.285735	-0.498108	-0.571749	-0.695735	-0.633508	-0.76895	-0.699055	-0.494001	-0.568606	-0.517144
GlpR	1.34288	0.196048	-1.94386	-2.08131	-0.916172	-0.669606	-0.444955	-0.399603	-0.28553	-0.417778	-0.31307	-0.300392	-0.226307	-0.662304	-0.293583	-0.26907	-0.309308	-0.182014	-0.231836	0.0211237	1.29616	1.45708	1.2751	1.2469	1.22037	1.15801	1.28834	1.42613	1.30672	1.23512	0.0778101	-2.10046	-2.24179	-1.04826	-0.793949	-0.562195	-0.511296	-0.394262	-0.525706	-0.417981	-0.403219	-0.327232	-0.770486	-0.398028	-0.37219	-0.412473	-0.282367	-0.331309	-0.0683226
GlrR	-2.27644	-2.71853	-3.20247	-3.9089	-4.14174	-3.1343	-2.88071	-2.60015	-2.7504	-2.33306	-2.10493	-1.94724	-1.80217	-0.806669	-1.05514	-0.929238	-0.900855	-0.486351	-0.291267	-0.457188	-1.4428	-1.35664	-1.09088	-1.66076	-1.41581	-1.5859	-1.81278	-1.78666	-2.13779	-2.60939	-3.02291	-3.50314	-4.29068	-4.53962	-3.51853	-3.27106	-2.99466	-3.15867	-2.74262	-2.50931	-2.355	-2.23386	-1.19956	-1.45464	-1.31828	-1.28433	-0.871105	-0.652453	-0.806945
GntR	1.03238	1.84712	2.52788	2.18487	2.17763	2.09222	1.92253	1.81945	1.81785	1.76951	1.76406	1.94726	1.87974	1.90809	1.96364	2.12076	1.7492	1.50073	1.46499	1.69177	1.12935	1.1974	1.55967	1.36861	1.22161	1.50396	1.30566	0.69113	0.813721	0.911819	1.72567	2.39901	2.06166	2.05587	1.96982	1.80129	1.70102	1.69795	1.64949	1.64478	1.82497	1.75896	1.78957	1.83971	1.99651	1.63137	1.38668	1.35264	1.57759
GutM	-2.50378	-1.58345	-1.16366	-0.831567	-0.942424	-0.846212	-0.81539	-0.966402	-1.02984	-1.14225	-1.48931	-1.53653	-1.75045	-1.87541	-1.8325	-1.78026	-1.66111	-1.3374	-1.73706	-2.09946	-4.72551	-5.15442	-5.37268	-5.73209	-5.20308	-3.24323	-2.85655	-2.55638	-2.38797	-2.73247	-1.78109	-1.36143	-1.04122	-1.14906	-1.05571	-1.02295	-1.16337	-1.22148	-1.32915	-1.67078	-1.71897	-1.94401	-2.06838	-2.03705	-1.98482	-1.87002	-1.54895	-1.96063	-2.35757
HcaR	-0.582141	-0.675691	-0.963494	-0.966241	-0.972949	-1.04093	-1.08028	-1.26688	-1.10647	-1.29193	-1.29569	-1.25813	-1.48532	-1.61663	-1.40175	-1.39439	-1.41256	-1.18175	-1.42941	-1.29411	-0.307524	-0.258795	-0.126305	-0.255146	-0.34125	-0.469471	-0.620388	-0.685975	-0.587997	-0.690057	-0.777952	-1.06604	-1.06961	-1.07668	-1.1477	-1.19019	-1.37816	-1.21709	-1.40571	-1.40925	-1.36957	-1.60073	-1.73252	-1.51608	-1.50683	-1.52645	-1.29251	-1.5425	-1.40304
HdfR	-0.253988	1.59605	2.86553	3.10504	3.93981	4.19446	3.59486	3.1319	1.99008	2.79648	1.70148	1.9904	1.68414	1.87934	2.36254	1.65804	1.73961	1.3848	1.58332	1.07436	-2.8187	-3.14614	-2.87571	-1.07378	-1.36547	-1.28527	-1.35122	-0.500865	-0.358975	-0.570057	1.25861	2.47488	2.63945	3.45747	3.68535	3.10177	2.65387	1.52726	2.31619	1.23573	1.5062	1.21187	1.4146	1.87713	1.20261	1.25498	0.894177	1.08911	0.54719
HigA	3.19351	2.07942	0.803714	0.497484	0.575149	0.494451	0.466971	0.553908	0.610044	0.879612	1.01827	1.13993	2.04777	2.07407	2.27203	1.96288	1.93411	1.64222	1.61542	1.75109	2.49224	2.9701	3.31555	3.21126	3.35119	3.53998	3.19414	3.13054	2.90906	2.72117	1.70912	0.546947	0.29125	0.364585	0.263308	0.26645	0.366533	0.417719	0.684056	0.811484	0.930861	1.78908	1.80779	1.98575	1.70495	1.6697	1.37884	1.35968	1.49531
HipAB	1.8508	2.84419	1.36318	0.665801	0.69015	0.612527	0.168719	0.0625045	-0.193237	-0.454653	-0.306708	-0.0367268	-0.904306	-0.593713	-0.670519	-0.169465	-0.318232	-0.471403	0.196616	0.363525	2.3749	2.28033	1.38591	2.27333	1.88543	2.03015	2.41913	2.0865	1.52196	1.55303	2.51061	1.05542	0.322615	0.339587	0.243462	-0.203223	-0.308843	-0.584356	-0.866912	-0.715595	-0.442222	-1.33964	-0.985641	-1.075	-0.552502	-0.720588	-0.872629	-0.200131	-0.0400884
HipB	-0.741601	-1.31084	-0.343922	-0.0622266	-0.0505568	0.108132	0.183206	0.253794	0.423054	0.681985	0.655648	0.697456	0.992351	0.941661	1.13229	0.936543	1.03669	0.987228	0.896997	0.913643	-0.446503	-0.292709	0.131557	-0.197292	-0.239514	-0.74783	-0.922574	-0.846998	-0.605393	-1.03931	-1.63015	-0.635724	-0.38273	-0.382762	-0.222629	-0.160754	-0.0938874	0.0659671	0.316595	0.291257	0.347168	0.59226	0.566539	0.75148	0.579391	0.660077	0.60453	0.524977	0.538694
His-Att	-0.921871	-1.14077	-1.58544	-0.720259	0.358265	0.954703	1.05435	1.3005	1.31606	1.37543	1.41043	1.2396	1.41838	1.4134	1.21979	1.35437	1.18263	1.15184	1.26208	1.00572	-1.40746	-1.81751	-1.07643	-1.15291	-1.21014	-1.33196	-1.23551	-1.18997	-1.13615	-1.02156	-1.23882	-1.68779	-0.81618	0.266539	0.858565	0.955595	1.20093	1.2154	1.27388	1.30864	1.13973	1.31707	1.31464	1.11943	1.25551	1.08427	1.05338	1.16445	0.912556
H-NS	0.285438	0.256023	0.00683826	-0.499603	-0.390891	-0.451495	-0.457542	-0.270379	-0.174585	0.0176082	0.305816	0.447104	0.828724	0.944784	1.06713	1.12017	1.2333	1.2607	1.47956	1.96309	3.03868	3.33221	3.17745	3.3466	3.05443	0.507523	0.219038	0.643097	0.445163	0.182973	0.158697	-0.124629	-0.660845	-0.551875	-0.614747	-0.617239	-0.416101	-0.308308	-0.107663	0.193477	0.33131	0.694779	0.810941	0.924563	0.970521	1.07902	1.09735	1.29937	1.7327
HU	-0.943537	-0.746537	-0.444196	-0.332583	-0.264411	-0.0273543	-0.0214386	0.0623699	0.0782803	0.137158	0.0961549	0.146686	0.105978	0.104409	0.0343373	-0.10722	-0.146566	-0.20491	-0.219299	-0.117543	-1.10276	-1.07335	-1.22971	-1.03093	-0.888771	-0.806719	-0.784124	-0.792335	-0.793607	-1.03768	-0.831195	-0.518261	-0.403117	-0.334312	-0.0972404	-0.0948442	-0.0103723	0.00357406	0.0601753	0.0210564	0.0725403	0.029121	0.0303205	-0.042264	-0.182408	-0.222492	-0.280417	-0.294209	-0.188582
HyfR	-0.26671	-1.09483	-2.02952	-2.66221	-2.79041	-2.65741	-3.02767	-2.8195	-2.6935	-2.76228	-3.00103	-2.76779	-3.91013	-3.78687	-3.47547	-3.41122	-3.27741	-3.85738	-3.40507	-3.37867	-0.389781	-0.282697	-0.349674	-0.17154	-0.285488	-0.272965	-0.565528	-0.614229	-0.34638	-0.363222	-1.18862	-2.14036	-2.80446	-2.9378	-2.8067	-3.17346	-2.96644	-2.84139	-2.91244	-3.14832	-2.91823	-4.05947	-3.93366	-3.62625	-3.56531	-3.42442	-3.99771	-3.54325	-3.51295
HypT	-0.182815	0.387386	0.738917	0.404623	0.574466	0.324099	0.461886	0.401465	0.387491	0.52804	0.638615	0.770012	1.60099	1.85154	1.8592	1.55559	1.98228	2.02555	1.93829	1.93127	0.740186	0.446903	0.672325	0.518406	0.328036	0.159752	0.146598	0.158903	0.0474203	-0.346203	0.256447	0.639735	0.273269	0.445397	0.197731	0.3332	0.275598	0.261848	0.408341	0.526428	0.664186	1.50388	1.7519	1.75968	1.46252	1.88002	1.91606	1.83724	1.8386
IclR	-0.952013	-1.70816	-2.89389	-3.25967	-3.26114	-2.82253	-2.5147	-2.35156	-2.33364	-2.33471	-2.24934	-2.44576	-2.7735	-2.72775	-2.84889	-2.94713	-2.90543	-2.80739	-2.76585	-3.00257	-0.0960455	-0.0204017	-0.351253	-0.422748	-0.761659	-1.01866	-1.03371	-1.13742	-1.14374	-1.21911	-1.94839	-3.19234	-3.59019	-3.59227	-3.14104	-2.81778	-2.64714	-2.63087	-2.63626	-2.54758	-2.76095	-3.11757	-3.06087	-3.1984	-3.29627	-3.253	-3.14619	-3.09882	-3.36257
IdnR	-0.0289869	0.307415	0.469169	0.311195	0.41434	0.126635	-0.0174997	-0.20117	-0.361413	-0.576356	-0.596319	-0.687626	-0.782407	-0.746449	-0.80172	-0.838386	-0.753757	-0.594457	-0.661996	-0.825525	0.000249084	0.00885494	-0.100105	0.0316263	-0.411823	-0.385599	-0.522963	-0.306246	-0.262966	-0.172538	0.157072	0.307697	0.165334	0.269878	-0.0168523	-0.157768	-0.338299	-0.501487	-0.717996	-0.737228	-0.835025	-0.927979	-0.890986	-0.952189	-0.993263	-0.89616	-0.726544	-0.792924	-0.964942
IHF	-0.404101	-0.2958	-0.32447	-0.427502	-0.424849	-0.528775	-0.601501	-0.661406	-0.755265	-0.800445	-0.784143	-0.848189	-1.01632	-0.997891	-1.05924	-1.09776	-1.12354	-1.14803	-1.18535	-1.22062	-0.0975616	-0.0661476	-0.453145	-0.475982	-0.568141	-0.62462	-0.658955	-0.581769	-0.501387	-0.426368	-0.31763	-0.344653	-0.450607	-0.44832	-0.552296	-0.624794	-0.683823	-0.776415	-0.821122	-0.804831	-0.867507	-1.03591	-1.01679	-1.07755	-1.11625	-1.14214	-1.1682	-1.20742	-1.24418
Ile-Att	0.0279366	0.0931686	0.715344	0.0469722	0.197754	1.71856	1.08043	1.0079	0.902844	0.901809	0.9051	0.831582	0.852519	0.986184	0.931442	0.81519	0.815497	0.622849	0.602031	-0.149843	-0.803839	-0.761063	-1.10419	-1.54651	-1.42756	-0.0278454	0.0374051	-0.125489	-0.302045	-0.715659	-0.627628	-0.152287	-0.898775	-0.782252	0.756732	0.139259	0.0435612	-0.0792217	-0.186662	-0.12263	-0.274331	-0.102115	0.254315	0.127997	0.024105	-0.00695831	-0.223186	-0.188332	-0.935121
IlvY	1.57357	1.21348	0.86866	-0.547324	-0.684921	-0.934781	-0.968821	-0.906066	-0.909132	-0.932215	-0.76839	-0.842266	-0.802079	-0.835006	-0.907166	-0.947699	-1.1304	-0.916036	-1.01545	-0.808924	-1.24373	-1.1883	0.167521	2.08412	2.16099	2.11256	1.8571	1.7422	1.66963	1.20972	0.8786	0.580024	-0.901229	-1.05116	-1.32717	-1.36949	-1.29258	-1.29825	-1.32276	-1.14006	-1.21816	-1.17058	-1.19942	-1.29125	-1.32824	-1.53542	-1.3006	-1.4045	-1.16771
IscR	-0.187793	-0.133243	-0.03714	-0.270814	-0.308934	-0.330701	-0.380096	-0.397161	-0.41275	-0.546785	-0.480693	-0.647027	-0.632884	-0.748964	-0.727592	-0.861105	-0.820504	-0.901583	-0.862193	-0.937376	-0.838296	-0.455623	-0.352506	-0.10086	-0.145418	0.0474539	0.135454	0.155518	-0.0635856	-0.256038	-0.193354	-0.0898461	-0.335002	-0.375313	-0.402125	-0.452751	-0.471496	-0.486371	-0.620228	-0.555551	-0.720818	-0.709077	-0.821938	-0.801361	-0.933676	-0.893343	-0.973811	-0.932505	-1.00848
KdgR	-0.265539	-0.907635	-1.40426	-0.967386	-0.87621	-0.863342	-0.538423	-0.449959	-0.31165	-0.663689	-0.399493	-0.649326	-0.543782	-0.789125	-0.905949	-1.30153	-0.808247	-0.261529	-0.641899	-0.813307	-0.375326	-0.607113	-0.998858	-0.824484	-0.749915	-1.03495	-0.834446	-0.0694454	-0.0446047	-0.834964	-1.57193	-2.22089	-1.66813	-1.57119	-1.56602	-1.20514	-1.10162	-0.961854	-1.3312	-1.05335	-1.34317	-1.21579	-1.45586	-1.61847	-2.0414	-1.46714	-0.854361	-1.23894	-1.45917
KdpE	-2.84346	-2.80101	-2.56872	-2.16877	-2.14778	-1.96423	-1.76606	-1.60657	-1.66731	-1.48227	-1.5354	-1.48208	-1.51266	-1.55182	-1.57199	-1.46263	-1.39885	-1.23869	-1.31051	-1.0318	-2.79152	-3.06235	-2.67399	-2.33237	-2.09102	-1.50185	-1.10902	-1.06946	-1.75177	-3.21659	-3.16808	-2.91779	-2.49411	-2.47224	-2.28056	-2.07433	-1.90209	-1.96859	-1.77288	-1.82857	-1.77008	-1.80221	-1.83884	-1.8669	-1.74574	-1.68038	-1.51178	-1.58363	-1.28369
LacI	3.34656	3.28094	3.83916	3.49976	3.35518	3.29131	3.35837	3.13344	3.13027	2.8798	2.74014	2.67482	3.24176	2.99082	3.41741	2.80922	2.98215	2.15534	2.4223	2.31009	0.247417	0.409012	0.735209	1.69583	1.51038	3.48091	3.63435	2.92017	2.9928	3.03149	2.97084	3.49209	3.14768	3.00901	2.94248	3.00384	2.79784	2.79841	2.56383	2.43607	2.37605	2.91036	2.67601	3.07446	2.49335	2.65564	1.85992	2.10934	1.97259
Leu-Att	-0.998636	-0.903286	-1.8345	-0.675629	-0.574422	-1.77563	-0.0336878	0.385035	0.661844	0.929411	0.606472	0.809039	0.675943	-0.658317	-0.645571	-0.205935	-0.229947	-0.0238014	0.166983	0.448921	0.0135674	-0.128528	-0.296224	-0.0956246	-0.234216	-2.26282	-2.58832	-1.90217	-1.03589	-1.23976	-1.14585	-2.09496	-0.932975	-0.847247	-2.0855	-0.328876	0.0748821	0.335389	0.592338	0.273522	0.459234	0.309299	-0.90605	-0.899956	-0.478016	-0.515153	-0.328964	-0.127729	0.180208
LeuO	-0.771663	-0.288004	-1.10967	-1.1555	-1.16402	-1.48946	-1.34397	-1.64139	-1.52399	-1.45852	-1.36813	-1.17816	-1.53796	-1.2917	-0.92224	-0.79434	-0.978643	-1.01459	-1.02802	-0.139777	0.561347	0.433478	0.303468	0.306273	0.0578432	-1.94117	-2.41061	-1.6081	-0.442218	-0.869893	-0.378396	-1.23779	-1.29089	-1.30051	-1.63266	-1.47716	-1.77107	-1.64894	-1.58107	-1.49701	-1.30693	-1.68258	-1.42984	-1.07359	-0.954083	-1.141	-1.1871	-1.21041	-0.336773
LexA	0.463499	0.532275	0.861005	0.541364	0.63302	0.457659	0.32611	0.41285	0.323512	0.392558	0.415442	0.477033	0.413395	0.381939	0.313248	0.365798	0.333011	0.368178	0.353033	0.561566	0.0088315	0.194999	0.36621	0.272308	0.470638	0.578904	0.669479	0.57017	0.565626	0.343338	0.430526	0.821772	0.47506	0.530166	0.354523	0.208804	0.263903	0.189393	0.226107	0.238612	0.287245	0.181936	0.179604	0.128269	0.183126	0.149671	0.19436	0.179193	0.371576
LldR	1.81678	1.0186	-0.0757538	-0.806055	-0.988723	-0.374561	-0.362833	-0.408304	-0.2	-0.127236	-0.0586352	-0.0317513	0.00855329	-0.00593994	0.142649	0.2595	0.181125	0.0491624	0.134831	0.151983	2.11167	2.0171	1.37207	1.88669	2.03141	1.88767	1.80179	1.6461	1.73517	1.56237	0.788541	-0.296036	-1.03397	-1.22322	-0.599107	-0.587195	-0.62641	-0.414799	-0.339646	-0.268905	-0.238269	-0.192632	-0.201879	-0.0613952	0.0622272	-0.017919	-0.14979	-0.0591941	-0.0382078
LrhA	-0.615145	0.141696	-0.00981282	0.0657651	-0.150417	-0.381481	-0.208048	-0.14399	-0.0704991	0.117307	0.173725	0.440003	0.994052	1.19812	1.29264	1.35142	1.70897	1.63295	1.73173	1.59892	0.488141	-0.319316	0.233888	0.102008	-0.268938	-0.919781	-0.952032	-0.521418	-0.562318	-0.80015	-0.0216732	-0.171053	-0.0878581	-0.311007	-0.563786	-0.376306	-0.3111	-0.238201	-0.0393292	0.0112975	0.284854	0.816674	1.00748	1.09744	1.15468	1.46263	1.39726	1.47998	1.36098
Lrp	0.00381372	-0.129079	-0.737092	-1.11649	-1.18663	-1.46906	-1.40894	-1.1986	-0.939937	-0.865424	-0.579564	-0.528172	-0.438668	-0.229517	-0.272334	-0.0618855	-0.0155955	-0.000318689	0.239158	0.733693	2.97721	3.12564	3.11523	2.60038	2.66419	1.41058	1.42542	0.28957	0.112024	-0.0943986	-0.232365	-0.848423	-1.22862	-1.30434	-1.59198	-1.53884	-1.31195	-1.03797	-0.970476	-0.689483	-0.658473	-0.562478	-0.347178	-0.408021	-0.182841	-0.141281	-0.151591	0.0644686	0.443986
LsrR	1.03852	0.345938	0.203202	-0.368742	-0.789147	-1.017	0.768171	1.16362	1.17612	1.27716	1.29842	1.40728	1.53952	1.57139	1.61429	1.65353	1.58792	1.68182	1.6222	1.49093	0.482684	0.442256	0.630824	0.573081	0.643744	0.880977	0.979011	1.24875	1.14227	0.927528	0.236953	0.0843684	-0.493556	-0.914738	-1.14552	0.633129	1.02645	1.03789	1.13767	1.15897	1.26727	1.39862	1.43395	1.47177	1.51508	1.45018	1.54358	1.48709	1.36063
LysR	1.4475	1.21247	0.230961	-0.139756	-0.035349	0.0221734	-0.230893	0.0822556	0.12118	-0.159417	-0.149894	-0.0240878	-0.54918	-0.450712	-0.060091	-0.611902	-0.505301	-0.00310445	-0.216976	-0.0335695	2.13912	1.49697	1.84135	1.77388	1.47475	1.45126	1.47863	1.40788	1.2245	1.05951	0.839463	-0.105693	-0.460761	-0.363605	-0.317798	-0.570184	-0.262743	-0.231387	-0.502684	-0.484994	-0.361091	-0.899218	-0.790666	-0.409547	-0.943893	-0.857748	-0.386884	-0.552199	-0.368645
MalI	0.774913	0.667631	0.770043	1.286	1.36402	1.53623	1.44704	1.55664	1.48755	1.59857	1.54048	1.66478	2.39219	2.28224	2.39544	1.8411	2.24559	2.08063	1.97778	1.98698	1.02704	1.01255	1.08216	1.0078	1.10342	0.961234	0.874491	0.780493	0.486071	0.585279	0.481065	0.573494	1.07049	1.14671	1.31346	1.22538	1.33714	1.26806	1.37765	1.32206	1.44588	2.15927	2.05738	2.16273	1.6282	2.02605	1.86845	1.77049	1.78354
MalT	-0.279741	0.731047	0.757513	0.805124	0.73134	0.211276	-0.398677	-1.17682	-1.66422	-2.20929	-2.16509	-2.31114	-2.79795	-2.74968	-2.75015	-2.85535	-2.70231	-2.69522	-2.79913	-2.46199	-1.67197	-1.87336	-1.6462	-1.7035	-1.52338	-1.5012	-1.15009	-0.379592	-0.366911	-0.430898	0.610802	0.656403	0.708102	0.63476	0.114655	-0.495004	-1.27041	-1.75823	-2.30274	-2.25814	-2.40313	-2.88939	-2.83837	-2.84268	-2.94534	-2.79386	-2.78856	-2.89027	-2.54959
MarA	0.585463	0.355143	-0.185346	-0.452795	-0.460586	-0.475213	-0.42705	-0.446172	-0.417155	-0.374577	-0.320187	-0.208188	-0.257346	-0.235205	-0.101651	-0.129154	-0.0174033	0.0681959	0.017533	0.152524	1.02604	1.19471	1.12446	0.973075	0.957453	0.938194	0.923634	0.817934	0.613892	0.520399	0.303245	-0.228353	-0.500441	-0.509312	-0.527076	-0.481406	-0.50205	-0.474923	-0.433724	-0.381069	-0.27483	-0.327386	-0.302148	-0.177104	-0.198751	-0.089852	-0.00683767	-0.0526792	0.0773148
MarR	-1.64789	-0.150735	0.297206	-0.0921568	-0.155136	-0.43261	-0.783524	-0.662914	-0.53871	-0.604815	-0.257265	-0.377858	-0.888375	-1.57798	-2.10646	-2.73087	-2.6756	-3.747	-3.02161	-2.80977	-2.59926	-2.72249	-2.86	-3.31649	-3.24721	-3.15951	-3.10402	-2.28292	-2.01878	-2.20309	-0.674232	-0.245811	-0.646155	-0.720183	-1.02974	-1.40984	-1.2912	-1.15436	-1.22587	-0.858431	-0.983843	-1.5532	-2.24494	-2.83545	-3.48806	-3.43383	-4.59337	-3.77452	-3.5475
MatA	0.743734	0.327614	0.153615	-0.332263	-0.155704	-0.747691	-0.361661	-0.742427	-0.386284	-0.555432	-0.769357	-0.669398	-0.737501	-0.739637	-0.902208	-0.258068	-0.406195	-0.544165	-0.66158	-0.269786	0.682967	0.0248945	0.0568354	0.13173	0.396377	-0.28505	0.110408	0.293981	0.368156	0.488877	0.0443937	-0.0852033	-0.538651	-0.338295	-1.00478	-0.563486	-0.97968	-0.56734	-0.771185	-1.01227	-0.872756	-0.910985	-0.898397	-1.07941	-0.392717	-0.543857	-0.686222	-0.814009	-0.426564
MazE	0.417973	1.11748	0.964402	1.01783	1.14445	0.983673	0.612187	0.923596	1.03542	1.37324	0.926784	0.799744	0.66197	-1.41821	-2.58645	-2.66577	-2.53691	-2.7235	-2.12399	-1.12888	0.652256	0.990781	0.62708	0.448577	0.378099	-1.15067	-1.42492	-0.342519	-0.299959	-0.08586	0.595001	0.511445	0.570467	0.657281	0.459681	0.0157471	0.316743	0.434574	0.805194	0.273045	0.127779	-0.070714	-2.17542	-3.46604	-3.6	-3.50348	-3.74534	-3.04203	-1.74703
McbR	0.955118	0.145232	-0.428551	-0.99925	-0.940292	-0.819405	-0.841008	-0.90784	-1.09237	-1.19787	-1.37912	-1.41316	-1.41618	-1.97854	-1.45933	-1.09503	-1.20061	-0.684428	-0.830509	-0.761667	0.877246	1.14852	0.594857	1.35644	1.4941	1.51772	1.33954	1.14083	0.793982	0.796641	-0.00242707	-0.576421	-1.15512	-1.0972	-0.980427	-1.00614	-1.07123	-1.259	-1.36588	-1.54871	-1.5825	-1.58471	-2.15109	-1.62923	-1.2579	-1.36592	-0.846928	-0.991346	-0.917615
MelR	-1.39712	-0.859187	-0.384785	-0.17117	-0.286271	-0.146694	-0.0405752	0.0540092	0.128618	0.239021	0.254053	0.288264	0.309167	0.318427	0.185381	0.123352	0.0670152	-0.0239426	0.042403	0.0224892	-2.27476	-2.29269	-2.14713	-2.55666	-2.16571	-1.82177	-1.50838	-1.36206	-1.09615	-1.68968	-1.10973	-0.598904	-0.377415	-0.491401	-0.353211	-0.247806	-0.149485	-0.0765601	0.0320371	0.0462379	0.0775587	0.102879	0.112628	-0.0228794	-0.0727736	-0.130603	-0.216124	-0.147042	-0.16292
MetJ	-0.935678	-0.417485	-0.759797	-0.125735	0.818549	0.0498273	-0.404215	-0.216356	0.0759208	0.39752	0.896006	1.3072	1.98898	2.20501	2.11838	2.04023	2.22619	2.2493	2.24388	2.24488	-1.07794	-0.152565	-2.35515	-1.85899	-0.667169	-1.12411	-0.901459	-0.901219	-0.877514	-1.01712	-0.499679	-0.84316	-0.210326	0.733887	-0.0349904	-0.491696	-0.301534	-0.00964167	0.31198	0.811173	1.2238	1.9031	2.1198	2.03	1.95569	2.13838	2.16087	2.15791	2.16263
MetR	1.48347	1.32019	1.06528	-0.210179	-0.201151	-0.504949	-0.570138	-0.62924	-0.619915	-0.619717	-0.511422	-0.403255	-0.301602	-0.245557	-0.245896	-0.318008	-0.35456	-0.483861	-0.385353	-0.346857	-1.08721	-0.44707	1.86402	1.71508	1.67174	1.90903	1.87043	1.82042	1.53337	1.31242	1.16427	0.905173	-0.351177	-0.333911	-0.643314	-0.717975	-0.770182	-0.75785	-0.754405	-0.645535	-0.54003	-0.450317	-0.396916	-0.399825	-0.467149	-0.509333	-0.63971	-0.540687	-0.499786
MhpR	-1.24834	-2.14624	-2.58136	-2.23894	-2.27522	-2.36205	-2.24438	-2.3066	-2.36935	-2.3006	-2.28129	-2.2248	-2.28582	-2.51589	-2.20176	-2.2168	-2.07522	-1.9698	-2.10897	-2.12957	-0.968319	-0.756893	-0.710706	-0.88496	-0.958198	-1.10493	-1.26218	-1.40453	-1.35965	-1.43549	-2.34899	-2.79352	-2.44307	-2.48051	-2.57074	-2.45171	-2.51235	-2.57779	-2.50664	-2.48561	-2.42581	-2.4869	-2.72042	-2.40168	-2.41258	-2.26828	-2.1596	-2.2996	-2.31731
Mlc	-0.676269	-0.272521	-0.0380092	0.0747593	0.0299008	-0.08949	-0.207364	-0.331527	-0.384506	-0.453534	-0.511295	-0.605105	-0.650762	-0.699543	-0.631252	-0.756053	-0.755289	-0.749589	-0.814119	-0.84966	-0.329262	-0.32412	-0.219908	-0.299166	-0.440592	-0.643681	-0.889338	-0.959286	-0.853528	-0.803982	-0.393862	-0.164305	-0.0667457	-0.113046	-0.237185	-0.357945	-0.48327	-0.53854	-0.610413	-0.669135	-0.765212	-0.813673	-0.857449	-0.794327	-0.913933	-0.911275	-0.911183	-0.970228	-1.00271
MlrA	-0.659816	-0.642709	-1.85485	-1.66662	-1.54182	-1.45793	-1.12673	-0.953062	-0.80671	-0.577145	-0.550034	-0.31939	-0.232146	-0.132472	-0.198262	-0.10817	-0.127225	0.0474325	0.17654	-0.0118289	0.647253	0.465844	-0.0424471	0.104904	-0.544189	-0.801026	-0.772405	-0.570308	-0.690115	-0.834413	-0.806741	-2.10086	-1.88969	-1.75503	-1.66347	-1.30542	-1.11507	-0.960549	-0.713153	-0.683018	-0.437872	-0.347356	-0.239321	-0.322027	-0.217548	-0.239716	-0.0617312	0.0802897	-0.121998
MngR	1.96442	2.20139	2.51821	2.50084	2.43534	2.63685	2.6937	2.80575	2.82495	2.83944	2.79326	2.62542	2.68201	2.60007	2.89581	2.56125	2.63447	2.4364	2.63691	2.82686	1.42466	1.78487	1.56697	1.72324	1.9867	1.81194	2.02843	1.92773	1.80266	1.69378	1.90954	2.19132	2.16862	2.11087	2.28042	2.33593	2.42573	2.44331	2.47184	2.43821	2.29434	2.34714	2.2891	2.55114	2.24986	2.31447	2.13535	2.3208	2.49891
MntR	-0.391099	-0.612199	-1.92175	-1.08383	-0.68411	-0.550488	-0.83129	-0.919202	-0.958402	-0.744827	-1.62478	-0.47429	-0.528844	-1.44298	-1.22176	-1.46275	-1.15536	-1.12613	-1.00726	-0.974724	0.545856	-0.0275845	-0.651267	-0.306819	0.0236037	0.441086	-0.387279	-0.527039	-0.662073	-0.532664	-0.760954	-2.17236	-1.22473	-0.78083	-0.62725	-0.933896	-1.02832	-1.07087	-0.832487	-1.80417	-0.533067	-0.592216	-1.59998	-1.35657	-1.62451	-1.28749	-1.25647	-1.12364	-1.08691
ModE	-0.380474	-0.00531316	0.375466	0.808648	0.795534	0.913543	0.883559	0.861918	0.783052	0.810664	0.759482	0.688393	0.510936	0.463526	0.407461	0.34387	0.218837	0.0821309	-0.0167115	0.00414269	-1.07155	-0.800083	-0.564127	-0.585809	-0.531213	-0.527128	-0.663047	-0.653153	-0.399923	-0.463826	-0.0774802	0.308229	0.728632	0.713588	0.830972	0.797276	0.774481	0.693278	0.72064	0.666345	0.592881	0.410674	0.36568	0.307788	0.239496	0.115166	-0.0175717	-0.117269	-0.0959187
MprA	-0.611055	-0.090796	0.405226	1.3788	1.43387	1.57863	1.52333	1.53932	1.58749	1.50547	1.50549	1.55302	1.5925	1.37071	1.34138	1.37865	1.28141	1.1206	1.26423	1.39765	0.40962	0.0648373	0.612812	0.427842	0.26065	-0.0945553	-0.339936	-0.511122	-0.470366	-0.75921	-0.222507	0.277913	1.2459	1.30083	1.44093	1.3822	1.39842	1.44404	1.36003	1.35939	1.40657	1.44733	1.22781	1.19485	1.24064	1.1389	0.977582	1.1231	1.26053
MqsA	0.970786	0.820987	0.146198	-0.305123	-0.514694	-0.706957	-0.918517	-1.02052	-1.04983	-1.10091	-1.03074	-0.704192	-1.13055	-1.08396	-0.804727	-0.855281	-0.779932	-0.747321	-0.790673	-0.400627	1.07688	1.28119	1.23605	1.07938	1.08555	1.08085	1.00962	0.807562	0.869214	0.803676	0.665398	0.00781789	-0.436317	-0.646193	-0.841332	-1.05326	-1.15285	-1.18308	-1.23379	-1.16331	-0.835728	-1.26227	-1.21166	-0.939899	-0.985796	-0.913024	-0.880666	-0.920863	-0.534159
MraZ	-0.642465	-0.829429	-0.94684	-1.11342	-1.28319	-1.37237	-1.29218	-1.16595	-1.04293	-0.926804	-0.806761	-0.618929	-0.417505	-0.293993	-0.360965	-0.185321	-0.179961	-0.287666	-0.13568	-0.138164	-0.232383	-0.535805	-0.567493	-0.711905	-0.769082	-0.765299	-0.666284	-0.658037	-0.789683	-0.773595	-0.954804	-1.0582	-1.22691	-1.40517	-1.49735	-1.42041	-1.29744	-1.17122	-1.0619	-0.943879	-0.760488	-0.570365	-0.438923	-0.503551	-0.327766	-0.323928	-0.428099	-0.276798	-0.287094
MurR	2.08162	1.27493	1.46744	1.96211	2.43888	2.53682	2.95335	3.3143	3.39353	3.51711	3.63097	3.57693	3.83681	3.85422	3.90231	3.54524	3.80417	3.07845	3.23036	3.09828	1.0578	0.707826	1.2758	1.44378	1.78665	1.8737	1.82174	1.59937	1.72807	1.49475	0.821336	0.991676	1.38017	1.78724	1.85986	2.20421	2.51563	2.58528	2.68936	2.78879	2.75259	2.97586	2.9965	3.03332	2.7352	2.95083	2.34097	2.47118	2.37225
Nac	-0.64563	0.377951	0.817812	0.939822	1.0709	1.07294	0.990758	0.853266	0.817363	0.672301	0.654542	0.597531	0.570384	0.54998	0.593619	0.503983	0.587713	0.478864	0.396399	0.372586	-0.543992	-0.646799	-0.617557	-0.61465	-0.676567	-0.649134	-0.642988	-0.758898	-0.640626	-0.718916	0.303894	0.737861	0.85081	0.981286	0.981293	0.897812	0.76163	0.725127	0.580251	0.563403	0.50816	0.48116	0.463853	0.505608	0.419207	0.502644	0.393989	0.313632	0.292945
NadR	-1.09121	-0.520856	0.113412	-0.00698716	-0.0160174	0.220492	0.179674	0.212316	0.203603	0.210712	0.336173	0.445693	0.437675	0.432312	0.51408	0.464037	0.503879	0.39105	0.34013	0.392192	-0.260329	-0.198636	-0.382199	-0.48891	-0.988768	-1.52935	-1.83503	-1.92473	-1.59564	-1.22125	-0.620875	0.0299449	-0.0932055	-0.102103	0.131982	0.0899952	0.124187	0.11528	0.122052	0.247222	0.355468	0.348465	0.346208	0.422926	0.37696	0.414781	0.303031	0.254631	0.307892
NagC	0.883603	0.548332	0.309371	0.125929	0.162008	0.153794	0.228438	0.45075	0.506427	0.669444	0.828499	1.0843	1.02886	1.05726	1.12896	1.13831	0.976437	0.93057	0.916577	0.86719	0.680201	1.03331	1.22108	1.14986	1.48918	1.60053	1.78646	1.54353	1.00247	0.795611	0.50681	0.219172	-0.00415489	0.0405636	0.0215541	0.103917	0.329559	0.388726	0.5575	0.726123	0.993356	0.940081	0.980863	1.05481	1.06308	0.911592	0.873759	0.864594	0.815666
NanR	0.693259	1.04193	1.45002	1.27546	1.28877	1.59687	1.10849	1.3002	1.30467	1.55181	1.39011	1.93372	1.75184	1.50089	1.93109	1.98395	2.11567	2.15085	1.75426	2.3843	0.52178	0.539466	1.62584	0.835904	0.918814	0.73895	1.29388	0.993591	0.943067	0.614862	0.959073	1.35331	1.18774	1.19726	1.49075	1.02045	1.20691	1.21302	1.45091	1.29496	1.81568	1.64387	1.40135	1.80507	1.85324	1.96785	2.00302	1.62704	2.21127
NarL	0.585768	0.164865	-0.16407	-0.0544226	-0.0515697	-0.0898066	-0.16453	-0.185367	-0.151362	-0.266521	-0.358519	-0.50165	-0.66975	-0.705149	-0.810916	-0.883764	-0.932361	-0.958139	-0.85112	-0.809977	0.712345	1.02917	1.02738	1.0427	1.00223	0.872024	0.673114	0.511669	0.540386	0.54519	0.125353	-0.205404	-0.0909333	-0.0912095	-0.12802	-0.20222	-0.222464	-0.188766	-0.302952	-0.396936	-0.538823	-0.708184	-0.741932	-0.848564	-0.921515	-0.968929	-0.996015	-0.892682	-0.853341
NarP	-0.469612	-0.0940216	0.0475117	-0.523012	-0.617284	-0.504154	-0.473671	-0.254868	-0.322892	-0.19834	-0.18964	-0.158575	-0.0740123	0.00666228	0.316073	0.0227528	0.240903	0.213525	0.40665	0.374766	-0.900562	-0.839165	-0.607862	-0.714821	-0.687228	-0.60681	-0.525511	-0.350077	-0.454869	-0.55964	-0.171958	-0.0359374	-0.579116	-0.685743	-0.566891	-0.535273	-0.315873	-0.380253	-0.255047	-0.253669	-0.222021	-0.154886	-0.0589036	0.2422	-0.0472622	0.169193	0.141532	0.334932	0.307304
NhaR	-0.390685	-0.671751	-1.05468	-0.700003	-0.883996	-0.680474	-0.428585	-0.606946	-0.411561	-0.37961	-0.372598	-0.496379	-1.15627	-1.11909	-1.12167	-1.55284	-0.764501	-0.772332	-0.895161	-1.24279	-0.043142	-0.475309	-0.52263	-0.684082	-0.870277	-0.921538	-1.52377	-1.14781	-0.591695	-0.566103	-0.838197	-1.22609	-0.871373	-1.05779	-0.853912	-0.607657	-0.777737	-0.584544	-0.553155	-0.544226	-0.661996	-1.32096	-1.277	-1.28819	-1.7266	-0.927313	-0.935362	-1.05745	-1.40574
NikR	-0.273129	0.866798	2.25184	2.55414	2.79264	2.55891	2.41704	2.22558	2.20291	2.0294	1.89859	1.62014	3.15687	3.96093	3.00077	3.27308	3.08827	2.94584	2.81891	2.48731	-1.13629	-1.37475	-0.910691	-0.849927	-0.780304	-0.681992	-0.588105	-0.495231	-0.423246	-0.367322	0.734547	2.08188	2.34529	2.57289	2.34628	2.2096	2.0294	2.0068	1.83932	1.71334	1.43909	2.92102	3.69542	2.767	3.02963	2.85265	2.71749	2.59951	2.28202
NorR	-0.442309	-1.14163	-2.11703	-3.05922	-3.53667	-3.28161	-3.32735	-3.00851	-3.16365	-3.0205	-3.01461	-3.10987	-2.91362	-2.81352	-2.61946	-2.85153	-2.78698	-2.59831	-2.14681	-2.03603	-0.792365	-0.313907	0.229517	0.0670424	0.359528	0.200905	0.234477	-0.483068	-0.567759	-0.664617	-1.38836	-2.43912	-3.49565	-4.0166	-3.73628	-3.78051	-3.43399	-3.60174	-3.44331	-3.43486	-3.52971	-3.32471	-3.21046	-3.0072	-3.24968	-3.18338	-2.98165	-2.49475	-2.37039
NrdR	0.464518	0.722998	-0.296691	-1.41855	-1.23896	-1.16437	-1.41012	-1.57279	-1.67184	-1.77812	-1.70703	-1.64863	-1.71015	-1.59734	-1.42822	-1.34177	-1.22494	-1.13146	-1.0643	-0.828695	0.04211	0.424193	0.257772	0.361495	0.208451	0.344657	0.69629	0.532763	0.512022	0.342264	0.605878	-0.408755	-1.53815	-1.35773	-1.28352	-1.53267	-1.69352	-1.79349	-1.90209	-1.82659	-1.77072	-1.83387	-1.7212	-1.55365	-1.46903	-1.35241	-1.26267	-1.19157	-0.957417
NsrR	-1.48747	-1.19087	-0.624261	-0.216782	-0.17429	-0.140699	-0.150643	-0.0544878	-0.0526157	-0.00340082	0.0604526	0.0566718	0.234782	0.143739	0.0670968	0.0969901	0.0712685	-0.0300408	-0.0994625	-0.130437	-1.69482	-1.79077	-1.74258	-1.60914	-1.59796	-1.57511	-1.52779	-1.55455	-1.45746	-1.52389	-1.22148	-0.662362	-0.249694	-0.210103	-0.178595	-0.187984	-0.0974936	-0.0958148	-0.0487052	0.00779605	0.000147469	0.171988	0.086176	0.00754915	0.0352531	0.00973003	-0.0875168	-0.15936	-0.197255
NtrC	0.730934	0.575921	0.41563	0.269344	0.286952	0.253388	0.25546	0.153529	0.140509	0.111346	0.091617	0.083484	0.0752527	0.0411216	0.12054	0.114523	0.235691	0.16446	0.187091	0.215307	1.47064	1.32469	0.970586	1.06148	1.19786	1.26392	1.20513	1.13892	0.884568	0.680718	0.507018	0.34633	0.178903	0.19575	0.160261	0.163081	0.0545383	0.0299149	-0.00795744	-0.0295659	-0.0498293	-0.0686494	-0.101363	-0.02398	-0.0319744	0.0872692	0.0159613	0.0460276	0.0686008
OmpR	-0.558925	-0.748384	-1.35034	-1.30926	-1.39998	-1.28637	-1.20406	-1.11773	-0.974554	-0.927697	-0.836867	-0.806327	-0.895047	-0.713904	-0.821661	-1.00625	-0.628501	-0.544141	-0.531605	-0.53965	0.323353	0.253364	-0.0551356	-0.262126	-0.288897	-0.355595	-0.475247	-0.519504	-0.620084	-0.679301	-0.859496	-1.44445	-1.39027	-1.48086	-1.36344	-1.28238	-1.19388	-1.05272	-1.00564	-0.913144	-0.880848	-0.969669	-0.786395	-0.898592	-1.08121	-0.706644	-0.626184	-0.610868	-0.61703
OxyR	-0.985423	-0.907684	-0.344888	0.441765	0.553609	0.693463	0.772976	0.820913	0.840518	0.932375	0.867578	1.05125	1.00222	0.999505	0.953857	0.936464	0.874261	0.920718	0.899488	1.06641	-1.01588	-1.1691	-0.882489	-0.977065	-0.778906	-0.819497	-1.00294	-1.11819	-0.982494	-1.07874	-0.993612	-0.415696	0.381329	0.493139	0.631795	0.711629	0.76256	0.782466	0.875827	0.811478	0.995507	0.945475	0.945025	0.896913	0.87845	0.815586	0.86073	0.839582	1.00464
PaaX	1.14418	0.967084	0.269789	-0.370218	-0.494865	-0.392995	-0.361744	-0.206251	-0.171546	-0.175705	-0.0835307	-0.0590299	-0.135342	0.222457	0.0209046	0.301288	0.373405	0.0900367	0.0135173	0.312492	1.97308	1.62426	0.956312	1.12418	1.07123	0.808512	0.629943	1.16974	1.09756	1.0509	0.876146	0.183299	-0.460618	-0.585979	-0.485263	-0.455256	-0.295969	-0.259345	-0.261142	-0.168026	-0.138716	-0.211354	0.146405	-0.0574979	0.224333	0.295867	0.011417	-0.0584437	0.241014
PdhR	0.356889	0.437314	0.155954	0.189575	0.287353	0.16535	0.0873794	-0.0868815	-0.198972	-0.35892	-0.488009	-0.722603	-0.933247	-1.00035	-0.959989	-1.08528	-1.08802	-1.04877	-1.09554	-1.19815	0.362498	0.39014	0.233017	0.413901	0.374063	0.37104	0.286293	0.348052	0.426857	0.252949	0.344247	0.0783876	0.115013	0.206071	0.0771421	-0.0011252	-0.170992	-0.279971	-0.4382	-0.56429	-0.79852	-1.00913	-1.07335	-1.03615	-1.16128	-1.16612	-1.12527	-1.17319	-1.28046
PepA	0.202767	-0.231885	-1.32958	-1.77791	-1.78356	-2.14945	-2.21593	-2.2968	-2.06247	-1.62743	-1.89649	-2.27476	-1.22052	-1.03325	-2.0898	-2.32784	-1.71798	-2.25589	-2.23433	-1.47045	-1.88775	0.748369	0.69407	0.484894	-0.357492	-0.581042	-0.443224	-0.196345	-0.0454132	-0.123669	-0.524323	-1.6901	-2.21114	-2.24438	-2.64599	-2.72702	-2.80507	-2.55969	-2.08805	-2.34288	-2.74985	-1.65341	-1.44252	-2.58587	-2.85583	-2.22471	-2.81863	-2.76112	-1.88727
PgrR	0.626363	0.567446	0.447	0.192494	0.153442	0.221447	0.236166	0.25618	0.187093	0.25025	0.2064	0.209002	0.289561	0.262713	0.320976	0.380572	0.423719	0.520529	0.45924	0.462113	0.627584	0.634883	0.492479	0.501301	0.5843	0.643583	0.743601	0.796678	0.613872	0.516108	0.457042	0.336807	0.0926419	0.0583267	0.115838	0.130039	0.147449	0.0814546	0.139559	0.0955523	0.0935067	0.171411	0.15013	0.197538	0.261131	0.299994	0.384637	0.330615	0.330464
PhoB	-0.617246	-0.635064	-0.770862	-0.523393	-0.598743	-0.625192	-0.638689	-0.647166	-0.639038	-0.632527	-0.768262	-0.750314	-0.895179	-0.869675	-0.958956	-0.979416	-0.930426	-0.868979	-0.970664	-0.900567	-0.852146	-0.625274	-0.780621	-0.86593	-0.861834	-0.846785	-0.780433	-0.778042	-0.512048	-0.696102	-0.698167	-0.825704	-0.633845	-0.72374	-0.767738	-0.793436	-0.808599	-0.805639	-0.806344	-0.958673	-0.945816	-1.12676	-1.09187	-1.19659	-1.21505	-1.15195	-1.07346	-1.18455	-1.10323
PhoP	1.8694	1.64884	1.32858	0.850422	0.9209	0.788905	0.754551	0.641922	0.640403	0.605382	0.503335	0.326848	0.231682	0.350068	0.272361	0.254052	0.281642	0.477554	0.475064	0.347983	1.95729	1.83528	1.66711	1.62659	1.68693	1.74407	1.81628	1.89869	1.86041	1.82523	1.61578	1.31234	0.823777	0.8929	0.755142	0.718992	0.601532	0.597809	0.562538	0.458058	0.278164	0.179019	0.302452	0.224192	0.209684	0.240221	0.44263	0.439477	0.310638
ppGpp-DksA	0.883833	1.11121	1.24897	1.44093	1.67467	1.79244	1.75273	1.99748	2.20394	2.47576	1.85553	1.90085	2.05681	-0.0840489	-0.411285	-0.145941	0.0341696	0.177208	0.382534	0.20641	1.08174	1.24014	0.958326	1.07528	1.09858	0.125265	-0.105426	0.225139	0.437678	0.797105	1.02124	1.15393	1.33889	1.55858	1.64559	1.57193	1.79877	1.99871	2.28192	1.57493	1.60108	1.72835	-0.33357	-0.683552	-0.439941	-0.283527	-0.166783	0.0841281	0.0250004
PrpR	-0.046538	-1.73695	-3.76178	-4.23964	-3.89191	-2.88431	-2.29285	-1.7358	-1.2927	-0.855574	-0.567305	-0.287291	-0.329804	-0.369189	-0.30865	-0.251331	-0.206593	0.00583937	-0.465682	-0.621539	2.06518	2.17604	2.16085	2.55064	2.03074	1.84148	1.39363	1.04452	0.156634	-0.293453	-1.94392	-4.00186	-4.51378	-4.15459	-3.11714	-2.50909	-1.93532	-1.48791	-1.04637	-0.755849	-0.480125	-0.528378	-0.562661	-0.506398	-0.44356	-0.399034	-0.182457	-0.648052	-0.804318
PspF	0.532093	0.499954	0.204526	-0.169953	0.0464144	0.249607	0.466877	0.5328	0.692137	0.838599	0.68424	0.90631	1.14198	1.20077	1.17589	1.33379	1.44972	2.05326	2.03976	2.29042	2.02321	1.94702	2.06476	2.03785	2.03183	1.9057	1.97883	1.88536	1.67671	0.444747	0.41333	0.106619	-0.284232	-0.0736836	0.12634	0.340499	0.407557	0.561604	0.705319	0.555593	0.773564	0.999635	1.05951	1.03235	1.18935	1.3013	1.88948	1.87892	2.12551
PurR	-1.02292	-0.598872	0.407327	1.45127	1.59427	1.6033	1.64243	1.67344	1.72847	1.70053	1.55196	1.64054	1.78325	1.63332	1.68085	1.74103	1.70717	1.80173	1.6182	1.63346	0.669331	-0.816069	0.070241	-0.0843924	-0.433553	-1.11737	-1.39728	-1.29409	-0.850718	-1.08457	-0.655743	0.361262	1.40979	1.55366	1.56399	1.60314	1.63588	1.69135	1.66208	1.51328	1.60263	1.74648	1.59626	1.64149	1.70231	1.66844	1.76197	1.57871	1.59467
PutA	0.578118	-1.16874	-2.19244	-0.741481	-1.48033	-1.70866	-1.02255	-0.725953	-1.0687	-1.42828	-1.76975	-2.33546	-2.558	-2.50652	-2.58539	-2.4185	-2.28331	-2.19803	-1.83362	-1.56046	1.80409	2.21522	1.03836	0.665567	0.889998	0.976606	1.13432	0.973464	0.486412	0.135381	-1.7025	-2.78072	-1.08733	-1.91651	-2.16661	-1.3924	-1.04894	-1.43321	-1.83576	-2.22178	-2.86896	-3.11555	-3.05164	-3.16265	-2.96388	-2.8247	-2.73799	-2.31393	-2.00473
PuuR	-0.24607	0.169155	0.668898	-0.249258	-0.335077	-0.3301	-0.181971	0.0466736	0.189417	0.438527	0.611016	0.91561	1.17074	1.25345	1.17812	1.20721	1.0877	0.924329	0.953781	0.647444	0.703895	0.612661	0.201841	0.477509	0.337472	0.0928385	0.263103	0.247526	0.412192	-0.373243	0.0394336	0.533237	-0.39077	-0.478067	-0.477341	-0.330894	-0.100277	0.0415648	0.288941	0.460883	0.763523	1.01342	1.09912	1.01928	1.05322	0.93482	0.7717	0.802343	0.495702
QseB	-1.70909	-1.18516	-1.24729	-1.33493	-1.04289	-1.37433	-1.25996	-1.60174	-2.09632	-1.86317	-2.1667	-1.90401	-1.58931	-1.84703	-2.14152	-2.71643	-1.89278	-2.13836	-2.07608	-1.88202	-5.34795	-6.63856	-6.06411	-5.73321	-5.49802	-3.50794	-2.70933	-1.84884	-1.69703	-2.06132	-1.5175	-1.57372	-1.69781	-1.42971	-1.78895	-1.65047	-1.97833	-2.47507	-2.23375	-2.54814	-2.27765	-1.96459	-2.22323	-2.52614	-3.11115	-2.29984	-2.55014	-2.49533	-2.35054
RbsR	1.19581	0.943097	0.928106	1.10979	1.04856	1.11573	1.06666	1.08159	1.08	1.05451	1.04187	0.960708	0.796678	0.686836	0.640716	0.537141	0.419665	0.310801	0.27415	0.339103	1.80858	1.73293	2.05607	1.79541	1.45607	1.01725	0.702184	0.757455	0.974356	1.07367	0.823205	0.811165	0.994197	0.933563	1.00086	0.952239	0.970227	0.968229	0.944072	0.93257	0.853008	0.691277	0.584223	0.534484	0.435568	0.317865	0.209306	0.174905	0.241528
RcdA	-0.418101	-0.574735	-0.497115	-0.328709	0.00852354	-0.0580363	-0.156413	-0.116916	-0.297052	-0.197259	-0.0420504	-0.0472568	0.329297	0.356938	0.464001	0.421881	0.740293	0.713881	0.829102	1.31042	-0.32159	-0.281921	0.220493	0.173525	0.258327	-0.220817	-0.38659	-0.16561	-0.0560479	-0.674089	-0.784539	-0.673144	-0.486938	-0.155285	-0.233338	-0.336154	-0.295005	-0.477364	-0.370181	-0.207972	-0.215074	0.144645	0.180492	0.251061	0.210383	0.495331	0.485567	0.586005	0.954524
RclR	-2.54821	-2.91358	-2.91099	-1.57696	-1.14602	-1.04584	-0.836595	-1.41048	-1.43007	-1.83376	-1.84587	-2.26598	-1.96067	-1.46008	-1.38163	-1.23466	-1.12331	-1.19048	-1.31657	-1.78803	-1.75766	-2.13332	-2.21674	-2.21272	-2.47725	-2.72825	-3.05895	-2.45745	-3.09834	-2.85249	-3.23086	-3.22711	-1.83613	-1.38954	-1.28848	-1.07519	-1.66663	-1.68736	-2.10864	-2.11846	-2.55494	-2.23454	-1.70523	-1.6306	-1.47192	-1.35887	-1.43136	-1.55742	-2.04139
RcnR	-0.14259	-0.0308634	-0.392674	-1.20758	-1.25073	-1.30046	-1.4665	-1.36171	-1.16248	-1.06088	-0.995126	-0.589222	-1.00212	-0.973579	-0.802166	-1.14407	-0.93252	-1.05267	-1.23862	-0.907117	0.29782	1.02722	0.29916	0.392448	0.62316	0.625641	0.403195	-0.0240912	-0.0851946	-0.333755	-0.208468	-0.555577	-1.38599	-1.43136	-1.48832	-1.66169	-1.55346	-1.35169	-1.24951	-1.18314	-0.77117	-1.19233	-1.15838	-0.988973	-1.33294	-1.11813	-1.24049	-1.42667	-1.08485
RcsAB	-2.56143	-2.16615	-2.01899	-1.33785	-1.31075	-1.20248	-1.08422	-0.988467	-1.09755	-1.05529	-1.19666	-1.22953	-1.48247	-1.72417	-1.70268	-1.30309	-1.63086	-1.90142	-1.96405	-1.46866	-2.70087	-2.9727	-2.34815	-2.56643	-1.85907	-1.06989	-0.423552	-0.219383	-0.75108	-2.7119	-2.29712	-2.12838	-1.41115	-1.38253	-1.26828	-1.14544	-1.04425	-1.15699	-1.11228	-1.25748	-1.2911	-1.55303	-1.80147	-1.78191	-1.36864	-1.708	-1.98842	-2.05135	-1.53927
RcsB	0.0725694	0.0069847	0.285678	0.438405	0.557161	0.776039	0.900394	0.946425	1.03476	0.908525	1.06475	1.0928	1.37111	1.43299	1.46201	1.49573	1.38298	1.29965	0.972269	1.06554	0.628196	0.584062	0.595831	0.823239	1.23934	1.61591	1.57502	1.39454	0.337885	-0.0849145	-0.129477	0.0756665	0.23218	0.343812	0.564155	0.719317	0.7914	0.888794	0.772904	0.92575	0.947757	1.21815	1.26913	1.29647	1.3117	1.20659	1.1134	0.806997	0.906151
RcsB-BglJ	-0.552103	-0.62798	-1.2729	-1.2589	-1.33804	-1.45327	-1.53653	-1.55494	-1.68409	-1.67365	-1.73378	-1.779	-1.98384	-1.92289	-2.05849	-1.95072	-1.96053	-2.00397	-1.70547	-1.78794	-0.705566	-0.785907	-1.13047	-0.829275	-0.974453	-1.11803	-1.25038	-1.15757	-0.703022	-0.582919	-0.659658	-1.32228	-1.30919	-1.39322	-1.50642	-1.59219	-1.6083	-1.74171	-1.72984	-1.78732	-1.83535	-2.043	-1.98034	-2.11542	-2.00593	-2.01454	-2.06101	-1.76163	-1.84604
RelB	2.26604	1.43476	0.348644	-0.347089	-0.651931	-1.23697	-1.22599	-1.45123	-1.54606	-1.77222	-1.9438	-2.142	-2.09276	-2.14772	-2.05352	-2.13697	-1.99199	-1.84989	-1.87923	-1.96266	0.247364	0.808997	1.19216	1.56774	1.70046	1.82342	1.51944	1.75958	2.46646	2.07206	1.27317	0.211134	-0.483996	-0.794982	-1.39569	-1.38654	-1.61624	-1.71541	-1.94961	-2.12777	-2.33296	-2.28137	-2.33638	-2.24286	-2.32781	-2.17816	-2.03053	-2.05898	-2.14243
RhaR	-1.43835	-0.374559	-0.568342	-0.884818	-1.18887	-1.31461	-1.30924	-1.4137	-1.35558	-1.37433	-1.28893	-1.39062	-2.11602	-1.8505	-1.8972	-1.66831	-1.71847	-1.78349	-2.04355	-2.31678	-1.2933	-1.148	-1.67218	-2.43756	-1.3989	-1.36493	-1.10933	-2.13801	-0.96439	-2.70206	-1.44399	-1.60897	-1.91879	-2.278	-2.43726	-2.41574	-2.52059	-2.42987	-2.44883	-2.34032	-2.42985	-3.27823	-2.96067	-3.01145	-2.72372	-2.82511	-2.87168	-3.12558	-3.42916
RhaS	-2.92904	-3.27103	-3.47253	-3.40549	-3.42227	-3.39116	-3.28478	-3.10292	-2.99561	-2.94789	-2.79941	-2.60007	-2.2749	-2.22976	-2.37478	-2.32557	-2.41231	-2.57165	-2.41578	-2.24284	-2.36204	-2.44746	-2.54771	-2.3254	-2.64329	-2.85237	-2.61881	-2.34499	-3.05168	-3.28201	-3.64454	-3.8547	-3.77768	-3.79255	-3.76368	-3.65229	-3.4589	-3.34892	-3.30008	-3.14606	-2.93816	-2.60187	-2.55143	-2.702	-2.64273	-2.7338	-2.90425	-2.7445	-2.55135
Rob	-0.444213	-0.402765	-0.639664	-0.760854	-0.795763	-0.803537	-0.918977	-0.938199	-0.905196	-0.960253	-1.00061	-1.0369	-1.03096	-0.914511	-1.08803	-0.993763	-1.04901	-1.05309	-0.95243	-0.947876	-0.285048	-0.292946	-0.352053	-0.30903	-0.486852	-0.454297	-0.333783	-0.301403	-0.355064	-0.616042	-0.54478	-0.744875	-0.874085	-0.914006	-0.921605	-1.04633	-1.06598	-1.03582	-1.09189	-1.13451	-1.17739	-1.16731	-1.0477	-1.23135	-1.13249	-1.1924	-1.20796	-1.10153	-1.09599
RstA	-1.63701	-0.805686	-0.151829	-0.0570748	-0.312066	-0.121802	-0.0659652	0.122289	0.217496	0.497369	0.550104	0.695833	0.593365	0.242861	0.376072	0.0825999	-0.127331	-0.2179	-0.320312	0.0558151	-2.30879	-2.67757	-2.23833	-2.44105	-2.73226	-2.57034	-2.36577	-1.76281	-1.66538	-1.86392	-1.00484	-0.338302	-0.262652	-0.51162	-0.330575	-0.281721	-0.0880485	-0.00397212	0.285621	0.350966	0.493224	0.383527	0.0389851	0.144213	-0.161925	-0.380762	-0.465399	-0.576322	-0.256644
RtcR	1.41172	0.500059	-0.129652	-0.256854	-0.460316	0.0339123	0.184827	0.514428	0.857512	1.04255	1.28471	1.71046	1.85847	1.73714	2.01194	1.97619	2.06162	2.14397	2.1532	2.79452	1.66079	1.6	1.99687	1.94972	2.0616	2.10521	2.17177	1.76115	1.5945	0.841725	0.093793	-0.572251	-0.766671	-0.995082	-0.477161	-0.334612	-0.0157499	0.280358	0.43696	0.639329	0.987504	1.06597	0.977904	1.19712	1.15862	1.2138	1.27906	1.30432	1.83354
RutR	1.58579	1.30337	1.07971	0.474948	0.507554	0.428259	0.384802	0.335119	0.558644	0.587858	0.355283	0.204325	0.982312	1.09334	1.00443	1.14535	1.50551	1.43841	1.16506	1.22851	0.224946	1.34859	1.22715	1.32052	1.55039	1.52712	1.81926	1.52459	1.50564	1.46741	1.19942	0.970107	0.355609	0.379921	0.30349	0.265159	0.220376	0.444344	0.47054	0.246484	0.0986436	0.882782	1.00149	0.913197	1.05873	1.41744	1.35589	1.08383	1.14723
SdiA	0.317828	-0.0835979	-0.354807	0.0933222	0.194856	0.086138	0.233445	0.241332	0.191402	0.236067	0.207805	-0.0313567	0.468129	0.269548	0.145889	0.229208	0.0633877	0.027602	0.0622103	-0.317002	-0.087277	-0.57686	-0.601898	-0.0213398	-0.302007	-0.782953	-0.885271	-0.502604	-0.130315	0.113527	-0.279415	-0.569527	-0.13995	-0.0400556	-0.155424	-0.0158454	-0.00708493	-0.0567977	-0.0143679	-0.0347675	-0.267561	0.218822	0.0317305	-0.0978373	-0.0111704	-0.173827	-0.208988	-0.167134	-0.531811
SgrR	0.557499	0.593575	0.755928	0.981912	1.21552	1.02059	1.01735	0.893996	0.982518	1.01275	0.933402	0.726116	2.10637	1.72691	2.07665	1.74198	1.67701	1.39627	1.68255	1.5953	0.977655	1.02296	1.19514	0.924791	1.09964	0.980919	0.939812	0.781749	0.770158	0.443646	0.483773	0.652215	0.883997	1.12038	0.922689	0.918148	0.79652	0.885007	0.917241	0.837069	0.629318	2.01423	1.63703	1.98015	1.6503	1.58329	1.30229	1.59025	1.50525
Sigma19	-0.973169	-1.2442	-1.30713	-2.02837	-2.07205	-2.02681	-1.87444	-1.99236	-1.8348	-1.57903	-1.4057	-1.32353	-0.640053	-0.574187	-0.66934	-0.107167	0.0980248	0.577427	0.0235697	-0.0184908	0.160727	0.204769	0.120346	0.0574366	-0.257316	-0.500902	-0.449486	-0.522092	-0.575957	-1.1773	-1.44059	-1.51499	-2.26818	-2.31271	-2.2733	-2.123	-2.23311	-2.06867	-1.80126	-1.61641	-1.52377	-0.832958	-0.767346	-0.864463	-0.288843	-0.095943	0.376438	-0.167884	-0.198897
Sigma24	1.4554	1.31798	0.880844	0.653334	0.641427	0.635497	0.582305	0.464698	0.440141	0.352463	0.343954	0.303509	0.20894	0.191598	0.220665	0.185106	0.262058	0.331644	0.352816	0.306856	1.51252	1.54075	1.44001	1.58712	1.53959	1.44607	1.36545	1.32443	1.31863	1.40417	1.28505	0.865036	0.613709	0.598485	0.586135	0.529226	0.409602	0.384515	0.294115	0.286898	0.247433	0.151734	0.13811	0.169376	0.136474	0.216491	0.28559	0.309031	0.264763
Sigma28	-0.208895	0.0934108	-0.347978	-0.327539	-0.491443	-0.635416	-0.543519	-0.72366	-0.69389	-0.739793	-0.60009	-0.975708	-1.67613	-1.86558	-2.33297	-2.60114	-2.82932	-3.0217	-3.23567	-3.56057	-2.63491	-2.62367	-2.70255	-2.98534	-2.388	-2.17971	-2.26891	-0.510645	0.115263	-0.221192	0.0826093	-0.359897	-0.342524	-0.50728	-0.653064	-0.562005	-0.742775	-0.713286	-0.760362	-0.620243	-0.996323	-1.69861	-1.88756	-2.35513	-2.62353	-2.85128	-3.04329	-3.25733	-3.58288
Sigma32	0.31849	0.511205	0.755795	0.908997	0.744119	0.904727	0.890998	0.945512	0.944302	0.970551	1.00608	1.13545	1.08036	0.99366	1.19468	1.01233	1.00896	1.25306	1.10168	1.14031	0.133746	0.219602	0.180291	0.342536	0.466824	0.220421	0.332743	0.278967	0.316273	0.250906	0.460104	0.725178	0.871486	0.709671	0.862791	0.844913	0.892316	0.891964	0.912995	0.947289	1.07316	1.01412	0.929205	1.12862	0.952819	0.951136	1.18839	1.04217	1.07432
Sigma38	-0.030564	0.164961	0.651657	1.13642	1.17662	1.244	1.27673	1.25814	1.22704	1.24123	1.17822	1.101	1.10923	1.05855	1.01656	0.96548	0.917707	0.899795	0.89042	0.814813	-0.487112	-0.665261	-0.373451	-0.30598	-0.211504	-0.226527	-0.308807	-0.287475	-0.0722448	-0.0498779	0.147474	0.637704	1.11804	1.15756	1.22342	1.2555	1.23624	1.20428	1.21771	1.15436	1.07675	1.08353	1.03407	0.992248	0.941917	0.894847	0.877561	0.868127	0.792073
Sigma54	-0.81911	-0.0768563	0.829587	1.43255	1.53831	1.44708	1.34515	1.23379	1.19525	1.09036	1.01498	0.894277	0.809209	0.809833	0.772986	0.632086	0.580137	0.562491	0.495232	0.318406	-1.37197	-1.54232	-1.17643	-1.16193	-1.15937	-1.12862	-1.17486	-1.12071	-0.815416	-0.874411	-0.154915	0.751827	1.34001	1.44525	1.35456	1.25199	1.14205	1.09766	0.990783	0.91595	0.788364	0.693537	0.694354	0.65584	0.515408	0.461257	0.44509	0.382668	0.205426
Sigma70	1.83167	1.61243	1.08213	0.562501	0.527304	0.381317	0.336138	0.238481	0.211652	0.153248	0.121891	0.0940855	0.0255719	0.0345941	0.125493	0.139777	0.206808	0.275654	0.255899	0.234068	1.86284	1.93389	1.80622	1.91249	1.88149	1.87713	1.87084	1.84524	1.76685	1.79721	1.5874	1.07425	0.538182	0.501172	0.347685	0.299388	0.197539	0.168599	0.106991	0.0740236	0.0452621	-0.0267131	-0.0160655	0.0766328	0.092603	0.162052	0.233802	0.213633	0.192734
SlyA	-1.47299	-1.29518	-0.92545	-0.350194	-0.26173	-0.27366	-0.130775	-0.280941	-0.307912	-0.290446	-0.169082	-0.313248	-0.723874	-0.61828	-0.766493	-0.766908	-0.70144	-0.527059	-0.768652	-0.554948	-0.771241	-0.141876	-1.051	-0.764103	-1.04637	-2.42891	-2.48703	-1.78232	-1.26371	-1.54949	-1.36811	-1.011	-0.448312	-0.361681	-0.375408	-0.230515	-0.376607	-0.398235	-0.379585	-0.256175	-0.402199	-0.820978	-0.715189	-0.867809	-0.869623	-0.805897	-0.634348	-0.883792	-0.693348
SoxR	-0.163479	0.00790509	0.690757	-0.348314	-0.284587	-0.117006	-0.28961	-0.269373	-0.456117	-0.464713	-0.454495	-0.416973	-0.672257	-0.822237	-0.731693	-0.743701	-0.890816	-0.765436	-0.7345	-0.629953	-1.41439	-0.942018	-0.0831492	-0.166535	0.0140879	0.239578	0.33966	0.110143	0.178814	-0.485715	-0.300519	0.412306	-0.606371	-0.542589	-0.371146	-0.551836	-0.526349	-0.719494	-0.730034	-0.722787	-0.684735	-0.949088	-1.09849	-1.02025	-1.02459	-1.18604	-1.05622	-1.01703	-0.905743
SoxS	0.0940293	-0.0511552	-0.0410113	-0.0575654	-0.073014	-0.125372	-0.160528	-0.180427	-0.266528	-0.283652	-0.337362	-0.418995	-0.520448	-0.580753	-0.537953	-0.529685	-0.512237	-0.468571	-0.531337	-0.563458	-0.0345507	0.00125909	0.0396986	0.0545631	0.0708168	0.0682853	0.102584	0.0955868	0.142067	-0.0551234	-0.175294	-0.13791	-0.141772	-0.158689	-0.204852	-0.240126	-0.258963	-0.343441	-0.362062	-0.416943	-0.497008	-0.610982	-0.674608	-0.633349	-0.629545	-0.614411	-0.57729	-0.638749	-0.671822
StpA	-0.40443	0.12187	0.0621034	0.657148	0.576708	0.576078	0.565148	0.528256	0.364255	0.337738	0.121314	-0.150592	-0.199504	-0.596183	-0.513341	-0.760149	-0.842841	-0.769031	-0.950197	-1.15746	-2.45912	-2.90675	-2.59711	-2.16354	-2.3435	-1.41282	-1.45799	-1.42297	-0.474227	-0.559493	-0.0405633	-0.120139	0.465426	0.380091	0.378711	0.361706	0.329454	0.160219	0.129538	-0.0912354	-0.361113	-0.427172	-0.845257	-0.753891	-1.00274	-1.08382	-1.0138	-1.20526	-1.42141
SutR	-0.361796	-0.0566401	-0.444076	-0.631446	-0.817881	-0.373396	-0.492457	-0.396919	-0.467125	-0.296357	0.0942905	-0.331967	-0.588935	-0.566378	-0.978867	-1.3951	-0.934781	-1.04999	-1.0774	-1.1446	-1.32676	-0.361107	-0.770032	-0.597946	-0.547748	-0.435917	-0.974627	-0.0342441	0.08942	-0.775808	-0.453618	-0.700839	-0.803663	-0.989751	-0.554568	-0.654977	-0.572165	-0.624521	-0.462851	-0.0934183	-0.512227	-0.788696	-0.771832	-1.21923	-1.658	-1.18606	-1.3107	-1.35144	-1.44364
TdcA	-0.724889	-0.535639	-0.928065	-0.700578	-0.742903	-0.872343	-0.755173	-0.949624	-1.15517	-0.922364	-1.0575	-0.991055	-0.596849	-0.855184	-0.89365	-0.447113	-0.558597	-0.845356	-0.65535	-1.14736	-0.51057	-0.768372	-0.543463	-0.387854	-0.370099	-0.621299	-0.704229	-0.171195	-0.304581	-0.824253	-0.632988	-1.03566	-0.82872	-0.87235	-1.00469	-0.887523	-1.08172	-1.29094	-1.05659	-1.18987	-1.12361	-0.730798	-0.98618	-1.02841	-0.579462	-0.690741	-0.986929	-0.788827	-1.28101
Thr-Att	-9.6588	-12.9704	-43.3045	-16.7022	-21.1861	-102.164	-59.7861	-47.001	-36.109	-14.3705	-28.6665	-17.2573	-42.7476	-73.4501	-55.622	-42.8429	-42.5883	-35.3714	-36.1145	-80.0018	22.5292	8.17661	3.01885	-10.6604	-20.4406	-67.3411	-81.7073	-40.1813	-14.8342	-28.1462	-39.028	-124.481	-45.1851	-57.5489	-289.919	-166.273	-130.265	-100.057	-38.6533	-77.3483	-43.8064	-122.226	-204.548	-149.177	-114.258	-114.148	-96.8898	-100.978	-241.305
TorR	-0.826137	0.49659	-0.305321	-1.48345	-1.23375	-1.40222	-0.808134	-0.771177	-0.738316	-0.714515	-0.73462	-0.796288	-0.815348	-0.541114	-0.453792	-0.0778776	-0.0931404	0.0522626	-0.0424972	-0.577617	-0.00545871	-0.573127	-0.798606	-1.19757	-1.40488	-1.63003	-1.00219	-0.88968	-0.741575	-1.00342	0.325718	-0.471206	-1.69542	-1.44811	-1.62002	-1.04389	-0.987158	-0.943518	-0.910229	-0.92328	-0.979337	-0.990872	-0.709854	-0.644433	-0.249319	-0.28152	-0.142935	-0.230932	-0.751255
TreR	2.30698	-0.516622	-2.98124	-3.56208	-3.12868	-3.34977	-3.15163	-2.73828	-2.45288	-2.13781	-1.7543	-1.316	-0.61975	-0.692287	-0.788431	-0.513157	-0.182076	0.20316	0.158652	-0.0373003	3.3641	3.45766	3.33792	3.3382	3.10793	3.58892	2.80156	2.36948	2.47062	1.71011	-0.911262	-3.69287	-4.41944	-3.93131	-4.19768	-3.97281	-3.49557	-3.172	-2.81765	-2.38003	-1.88123	-1.11403	-1.17798	-1.28867	-0.969209	-0.61448	-0.208237	-0.243287	-0.432846
Trp-Att	0.729953	0.587524	-0.370942	-0.180908	0.19756	0.400472	1.22569	1.28005	1.2502	1.09253	1.06261	0.896607	0.498567	0.709677	0.44535	0.707197	0.522447	0.410787	0.68186	0.463678	1.31368	1.00951	0.824896	-0.278727	-0.0825192	0.0337545	0.296641	0.185631	0.511123	0.54208	0.401416	-0.526172	-0.370977	0.0102796	0.222703	1.04071	1.12293	1.10307	0.956198	0.929646	0.76669	0.318574	0.539359	0.23757	0.525996	0.311927	0.189987	0.466984	0.269072
TrpR	-0.749986	-1.09153	-0.992116	-1.07937	-1.0505	-0.675491	-0.355996	0.0679183	0.338303	0.230502	0.335934	0.388467	0.809065	0.696248	1.09095	0.720026	0.947459	0.983513	1.18269	1.01777	0.374355	0.382148	-0.0820493	-0.784719	-0.343296	-0.474921	-0.492594	-0.509777	-0.668064	-0.85661	-1.19836	-1.09487	-1.19448	-1.15961	-0.781648	-0.466422	-0.0410384	0.22706	0.12199	0.227057	0.281854	0.685243	0.570273	0.959249	0.591281	0.813182	0.849727	1.04419	0.894456
TtdR	-2.62115	-2.62765	-3.05939	-3.0693	-3.45136	-3.35159	-3.51316	-3.56892	-3.70145	-3.69915	-3.94696	-4.06861	-5.06787	-4.5972	-4.465	-4.48586	-4.5264	-4.16871	-5.05791	-4.14247	-3.6366	-3.99278	-4.02321	-3.99293	-3.74006	-4.42184	-3.19575	-2.69152	-2.31426	-2.97775	-2.98662	-3.4771	-3.49186	-3.92214	-3.81187	-3.99555	-4.05946	-4.20864	-4.20782	-4.48679	-4.62318	-5.74937	-5.21774	-5.06998	-5.09251	-5.13869	-4.73515	-5.73531	-4.70451
TyrR	-0.0245751	-0.196961	0.0423203	0.585227	0.598591	0.688495	0.691174	0.685371	0.62986	0.608838	0.604458	0.611075	0.50905	0.50419	0.501104	0.556644	0.51254	0.534072	0.501005	0.567518	0.934633	0.983078	-1.64109	0.366672	0.460113	0.338116	0.324041	0.0835799	-0.0812834	-0.102835	-0.264995	-0.0108173	0.53565	0.548599	0.635849	0.637005	0.630507	0.574207	0.552199	0.546946	0.55298	0.450117	0.446696	0.443943	0.500642	0.45746	0.479811	0.447677	0.513985
UhpA	-11.3007	-11.5992	-12.2514	-10.9375	-11.4901	-10.2729	-11.388	-9.59242	-9.19961	-9.39766	-9.50168	-9.69192	-9.24879	-10.9257	-11.2204	-10.1221	-9.4248	-9.00216	-8.601	-8.96828	-7.97367	-9.61159	-10.4601	-9.20361	-11.4244	-10.5817	-11.1989	-11.0658	-8.53536	-15.1984	-15.6163	-16.4964	-14.8906	-15.6486	-14.0926	-15.5715	-13.2222	-12.7377	-12.9801	-13.1622	-13.4059	-12.801	-14.9226	-15.3239	-13.859	-12.9541	-12.3777	-11.8506	-12.3042
UidR	1.07658	1.07528	1.20204	0.657877	0.696787	0.790937	0.604089	0.519461	0.59839	0.700484	0.660129	0.608842	0.703586	0.629738	0.586036	0.828753	0.411358	0.133942	0.122269	0.161643	0.217876	0.292169	0.511789	0.310867	0.558265	1.14417	1.5354	1.13983	1.87046	0.776378	0.791794	0.899333	0.329038	0.359622	0.434109	0.242499	0.163606	0.242018	0.349778	0.307272	0.260944	0.361806	0.302329	0.251254	0.518007	0.100137	-0.152516	-0.164168	-0.118433
UlaR	2.26174	2.31338	2.21134	2.58021	2.67635	2.85303	2.67177	2.45598	2.7081	2.77219	2.48115	2.49508	2.62918	2.54408	2.55844	2.34868	2.27771	2.35569	2.4306	2.50846	1.75406	1.97304	2.2363	1.8043	2.47416	2.32449	2.23368	2.34371	2.25857	2.11395	2.167	2.06166	2.41728	2.51226	2.6821	2.5006	2.28809	2.53552	2.59851	2.31045	2.32413	2.45663	2.37627	2.3852	2.18277	2.11153	2.19076	2.26636	2.34576
UTP-Att	-1.94942	-1.44898	-0.771289	1.77164	2.03237	2.61216	2.37178	2.54895	2.21657	2.46165	2.44851	2.6112	3.1819	2.80725	2.78116	2.20945	3.07879	2.69531	2.83648	2.6014	0.949712	0.700817	1.22467	1.31276	-0.808754	-2.65369	-3.26033	-3.10539	-2.35359	-2.30171	-1.75021	-1.01378	1.55517	1.79633	2.32606	2.10569	2.26874	1.96443	2.1888	2.17729	2.32639	2.8421	2.50487	2.48005	1.9604	2.74899	2.40271	2.53099	2.31982
UvrY	2.09402	1.90326	1.92038	1.63697	1.46422	1.24252	1.29417	1.06849	0.921235	1.01472	0.801606	0.783513	0.909624	1.51131	1.58984	1.52493	1.45765	1.54771	1.43648	1.50372	1.14114	1.4684	1.87186	1.95241	2.06086	2.44366	2.57624	2.67365	2.367	1.87125	1.69073	1.70004	1.41913	1.24476	1.01849	1.05724	0.825071	0.670996	0.753858	0.540514	0.515851	0.622954	1.30286	1.37627	1.30906	1.2359	1.31081	1.21158	1.30571
UxuR	1.13003	0.757902	0.698395	1.25792	1.38091	1.60882	1.63687	1.61851	1.59065	1.49622	1.54055	1.49337	1.39604	1.35866	1.30469	1.04737	1.07829	0.823531	0.815891	0.826758	1.32938	1.45516	1.36495	1.51591	1.45602	1.39429	1.12521	0.851151	0.987696	0.960973	0.588393	0.532984	1.08318	1.20283	1.42245	1.44203	1.42444	1.39926	1.31076	1.35319	1.30608	1.21602	1.18582	1.12536	0.886701	0.904752	0.651803	0.643829	0.658435
Val-Att	0.22851	0.313227	0.862578	0.278275	0.362013	1.60819	0.989673	0.825346	0.700609	0.65496	0.628354	0.535178	0.535303	0.963661	0.980861	0.781951	0.749378	0.585338	0.510977	0.14027	-0.460403	-0.400331	-0.5771	-0.852931	-0.798766	0.2623	0.349257	0.227835	0.0470467	-0.394758	-0.298092	0.10837	-0.535032	-0.470195	0.799943	0.282968	0.109119	-0.0313971	-0.165814	-0.111544	-0.272682	-0.143369	0.310601	0.28199	0.0904829	0.0533318	-0.109754	-0.167483	-0.70365
XapR	-4.11531	-3.94105	-4.02944	-3.27351	-3.09595	-3.33979	-3.3697	-3.18771	-3.55522	-3.04468	-3.18676	-3.34584	-3.06619	-3.2885	-3.20764	-2.83431	-3.74598	-3.43879	-3.53737	-3.98301	-2.97973	-3.07006	-2.94686	-3.56421	-3.69344	-4.14128	-3.58362	-3.39239	-3.64746	-5.10861	-4.86249	-4.91054	-3.92499	-3.71041	-3.99409	-4.027	-3.80518	-4.24548	-3.63252	-3.80038	-3.99092	-3.65399	-3.91978	-3.8283	-3.38372	-4.48464	-4.11615	-4.23452	-4.78503
XylR	-0.726229	-0.477162	-0.644789	-0.779987	-0.688787	-0.93741	-0.970158	-1.19471	-1.32227	-1.37235	-1.55059	-1.731	-2.16951	-2.19571	-2.14356	-2.14757	-2.07581	-2.19817	-2.15438	-2.00239	-0.421599	-0.622626	-0.896346	-0.623397	-0.967638	-1.23999	-1.36637	-1.42996	-0.732644	-0.861257	-0.625747	-0.81843	-0.968288	-0.88339	-1.1373	-1.17464	-1.39209	-1.51947	-1.56389	-1.73303	-1.91033	-2.34832	-2.37503	-2.33708	-2.34093	-2.27719	-2.40617	-2.35475	-2.17394
YdeO	-0.858165	-0.509649	-0.0761626	0.330071	0.571056	0.685363	0.673562	1.08744	0.96447	0.719089	0.793249	0.52004	0.918645	0.694317	0.655492	0.596734	0.684233	0.578784	0.890004	0.807422	-1.67468	-1.84468	-1.58581	-1.42534	-1.20997	-1.00617	-1.04541	-0.720804	-0.748099	-0.992292	-0.632194	-0.196499	0.223021	0.461092	0.571594	0.56327	0.969119	0.851364	0.613672	0.685701	0.40834	0.811153	0.589535	0.547161	0.493572	0.580342	0.476178	0.786596	0.700834
YefM	1.19429	1.68819	1.27545	1.12822	1.20742	0.891995	0.306591	0.170634	0.125537	-0.06655	-0.19858	-0.245605	-0.795252	-0.653097	-0.598623	-0.571894	-0.402459	-0.539256	-0.410054	-0.387468	0.497129	0.686231	0.890482	0.859621	0.927926	1.01799	1.08457	1.07264	1.27818	0.430135	0.892427	0.567994	0.449017	0.515399	0.235201	-0.312693	-0.431226	-0.480433	-0.669642	-0.800862	-0.841597	-1.41952	-1.25248	-1.21956	-1.17876	-1.00931	-1.15904	-1.01146	-0.968838
YeiL	-25.3408	-24.7162	-14.6753	-14.2743	-9.13797	-13.9728	-11.9065	-19.4026	-28.7547	-29.8746	-42.2712	-48.0583	-36.6348	-42.362	-47.1503	-44.2038	-43.972	-48.8797	-57.0931	-70.1328	-83.2786	-97.6083	-110.679	-89.6823	-97.355	-71.9286	-69.3945	-32.8982	-25.8349	-70.8519	-69.713	-43.0178	-43.194	-28.3808	-42.1733	-37.1803	-57.7491	-83.6316	-87.0109	-122.157	-138.729	-107.374	-121.973	-135.614	-126.393	-126.233	-140.761	-162.508	-201.282
YhaJ	-7.79823	-3.92626	3.55082	9.25502	10.5027	10.7859	12.1578	12.6676	12.4014	12.6412	12.2196	9.8472	11.9624	12.0958	9.54239	11.3938	10.1082	8.91167	9.92301	8.22009	-8.65874	-11.4628	-10.8216	-7.60174	-8.42973	-9.85158	-7.49078	-6.02715	-5.65924	-17.8237	-11.9265	-2.01194	3.17338	3.96611	4.20101	4.95415	5.26877	5.11812	5.23253	5.01036	3.68397	4.8595	4.97332	3.42672	4.56567	3.81245	2.99293	3.68916	2.69257
YiaJ	3.37725	3.92299	3.85034	3.43482	3.31753	3.24582	3.32064	3.2478	3.09192	2.94654	3.09265	3.05353	3.39674	3.54404	3.36056	3.25775	2.88055	2.36568	2.50834	2.38417	3.39706	3.5413	3.66587	3.47781	3.35258	3.51341	3.44704	3.60713	3.52817	3.20087	3.7591	3.70875	3.30313	3.18613	3.11457	3.18546	3.11688	2.96168	2.81742	2.96216	2.92582	3.26498	3.41288	3.22361	3.12174	2.75472	2.24324	2.38411	2.26628
YjjQ	1.14879	0.322169	-0.284677	-1.35698	-1.4145	-1.58399	-1.64581	-1.61777	-1.45567	-1.47614	-1.49086	-1.19352	-1.19713	-1.0577	-1.02222	-0.640389	-0.534107	-0.103327	-0.0964977	-0.0829117	1.0919	1.48092	1.3022	1.11516	1.39372	1.42977	1.33942	1.36773	1.29634	1.03514	0.227369	-0.359373	-1.41746	-1.47633	-1.64434	-1.70747	-1.67874	-1.5182	-1.53576	-1.5498	-1.25075	-1.25422	-1.11208	-1.07795	-0.696325	-0.594363	-0.173586	-0.167126	-0.144478
YpdB	-5.17376	-4.49729	-3.62184	-2.04226	-2.26505	-2.4343	-1.95415	-2.04865	-1.63406	-1.25584	-1.29421	-1.20521	-1.18045	-1.37556	-1.09931	-0.700941	-1.54001	-2.8108	-2.2805	-2.52522	-4.83773	-5.04761	-4.30739	-4.00475	-3.612	-4.37626	-4.19389	-4.06197	-5.1546	-6.44277	-5.59432	-4.48519	-2.69577	-2.93694	-3.1364	-2.6437	-2.74038	-2.32444	-1.96005	-1.99883	-1.90892	-1.89372	-2.06397	-1.81106	-1.41593	-2.22015	-3.55342	-2.96977	-3.21815
YqhC	0.649735	0.587633	1.43101	1.29273	1.19334	1.48679	1.30403	1.45269	1.5555	1.603	1.62943	1.81867	1.4687	1.12668	1.46016	1.18791	1.07088	1.17143	1.03311	1.45675	-0.775097	-0.711532	-0.0233772	-0.736328	0.0693198	0.478116	0.837744	0.778694	0.284707	0.123297	0.0801291	0.811567	0.69534	0.610117	0.852306	0.69621	0.822887	0.903769	0.944174	0.968945	1.12853	0.845629	0.572719	0.833779	0.614633	0.511045	0.593965	0.485775	0.851049
YqjI	-0.14407	0.319167	0.264083	0.51447	0.562327	0.785081	0.708422	0.643838	0.594092	0.497979	0.284794	0.158788	0.320824	0.348907	0.331792	0.441849	0.515923	0.55017	0.434404	0.171369	0.190683	-0.102451	-0.336341	-0.36446	-0.514227	-0.606141	-0.532806	-0.553071	-0.099417	-0.420745	0.0706212	0.0223137	0.283983	0.332205	0.549563	0.468542	0.409405	0.357634	0.261118	0.0443194	-0.0847295	0.0856951	0.121051	0.0932075	0.21374	0.285525	0.317912	0.205786	-0.059686
ZntR	-3.22591	-3.20661	-2.07822	-0.943141	-0.684536	-0.10435	0.0399705	0.333419	0.445048	0.475422	0.586027	0.654668	0.268638	0.0935106	-0.00823682	-0.374213	-0.558084	-0.608834	-0.673831	-0.0998318	-3.09313	-3.10444	-2.55764	-3.12655	-3.13756	-2.70564	-2.1833	-2.16047	-2.45438	-4.1158	-4.0727	-2.80908	-1.65169	-1.39454	-0.845191	-0.725568	-0.441365	-0.346415	-0.325363	-0.22218	-0.152003	-0.525195	-0.672742	-0.788936	-1.1284	-1.31169	-1.35507	-1.40714	-0.811874
ZraR	-0.233707	0.160775	-0.637516	-2.35666	-2.89065	-2.73699	-2.76795	-2.48917	-2.57018	-2.32386	-2.17193	-1.7788	-1.63237	-1.547	-1.4402	-1.1122	-1.12529	-0.876368	-1.09758	-1.02919	0.302423	0.111976	0.110256	0.221186	-0.17393	0.104752	0.125154	0.289254	0.189847	-0.401932	-0.00835959	-0.83888	-2.65534	-3.22059	-3.05844	-3.0909	-2.7923	-2.87932	-2.61862	-2.45647	-2.04296	-1.89338	-1.80044	-1.69434	-1.34929	-1.36568	-1.10712	-1.32864	-1.25245
Zur	1.32751	1.83888	2.23827	2.39866	2.35155	2.36837	2.11274	2.0778	2.12335	2.0534	1.99501	2.06761	1.84577	1.83341	1.8605	1.77583	1.5543	1.36603	1.27389	1.54267	1.18703	1.14577	1.50076	0.948293	1.12832	1.3243	1.5777	1.55211	1.63379	1.16886	1.66249	2.02578	2.16817	2.09716	2.10529	1.856	1.83785	1.88472	1.82402	1.77361	1.84726	1.65423	1.59084	1.67682	1.55384	1.38452	1.19408	1.11216	1.3671
Global expression	2.48782	2.44896	2.44488	2.48442	2.49043	2.52612	2.57807	2.52907	2.55245	2.55022	2.53739	2.50862	2.49222	2.42733	2.5289	2.46479	2.50133	2.51549	2.46426	2.38528	2.36209	2.29234	2.42556	2.42009	2.49298	2.46405	2.41374	2.39059	2.4612	2.46999	2.43666	2.43624	2.46401	2.46901	2.50022	2.55038	2.4989	2.52112	2.51698	2.50325	2.47387	2.45556	2.39194	2.49415	2.43137	2.46915	2.48471	2.43355	2.35501
[truncated: 38 more columns]
