# Supplementary material for: Systematic identification of metabolites controlling gene expression in E. coli
Source: Nat Commun. 2019 Oct 2;10:4463. doi: 10.1038/s41467-019-12474-1 (PMC6775132; doi:10.1038/s41467-019-12474-1)
Supplement: Supplementary file 9 — Supplementary Data 6 [file 41467_2019_12474_MOESM9_ESM.xlsx]

## Sheet: Supplementary Data 6
Metabolite		Trancription Factor
KEGG	Name	AcrR	Ada	AdiY	AgaR	AllR	AllS	AppY	AraC	ArgP	ArgR	ArsR	AscG	AsnC	BetI	BirA	BluR	CaiF	Cbl	CdaR	CecR	Cra	CRP	CsgD	CsiR	CueR	CynR	CysB	CytR	DeoR	DhaR	DicA	DinJ-YafQ	DnaA	ExuR	FadR	Fis	FlhDC	FliZ	FucR	Fur	GadE	GadE-RcsB	GadW	GadX	GalR	GatR	GcvA	GlcC
C06007	(2R,3R)-2,3-Dihydroxy-3-methylpentanoate	0.320302	0.611949	0.550075	0.78667	0.86336	0.564994	0.451944	0.424066	0.347066	0.672009	0.779734	0.865555	0.582093	0.416385	0.839	6.03671e-17	0.836878	0.944084	0.8123	0.582587	0.380823	0.913924	0.614509	0.540759	0.874345	0.728895	0.578428	0.434058	0.557466	0.894951	0.383671	0.868435	0.908051	0.938319	0.774154	0.576445	1.03665e-16	0.360618	0.501021	0.716062	0.465186	0.741034	0.64202	0.750147	0.494806	0.424066	0.458096	0.295388
C01672	1,5-Diaminopentane	0.626135	0.577604	0.859923	0.177011	0.106365	0.37643	0.342305	0.555351	0.316395	0.545325	0.106776	0.422663	0.838964	0.854644	0.715502	0.96657	0.448406	0.249914	0.402426	0.813908	0.661104	0.477791	0.457829	0.641329	0.443128	0.484607	0.526034	0.910974	0.874604	0.224794	0.269258	0.379673	0.400715	0.591643	0.594067	0.431448	0.511085	0.573277	0.489577	0.641322	0.516614	0.14048	0.652518	0.478258	0.399972	0.475711	0.840368	0.335678
C04204	2,3-dihydroxybenzoylserine	0.259516	0.652671	0.417861	0.527073	0.734641	0.29228	0.103217	0.50933	0.0740866	0.659767	0.443059	0.564083	0.412844	0.317122	0.20879	0.645731	0.469891	0.790239	0.490374	0.359336	0.585631	0.591136	0.332847	0.321813	0.585455	0.469385	0.194456	0.0248426	0.31775	0.858152	0.170435	0.790703	0.889231	0.917706	0.0587087	0.46164	0.435671	0.44307	0.246431	0.313336	0.459022	0.689312	0.249687	0.447431	0.525198	0.295637	0.535111	0.1398
C04691	2-Dehydro-3-deoxy-D-arabino-heptonate 7-phosphate	0.575208	0.66825	0.366852	0.840078	0.757105	0.513801	0.499569	0.548614	0.338503	0.701805	0.827015	0.720978	0.358267	0.452445	0.516733	0.336167	0.594297	0.486905	0.630016	0.594895	0.377377	0.733809	0.526254	0.525677	0.651999	0.633584	0.590304	0.108335	0.526529	0.73303	0.199172	0.88853	0.791468	0.705052	0.838382	0.661094	0.471878	0.574374	0.360971	0.482921	0.57682	0.637936	0.374071	0.607686	0.506652	0.325113	0.435728	0.231049
C02504	2-Isopropylmalic acid	0.150245	0.859189	0.225924	0.702151	0.799236	0.444779	0.255066	0.565249	0.14343	0.837993	0.675173	0.789104	0.0411874	0.0622587	0.488502	0.565671	0.705564	0.90734	0.738005	0.0661726	0.44258	0.766305	0.508848	0.123591	0.706518	0.717432	0.491615	0.0503291	0.0562884	0.900819	0.455548	0.866044	0.899233	0.924705	0.598032	0.718858	0.0574777	0.534167	0.375866	0.410893	0.180617	0.819065	0.323987	0.809884	0.843304	0.0933528	0.614581	0.154391
C04236	3-Carboxy-4-methyl-2-oxopentanoate	0.0715434	0.770214	0.487594	0.84787	0.816576	0.58327	0.569131	0.581796	0.516161	0.803443	0.857329	0.836616	0.376887	0.392512	0.655534	0.0724966	0.69947	0.693415	0.758416	0.582141	0.281293	0.862056	0.619835	0.539132	0.848097	0.81507	0.580737	0.252677	0.558192	0.810292	0.534178	0.937904	0.887936	0.840529	0.775277	0.785546	0.157938	0.646185	0.498424	0.516744	0.62197	0.696474	0.429276	0.838111	0.916334	0.597728	0.599989	0.194323
C01005	3-Phosphoserine	0.140416	0.723497	0.477656	0.810585	0.816739	0.571781	0.482753	0.575308	0.495762	0.787371	0.791435	0.835647	0.32866	0.414694	0.657347	6.03671e-17	0.702678	0.708832	0.758629	0.58326	0.302527	0.860023	0.609258	0.539222	0.819276	0.789951	0.581644	0.155771	0.557503	0.852653	0.474738	0.939245	0.922958	0.912721	0.775501	0.775813	0.15299	0.595977	0.459202	0.527335	0.484955	0.736774	0.419184	0.777693	0.788665	0.424167	0.588419	0.190466
C01179	4-Hydroxyphenylpyruvate	0.402898	0.561166	0.546002	0.806099	0.836704	0.616416	0.639441	0.393692	0.55801	0.646675	0.77292	0.803044	0.4796	0.517403	0.745886	0.11066	0.767266	0.681394	0.715157	0.745352	0.453435	0.845388	0.674939	0.787189	0.856846	0.783913	0.726419	0.396247	0.703686	0.777889	0.3941	0.819288	0.809691	0.724492	0.884476	0.595683	0.235077	0.260982	0.479239	0.550006	0.842194	0.67108	0.494673	0.77916	0.64562	0.707798	0.25888	0.811982
C00233	4-Methyl-2-oxovaleric acid (Ketoleucine)	0.317904	0.473548	0.615168	0.826323	0.742788	0.597884	0.675729	0.248827	0.508336	0.488175	0.768257	0.760367	0.65047	0.512987	0.774452	0.134232	0.682107	0.329753	0.687385	0.766765	0.66938	0.827046	0.739821	0.945542	0.807462	0.72122	0.955251	0.456504	0.747251	0.622588	0.430888	0.671724	0.619673	0.437819	0.917934	0.500655	0.40488	0.258391	0.41967	0.535592	0.78461	0.578306	0.437666	0.801259	0.608263	0.95999	0.176861	0.18561
C03373	5-Amino-1-(5-phospho-D-ribosyl)imidazole	0.0805254	0.673642	0.407633	0.82433	0.875245	0.554567	0.494269	0.608065	0.491088	0.757628	0.800319	0.856534	0.325887	0.411384	0.663054	0.00907158	0.748869	0.815584	0.783661	0.575022	0.246171	0.874233	0.559771	0.53557	0.876592	0.759271	0.582826	0.192016	0.545071	0.877419	0.342119	0.936637	0.91941	0.896778	0.765351	0.769671	0.16789	0.563154	0.461883	0.565863	0.478152	0.751831	0.427988	0.74468	0.637135	0.424767	0.598659	0.194745
C00440	5-Methyltetrahydrofolic acid	0.326742	0.834906	0.139167	0.563095	0.813247	0.402633	0.0702338	0.578976	0.172005	0.817168	0.59156	0.596519	0.0565111	0.312672	0.378043	0.6127	0.463878	0.907565	0.544499	0.0715768	0.483887	0.609442	0.397201	0.181482	0.600636	0.566092	0.357895	0.519378	0.332269	0.905774	0.697276	0.851014	0.86801	0.912315	0.475373	0.614598	0.121032	0.599114	0.223144	0.350209	0.184251	0.713729	0.27794	0.618395	0.873456	0.098529	0.539125	0.275071
C00170	5-Methylthioadenosine	0.590839	0.921834	0.344888	0.473563	0.445449	0.0633443	0.288165	0.438655	0.254744	0.918627	0.531259	0.296589	0.159769	0.273528	0.364755	0.321334	0.19569	0.222698	0.181833	0.372521	0.254733	0.327231	0.187314	0.714901	0.2857	0.222147	0.763874	0.598155	0.370183	0.43775	0.256222	0.634106	0.513924	0.540432	0.494877	0.596882	0.262149	0.665727	0.0605435	0.338511	0.369905	0.167037	0.381418	0.310642	0.738151	0.944467	0.485619	0.354159
C01037	7,8-Diaminononanoate	0.270754	0.20901	0.119677	0.0612167	0.327874	0.231085	0.73301	0.0219677	0.494298	0.222933	0.0146424	0.204902	3.6574e-17	0.821934	0.263693	0.075939	0.149474	0.583213	0.176372	0.678883	0.482425	0.201369	0.242994	0.583227	0.22874	0.290868	0.411169	7.28799e-17	0.762331	0.442164	0.233153	0.255167	0.362591	0.411516	0.462047	0.265403	0.507	0.209167	0.344234	0.130134	0.682777	0.331629	0.178302	0.330712	0.292585	0.359305	0.240836	0.296041
C00024	Acetyl-CoA	0.456177	0.894071	0.486465	0.789957	0.814718	0.572059	0.443812	0.585776	0.426357	0.90334	0.729075	0.76359	0.276523	0.411334	0.638895	0.377263	0.62081	0.695105	0.686232	0.574709	0.18519	0.815097	0.534016	0.536487	0.831208	0.715439	0.541739	0.127535	0.548461	0.824176	0.286613	0.876131	0.867403	0.931262	0.768156	0.733274	0.00177988	0.670631	0.454897	0.486225	0.480942	0.634968	0.392911	0.723915	0.83647	0.424831	0.749249	0.155426
C00147	Adenine	0.752883	0.576686	0.454966	0.868679	0.609608	0.416091	0.392735	0.369507	0.280416	0.589614	0.575831	0.200453	0.348001	0.455779	0.196198	0.313895	0.321225	0.208557	0.238668	0.492507	0.630981	0.226593	0.213735	0.566735	0.550285	0.210669	0.591914	0.218687	0.576491	0.355497	0.327838	0.488921	0.385578	0.278099	0.701947	0.247603	0.244975	0.361688	0.479932	0.336251	0.461959	0.000677839	0.337874	0.282437	0.37304	0.508388	0.0573244	0.165572
C00212	Adenosine	0.215214	0.623874	0.368609	0.696936	0.674697	0.381139	0.47212	0.490727	0.416729	0.671091	0.696959	0.516914	0.258515	0.451142	0.486394	0.237696	0.441442	0.324748	0.512344	0.584865	0.403836	0.554759	0.539691	0.519618	0.634616	0.625687	0.580999	0.135975	0.53135	0.579855	0.366806	0.723216	0.588771	0.585023	0.762386	0.52056	0.253949	0.486645	0.273666	0.299248	0.556917	0.482251	0.109194	0.690215	0.740881	0.404449	0.825781	0.155142
C03794	Adenylosuccinic acid	0.355812	0.582713	0.244049	0.743815	0.905293	0.597891	0.43158	0.553931	0.379497	0.614342	0.719083	0.828698	0.345277	0.0625144	0.594215	0.557182	0.745254	0.966439	0.869053	0.433972	0.390181	0.839409	0.450322	0.112778	0.748462	0.63807	0.0557797	0.265793	0.0495257	0.951221	0.251052	0.904779	0.909063	0.866421	0.488979	0.678582	0.0707476	0.388878	0.389065	0.858955	0.141275	0.798423	0.887753	0.53888	0.492425	0.101694	0.570937	0.945637
C00008	ADP	0.0213906	0.640094	0.522769	0.855976	0.863645	0.571046	0.379739	0.4875	0.346695	0.685186	0.756609	0.669635	0.277356	0.275538	0.63241	0.114302	0.56993	0.794862	0.639424	0.53971	0.309245	0.727932	0.62431	0.415972	0.849281	0.769053	0.545725	0.224365	0.337279	0.837707	0.673451	0.856776	0.875273	0.813651	0.733258	0.537391	0.344449	0.403402	0.493445	0.412806	0.446439	0.719503	0.302872	0.771243	0.81027	0.39834	0.274185	0.169897
C00026	a-Ketoglutaric acid	0.0852014	0.63074	0.614827	0.854888	0.8333	0.576988	0.789274	0.443792	0.570265	0.672862	0.824947	0.774372	0.533272	0.65157	0.767684	0.17245	0.728407	0.642155	0.716562	0.882288	0.649856	0.84275	0.634734	0.982044	0.924275	0.725148	0.921783	0.359791	0.826304	0.785755	0.372706	0.870806	0.840094	0.82831	0.943876	0.621573	0.367207	0.411816	0.561136	0.534045	0.848177	0.65769	0.514452	0.766909	0.588363	0.881903	0.386108	0.551628
C00041	Alanine	0.242311	0.487679	0.0769325	0.40754	0.734131	0.282312	0.844177	0.590269	0.891396	0.564097	0.466665	0.45599	0.78074	0.912539	0.252483	0.413087	0.325268	0.792101	0.42722	0.8337	0.630054	0.485867	0.279209	0.600435	0.532124	0.380063	0.0483802	0.373901	0.839058	0.84141	0.121112	0.759124	0.834541	0.904012	0.708062	0.441664	0.415828	0.437027	0.278675	0.299917	0.864925	0.677666	0.218558	0.311713	0.354424	0.152801	0.464155	0.321695
C00020	AMP	0.246578	0.80564	0.457904	0.813386	0.683902	0.475844	0.426018	0.548553	0.397745	0.825447	0.776905	0.537851	0.248161	0.464273	0.537275	0.310394	0.446617	0.499375	0.562008	0.624352	0.34424	0.565314	0.499997	0.620073	0.722967	0.644251	0.636568	0.355643	0.605586	0.654071	0.345371	0.824738	0.754685	0.702366	0.820893	0.607363	0.305005	0.560576	0.382067	0.264897	0.560196	0.537885	0.330025	0.722647	0.902052	0.477954	0.562409	0.220114
C00062	Arginine	0.286429	0.769869	0.33959	0.828881	0.8014	0.409369	0.654288	0.482601	0.774838	0.864328	0.749783	0.375685	0.467922	0.365599	0.269646	0.261144	0.241763	0.742387	0.315474	0.50099	0.216735	0.460663	0.480181	0.708681	0.544192	0.396071	0.700752	0.350435	0.410203	0.796583	0.180729	0.739769	0.716004	0.616909	0.610568	0.556315	0.190705	0.548998	0.360603	0.0993126	0.809414	0.506605	0.137989	0.41871	0.693595	0.936069	0.325584	0.173176
C03406	Argininosuccinic acid	0.291529	0.701733	0.573576	0.865523	0.83169	0.592438	0.829727	0.56834	0.653768	0.779596	0.851993	0.821161	0.419389	0.408346	0.667081	0.119341	0.756605	0.64576	0.849295	0.614652	0.346119	0.867054	0.622698	0.639961	0.853095	0.816649	0.621824	0.307762	0.556483	0.796743	0.555239	0.912555	0.869061	0.835397	0.831189	0.749739	0.412103	0.611738	0.530439	0.537883	0.764783	0.673118	0.427413	0.814985	0.762623	0.860769	0.550731	0.172888
C00152	Asparagine	0.46115	0.305475	0.764181	0.734382	0.878636	0.565478	0.314862	0.257185	0.372477	0.449356	0.690689	0.815073	0.674198	0.287436	0.856552	0.518194	0.749843	0.912251	0.746349	0.408932	0.29097	0.883754	0.755517	0.355663	0.806768	0.693767	0.29671	0.753421	0.420348	0.917116	0.357938	0.748306	0.770132	0.735773	0.433099	0.552623	0.213372	0.232255	0.489797	0.767858	0.29308	0.683236	0.76283	0.751903	0.542102	0.239055	0.821135	0.444998
C00049	Aspartic acid	0.669262	0.731754	0.744302	0.247811	0.289766	0.434429	0.163849	0.625633	0.183364	0.793374	0.357158	0.38792	0.698764	0.516799	0.70269	0.837142	0.550365	0.176951	0.173598	0.29984	0.264473	0.467771	0.380996	0.235764	0.50801	0.131861	0.237018	0.930528	0.223044	0.3155	0.132487	0.448339	0.384674	0.39029	0.274364	0.465259	0.275227	0.730982	0.644958	0.752329	0.173127	0.060009	0.851867	0.111965	0.337169	0.0937224	0.833387	0.571299
C00002	ATP	0.348582	0.912736	0.174387	0.749039	0.746758	0.394109	0.385274	0.626451	0.358781	0.909926	0.667696	0.726093	0.159142	0.419531	0.453644	0.358414	0.655474	0.783986	0.707993	0.486134	0.351932	0.694474	0.511068	0.413097	0.659392	0.688982	0.496859	0.54765	0.470884	0.847141	0.293292	0.851663	0.888446	0.916539	0.658643	0.701878	0.0803796	0.69656	0.148716	0.409732	0.388257	0.649635	0.20827	0.714761	0.738267	0.334635	0.531308	0.251885
C00575	cAMP	0.3887	0.310218	0.774771	0.72572	0.805524	0.609147	0.282239	0.295509	0.248415	0.564255	0.701805	0.778455	0.367129	0.234338	0.726273	0.206123	0.645817	0.762176	0.710024	0.374478	0.29545	0.818288	0.701917	0.404522	0.82499	0.685262	0.296609	0.64288	0.256136	0.844372	0.107457	0.844373	0.83858	0.947131	0.626696	1.36404e-16	0.0329224	0.0899099	0.81604	0.731289	0.334958	0.664018	0.787873	0.637795	0.306077	0.310934	0.625695	0.679725
C00112	CDP	0.549194	0.315855	0.46721	0.248258	0.211753	0.322793	0.468883	0.413052	0.574627	0.291564	0.45927	0.497959	0.858249	0.597093	0.577656	0.199305	0.499288	0.0436207	0.491021	0.738289	0.539026	0.547372	0.513549	0.705788	0.50608	0.423951	0.667436	0.565983	0.708901	7.41127e-17	0.0798102	0.168908	0.0941107	0.408805	0.584254	0.485058	0.598695	0.266929	0.251782	0.517923	0.675583	0.114454	0.467945	0.438669	0.204771	0.839324	0.0374599	0.611227
C00158	Citrate	0.0762963	0.753394	0.524237	0.787479	0.787734	0.581504	0.805397	0.598214	0.728198	0.743665	0.784701	0.770001	0.634733	0.773304	0.637407	0.136962	0.681998	0.61948	0.689719	0.98334	0.7238	0.807756	0.58938	0.957858	0.835587	0.716547	0.89912	0.261731	0.893115	0.773962	0.606651	0.860325	0.80001	0.814868	0.970306	0.674417	0.346029	0.62519	0.370313	0.497043	0.904595	0.559768	0.387823	0.696415	0.585388	0.967355	0.45121	0.168441
C00327	Citrulline	0.0691621	0.747546	0.516388	0.901131	0.849934	0.593747	0.568414	0.581228	0.853306	0.784208	0.865579	0.821443	0.417185	0.404514	0.664454	0.0859953	0.667967	0.715213	0.723765	0.575575	0.304522	0.86687	0.62049	0.539751	0.876506	0.733897	0.583277	0.283439	0.555322	0.848181	0.297842	0.937985	0.882168	0.835476	0.776369	0.758763	0.265634	0.643351	0.490808	0.509151	0.697817	0.689698	0.426967	0.721039	0.722786	0.816973	0.535607	0.191676
C00055	CMP	0.417339	0.79433	0.343343	0.607075	0.367008	0.384277	0.530029	0.479761	0.347127	0.812756	0.609426	0.629968	0.323595	0.508233	0.483131	0.487239	0.502519	0.12592	0.543275	0.693919	0.405798	0.642683	0.483611	0.711344	0.61326	0.564691	0.743722	0.266435	0.67739	0.369345	0.186689	0.679231	0.524852	0.574141	0.818639	0.722088	0.193216	0.641005	0.380798	0.363069	0.618371	0.323462	0.302729	0.54878	0.540909	0.589133	0.851117	0.757485
C00010	Coenzyme A	0.236674	0.812238	0.384241	0.771246	0.807793	0.505355	0.377874	0.557492	0.293809	0.785965	0.740916	0.678589	0.101769	0.0710065	0.545942	0.331518	0.569264	0.698716	0.609484	0.283775	0.0845784	0.718919	0.521172	0.295572	0.7626	0.635728	0.356199	0.499303	0.196387	0.832098	0.183293	0.905036	0.848858	0.883257	0.58481	0.548641	0.141898	0.634408	0.387161	0.417013	0.362379	0.674513	0.324087	0.601737	0.67908	0.234899	0.539945	0.153811
C00063	CTP	0.308739	0.856564	0.398012	0.575717	0.507933	0.386825	0.562844	0.403104	0.429155	0.832308	0.663803	0.627766	0.363	0.59935	0.476665	0.362065	0.475368	0.109129	0.645724	0.770845	0.571346	0.588333	0.486839	0.856664	0.548237	0.628777	0.906483	0.170966	0.759498	0.536374	0.287299	0.710849	0.606204	0.573441	0.884203	0.71783	0.326215	0.646345	0.288117	0.309114	0.742646	0.375847	0.205122	0.734928	0.846958	0.799015	0.519356	0.0808538
C00475	Cytidine	0.0999056	0.597066	0.430649	0.801811	0.768876	0.498359	0.482953	0.510016	0.333727	0.615526	0.732845	0.557041	0.279578	0.357749	0.521624	0.0731613	0.491883	0.536894	0.539559	0.55808	0.40733	0.602302	0.516365	0.526176	0.675718	0.57946	0.532696	0.0979057	0.488151	0.749588	0.297225	0.796585	0.668439	0.693916	0.758076	0.412931	0.422664	0.375187	0.37792	0.32543	0.529066	0.619104	0.0586458	0.593428	0.636624	0.379395	0.438651	0.227764
C00380	Cytosine	0.17976	0.0603442	0.174936	0.0682611	0.2621	0.235929	0.40036	0.138684	0.256681	0.142417	0.152305	0.118551	0.0974165	0.499775	0.134083	0.160092	0.185112	0.393759	0.138393	0.435762	0.393183	0.0716137	0.227089	0.317956	0.262134	0.135306	0.358477	0.104472	0.492246	0.334531	0.193123	0.138293	0.194671	0.24961	0.245152	0.293064	0.240553	0.209692	0.058113	0.165789	0.427504	0.396717	0.180461	0.161959	0.291726	0.262755	0.320306	0.216594
C00993	D-Alanyl-Alanine	0.19319	0.438625	0.646584	0.124531	0.57691	0.19812	0.686071	0.401403	0.83223	0.460723	0.195561	0.415932	0.681058	0.866687	0.298199	0.946489	0.321288	0.621676	0.364244	0.897492	0.731434	0.43591	0.222467	0.892095	0.439534	0.343928	0.768364	0.23895	0.850248	0.750095	0.41579	0.573655	0.618463	0.897846	0.69956	0.495677	0.340051	0.150985	0.249364	0.232294	0.868025	0.383531	0.174395	0.361784	0.354414	0.96381	0.813737	0.516667
C00239	dCMP	0.232536	0.559011	0.661226	0.621504	0.64194	0.414836	0.840453	0.30153	0.561333	0.604601	0.682297	0.498731	0.505914	0.984484	0.574774	0.836121	0.407096	0.268052	0.496284	0.95275	0.787581	0.541445	0.558453	0.896871	0.82381	0.584639	0.878116	0.266623	0.991103	0.614444	0.408336	0.699131	0.551958	0.629203	0.945921	0.568777	0.449276	0.299216	0.427939	0.337742	0.868211	0.412832	0.1003	0.658584	0.643525	0.715206	1.50277e-16	0.313413
C00672	Deoxyribose-P	0.403425	0.927302	0.221805	0.669305	0.833258	0.465681	0.361534	0.646991	0.265112	0.958069	0.707534	0.67651	0.0590558	0.062002	0.49867	0.49862	0.536802	0.868036	0.588743	0.420147	0.469219	0.714629	0.480742	0.264259	0.750097	0.618435	0.479149	0.611017	0.172227	0.909917	0.305563	0.883619	0.933154	0.971862	0.576732	0.699935	0.218809	0.679175	0.261646	0.411566	0.348221	0.764829	0.318566	0.686856	0.79079	0.319516	0.516179	0.162711
C00666	Diaminopimelic acid	0.250962	0.931943	0.421001	0.825635	0.806936	0.570242	0.854948	0.651122	0.884008	0.945862	0.854173	0.855475	0.364447	0.39157	0.657218	0.439052	0.731841	0.689941	0.763614	0.550656	0.222359	0.867117	0.608656	0.708017	0.8724	0.738996	0.695808	0.174114	0.525534	0.813898	0.299523	0.956326	0.87445	0.813733	0.737389	0.782141	0.206653	0.731102	0.449899	0.513929	0.812641	0.647084	0.425501	0.727819	0.785729	0.937058	0.620029	0.207069
C04874	Dihydroneopterin	0.460736	0.339122	0.715943	0.681319	0.590418	0.395614	0.736201	0.0768767	0.452184	0.371799	0.609756	0.803862	0.771255	0.66016	0.819315	0.212148	0.768423	0.122968	0.743794	0.88167	0.784401	0.871998	0.828248	0.981355	0.759937	0.793584	0.92266	0.607012	0.829648	0.461395	0.595982	0.499284	0.386848	0.297801	0.881347	0.508072	0.568675	0.044094	0.326879	0.702826	0.859505	0.562033	0.628853	0.877878	0.604149	0.967748	0.146293	0.351132
C00337	Dihydroorotate	4.84981e-17	0.723516	0.14048	0.620308	0.74204	0.387819	0.0713958	0.647584	0.233069	0.83386	0.558409	0.673791	0.084268	0.0593359	0.455526	0.625069	0.580442	0.832554	0.606191	0.0523108	0.480075	0.676873	0.432454	0.153995	0.667183	0.569221	0.0468717	0.082184	6.60266e-17	0.871227	0.205429	0.800314	0.901556	0.928236	0.411927	0.588481	0.227137	0.613799	0.243597	0.401122	0.209769	0.81314	0.324926	0.534756	0.537535	0.0939489	0.615095	0.165785
C00921	Dihydropteroate	0.370167	0.837982	0.022238	0.616162	0.650486	0.378346	0.373969	0.560121	0.40221	0.854202	0.570267	0.63378	0.116254	0.364277	0.419897	0.574489	0.559836	0.673772	0.576366	0.263507	0.298085	0.667165	0.417132	0.109179	0.63448	0.585869	0.304572	0.41153	0.27922	0.810105	0.276253	0.789141	0.856563	0.876696	0.404043	0.727968	0.115874	0.56039	0.221002	0.351304	0.187834	0.633642	0.253131	0.595232	0.754954	0.0702694	0.793939	0.13893
C00111	Dihydroxyacetone-P	0.160301	0.75078	0.481597	0.790497	0.822368	0.5793	0.485009	0.542599	0.487145	0.827367	0.779367	0.777735	0.318997	0.431024	0.640451	6.03671e-17	0.657978	0.759313	0.68174	0.577119	0.140439	0.820135	0.612563	0.535398	0.836894	0.695205	0.597289	0.223074	0.557308	0.833345	0.247851	0.903656	0.885294	0.891357	0.77527	0.653187	0.01117	0.485367	0.494872	0.497758	0.47781	0.753141	0.400222	0.686162	0.635902	0.422038	0.452621	0.182705
C00864	D-Pantothenic acid	6.78973e-17	0.667302	0.496131	0.928658	0.851291	0.563514	0.524115	0.56552	0.558405	0.681371	0.860672	0.72959	0.413168	0.427053	0.626644	6.03671e-17	0.623004	0.673765	0.667345	0.55765	0.334371	0.778076	0.598406	0.460735	0.84402	0.748239	0.468643	0.249561	0.506805	0.854795	0.378847	0.901252	0.844272	0.824325	0.770908	0.600319	0.353365	0.428088	0.497585	0.453522	0.56712	0.684866	0.354697	0.82779	0.802292	0.531482	0.427662	0.166547
C00363	dTDP	0.67444	0.741535	0.528348	0.253871	0.371398	0.162289	0.196406	0.727739	0.232949	0.698591	0.31997	0.252649	0.668888	0.872888	0.534608	0.722558	0.236722	0.383355	0.269454	0.510611	0.460459	0.303439	0.458478	0.277194	0.127821	0.272868	0.159619	0.7714	0.791732	0.460928	0.189254	0.527444	0.500825	0.520158	0.315831	0.281278	0.365403	0.683397	0.131257	0.46314	0.296417	0.29645	0.579653	0.239743	0.503199	0.13728	0.691392	0.335872
C00279	Erythrose 4-P	0.55768	0.419783	0.685597	0.391529	0.282878	0.482193	0.428493	0.363211	0.432169	0.325829	0.323959	0.640629	0.679931	0.836507	0.789629	0.372643	0.687449	0.14868	0.583143	0.786802	0.631695	0.700581	0.54406	0.598346	0.528454	0.624583	0.469647	0.834808	0.855623	0.121268	0.372151	0.13475	0.198349	0.260788	0.771593	0.248659	0.534142	0.358197	0.370885	0.80194	0.644132	0.168198	0.774422	0.561263	0.220556	0.368018	0.170104	0.510627
C00016	Flavin adenine dinucleotide	0.617596	0.762312	0.620072	0.187242	0.317692	0.211595	0.169619	0.681911	0.14542	0.740591	0.374943	0.0752569	0.620511	0.27421	0.523275	0.692601	0.222876	0.274306	0.177173	0.33391	0.422546	0.297502	0.383786	0.307901	0.185916	0.111639	0.110697	0.86494	0.337941	0.447427	0.15772	0.548196	0.521884	0.567403	0.285998	0.385405	0.304699	0.768458	0.294971	0.534249	0.346721	0.273352	0.687425	0.18864	0.51457	0.150402	0.568458	0.440709
C00354	Fructose-1,6-Bisphosphate	0.160039	0.773721	0.490092	0.799549	0.90372	0.574617	0.481219	0.603584	0.474616	0.823662	0.796252	0.82346	0.339283	0.399894	0.664644	6.43916e-17	0.715586	0.951138	0.754554	0.583955	0.0887679	0.867889	0.607176	0.539306	0.878075	0.757183	0.583122	0.184991	0.558584	0.939074	0.321602	0.92556	0.911297	0.932506	0.775699	0.788686	0.144574	0.668653	0.499329	0.528669	0.485191	0.704721	0.429384	0.739277	0.720906	0.424176	0.599112	0.195109
C00122	Fumarate	0.17979	0.6518	0.496418	0.816197	0.936924	0.588832	0.495743	0.505933	0.508083	0.70721	0.789268	0.851903	0.390681	0.421207	0.655583	6.43916e-17	0.73118	0.874626	0.79801	0.583027	0.276163	0.875425	0.625369	0.537445	0.846026	0.773783	0.590783	0.258694	0.558456	0.91118	0.521653	0.901575	0.887121	0.850328	0.775681	0.718989	0.20668	0.527929	0.502657	0.504669	0.48042	0.730575	0.377013	0.789777	0.726073	0.423539	0.539404	0.183938
C00334	GABA	0.402787	0.625808	0.0889147	0.346323	0.515808	0.214581	0.172393	0.339838	0.00292961	0.746879	0.402536	0.0542315	0.214605	0.16193	0.329124	0.172456	0.312395	0.788341	0.222028	0.236721	0.344744	0.131213	0.146315	0.183396	0.246018	0.319865	0.210691	0.377894	0.226836	0.610833	0.47693	0.421302	0.475948	0.458943	0.124316	1.36404e-16	0.530997	0.609509	0.451268	0.33297	0.248793	0.333001	0.230845	0.324526	0.241719	0.135943	0.111178	0.0968222
C00669	gamma-Glutamyl-cysteine	0.83346	0.918118	0.275386	0.528335	0.552137	0.411686	0.665408	0.558553	0.414629	0.913589	0.733925	0.663239	0.0706271	0.400906	0.545213	0.45751	0.570193	0.39646	0.609364	0.635349	0.309212	0.698844	0.480181	0.9225	0.748909	0.633626	0.927868	0.544645	0.482354	0.672744	0.181371	0.75613	0.728234	0.727985	0.717094	0.845496	0.252754	0.666712	0.169463	0.282314	0.717478	0.389522	0.373745	0.67502	0.781021	0.984629	0.550728	0.141399
C00035	GDP	0.839108	0.675825	0.313369	0.183967	0.103454	0.0945674	0.345931	0.323985	0.184894	0.634367	0.238053	0.289521	0.530733	0.248679	0.370924	0.193436	0.346125	0.0902156	0.422176	0.1335	0.414933	0.228832	0.320874	0.299957	0.0725581	0.264427	0.344935	0.527911	0.342983	0.128327	0.1998	0.246457	0.191366	0.0747496	0.383886	0.321336	0.219977	0.626695	0.225334	0.606377	0.235708	0.136477	0.695928	0.27255	0.267131	0.357682	0.143644	0.3849
C00025	Glutamic acid	0.39759	0.89313	0.364859	0.59237	0.536506	0.375212	0.646682	0.565625	0.376152	0.894785	0.71384	0.475936	0.227686	0.416965	0.421015	0.349004	0.40682	0.350029	0.474608	0.639869	0.260802	0.475857	0.430475	0.89645	0.606636	0.592805	0.951222	0.460934	0.567153	0.579655	0.277679	0.742613	0.680088	0.616367	0.842237	0.696574	0.344866	0.675468	0.268729	0.19036	0.724487	0.361705	0.395608	0.665328	0.822087	0.87339	0.525718	0.186363
C00064	Glutamine	0.510308	0.897126	0.492997	0.724387	0.704372	0.49516	0.713708	0.51985	0.485091	0.927038	0.798774	0.623351	0.445363	0.598827	0.590593	0.134675	0.524732	0.551455	0.607573	0.868744	0.39606	0.670893	0.549703	0.976592	0.800991	0.656729	0.947392	0.218536	0.79973	0.699296	0.149232	0.818771	0.694255	0.749655	0.930298	0.69772	0.336824	0.644136	0.404735	0.37359	0.832052	0.393714	0.324996	0.675189	0.748754	0.985369	0.503518	0.187222
C00093	Glycerol 3-Phosphate	0.22704	0.837145	0.284328	0.690993	0.643217	0.231347	0.362952	0.614915	0.308024	0.833243	0.659533	0.714209	0.295788	0.38629	7.16151e-17	0.853672	0.662214	0.481945	0.697172	0.446055	0.253227	0.680179	0.448214	0.314554	0.449136	0.68396	0.451793	0.373065	0.39642	0.701593	0.537016	0.822347	0.753582	0.730675	0.601914	0.739661	0.181828	0.662732	0.222475	0.288928	0.368398	0.582501	0.277283	0.732854	0.751584	0.298982	0.587193	0.136853
C00037	Glycine	0.391323	0.710767	0.134171	0.497402	0.559145	0.16866	0.318846	0.516482	0.229294	0.782107	0.531589	0.494068	0.2006	0.296465	0.112639	0.368508	0.243456	0.642397	0.476908	0.350808	0.269066	0.452113	0.250905	0.252286	0.401537	0.343926	0.44669	0.394506	0.266713	0.626542	0.0750771	0.701291	0.63136	0.631692	0.442703	0.598342	0.434358	0.611828	0.142909	0.130779	0.0921083	0.486023	0.202608	0.310715	0.473761	0.303945	0.479235	0.590923
C00266	Glycolaldehyde	0.108817	0.606733	0.541877	0.829298	0.784203	0.611145	0.936908	0.463334	0.555293	0.6706	0.79842	0.775111	0.481067	0.975799	0.663276	0.144321	0.632427	0.628781	0.675879	0.958843	0.49289	0.821406	0.658309	0.90016	0.857457	0.70331	0.892219	0.325093	0.990378	0.784413	0.304054	0.864371	0.8427	0.825606	0.953136	0.653139	0.356751	0.389882	0.572307	0.525024	0.871238	0.632739	0.461931	0.676368	0.530298	0.701426	0.4784	0.590879
C00144	GMP	0.800103	0.884486	0.363609	0.628544	0.617565	0.268834	0.409479	0.53066	0.331809	0.901281	0.579828	0.316227	0.0251732	0.435754	0.385317	0.247418	0.261666	0.489125	0.287367	0.577178	0.447884	0.411182	0.373741	0.555878	0.58733	0.487758	0.593187	0.538949	0.569609	0.595581	0.129346	0.695348	0.56847	0.648012	0.70553	0.527044	0.27027	0.635072	0.213716	0.323631	0.521225	0.343283	0.354454	0.577259	0.72591	0.490605	0.405799	0.570143
C00044	GTP	0.129115	0.722634	0.480646	0.81872	0.902603	0.570926	0.488766	0.530135	0.448195	0.793148	0.791573	0.834904	0.396696	0.422926	0.639384	0.386982	0.717156	0.910344	0.772728	0.580864	0.0859781	0.835331	0.671172	0.536972	0.801532	0.832588	0.574961	0.176933	0.557827	0.918026	0.501952	0.912611	0.924839	0.881865	0.775044	0.767953	0.191799	0.5429	0.472326	0.505301	0.485104	0.781252	0.400002	0.88911	0.928138	0.422151	0.58827	0.169423
C00242	Guanine	0.537571	0.47204	0.70799	0.742973	0.694444	0.467732	0.379573	0.499232	0.356157	0.503097	0.810317	0.835394	0.548769	0.301891	0.923832	0.237897	0.825199	0.472722	0.783003	0.506911	0.301735	0.901522	0.812068	0.592413	0.831879	0.898618	0.583581	0.609434	0.324481	0.674635	0.612231	0.82359	0.660941	0.739474	0.694926	0.497267	0.422391	3.33556e-17	0.392865	0.704395	0.513297	0.637179	0.59853	0.921234	0.616135	0.466165	0.835309	0.214836
C00387	Guanosine	0.436174	0.396271	0.429348	0.381951	0.480292	0.476682	0.0233618	0.0433837	0.361199	0.357438	0.322656	0.574599	0.386595	0.58782	0.577595	6.43916e-17	0.612973	0.719495	0.536094	0.58313	0.274367	0.582761	0.397474	0.0941706	0.546478	0.561561	0.416197	0.522411	0.621243	0.587015	0.49467	0.395533	0.398802	0.528431	0.707579	0.272127	0.437014	0.228135	0.268225	0.518815	0.0807727	0.39794	0.515667	0.483505	0.316062	0.35621	0.837078	0.60095
-	Hexose-Phosphate	0.624837	0.912483	0.50928	0.788425	0.784628	0.579628	0.94422	0.583235	0.566279	0.930844	0.824081	0.767834	0.445453	0.448226	0.649835	0.129511	0.639766	0.628009	0.672699	0.762436	0.351292	0.820515	0.611748	0.888062	0.845335	0.704904	0.897835	0.29217	0.583142	0.784739	0.296458	0.87668	0.826204	0.82272	0.905713	0.678018	0.240683	0.647855	0.535346	0.501753	0.909133	0.581278	0.400292	0.696386	0.788117	0.969073	0.540215	0.176243
C00135	Histidine	0.570092	0.876855	0.391222	0.399911	0.59453	0.0459264	0.305828	0.570975	0.0710854	0.888172	0.474826	0.290351	0.391794	0.25626	0.422247	0.817963	0.273547	0.684229	0.176667	0.268001	0.10161	0.262958	0.361274	0.139369	0.276764	0.225387	0.325098	0.709549	0.267234	0.617517	0.264044	0.648513	0.662202	0.634097	0.37315	0.505467	0.365384	0.654002	-0.0194495	0.532271	0.153259	0.532381	0.588227	0.305185	0.587381	0.169886	0.364577	0.376221
C00860	Histidinol	0.0325989	0.468479	0.219529	0.588495	0.841823	0.358193	0.781266	0.508208	0.0421521	0.560067	0.454382	0.505432	0.176949	0.30951	0.346028	0.472867	0.429761	0.876344	0.484925	0.676537	0.607485	0.564106	0.354854	0.791766	0.570456	0.466699	0.765519	0.105576	0.494463	0.901022	0.196332	0.74543	0.862355	0.931722	0.150829	0.385819	0.336439	0.48738	0.340864	0.320579	0.919431	0.846322	0.245909	0.428811	0.487892	0.9575	0.456874	0.113471
C00263	Homoserine	0.212996	0.814309	0.187442	0.6263	0.628719	0.340585	0.41728	0.666395	0.336839	0.789536	0.761122	0.644924	0.177978	0.367165	0.412616	0.476847	0.574039	0.434654	0.677877	0.438779	0.219315	0.602744	0.418356	0.717518	0.631462	0.674531	0.753082	0.357983	0.41886	0.666917	0.413908	0.816169	0.761243	0.734554	0.584236	0.737393	0.170143	0.727494	0.168492	0.30619	0.355955	0.547458	0.107223	0.688195	0.723509	0.945079	0.548564	0.254575
C00262	Hypoxanthine	6.78973e-17	0.837071	0.383022	0.751518	0.729763	0.477523	0.569917	0.650878	0.370607	0.865298	0.799676	0.706375	3.6574e-17	0.0709261	0.459041	0.471033	-0.261378	0.629255	0.225862	0.414053	0.279967	0.733895	-0.248576	0.647821	0.727494	0.0892651	0.607091	0.619406	0.32045	0.75704	0.260702	0.891417	0.761282	0.821847	0.711433	0.566546	0.307551	0.70803	0.369622	0.329796	0.552907	0.520506	0.389453	0.326168	0.671462	0.539874	0.539204	0.192265
C00130	IMP	0.393219	0.420181	0.346683	0.744455	0.834555	0.547593	0.0728227	0.305062	0.22138	0.474771	0.691124	0.635697	0.280471	0.0559581	0.490471	0.0600672	0.501926	0.94854	0.560853	0.051712	0.380636	0.574381	0.371377	0.150266	0.566649	0.417238	0.246564	0.53442	6.60266e-17	0.893699	0.125003	0.8063	0.732658	0.775803	0.305028	0.30183	0.318534	3.57064e-17	0.563335	0.788578	0.141178	0.710275	0.876267	0.406562	0.348584	0.127893	0.0509633	0.861319
C00294	Inosine	0.54301	0.342768	0.419349	0.36082	0.544876	0.274323	0.126271	0.109446	0.6373	0.357505	0.328008	0.660445	0.682586	0.480507	0.733164	0.108687	0.803674	0.739747	0.775393	0.45761	0.244889	0.671971	0.608195	0.0948339	0.564099	0.796953	0.0621082	0.52535	0.313056	0.635096	0.937607	0.38274	0.528376	0.479153	0.429407	0.496897	-0.0196403	0.283404	0.198401	0.698815	0.0727293	0.608035	0.595255	0.791624	0.492773	0.155751	0.290199	0.184604
C00104	Inosine diphosphate	0.194832	0.71572	0.486352	0.849664	0.855087	0.567122	0.410812	0.522027	0.364704	0.716274	0.782438	0.708782	0.285374	0.330545	0.616947	0.0559547	0.590435	0.687445	0.631094	0.555092	0.332183	0.760869	0.579396	0.513276	0.826027	0.682051	0.596807	0.136084	0.490154	0.785291	0.369301	0.833037	0.813801	0.72988	0.753084	0.538489	0.309048	0.501448	0.463039	0.446246	0.475153	0.631915	0.220012	0.689386	0.7486	0.496602	0.369686	0.234178
C00129	Isopentenyl diphosphate / Dimethylallyl diphosphate	0.371962	0.85455	0.400106	0.525453	0.593852	0.0216547	0.321343	0.620083	0.171717	0.878425	0.597022	0.440458	0.168885	0.315327	0.182138	0.841986	0.378014	0.559624	0.444856	0.0928749	0.442292	0.429877	0.235949	0.168896	2.6872e-16	0.499725	0.431281	0.58844	0.0792549	0.673104	0.383073	0.784412	0.770418	0.724546	0.498417	0.636256	0.218371	0.69296	0.254189	0.00820191	0.210536	0.583482	0.436939	0.630438	0.779372	0.111563	0.490002	0.299231
-	Leucine/Isoleucine	0.317406	0.634815	0.458809	0	0.436384	0.235326	0.913802	0.445502	0.492935	0.668857	0.0643335	0.455062	0.880395	0.96227	0.519868	0.396074	0.373421	0.454252	0.404819	0.96149	0.762382	0.490087	0.364654	0.947418	0.513385	0.407303	0.929772	0.649333	0.938668	0.510925	0.102372	0.580955	0.492998	0.618634	0.885905	0.616558	0.391217	0.539763	0.324036	0.479342	0.874931	0.432009	0.519622	0.42546	0.59706	0.802257	0.335372	0.484442
C00047	Lysine	0.489732	0.935434	0.343001	0.853187	0.818646	0.514668	0.422374	0.683239	0.58348	0.952466	0.804167	0.732869	3.6574e-17	0.358257	0.402145	0.456883	0.603334	0.800596	0.636921	0.419128	0.10048	0.773072	0.522388	0.303466	0.777396	0.657862	0.402994	0.589248	0.35773	0.876274	0.242885	0.943991	0.89663	0.808587	0.587049	0.695598	0.246762	0.702732	0.322582	0.280304	0.401183	0.628286	0.284198	0.605667	0.680565	0.546144	0.556529	0.152869
C00149	Malate	0.14865	0.857052	0.453648	0.793967	0.870226	0.567862	0.484299	0.676741	0.46553	0.861821	0.78396	0.829144	0.303087	0.399967	0.664449	0.440288	0.710194	0.902211	0.753387	0.579606	0.130877	0.865532	0.595131	0.538495	0.877852	0.737276	0.57568	0.188482	0.557133	0.910335	0.301487	0.934623	0.901165	0.928204	0.774121	0.776031	0.133185	0.738847	0.486047	0.528612	0.484012	0.70297	0.428323	0.735204	0.73713	0.42439	0.590869	0.194805
C00073	Methionine	0.565296	0.575783	0.434327	0.119789	0.261027	0.0567058	0.367808	0.537813	0.430397	0.619555	0.346671	0.361778	0.826166	0.974921	0.546106	0.261536	0.467724	0.28003	0.351725	0.906594	0.457665	0.40775	0.40151	0.598002	0.384907	0.438908	0.448267	0.641272	0.928911	0.302904	0.534577	0.477948	0.227479	0.399035	0.709436	0.280621	0.385118	0.602384	0.33429	0.431286	0.701381	0.125151	0.436084	0.463084	0.239812	0.124968	0.167781	0.237356
C03296	N2-Succinyl-arginine	0.566593	0.25258	0.66638	0.340714	0.19955	0.402804	0.15423	0.169393	0.195275	-0.230795	0.243416	0.386763	0.283424	0.100107	0.634613	0.519249	0.473083	0.0936407	0.422464	0.269684	0.486203	0.447226	0.315092	0.693951	0.361303	0.40703	0.865608	0.725907	0.274143	0.204429	0.36559	0.204051	0.238599	0.418249	0.44736	0.0987657	0.408413	0.0566447	0.375354	0.587836	0.327479	2.94235e-16	0.516161	0.357213	0.207112	0.959343	0.431785	0.368725
C05931	N2-Succinyl-glutamate	0.076045	0.518467	0.594367	0.847637	0.833106	0.691818	0.57324	0.354475	0.427776	0.563835	0.768965	0.875971	0.454747	0.370312	0.786458	0.097461	0.913162	0.667274	0.840601	0.500283	0.63632	0.872166	0.598088	0.869508	0.774658	0.86416	0.933393	0.457913	0.538718	0.764054	0.440234	0.792141	0.80097	0.670843	0.868876	0.445203	0.502168	0.301657	0.460643	0.864659	0.654689	0.689119	0.754973	0.754271	0.452387	0.968354	0.20288	0.877359
C00357	N-Acetyl-D-Glucosamine-P	0.457171	0.826244	0.331815	0.650005	0.677999	0.242966	0.310814	0.648391	0.196043	0.846548	0.588765	0.690018	0.189902	0.31749	0.236264	0.526367	0.619916	0.756386	0.65294	0.360048	0.441919	0.65561	0.376554	0.150229	0.515539	0.619324	0.416609	0.440392	0.35339	0.854311	0.265924	0.865617	0.934546	0.93526	0.517411	0.61743	0.228443	0.642507	0.130037	0.362881	0.192607	0.690073	0.158012	0.619384	0.667791	0.144863	0.75281	0.0910979
C00624	N-Acetyl-Glutamic acid	-2.4249e-17	0.903295	0.289696	0.862387	0.797626	0.50354	0.45274	0.689944	0.537226	0.915028	0.789658	0.850151	0.309682	0.400722	0.593236	0.567384	0.730535	0.749297	0.760434	0.513355	0.222507	0.844934	0.595434	0.449591	0.800301	0.730686	0.577489	0.127701	0.491252	0.880337	0.259964	0.954135	0.907597	0.848649	0.679633	0.758844	0.342497	0.663097	0.301731	0.489438	0.414129	0.679389	0.394732	0.71652	0.813381	0.363334	0.617956	0.20679
C02713	N-acetylmuramate	0.485287	0.834915	0.669072	0.375955	0.544609	0.00215261	0.0518784	0.590429	0.0540202	0.837044	0.474483	0.46427	0.282611	0.0754184	0.0832926	0.93613	0.378142	0.498872	0.358528	0.174694	0.506542	0.393422	0.204145	0.219933	0.336194	0.435767	0.137236	0.736845	0.085124	0.681189	0.265852	0.752818	0.794713	0.861501	0.166519	0.623454	0.229835	0.733621	0.535778	0.0974719	0.206178	0.536509	0.177669	0.566883	0.720576	0.164256	0.890051	0.0665422
C00437	N-Acetyl-Ornithine	0.20424	0.858503	0.495989	0.810088	0.785271	0.590005	0.800352	0.616264	0.495712	0.85271	0.829715	0.830811	0.348956	0.405151	0.655235	0.0928723	0.713423	0.629472	0.756819	0.583793	0.254144	0.867888	0.614321	0.64712	0.87807	0.746638	0.611539	0.258476	0.39965	0.793284	0.844511	0.923487	0.866848	0.83539	0.816579	0.777049	0.159554	0.673063	0.500966	0.528577	0.867669	0.647051	0.429284	0.744237	0.858723	0.779781	0.589638	0.194958
C02714	N-Acetylputrescine	0.0913321	0.628615	0.364023	0.638111	0.791947	0.434671	0.402893	0.353934	0.213382	0.663482	0.649445	0.533381	0.450434	0.0557012	0.510023	0.281124	0.427443	0.886151	0.580707	0.419168	0.453225	0.577505	0.427976	0.100544	0.675553	0.527872	0.292416	0.15037	0.419756	0.8773	0.129385	0.75414	0.813643	0.9343	0.570068	0.590372	0.232611	0.469116	0.394999	0.367973	0.16355	0.701248	0.213293	0.554576	0.547561	0.0893541	0.398384	0.0879604
C00003	NAD	0.531759	0.732008	0.494009	0.323859	0.473748	0.026624	0.151667	0.540528	0.0769081	0.646329	0.354904	0.0780692	0.408274	0.258482	0.446293	0.474086	0.263415	0.51315	0.145479	0.323161	0.483525	0.275883	0.229487	0.332515	0.117752	0.171718	0.206535	0.691641	0.352917	0.549179	0.168349	0.573345	0.531125	0.491656	0.215636	0.256539	0.309108	0.623488	0.215171	0.479472	0.318638	0.39564	0.593007	0.25101	0.468708	0.184381	0.498058	0.436958
C00004	NADH	0.109269	0.636247	0.456436	0.830816	0.789226	0.576706	0.489675	0.523061	0.484786	0.667575	0.800714	0.767475	0.370552	0.452711	0.638908	0.0706543	0.663325	0.638511	0.689101	0.582227	0.299784	0.819777	0.628988	0.534188	0.829358	0.791224	0.560544	0.228672	0.555721	0.803979	0.867803	0.886595	0.841404	0.8348	0.761659	0.630005	0.240761	0.438408	0.449354	0.465547	0.478131	0.726459	0.374524	0.738325	0.65032	0.420042	0.462932	0.177149
C00006	NADP	0.226096	0.423111	0.596399	0.704666	0.655233	0.469985	0.501606	0.327893	0.395683	0.472495	0.751754	0.591527	0.448897	0.227842	0.720035	0.292077	0.513785	0.386804	0.580582	0.439539	0.515138	0.646533	0.65648	0.659076	0.800198	0.702207	0.679331	0.356666	0.3658	0.510387	0.821398	0.692413	0.556642	0.417592	0.744209	0.398802	0.310163	0.286753	0.372716	0.357691	0.597396	0.598087	0.229161	0.758296	0.638902	0.486918	0.0941764	0.18303
C00005	NADPH	0.384125	0.791133	0.366529	0.547982	0.479582	0.315802	0.928624	0.585717	0.675401	0.754642	0.667158	0.599137	0.548751	0.969472	0.44944	0.140665	0.532725	0.0893515	0.611577	0.983332	0.636773	0.545023	0.4116	0.914202	0.557645	0.587288	0.880778	0.183171	0.980023	0.415018	0.351246	0.689913	0.557804	0.528605	0.882914	0.728184	0.345324	0.72666	0.150718	0.286296	0.898711	0.26699	0.181517	0.621459	0.652235	0.765938	0.541243	-0.00267241
C00438	N-Carbamoyl-aspartate	0.0302771	0.771207	0.20964	0.70183	0.8414	0.430051	0.0738485	0.629885	0.316449	0.806313	0.718872	0.86684	0.392548	0.0592363	0.442704	0.61976	0.757246	0.910873	0.777279	0.0568503	0.490976	0.852018	0.499913	0.224554	0.65665	0.730165	0.0501833	0.107563	0.0696107	0.920819	0.261409	0.871855	0.925094	0.945067	0.662564	0.74482	0.07808	0.634552	0.257118	0.531362	0.208104	0.841072	0.407936	0.732824	0.666474	0.155785	0.667427	0.212106
C04462	N-Succinyl-2-amino-6-oxopimelate	0.440318	0.393064	0.731051	0.735349	0.856509	0.551125	0.146813	0.417846	0.169054	0.469443	0.603188	0.751462	0.36628	0.128449	0.780913	0.298709	0.665134	0.945033	0.660376	0.2531	0.226517	0.850861	0.731919	0.35166	0.764776	0.727762	0.111196	0.589951	0.0760796	0.902177	0.364639	0.735212	0.83754	0.762283	0.470233	0.179698	0.105088	3.57064e-17	0.457563	0.711046	0.303561	0.880404	0.791615	0.693589	0.446945	0.0566283	0.0192571	0.625078
C00979	O-Acetyl-Serine	0.0819985	0.658595	0.52485	0.79702	0.780134	0.533964	0.637609	0.381254	0.50049	0.702941	0.827385	0.759193	0.443458	0.623374	0.636367	0.135799	0.634998	0.59943	0.671776	0.858777	0.706574	0.808607	0.612487	0.908821	0.829823	0.705946	0.96304	0.252989	0.770495	0.778547	0.361035	0.867102	0.821787	0.822099	0.914561	0.650798	0.327916	0.473743	0.467075	0.489429	0.849925	0.583273	0.372084	0.709786	0.614917	0.834533	0.513975	0.174626
C00077	Ornithine	0.50155	0.810556	0.366614	0.435835	0.182234	0.140239	0.411795	0.439537	0.321291	0.820672	0.442791	0.0965066	0.154385	0.415719	0.328072	0.55173	0.109578	0.17381	1.75388e-16	0.455192	0.155593	0.0829348	0.0956754	0.322778	0.253874	0.179816	0.546791	0.568399	0.403273	0.430507	0.322163	0.547959	0.477517	0.46856	0.530779	0.643224	-0.00612987	0.750007	0.159095	0.325186	0.340414	0.137102	0.522912	0.168345	0.468242	0.37511	0.54832	0.96303
C00295	Orotate	0.149256	0.589106	0.277107	0.532374	0.722806	0.369014	0.0242281	0.483058	0.157871	0.560653	0.465436	0.716168	0.117064	0.0799816	0.311853	0.534106	0.623084	0.796629	0.728469	0.069944	0.463267	0.666859	0.350597	0.232634	0.462497	0.448043	0.0471954	0.0151344	0.0667145	0.85713	0.182392	0.794483	0.887846	0.913603	0.253391	0.550779	0.280492	0.369999	0.203692	0.761252	0.201808	0.775562	0.769078	0.498015	0.502592	0.146078	0.649168	0.815329
C01118	O-Succinyl-homoserine	0.227537	0.886763	0.355381	0.632972	0.766481	0.485851	0.295085	0.564984	0.0882962	0.882053	0.739614	0.736956	0.141194	5.81975e-17	0.509642	0.071911	0.636843	0.727979	0.679554	0.406352	0.0989107	0.741206	0.499645	0.716051	0.702495	0.654309	0.799243	0.136059	0.379453	0.800145	0.30219	0.925809	0.852157	0.890051	0.52765	0.691216	0.0619627	0.676147	0.379084	0.444752	0.203074	0.67627	0.357027	0.675939	0.814722	0.953104	0.541831	0.167179
C00127	Oxidized glutathione	0.425836	0.289475	0.662919	0.567891	0.154034	0.378706	0.265409	0.258752	0.142215	0.279544	0.470608	0.705347	0.584311	0.309684	0.81281	0.520672	0.68831	0.656865	0.675136	0.435036	0.517652	0.789905	0.714588	0.535058	0.713207	0.718293	0.594456	0.644113	0.443221	0.0314902	0.308632	0.334219	2.61438e-16	1.61999e-16	0.533932	0.235705	0.753196	0.104667	0.297978	0.582461	0.450901	0.495566	0.532534	0.741483	0.488348	0.369168	0.0943886	0.342627
-	Pentose-P	0.00669899	0.854839	0.492534	0.828548	0.890566	0.55904	0.475758	0.519738	0.357575	0.852738	0.788833	0.8489	0.328158	0.40452	0.649116	0.0109551	0.723092	0.907368	0.74761	0.578561	0.401708	0.870398	0.654058	0.539293	0.829535	0.724865	0.58015	0.191613	0.558582	0.916798	0.627707	0.909644	0.934704	0.929113	0.775698	0.775921	0.164489	0.577298	0.466232	0.528964	0.484649	0.803367	0.421796	0.758076	0.904576	0.424201	0.605654	0.207695
C00079	Phenylalanine	0.363836	0.683985	0.489044	0.397313	0.467562	0.272536	0.76375	0.550759	0.19618	0.679667	0.268675	0.388915	0.806507	0.69548	0.530003	0.690039	0.437698	0.458766	0.377405	0.909565	0.574288	0.40088	0.313068	0.90966	0.256114	0.358021	0.92743	0.669842	0.804138	0.515629	0.151596	0.635596	0.613174	0.680192	0.818866	0.270724	0.432929	0.60224	0.313867	0.498688	0.847743	0.485081	0.527427	0.403755	0.61064	0.772724	0.60369	0.310798
C00074	Phosphoenolpyruvate	0.392885	0.616843	0.724404	0.833503	0.874051	0.582433	0.455266	0.502069	0.451083	0.671018	0.796886	0.742	0.521173	0.398792	0.842685	0.739634	0.686437	0.88383	0.713483	0.577069	0.323908	0.828321	0.682714	0.535546	0.871975	0.766176	0.562118	0.35991	0.556453	0.904196	0.316461	0.896386	0.893506	0.900524	0.77539	0.611336	0.220913	0.387208	0.534572	0.564416	0.479296	0.727034	0.512109	0.819714	0.679773	0.424083	0.399184	0.136715
C02739	Phosphoribosyl-ATP	0.411327	0.624767	0.418137	0.617329	0.334454	0.373975	0.533762	0.346061	0.296518	0.687719	0.588869	0.385525	0.298807	0.554145	0.390883	0.153668	0.305708	0.0682649	0.348726	0.702358	0.707845	0.438063	0.408446	0.857005	0.51015	0.395106	0.81117	0.386755	0.722873	0.189249	0.144983	0.437143	0.368837	0.230731	0.816718	0.429858	0.353563	0.519149	0.279599	0.214725	0.679271	0.196774	0.232071	0.434493	0.423505	0.954395	0.168899	0.120561
C00156	p-Hydroxybenzoic acid	0.293651	0.312006	0.202351	0.168893	0.150006	0.224711	0.402295	0.0927066	0.0837005	0.384733	0.178368	0.312238	0.265015	0.0903173	0.3099	0.136568	0.310399	0.0973619	0.394968	0.105757	0.126231	0.234834	0.172892	0.266874	0.0779308	0.27342	0.384035	0.290439	0.108184	0.163608	0.258694	0.106883	0.117823	0.145035	0.139282	0.327271	0.218935	0.332866	0.464485	0.471513	0.162066	0.209357	0.544353	0.239162	0.0534949	0.259856	0.121849	0.963103
C00148	Proline	0.17878	0.619108	0.387557	0.6886	0.795452	0.571046	0.434597	0.555182	0.254579	0.648423	0.690318	0.66643	0.0865188	0.3048	0.540127	0.112942	0.53791	0.826335	0.59795	0.461644	0.153107	0.713774	0.506638	0.37193	0.738186	0.604833	0.449692	0.163821	0.254534	0.797304	0.177067	0.826894	0.841143	0.906513	0.643851	0.427939	0.0141567	0.527345	0.557644	0.438392	0.396454	0.708401	0.340331	0.578306	0.517013	0.375709	0.370586	0.115335
C00100	Propionyl-CoA	0.418797	0.461369	0.572041	0.450195	0.417223	0.121654	0.711861	0.252506	0.752981	0.404127	0.522926	0.358751	0.530223	0.880482	0.604528	0.171599	0.544354	0.114344	0.584491	0.913473	0.723762	0.391659	0.475911	0.911167	0.510883	0.704971	0.71943	0.172394	0.893539	0.190699	0.421428	0.317809	0.198025	0.0755531	0.822459	0.521287	0.458332	0.297588	0.192987	0.401482	0.895762	0.39093	0.230274	0.764489	0.550583	0.963777	0.219112	0.460162
C00032	Protoheme	0.603013	0.315073	0.384121	0.159009	0.599999	0.305909	0.253941	0.398842	0.265648	0.311957	0.185813	0.365536	0.699196	0.928857	0.146813	0.508194	0.302916	0.801748	0.349759	0.760236	0.749	0.338611	0.311188	0.520195	0.337036	0.253177	0.401733	0.283512	0.875724	0.719591	0.194239	0.51551	0.577218	0.716409	0.548003	0.23651	0.554657	0.376568	0.115914	0.213534	0.485913	0.622165	0.169415	0.222315	0.223962	0.290485	0.252499	0.118225
C00534	Pyridoxamine	0.775957	0.421671	0.842197	0.469992	0.492375	0.539676	0.45354	0.421186	0.462145	0.312966	0.348066	0.706844	0.842942	0.976016	0.88133	0.978234	0.74632	0.27404	0.68968	0.837053	0.556298	0.797621	0.628207	0.657961	0.735484	0.723722	0.655755	0.944911	0.954155	0.350967	0.386691	0.0589964	0.172592	0.210401	0.783452	0.270795	0.424645	0.555943	0.680876	0.799509	0.823378	0.279951	0.812334	0.71635	0.38564	0.49578	0.69425	0.577604
C00647	Pyridoxamine 5-Phosphate	0.0611037	0.79749	0.530636	0.814434	0.838648	0.580721	0.772383	0.594016	0.581035	0.78507	0.838307	0.756641	0.509215	0.345517	0.627167	0.354655	0.661852	0.550347	0.724393	0.674446	0.482296	0.803012	0.612776	0.878031	0.814624	0.72442	0.859239	0.276043	0.505009	0.781826	0.359855	0.885046	0.84388	0.782747	0.849078	0.74299	0.35265	0.583729	0.393628	0.474358	0.776957	0.634595	0.368535	0.743684	0.686462	0.878854	0.455411	0.15848
C00051	Reduced glutathione	0.388907	0.327058	0.58024	0.595644	1.88957e-17	0.378465	0.46661	0.197515	0.0971043	0.323058	0.379536	0.527039	0.504388	0.196504	0.592625	0.211744	0.467041	0.7007	0.526363	0.593606	0.672497	0.520158	0.403079	0.829528	0.541842	0.562514	0.778038	0.392148	0.347449	0.566084	0.225488	0.258013	0.393296	0.481617	0.704208	0.123759	0.817877	0.151627	0.237556	0.515686	0.684788	0.064006	0.465118	0.496893	0.316926	0.714753	0.0460838	0.247481
C00255	Riboflavin	0.0710853	0.786288	0.407261	0.772977	0.825775	0.522005	0.427171	0.479058	0.238036	0.823006	0.733479	0.795496	0.367872	0.39369	0.61928	0.383488	0.65131	0.908906	0.699769	0.472892	0.402939	0.825879	0.591263	0.377208	0.780502	0.675387	0.524291	0.153774	0.4464	0.868331	0.229412	0.850189	0.909111	0.858714	0.628981	0.704778	0.117365	0.494596	0.426639	0.499637	0.390792	0.777516	0.428824	0.666414	0.592787	0.333551	0.562792	0.211861
C00021	S-Adenosyl-homocysteine	0.283977	0.923211	0.103722	0.709971	0.785341	0.42416	0.399759	0.679291	0.331797	0.876557	0.68275	0.676126	0.126756	0.371586	0.513788	0.555312	0.590985	0.736664	0.679024	0.442708	0.424583	0.716408	0.459212	0.325482	0.705413	0.675057	0.439275	0.527995	0.42499	0.876275	0.317239	0.917851	0.922014	0.945457	0.587333	0.735532	0.0913143	0.727476	0.19801	0.42541	0.350832	0.646669	0.281632	0.693298	0.787385	0.293417	0.826159	0.270143
C00019	S-Adenosylmethionine	0.846871	0.925868	0.362797	0.483629	0.455051	0.0915782	0.344681	0.493564	0.24719	0.929646	0.606546	0.26524	0.176184	0.322517	0.365064	0.313801	0.225639	0.219913	0.18389	0.385961	0.274535	0.299402	0.199278	0.710009	0.298905	0.225666	0.786635	0.595172	0.357664	0.477513	0.269196	0.64576	0.566114	0.546955	0.487681	0.520906	0.30764	0.652647	0.08273	0.351636	0.399655	0.193934	0.404053	0.361249	0.764891	0.946383	0.490272	0.271292
C05382	Seduheptulose 7-P	0.586759	0.920613	0.526022	0.831655	0.845476	0.574125	0.691343	0.612128	0.476833	0.93138	0.799182	0.765572	0.48676	0.397326	0.64165	0.359807	0.633661	0.695582	0.670923	0.6087	0.270912	0.819324	0.613588	0.592693	0.843273	0.702954	0.629559	0.271139	0.561496	0.798523	0.313662	0.887078	0.854005	0.845104	0.794424	0.697804	0.343881	0.65481	0.514876	0.480353	0.516483	0.584922	0.396645	0.700536	0.786002	0.667931	0.469876	0.17169
C02077	Semicarbazide	0.705111	0.530925	0.356359	0.434355	0.790003	0.318817	0.279123	0.520488	0.325289	0.559163	0.375685	0.309384	0.674753	0.765187	0.392278	0.271853	0.249272	0.942719	0.292461	0.744742	0.688009	0.366982	0.237484	0.491517	0.436991	0.323195	0.371361	0.508334	0.779652	0.87868	0.113324	0.667762	0.781653	0.796354	0.531496	0.21791	0.61516	0.445047	0.230529	0.307305	0.478792	0.732897	0.275093	0.294464	0.352025	0.331548	0.196533	0.0879636
C00065	Serine	0.41609	0.718774	0.0557018	0.491503	0.507709	0.124225	0.440094	0.333882	0.356013	0.807216	0.574156	0.00164831	0.174608	0.352387	0.202909	0.100292	0.085154	0.303601	1.75388e-16	0.55706	0.227808	2.13057e-16	0.190437	0.411221	0.64477	0.233394	0.564711	0.359104	0.506469	0.476464	0.0832259	0.664966	0.59014	0.587002	0.613053	0.691999	0.120956	0.619858	0.285479	0.356927	0.482914	0.203465	0.445732	0.382164	0.501934	0.414689	0.446528	0.963072
C00042	Succinate	4.84981e-17	0.509411	0.428088	0.708163	0.899257	0.579135	0.44346	0.555942	0.502876	0.6177	0.669811	0.676306	0.27488	0.254812	0.606571	6.03671e-17	0.567057	0.8783	0.629924	0.48255	0.223477	0.703218	0.507891	0.423734	0.769047	0.670284	0.46135	0.170855	0.404008	0.885935	0.282401	0.800054	0.83518	0.790721	0.578629	0.52871	0.121401	0.483615	0.451186	0.495188	0.308127	0.689371	0.419359	0.577069	0.421915	0.361814	0.398818	0.230697
C00091	Succinyl-CoA	0.45968	0.894546	0.466944	0.774643	0.78039	0.561665	0.926932	0.67517	0.608093	0.873245	0.741103	0.737651	0.509462	0.942245	0.628148	0.100207	0.611362	0.593257	0.663012	0.873767	0.429605	0.78172	0.553809	0.764794	0.817787	0.69577	0.780575	0.173675	0.932594	0.756703	0.288305	0.816934	0.760633	0.783956	0.860821	0.758217	0.269165	0.750046	0.309401	0.473405	0.877048	0.394555	0.38292	0.704657	0.730354	0.62189	0.541647	0.152899
C00078	Tryptophan	0.72308	0.875834	0.418332	0.357249	0.471906	-0.00272526	0.313797	0.561884	0.213496	0.889243	0.415311	0.274229	0.404431	-0.0541425	0.398804	0.862006	0.249026	0.477125	0.214778	-0.0909121	0.379268	0.263373	0.0899885	0.142063	0.188119	0.193253	0.0602849	0.70775	0.185854	0.554917	0.210095	0.614597	0.609192	0.681743	0.369372	0.525835	0.312779	0.706422	-0.142398	0.465128	0.13662	0.406757	0.605274	0.393121	0.628089	0.199517	0.431238	0.686498
C00082	Tyrosine	0.770994	0.810145	0.424217	0.43804	0.505537	0.077041	0.168666	0.605077	0.206159	0.832028	0.65663	0.439454	0.485185	0.813738	0.473078	0.64295	0.312258	0.421184	0.22004	0.579699	0.334828	0.424853	0.287632	0.702441	0.357	0.318045	0.64353	0.679238	0.736227	0.58434	0.292149	0.836804	0.59449	0.700006	0.191069	0.542513	0.357379	0.702697	0.0324739	0.412119	0.247903	0.393753	0.475071	0.497395	0.643103	0.936377	0.638497	0.213501
C00015	UDP	0.00194592	0.615361	0.616935	0.878176	0.949684	0.584073	0.466771	0.488709	0.332866	0.68057	0.799857	0.708174	0.313642	0.390408	0.664335	0.232644	0.610687	0.97381	0.655431	0.556245	0.297888	0.785727	0.621889	0.512479	0.855942	0.752909	0.543354	0.272116	0.523609	0.95241	0.860262	0.862797	0.904577	0.87036	0.735051	0.564098	0.192772	0.293703	0.45889	0.470437	0.445133	0.73241	0.351274	0.771648	0.698905	0.417621	0.407235	0.21755
C00029	Udp-Glucose	0.625475	0.960187	0.328667	0.61842	0.585859	0.37967	0.581672	0.618616	0.398651	0.953702	0.686732	0.66255	0.33243	0.573957	0.57843	0.38887	0.577214	0.450969	0.669717	0.783051	0.265396	0.705622	0.510163	0.797639	0.752684	0.675019	0.925655	0.596657	0.752451	0.640727	0.287264	0.796741	0.741732	0.685758	0.863442	0.838469	0.277517	0.742558	0.204624	0.412339	0.730642	0.522527	0.338081	0.704491	0.790974	0.799923	0.599524	0.192838
C00043	UDP-N-acetyl-D-Glucosamine	0.379631	0.906024	0.455512	0.773838	0.759687	0.568504	0.764985	0.597511	0.802747	0.932911	0.793211	0.827658	0.611888	0.642862	0.652017	0.419417	0.705981	0.596767	0.753674	0.915591	0.366428	0.85748	0.599023	0.919219	0.82434	0.740599	0.856927	0.239121	0.861687	0.776919	0.312551	0.910877	0.880197	0.823679	0.969469	0.786428	0.245514	0.718123	0.391671	0.51897	0.986086	0.492045	0.396006	0.735331	0.788237	0.972938	0.562627	0.172521
C01212	UDP-N-acetylmuramoyl-alanine	0.414421	0.130092	0.0847704	0.223486	0.384318	0.468073	0.190923	0.241654	0.0705781	0.235189	0.366531	0.725088	0.0892052	0.160451	0.519872	0.850613	0.74367	0.401348	0.792388	0.0873147	0.443268	0.667273	0.306669	0.132312	0.317612	0.551273	0.0986681	0.331466	0.0819389	0.511958	0.382467	0.540341	0.517868	0.665061	0.146493	0.346825	0.0385556	0.214378	0.114049	0.85315	0.120328	0.485369	0.889962	0.440229	0.230867	0.144984	0.421805	0.949054
C00105	UMP	0.0914771	0.624834	0.596892	0.811547	0.854124	0.497589	0.327506	0.509167	0.254621	0.661287	0.686198	0.654979	0.243637	0.346929	0.618381	0.414069	0.556266	0.904112	0.638227	0.478088	0.266536	0.679841	0.553565	0.364993	0.828101	0.673653	0.35373	0.253125	0.468905	0.911119	0.403943	0.84291	0.898686	0.928569	0.682261	0.522931	0.21634	0.306242	0.405811	0.381176	0.390623	0.770925	0.196814	0.702006	0.615578	0.356833	0.0159149	0.144825
C00086	Urea	0.376827	0.141013	0.32639	0.490131	0.857809	0.308011	0.221117	0.192708	0.0689023	0.0616233	0.315423	0.464172	0.325527	0.201096	0.368891	0.127605	0.372523	0.899203	0.440371	0.214918	0.379836	0.500617	0.424004	0.139462	0.476154	0.357792	0.285283	0.423943	0.255471	0.840112	0.207864	0.518604	0.583866	0.649265	0.0655458	0.198521	0.151674	0.251719	0.242517	0.500641	0.179802	0.671033	0.591015	0.394955	0.324771	0.248042	0.278174	0.955522
C00075	UTP	0.79402	0.90721	0.326189	0.449049	0.456512	0.295594	0.851239	0.55125	0.856977	0.890063	0.639442	0.502778	0.60666	0.740059	0.390703	0.37903	0.429195	0.22671	0.532077	0.844507	0.422324	0.464045	0.361263	0.891153	0.459152	0.528866	0.689838	0.569596	0.81471	0.392589	0.278883	0.634089	0.515258	0.567174	0.902968	0.795273	0.280189	0.690752	0.231754	0.237536	0.970449	0.291907	0.213683	0.59496	0.765997	0.92591	0.398511	0.354094
C00183	Valine	0.51756	0.522552	0.531946	0.114877	0.201918	0.346015	0.768516	0.300964	0.40209	0.593578	0.143898	0.452477	0.871073	0.691364	0.63482	0.545867	0.468508	0.200942	0.423147	0.923314	0.583909	0.495488	0.464817	0.9027	0.497063	0.467738	0.940622	0.771162	0.806085	0.0307379	0.299315	0.0858815	0.0981738	0.294571	0.873157	0.32461	0.3442	0.564326	0.419732	0.644751	0.860298	0.113201	0.761147	0.495964	0.42332	0.970983	0.283378	0.96165
C01762	Xanthosine	0.328073	0.388442	0.605598	0.504802	0.523551	0.0322551	0.818767	0.313219	-0.147403	0.398912	3.64404e-16	0.353825	0.707279	0.830642	0.197879	0.519003	0.300985	0.554745	0.313694	0.989353	0.845987	0.377865	0.0900468	0.970915	0.402448	0.295399	0.894092	0.541013	0.891956	0.624908	0.127001	0.374162	0.555545	0.751738	0.850714	0.408725	0.646852	0.184131	0.172346	0.150002	0.94152	0.334693	0.157247	0.245144	0.360832	0.977364	0.835775	0.0833863
C00655	Xanthosine 5-P	4.84981e-17	0.707562	0.485517	0.827326	0.825229	0.574702	0.662973	0.526661	0.656472	0.769049	0.81334	0.763528	0.448894	0.372002	0.637431	0.0664202	0.627816	0.677664	0.673195	0.575492	0.24487	0.816179	0.652226	0.708554	0.849161	0.660055	0.701177	0.238091	0.549793	0.829107	0.243532	0.918308	0.844384	0.861448	0.770285	0.675713	0.248161	0.51079	0.484282	0.487761	0.811406	0.659702	0.393605	0.682686	0.608536	0.937128	0.484907	0.228018
[truncated: 77 more columns]
