# Supplementary material for: Systematic identification of metabolites controlling gene expression in E. coli
Source: Nat Commun. 2019 Oct 2;10:4463. doi: 10.1038/s41467-019-12474-1 (PMC6775132; doi:10.1038/s41467-019-12474-1)
Supplement: Supplementary file 10 — Supplementary Data 7 [file 41467_2019_12474_MOESM10_ESM.xlsx]

## Sheet: Supplementary Data 7
number of interacting metbaolites	Transcription Factor	Metabolite	correlation coefficient (R²)
1	AgaR	Dihydroxyacetone-P	0.7905	new interaction
1	ArsR	ADP	0.75661	known interaction
1	AsnC	Alanine	0.78074
1	BetI	NADPH	0.96947
1	CdaR	3-Phosphoserine	0.75863
1	CecR	Propionyl-CoA	0.91347
1	Cra	Dihydroneopterin	0.7844
1	CytR	dTDP	0.7714
1	ExuR	NADH	0.8348
1	GatR	Propionyl-CoA	0.96378
1	HipAB	Dihydropteroate	0.78511
1	LysR	1,5-Diaminopentane	0.81415
1	MlrA	Propionyl-CoA	0.79162
1	MngR	Phosphoenolpyruvate	0.81051
1	MraZ	Udp-Glucose	0.89295
1	NagC	Pentose-P	0.83748
1	NanR	N-Acetyl-D-Glucosamine-P	0.77991
1	SgrR	Glutamic acid	0.77232
1	SoxR	Tryptophan	0.84276
1	XylR	gamma-Glutamyl-cysteine	0.76278
1	YdeO	Deoxyribose-P	0.79789
2	AllR	NADH	0.78923
	AllR	ADP	0.86364
2	AppY	Xanthosine	0.81877
	AppY	dCMP	0.84045
2	ArgP	Arginine	0.77484
	ArgP	Diaminopimelic acid	0.88401
2	BluR	Isopentenyl diphosphate / Dimethylallyl diphosphate	0.84199
	BluR	Pyridoxamine	0.97823
2	CynR	NADH	0.79122
	CynR	Dihydroneopterin	0.79358
2	DhaR	Phosphoenolpyruvate	0.9042
	DhaR	Dihydroxyacetone-P	0.83335
2	GadX	Pentose-P	0.75808
	GadX	Asparagine	0.7519
2	LeuO	Leucine/Isoleucine	0.92557
	LeuO	Valine	0.9146
2	LsrR	S-Adenosyl-homocysteine	0.88117
	LsrR	S-Adenosylmethionine	0.94146
3	BirA	Pyridoxamine	0.88133
	BirA	Oxidized glutathione	0.81281
	BirA	Dihydroneopterin	0.81932
3	GadW	Orotate	0.76908
	GadW	IMP	0.87627
	GadW	Adenylosuccinic acid	0.88775
3	GalR	Pentose-P	0.90458
	GalR	Udp-Glucose	0.79097
	GalR	ADP	0.81027
3	MalI	Lysine	0.80745
	MalI	O-Succinyl-homoserine	0.79634
	MalI	S-Adenosylmethionine	0.85975
3	Nac	Guanine	0.76941
	Nac	N2-Succinyl-glutamate	0.85599
	Nac	cAMP	0.80089
3	PaaX	NADPH	0.95177
	PaaX	Succinyl-CoA	0.94582
	PaaX	Propionyl-CoA	0.89324
4	DeoR	dTDP	0.79173
	DeoR	Xanthosine	0.89196
	DeoR	dCMP	0.9911
	DeoR	Propionyl-CoA	0.89354
4	HU	Pentose-P	0.90025
	HU	Udp-Glucose	0.88751
	HU	ADP	0.84903
	HU	ATP	0.87736
4	RbsR	Xanthosine	0.90727
	RbsR	dCMP	0.88539
	RbsR	CMP	0.75168
	RbsR	CTP	0.88319
5	CsiR	a-Ketoglutaric acid	0.98204
	CsiR	Glutamic acid	0.89645
	CsiR	N2-Succinyl-glutamate	0.86951
	CsiR	NADPH	0.9142
	CsiR	O-Acetyl-Serine	0.90882
5	ModE	Guanine	0.88067
	ModE	Inosine	0.81769
	ModE	Pyridoxamine	0.84256
	ModE	Oxidized glutathione	0.76583
	ModE	Dihydroneopterin	0.82286
5	RutR	Guanine	0.80533
	RutR	N2-Succinyl-glutamate	0.76125
	RutR	UDP	0.78076
	RutR	cAMP	0.79003
	RutR	ADP	0.75484
5	TrpR	Glutamine	0.82183
	TrpR	Glutamic acid	0.78008
	TrpR	Tryptophan	0.9353
	TrpR	Tyrosine	0.85498
	TrpR	ATP	0.79873
6	Cbl	Succinate	0.8783
	Cbl	Riboflavin	0.90891
	Cbl	2,3-dihydroxybenzoylserine	0.79024
	Cbl	ADP	0.79486
	Cbl	ATP	0.78399
	Cbl	Protoheme	0.80175
6	IHF	Glutamic acid	0.75841
	IHF	gamma-Glutamyl-cysteine	0.75236
	IHF	Citrate	0.76451
	IHF	NADPH	0.82828
	IHF	Succinyl-CoA	0.77805
	IHF	Propionyl-CoA	0.79326
7	Fur	Aspartic acid	0.75233
	Fur	Orotate	0.76125
	Fur	Erythrose 4-P	0.80194
	Fur	Asparagine	0.76786
	Fur	Pyridoxamine	0.79951
	Fur	IMP	0.78858
	Fur	Adenylosuccinic acid	0.85896
7	HipB	Isopentenyl diphosphate / Dimethylallyl diphosphate	0.88514
	HipB	gamma-Glutamyl-cysteine	0.93903
	HipB	Dihydropteroate	0.84831
	HipB	NAD	0.77841
	HipB	AMP	0.82564
	HipB	ATP	0.88867
	HipB	Coenzyme A	0.88628
7	PuuR	Glutamine	0.88563
	PuuR	Glutamic acid	0.93196
	PuuR	Arginine	0.79851
	PuuR	N-Acetyl-Glutamic acid	0.81689
	PuuR	5-Methylthioadenosine	0.86704
	PuuR	GABA	0.7678
	PuuR	N-Acetyl-Ornithine	0.78305
8	CysB	Glycolaldehyde	0.89222
	CysB	a-Ketoglutaric acid	0.92178
	CysB	gamma-Glutamyl-cysteine	0.92787
	CysB	Reduced glutathione	0.77804
	CysB	NADPH	0.88078
	CysB	O-Acetyl-Serine	0.96304
	CysB	Pyridoxamine 5-Phosphate	0.85924
	CysB	Dihydroneopterin	0.92266
8	HypT	Aspartic acid	0.90331
	HypT	Lysine	0.96381
	HypT	Methionine	0.77263
	HypT	Diaminopimelic acid	0.87584
	HypT	ATP	0.7839
	HypT	O-Succinyl-homoserine	0.79701
	HypT	S-Adenosyl-homocysteine	0.75676
	HypT	S-Adenosylmethionine	0.92348
8	McbR	Deoxyribose-P	0.78537
	McbR	Adenine	0.92487
	McbR	Guanine	0.79673
	McbR	Hypoxanthine	0.81329
	McbR	UDP	0.80461
	McbR	Cytidine	0.87739
	McbR	cAMP	0.78783
	McbR	Inosine diphosphate	0.89201
9	GadE-RcsB	Orotate	0.77556
	GadE-RcsB	Dihydroorotate	0.81314
	GadE-RcsB	N-Carbamoyl-aspartate	0.84107
	GadE-RcsB	Pentose-P	0.80337
	GadE-RcsB	5-Amino-1-(5-phospho-D-ribosyl)imidazole	0.75183
	GadE-RcsB	Riboflavin	0.77752
	GadE-RcsB	UMP	0.77092
	GadE-RcsB	GTP	0.78125
	GadE-RcsB	Adenylosuccinic acid	0.79842
9	IlvY	(2R,3R)-2,3-Dihydroxy-3-methylpentanoate	0.81731
	IlvY	Reduced glutathione	0.89616
	IlvY	Riboflavin	0.89446
	IlvY	2-Isopropylmalic acid	0.87711
	IlvY	NADP	0.84528
	IlvY	Oxidized glutathione	0.83407
	IlvY	Coenzyme A	0.89758
	IlvY	3-Carboxy-4-methyl-2-oxopentanoate	0.80122
	IlvY	Pyridoxamine 5-Phosphate	0.7764
10	CueR	Glycolaldehyde	0.85746
	CueR	D-Pantothenic acid	0.84402
	CueR	Riboflavin	0.7805
	CueR	NADH	0.82936
	CueR	NADP	0.8002
	CueR	ADP	0.84928
	CueR	GTP	0.80153
	CueR	Coenzyme A	0.7626
	CueR	Pyridoxamine 5-Phosphate	0.81462
	CueR	Dihydroneopterin	0.75994
10	Fis	Malate	0.77603
	Fis	N-Acetyl-Glutamic acid	0.75884
	Fis	gamma-Glutamyl-cysteine	0.8455
	Fis	5-Amino-1-(5-phospho-D-ribosyl)imidazole	0.76967
	Fis	Fructose-1,6-Bisphosphate	0.78869
	Fis	Succinyl-CoA	0.75822
	Fis	Citrulline	0.75876
	Fis	UTP	0.79527
	Fis	GTP	0.76795
	Fis	N-Acetyl-Ornithine	0.77705
10	NrdR	Deoxyribose-P	0.87483
	NrdR	Guanine	0.86491
	NrdR	Hypoxanthine	0.79999
	NrdR	UDP	0.875
	NrdR	Cytidine	0.78433
	NrdR	cAMP	0.89789
	NrdR	ADP	0.85041
	NrdR	ATP	0.88036
	NrdR	GTP	0.88604
	NrdR	Inosine diphosphate	0.8503
11	GadE	Glycolaldehyde	0.87124
	GadE	a-Ketoglutaric acid	0.84818
	GadE	UDP-N-acetyl-D-Glucosamine	0.98609
	GadE	Glutamine	0.83205
	GadE	D-Alanyl-Alanine	0.86802
	GadE	Pyridoxamine	0.82338
	GadE	Xanthosine 5-P	0.81141
	GadE	NADPH	0.89871
	GadE	UTP	0.97045
	GadE	Pyridoxamine 5-Phosphate	0.77696
	GadE	Dihydroneopterin	0.8595
12	FadR	Glycolaldehyde	0.95314
	FadR	Pentose-P	0.7757
	FadR	Udp-Glucose	0.86344
	FadR	UDP-N-acetyl-D-Glucosamine	0.96947
	FadR	Pyridoxamine	0.78345
	FadR	D-Pantothenic acid	0.77091
	FadR	NADH	0.76166
	FadR	NADPH	0.88291
	FadR	Acetyl-CoA	0.76816
	FadR	AMP	0.82089
	FadR	Pyridoxamine 5-Phosphate	0.84908
	FadR	Dihydroneopterin	0.88135
13	MetR	Glycolaldehyde	0.84038
	MetR	Alanine	0.76139
	MetR	Lysine	0.88752
	MetR	Diaminopimelic acid	0.92569
	MetR	D-Pantothenic acid	0.88586
	MetR	Riboflavin	0.93582
	MetR	NADH	0.83679
	MetR	NADP	0.82603
	MetR	Coenzyme A	0.90462
	MetR	3-Phosphoserine	0.89309
	MetR	O-Succinyl-homoserine	0.93464
	MetR	Pyridoxamine 5-Phosphate	0.91628
	MetR	S-Adenosyl-homocysteine	0.80921
14	Lrp	Glycolaldehyde	0.89518
	Lrp	a-Ketoglutaric acid	0.96127
	Lrp	Leucine/Isoleucine	0.92163
	Lrp	Glutamine	0.93928
	Lrp	Glutamic acid	0.80225
	Lrp	Phenylalanine	0.90499
	Lrp	N2-Succinyl-glutamate	0.77651
	Lrp	gamma-Glutamyl-cysteine	0.78965
	Lrp	Xanthosine	0.94419
	Lrp	dCMP	0.92564
	Lrp	NADPH	0.94533
	Lrp	Valine	0.94649
	Lrp	Pyridoxamine 5-Phosphate	0.85452
	Lrp	Dihydroneopterin	0.91034
14	MetJ	Aspartic acid	0.90505
	MetJ	Isopentenyl diphosphate / Dimethylallyl diphosphate	0.75376
	MetJ	Lysine	0.98329
	MetJ	Methionine	0.81602
	MetJ	Diaminopimelic acid	0.92139
	MetJ	gamma-Glutamyl-cysteine	0.83218
	MetJ	Flavin adenine dinucleotide	0.85209
	MetJ	Succinyl-CoA	0.76521
	MetJ	ATP	0.81293
	MetJ	Coenzyme A	0.82797
	MetJ	O-Succinyl-homoserine	0.85524
	MetJ	S-Adenosyl-homocysteine	0.77282
	MetJ	S-Adenosylmethionine	0.95877
	MetJ	5-Methyltetrahydrofolic acid	0.77997
14	NadR	Glycolaldehyde	0.79492
	NadR	Isopentenyl diphosphate / Dimethylallyl diphosphate	0.88025
	NadR	D-Pantothenic acid	0.82451
	NadR	gamma-Glutamyl-cysteine	0.92237
	NadR	Dihydropteroate	0.86605
	NadR	Riboflavin	0.86608
	NadR	Fumarate	0.81613
	NadR	Dihydroxyacetone-P	0.8253
	NadR	NADH	0.78995
	NadR	NADPH	0.77181
	NadR	ADP	0.81946
	NadR	ATP	0.93927
	NadR	Coenzyme A	0.90233
	NadR	Pyridoxamine 5-Phosphate	0.88038
17	IscR	(2R,3R)-2,3-Dihydroxy-3-methylpentanoate	0.76298
	IscR	Deoxyribose-P	0.88905
	IscR	Isopentenyl diphosphate / Dimethylallyl diphosphate	0.79749
	IscR	Alanine	0.75653
	IscR	Leucine/Isoleucine	0.75115
	IscR	Hypoxanthine	0.80073
	IscR	Dihydropteroate	0.78423
	IscR	Riboflavin	0.85495
	IscR	2-Isopropylmalic acid	0.86489
	IscR	2,3-dihydroxybenzoylserine	0.85651
	IscR	UDP	0.82629
	IscR	ADP	0.80685
	IscR	ATP	0.84085
	IscR	Coenzyme A	0.85595
	IscR	3-Carboxy-4-methyl-2-oxopentanoate	0.80477
	IscR	Pyridoxamine 5-Phosphate	0.78547
	IscR	Inosine diphosphate	0.80355
19	ArgR	Aspartic acid	0.79337
	ArgR	Ornithine	0.82067
	ArgR	Glutamine	0.92704
	ArgR	Lysine	0.95247
	ArgR	Glutamic acid	0.89478
	ArgR	Histidine	0.88817
	ArgR	Arginine	0.86433
	ArgR	Diaminopimelic acid	0.94586
	ArgR	N-Acetyl-Glutamic acid	0.91503
	ArgR	5-Methylthioadenosine	0.91863
	ArgR	NADPH	0.75464
	ArgR	Acetyl-CoA	0.90334
	ArgR	Succinyl-CoA	0.87324
	ArgR	Citrulline	0.78421
	ArgR	Argininosuccinic acid	0.7796
	ArgR	AMP	0.82545
	ArgR	ATP	0.90993
	ArgR	Coenzyme A	0.78596
	ArgR	N-Acetyl-Ornithine	0.85271
19	DnaA	Glycolaldehyde	0.8427
	DnaA	Orotate	0.88785
	DnaA	Dihydroorotate	0.90156
	DnaA	N-Carbamoyl-aspartate	0.92509
	DnaA	Deoxyribose-P	0.93315
	DnaA	Hypoxanthine	0.76128
	DnaA	5-Amino-1-(5-phospho-D-ribosyl)imidazole	0.91941
	DnaA	Xanthosine 5-P	0.84438
	DnaA	UDP	0.90458
	DnaA	NADH	0.8414
	DnaA	UMP	0.89869
	DnaA	cAMP	0.83858
	DnaA	AMP	0.75469
	DnaA	ADP	0.87527
	DnaA	ATP	0.88845
	DnaA	GTP	0.92484
	DnaA	Inosine diphosphate	0.8138
	DnaA	5-Methyltetrahydrofolic acid	0.86801
	DnaA	Adenylosuccinic acid	0.90906
22	H-NS	Glycolaldehyde	0.89325
	H-NS	a-Ketoglutaric acid	0.95009
	H-NS	Udp-Glucose	0.84751
	H-NS	Leucine/Isoleucine	0.91345
	H-NS	Glutamine	0.907
	H-NS	Glutamic acid	0.90956
	H-NS	Pyridoxamine	0.77255
	H-NS	N2-Succinyl-glutamate	0.91739
	H-NS	gamma-Glutamyl-cysteine	0.81565
	H-NS	Xanthosine	0.93239
	H-NS	Reduced glutathione	0.8201
	H-NS	dCMP	0.95871
	H-NS	NADP	0.80384
	H-NS	NADPH	0.92036
	H-NS	Valine	0.93314
	H-NS	CMP	0.78316
	H-NS	CTP	0.90335
	H-NS	UTP	0.8425
	H-NS	O-Acetyl-Serine	0.92864
	H-NS	N-Acetyl-Ornithine	0.75607
	H-NS	Pyridoxamine 5-Phosphate	0.79845
	H-NS	Dihydroneopterin	0.92855
23	OxyR	Glycolaldehyde	0.7804
	OxyR	Deoxyribose-P	0.94197
	OxyR	Isopentenyl diphosphate / Dimethylallyl diphosphate	0.92617
	OxyR	Homoserine	0.92796
	OxyR	Adenosine	0.7902
	OxyR	Hypoxanthine	0.81883
	OxyR	D-Pantothenic acid	0.81859
	OxyR	gamma-Glutamyl-cysteine	0.95274
	OxyR	Dihydropteroate	0.90262
	OxyR	Riboflavin	0.83621
	OxyR	UDP	0.81081
	OxyR	NADH	0.80218
	OxyR	NADPH	0.84478
	OxyR	CMP	0.78773
	OxyR	ADP	0.80192
	OxyR	ATP	0.95179
	OxyR	Coenzyme A	0.81931
	OxyR	O-Acetyl-Serine	0.81235
	OxyR	O-Succinyl-homoserine	0.95529
	OxyR	Pyridoxamine 5-Phosphate	0.90009
	OxyR	S-Adenosyl-homocysteine	0.94705
	OxyR	S-Adenosylmethionine	0.87538
	OxyR	Inosine diphosphate	0.82718
28	PdhR	Glycolaldehyde	0.76639
	PdhR	Malate	0.93093
	PdhR	a-Ketoglutaric acid	0.77222
	PdhR	Pentose-P	0.90485
	PdhR	Isopentenyl diphosphate / Dimethylallyl diphosphate	0.93878
	PdhR	Udp-Glucose	0.96978
	PdhR	UDP-N-acetyl-D-Glucosamine	0.96736
	PdhR	D-Pantothenic acid	0.80242
	PdhR	gamma-Glutamyl-cysteine	0.9576
	PdhR	Dihydropteroate	0.9274
	PdhR	Riboflavin	0.82526
	PdhR	Fumarate	0.83245
	PdhR	Phosphoenolpyruvate	0.79818
	PdhR	Dihydroxyacetone-P	0.83315
	PdhR	Glycerol 3-Phosphate	0.90111
	PdhR	Citrate	0.8433
	PdhR	Fructose-1,6-Bisphosphate	0.92635
	PdhR	UDP	0.75811
	PdhR	NADH	0.75154
	PdhR	NADPH	0.83208
	PdhR	Acetyl-CoA	0.95007
	PdhR	Succinyl-CoA	0.91733
	PdhR	UMP	0.79185
	PdhR	ADP	0.79827
	PdhR	ATP	0.92666
	PdhR	Coenzyme A	0.84178
	PdhR	Pyridoxamine 5-Phosphate	0.89887
	PdhR	5-Methyltetrahydrofolic acid	0.91087
31	NsrR	Glycolaldehyde	0.80691
	NsrR	a-Ketoglutaric acid	0.812
	NsrR	Deoxyribose-P	0.89314
	NsrR	Pentose-P	0.97196
	NsrR	Isopentenyl diphosphate / Dimethylallyl diphosphate	0.86366
	NsrR	Udp-Glucose	0.91446
	NsrR	UDP-N-acetyl-D-Glucosamine	0.94091
	NsrR	Glutamic acid	0.87886
	NsrR	Adenosine	0.75944
	NsrR	Hypoxanthine	0.80747
	NsrR	D-Pantothenic acid	0.84664
	NsrR	gamma-Glutamyl-cysteine	0.89391
	NsrR	Dihydropteroate	0.8515
	NsrR	Riboflavin	0.86809
	NsrR	Phosphoenolpyruvate	0.82584
	NsrR	Dihydroxyacetone-P	0.88241
	NsrR	Glycerol 3-Phosphate	0.90853
	NsrR	Fructose-1,6-Bisphosphate	0.92314
	NsrR	UDP	0.80989
	NsrR	NADH	0.80805
	NsrR	NADPH	0.79112
	NsrR	Acetyl-CoA	0.93814
	NsrR	CMP	0.78244
	NsrR	UMP	0.80106
	NsrR	AMP	0.87898
	NsrR	ADP	0.80921
	NsrR	ATP	0.89628
	NsrR	Coenzyme A	0.81343
	NsrR	O-Acetyl-Serine	0.823
	NsrR	Pyridoxamine 5-Phosphate	0.89657
	NsrR	Inosine diphosphate	0.8203
41	CRP	Glycolaldehyde	0.82141
	CRP	Malate	0.86553
	CRP	a-Ketoglutaric acid	0.84275
	CRP	(2R,3R)-2,3-Dihydroxy-3-methylpentanoate	0.91392
	CRP	N-Carbamoyl-aspartate	0.85202
	CRP	Pentose-P	0.8704
	CRP	Seduheptulose 7-P	0.81932
	CRP	UDP-N-acetyl-D-Glucosamine	0.85748
	CRP	Asparagine	0.88375
	CRP	Guanine	0.90152
	CRP	Pyridoxamine	0.79762
	CRP	N-Acetyl-Glutamic acid	0.84493
	CRP	D-Pantothenic acid	0.77808
	CRP	N2-Succinyl-glutamate	0.87217
	CRP	5-Amino-1-(5-phospho-D-ribosyl)imidazole	0.87423
	CRP	Xanthosine 5-P	0.81618
	CRP	Riboflavin	0.82588
	CRP	Fumarate	0.87542
	CRP	Phosphoenolpyruvate	0.82832
	CRP	Dihydroxyacetone-P	0.82014
	CRP	2-Isopropylmalic acid	0.76631
	CRP	4-Hydroxyphenylpyruvate	0.84539
	CRP	Citrate	0.80776
	CRP	Fructose-1,6-Bisphosphate	0.86789
	CRP	UDP	0.78573
	CRP	NADH	0.81978
	CRP	Acetyl-CoA	0.8151
	CRP	Succinyl-CoA	0.78172
	CRP	Citrulline	0.86687
	CRP	Argininosuccinic acid	0.86705
	CRP	cAMP	0.81829
	CRP	GTP	0.83533
	CRP	Oxidized glutathione	0.78991
	CRP	O-Acetyl-Serine	0.80861
	CRP	N-Acetyl-Ornithine	0.86789
	CRP	3-Carboxy-4-methyl-2-oxopentanoate	0.86206
	CRP	3-Phosphoserine	0.86002
	CRP	Pyridoxamine 5-Phosphate	0.80301
	CRP	Dihydroneopterin	0.872
	CRP	Inosine diphosphate	0.76087
	CRP	Adenylosuccinic acid	0.83941
41	PurR	Glycolaldehyde	0.83623
	PurR	Dihydroorotate	0.79214
	PurR	N-Carbamoyl-aspartate	0.95679
	PurR	Deoxyribose-P	0.87349
	PurR	Isopentenyl diphosphate / Dimethylallyl diphosphate	0.84983
	PurR	Proline	0.75873
	PurR	Glutamine	0.78731
	PurR	Lysine	0.88811
	PurR	Glutamic acid	0.8597
	PurR	Diaminopimelic acid	0.97363
	PurR	Adenosine	0.7522
	PurR	Hypoxanthine	0.82491
	PurR	N-Acetyl-Glutamic acid	0.96042
	PurR	D-Pantothenic acid	0.82897
	PurR	N2-Succinyl-glutamate	0.76893
	PurR	gamma-Glutamyl-cysteine	0.876
	PurR	5-Amino-1-(5-phospho-D-ribosyl)imidazole	0.94833
	PurR	Dihydropteroate	0.83348
	PurR	Xanthosine 5-P	0.85524
	PurR	Riboflavin	0.89405
	PurR	Fumarate	0.89612
	PurR	UDP	0.81645
	PurR	NADH	0.83791
	PurR	NADPH	0.83387
	PurR	Citrulline	0.91743
	PurR	Argininosuccinic acid	0.92312
	PurR	CMP	0.79214
	PurR	UMP	0.8065
	PurR	AMP	0.82247
	PurR	ADP	0.80815
	PurR	CTP	0.87683
	PurR	UTP	0.80864
	PurR	ATP	0.92422
	PurR	GTP	0.97139
	PurR	Coenzyme A	0.79958
	PurR	N-Acetyl-Ornithine	0.96429
	PurR	3-Phosphoserine	0.96382
	PurR	Pyridoxamine 5-Phosphate	0.93494
	PurR	Inosine diphosphate	0.82586
	PurR	5-Methyltetrahydrofolic acid	0.79275
	PurR	Adenylosuccinic acid	0.80146
