# Supplementary material for: Systematic identification of metabolites controlling gene expression in E. coli
Source: Nat Commun. 2019 Oct 2;10:4463. doi: 10.1038/s41467-019-12474-1 (PMC6775132; doi:10.1038/s41467-019-12474-1)
Supplement: Supplementary file 12 — Supplementary Data 9 [file 41467_2019_12474_MOESM12_ESM.xlsx]

## Sheet: Supplementary Data 9
Gene	Gene expression (log10(TPM))
	Timepoints and process time (h)
	t0	t1	t2	t3	t4	t5	t6	t7	t8	t9	t10	t11	t12	t13	t14	t15	t16	t17	t18	t19	t20	t21	t22	t23	t24	t25	t26	t27	t28
	5.65	6.06667	6.15	6.38333	6.48333	6.73333	6.98333	7.23333	7.48333	7.73333	7.98333	8.48333	8.98333	9.48333	9.98333	10.9833	11.9833	13.9833	15.9833	17.9833	18.1833	18.2833	18.4167	18.5833	18.8333	19.0833	19.3333	19.5833	20.5833
thrA	3.02463	2.33533	1.30805	1.03025	1.00511	0.86835	0.922604	0.759612	0.694968	0.646636	0.558449	0.540977	0.631939	0.535343	0.615084	0.705813	0.726158	0.689288	0.609924	0.639218	2.64607	2.80602	2.43682	2.88696	3.29561	3.23165	3.19029	3.29174	3.17119
thrB	3.0467	2.71896	2.3353	2.40157	2.37948	2.43109	2.4487	2.36209	2.35291	2.31126	2.31337	2.26189	2.18351	2.11376	2.145	2.08848	2.07178	1.93994	1.91246	1.92458	2.56698	2.8663	2.52738	2.89798	3.23123	3.18416	3.14386	3.22343	3.1949
thrC	3.03177	2.63357	2.3804	2.44653	2.47178	2.45102	2.41061	2.29392	2.29695	2.25301	2.2329	2.26261	2.10335	2.01938	2.11355	1.99128	2.02132	1.88873	1.89461	1.96317	2.42517	2.8202	2.51511	2.84089	3.17882	3.11985	3.1069	3.1605	3.14325
dnaK	2.87253	3.32896	3.40751	2.9178	2.61928	2.64851	2.77765	2.89005	3.00397	3.09653	3.17448	3.31633	3.23672	3.16665	3.34695	3.23696	3.22069	3.38845	3.14311	3.16342	2.31449	2.19342	2.34536	2.4587	3.03234	3.10702	3.10166	3.00358	3.10796
dnaJ	2.14102	2.26216	2.47432	2.02028	1.75159	1.73234	1.82444	1.83243	1.89798	1.92157	2.0332	2.09745	2.06261	2.00926	2.22886	2.02581	2.0433	2.06478	1.97255	1.95592	1.61023	1.5364	1.67624	1.90705	2.27199	2.27486	2.19013	2.04709	2.16346
nhaA	1.83466	2.0433	2.26001	2.53303	2.56756	2.66927	2.79546	2.72833	2.71055	2.72841	2.63536	2.50878	2.50665	2.42524	2.5289	2.45609	2.48523	2.51271	2.51156	2.34009	1.78756	1.63676	1.87916	1.93266	1.95678	1.88356	1.7669	1.74211	1.91918
nhaR	1.6294	1.48588	1.59955	1.77973	1.79332	1.83818	1.85878	1.76217	1.79135	1.76495	1.68439	1.62526	1.56994	1.47548	1.56461	1.45087	1.44665	1.39075	1.36547	1.23582	1.42084	1.24329	1.39389	1.56879	1.4983	1.52399	1.37678	1.41709	1.52671
ribF	2.4297	1.94964	1.69512	1.74694	1.62233	1.60046	1.60305	1.59689	1.64541	1.62273	1.62834	1.70939	1.68712	1.64858	1.73059	1.69835	1.76887	1.77183	1.70016	1.71108	2.43584	2.3976	2.50945	2.49622	2.50731	2.54742	2.54135	2.46859	2.37585
ileS	2.75564	2.5109	2.19076	1.88139	1.78122	1.69628	1.6454	1.60503	1.65794	1.67735	1.67261	1.80481	1.6807	1.61939	1.84268	1.74479	1.81181	1.87249	1.77291	1.95078	2.75782	2.82449	2.85722	2.77312	2.86376	2.90802	2.86009	2.80035	2.74377
lspA	2.53573	2.40148	1.91494	1.73464	1.59466	1.61219	1.58056	1.51449	1.54995	1.56448	1.55508	1.63692	1.55683	1.58728	1.73191	1.72598	1.84827	2.01717	1.98015	2.02147	2.57804	2.64388	2.6106	2.57947	2.71063	2.73721	2.69419	2.61176	2.60648
fkpB	2.34098	2.08453	1.62566	1.50626	1.48866	1.33249	1.226	1.19702	1.21366	1.27686	1.27536	1.32408	1.23521	1.18703	1.32449	1.36554	1.43977	1.60546	1.49769	1.62735	2.56633	2.61798	2.50829	2.46066	2.54296	2.49272	2.45512	2.35964	2.28263
ispH	2.27739	1.87209	1.45982	1.35013	1.32902	1.19353	1.26613	1.14358	1.20237	1.10895	1.26995	1.3214	1.25503	1.20853	1.38884	1.38441	1.47665	1.5132	1.47803	1.50936	2.57365	2.52379	2.324	2.43335	2.44294	2.34615	2.19882	2.18141	2.11923
dapB	2.34492	1.95539	1.36683	1.47532	1.50276	1.38072	1.43057	1.32774	1.29092	1.33176	1.2973	1.22098	1.25276	1.11405	1.25665	1.16236	1.25776	1.27237	1.30377	1.12317	2.77346	3.14067	1.8637	2.25408	2.46279	2.49026	2.41081	2.43419	2.57258
carA	2.62439	1.20952	0.212882	0.0367604	-0.324711	-0.158299	-0.199895	-0.258778	-0.499382	-0.978335	-0.307088	-0.265129	-0.544106	-0.207493	-0.114401	-0.183804	-0.286292	-0.417678	-0.17543	-0.398854	2.20924	2.47927	1.4254	1.98322	2.28008	3.07036	3.2422	3.01855	2.5543
carB	2.70092	2.67014	0.765755	0.723925	0.670473	0.579727	0.453328	0.368374	0.389179	0.349053	0.255625	0.24241	0.209389	0.143056	0.330875	0.27148	0.267508	0.32846	0.273392	0.368185	2.30674	2.58152	1.2894	1.56311	2.55707	3.2842	3.42071	3.20434	2.79794
caiF	1.20594	1.47037	1.61292	1.64932	1.71574	1.75261	1.79585	1.81342	1.83649	1.82157	1.91606	1.88685	2.02416	2.01101	2.00139	1.96344	1.85623	1.73268	1.73347	1.56892	0.906383	0.54673	0.17731	0.0372158	0.770118	1.46788	1.7112	1.5291	1.18847
caiE	0.259478	0.57398	0.514969	0.487152	0.448614	0.499738	0.499003	0.405118	0.452249	0.404236	0.600818	0.545596	0.473727	0.277534	0.453716	0.432287	0.332345	0.388809	0.313028	0.145151	0.105659	-0.629801	0.176625	-0.0117377	0.210875	0.431395	0.500559	0.40872	0.289365
caiD	0.315574	0.273194	0.388528	0.67208	0.651735	0.407515	0.358779	0.0720053	0.074883	0.202946	0.0847947	-0.1803	0.0750673	-0.285633	0.000149078	0.224131	-0.160343	-0.644294	-0.268959	-0.330866	0.0763592	-0.101897	-0.0908174	0.00585899	0.355885	0.153687	0.055923	0.172086	0.0365103
caiC	0.910709	0.621117	0.81892	0.858811	0.812684	0.757701	0.875483	0.830706	0.842019	0.858755	0.908671	0.930889	0.958738	1.00097	1.08966	1.08083	1.031	0.912641	0.780043	0.839231	0.680667	0.643735	0.847941	0.70263	0.738305	0.677626	0.774571	0.716111	0.828779
caiB	0.871955	0.518657	0.774247	0.84288	0.786296	0.808244	0.817768	0.75381	0.92747	0.849168	0.937295	1.06094	1.09472	1.00126	1.17876	1.12582	1.09109	1.07428	0.981262	1.02298	0.92826	0.767817	0.951517	0.906064	0.685186	0.850462	0.860081	0.796473	0.73854
caiA	1.08518	0.928315	0.900446	1.01258	1.01999	1.02502	1.15053	1.15739	1.19852	1.29475	1.34575	1.37092	1.45549	1.52255	1.54237	1.46926	1.51438	1.39463	1.37689	1.32441	1.04415	0.95064	0.999502	1.07969	1.05245	1.01373	0.963612	1.04689	1.01701
caiT	-0.260731	-0.329911	-0.3264	-0.2917	-0.181704	-0.456383	-0.277799	-0.331159	-0.331134	-0.276436	-0.328878	-0.454769	-0.664199	-0.695562	-0.463093	-0.604927	-0.701836	-0.448208	-0.919357	-1.21792	-0.134112	-0.138859	-0.201676	-0.0272534	-0.00165535	-0.479206	-0.192689	-0.138909	-0.0918426
fixA	-0.0831231	0.493509	0.329101	0.479421	0.42054	0.450185	0.35504	0.353669	-0.0672052	0.16351	0.00915233	-0.564579	-1.11652	-0.879325	-0.451694	0	-0.632178	-0.399192	-0.394106	-0.623528	-0.217032	-0.58262	-0.389384	-0.338289	-0.14763	-0.0278687	-0.196912	-0.0490094	-0.129576
fixB	0.226256	0.655721	0.509398	0.55524	0.472633	0.276821	0.364477	0.24171	0.258423	0.0700552	-0.134368	-0.115088	-0.446743	-0.489201	-0.53869	-0.301655	-0.58279	-0.762531	-0.365113	-0.108465	0.0395901	-0.0265384	-0.118945	0.00280862	0.242495	-0.0374764	0.00669126	0.116025	-0.00534197
fixC	0.28881	0.715249	0.427896	0.496282	0.599918	0.440208	0.365279	0.247721	0.189682	0.149127	0.0110805	0.0353277	-0.193183	0.102271	-0.0527493	-0.0569714	-0.218594	-0.0802984	-0.122646	-0.545022	-0.00721759	0.0552837	0.2669	0.127392	0.30654	0.257373	0.283289	0.0882371	0.174537
fixX	-0.217402	0.0900794	-0.0567783	-0.386491	0.2044	0	0.136808	-0.081768	-0.255606	-0.193438	-0.233954	-0.766108	-0.756424	0	0	-0.485967	0	-0.171967	-0.637337	-0.496896	-0.215339	0.0933731	-0.563782	-0.591268	-0.322028	-0.235307	-0.15119	-0.0210524	-0.619964
yaaU	0.0129785	-0.182481	-0.25744	-0.578701	-0.546804	0.0216036	-0.229991	-0.37436	-0.334673	-0.102019	-0.551225	-0.4708	-0.483352	-1.11678	-0.379597	-1.15108	-0.573262	-0.158371	-0.203573	-0.559948	-0.0478298	-0.215741	0.162326	-0.0150384	0.158988	-0.133865	-0.054297	-0.174621	-0.0982936
folA	1.80391	2.07057	2.37419	2.42395	2.42706	2.39138	2.40876	2.38765	2.39473	2.36641	2.44698	2.38849	2.36719	2.2973	2.29558	2.19091	2.1925	2.09556	2.06096	1.98883	2.21777	2.03026	1.76623	1.7635	1.64646	1.65465	1.67035	1.64948	1.70916
apaH	1.89976	1.61858	1.77152	1.92844	1.91542	1.8983	1.93097	1.8582	1.86823	1.7848	1.79301	1.72566	1.7248	1.62098	1.73919	1.69888	1.73709	1.70751	1.67847	1.65992	1.91422	1.91687	1.75484	1.93957	1.90173	1.90292	1.75266	1.69709	1.81069
apaG	2.2297	1.96927	2.06011	2.2298	2.23059	2.25491	2.29854	2.24622	2.26279	2.22124	2.18663	2.09905	2.03667	1.97801	2.00274	2.03142	2.01985	2.10656	2.13388	2.13628	2.09066	2.17068	2.16079	2.2222	2.3026	2.26065	2.14785	2.13256	2.15666
rsmA	2.40004	1.86651	1.92395	2.05756	2.04827	2.12236	2.1317	2.15217	2.13304	2.14001	2.10812	2.07612	1.96806	1.91893	1.99542	1.94392	2.03144	2.09707	2.08382	2.14419	2.32097	2.37458	2.27213	2.37827	2.43415	2.46904	2.3888	2.27624	2.25032
pdxA	2.22402	1.46159	1.61684	1.43039	1.55107	1.62601	1.67008	1.59033	1.61623	1.53226	1.56353	1.55254	1.39738	1.32806	1.50262	1.25195	1.31965	1.33102	1.1794	1.00825	1.99969	2.08213	1.83018	2.1926	2.14173	2.195	2.07556	1.94847	2.01225
surA	2.6847	2.43795	2.55461	2.47411	2.49422	2.68985	2.68282	2.69831	2.73414	2.72238	2.79338	2.83636	2.66861	2.60342	2.67741	2.51667	2.51788	2.45444	2.35507	2.36023	2.45782	2.53206	2.35578	2.65674	2.73646	2.67724	2.62427	2.57658	2.60062
lptD	2.57968	2.37152	2.56074	2.60399	2.62133	2.71612	2.7945	2.77351	2.83065	2.81686	2.85916	2.85354	2.78075	2.70504	2.76769	2.62731	2.62874	2.59226	2.51256	2.47377	2.41395	2.40264	2.50576	2.54679	2.58826	2.56794	2.50256	2.4719	2.43912
rluA	1.73243	1.84166	1.89914	1.98154	1.91977	1.98727	2.00885	1.91761	1.89664	1.90073	1.88337	1.90714	1.83377	1.84043	1.98432	1.96142	2.04087	2.13659	2.03913	2.07997	1.94548	2.0497	1.9609	1.8763	1.80069	1.67807	1.71681	1.71292	1.74571
rapA	1.87783	1.72473	1.92714	1.91552	1.8921	1.88305	1.92252	1.81602	1.80477	1.77367	1.72912	1.79448	1.73947	1.67526	1.88879	1.83877	1.91161	2.01052	1.82948	1.93902	2.20216	2.19208	2.19055	2.03925	1.93351	1.82323	1.79309	1.83747	1.77316
polB	1.34571	1.19145	1.37693	1.4483	1.5319	1.54743	1.58827	1.42106	1.36673	1.26137	1.19191	1.10988	0.984898	0.834949	1.04692	0.967477	0.981845	1.08009	1.02958	0.962127	1.32865	1.27385	1.34558	1.42397	1.49752	1.52948	1.44745	1.36249	1.35754
araD	-0.0490335	-0.293137	0.108565	0.289344	0.25913	0.425514	0.236096	0.138373	0.331591	-0.00325213	0.342529	0.0276752	0.0318404	0.119362	-0.073968	0.172209	0.167773	0.281449	0.121515	0.295978	-0.270967	-0.170198	-0.524769	0.0187322	-0.00627464	-0.234538	-0.0518021	-0.00721428	0.0598057
araC	1.54037	2.75209	2.84484	2.74305	2.71297	2.69974	2.66107	2.52707	2.52827	2.50154	2.41847	2.38921	2.35401	2.29572	2.356	2.27148	2.24504	2.11151	2.07594	2.02283	1.12327	1.03225	1.22202	1.12649	1.40556	1.51958	1.69102	1.74944	1.63783
yabI	1.60565	2.16106	2.29276	2.09108	2.05011	2.12289	2.19921	2.05989	2.05834	2.04164	2.02371	1.89671	1.98411	1.93832	2.04647	2.03915	2.0751	2.07962	2.12474	1.9062	1.3365	1.21018	1.38395	1.53221	1.62477	1.60025	1.42866	1.39524	1.41108
thiQ	1.03174	0.944187	1.09396	0.810852	0.530682	0.769418	0.790137	0.823295	0.75491	0.732239	0.821383	0.942426	0.824192	0.806705	1.0366	1.08799	1.08785	1.0741	1.04373	1.13086	0.918088	0.820572	0.848103	0.9655	0.916137	0.890408	0.834476	0.889038	0.80905
thiP	0.658654	-0.12915	-0.257582	-0.485201	-0.378792	-0.580669	-0.540864	-0.445744	-0.507616	-0.464019	-0.55261	-0.374765	-0.776859	-0.722245	-0.844454	-0.756548	-0.475098	-0.715792	-0.572408	-0.341509	0.571645	0.382321	0.421344	0.481156	0.510053	0.491816	0.495619	0.521959	0.437815
sgrR	1.33707	1.27291	1.12172	1.01666	0.940802	0.875333	0.929187	0.840671	0.794591	0.845589	0.801532	0.859408	0.747065	0.651992	0.790278	0.611698	0.681582	0.854408	0.699941	0.65725	1.20958	1.28165	1.37335	1.20779	1.18312	1.18384	1.2344	1.24661	1.35801
sgrS	1.22159	1.12161	1.46286	1.27107	1.47423	1.21552	1.2418	1.02264	0.993035	1.25306	0.992668	0.734049	1.13143	0.952733	0.90857	0.959823	0.919921	0.985102	0.914001	0.60647	1.05356	0.834314	1.25957	1.19878	1.08237	1.30783	1.15931	1.25767	1.22273
setA	1.10393	0.86493	0.76255	0.820359	0.883487	0.65701	0.899655	0.712095	0.734561	0.69954	0.620521	0.456523	0.641066	0.548999	0.678297	0.701253	0.756551	0.832469	0.886522	0.572224	1.25973	1.08146	1.13465	1.3015	1.19296	1.09024	0.986774	1.19326	1.1589
leuD	3.00595	3.28825	3.00047	2.34582	2.30336	2.94393	2.01699	1.79851	1.70818	1.72958	1.63276	1.49179	1.53288	1.55159	1.57698	1.55079	1.58042	1.56501	1.57502	1.38954	3.06537	3.13065	3.06816	3.15331	3.10067	2.84692	2.64302	2.80561	2.94829
leuC	3.02326	3.31774	2.67997	2.21548	2.24165	2.90242	1.80116	1.40496	1.41838	1.36396	1.29563	1.29147	1.16676	1.06269	1.22908	1.03918	1.1508	1.17318	1.03263	1.21918	3.10113	3.25286	3.21966	3.14605	3.13547	2.9476	2.80744	2.87304	2.9656
leuB	3.05843	3.40583	2.30752	2.18424	2.28268	2.77293	1.77693	1.38871	1.39035	1.32695	1.30122	1.30387	1.19799	1.15984	1.27389	1.17824	1.22493	1.21314	1.10597	1.2803	3.12893	3.23458	3.20284	3.1404	3.15103	2.97503	2.85362	2.91115	2.98624
leuA	2.72788	3.17693	1.77279	1.97429	2.11397	2.41261	1.49946	1.08944	1.08125	0.99214	0.903371	0.946014	0.880375	0.815598	0.884874	0.884183	0.921424	0.963797	0.973711	1.09238	2.96169	2.9558	2.86641	2.92563	3.01121	2.82936	2.71926	2.79015	2.70697
leuO	0.877521	0.521377	0.441004	0.827117	0.827359	0.839379	0.951425	0.903607	1.0262	0.982944	1.03303	0.924219	1.06865	1.04513	1.05737	1.11527	1.12421	1.25256	1.25661	0.873555	1.07216	0.695882	0.921244	0.79999	0.593297	0.45985	0.596844	0.774123	0.784491
ilvI	2.47031	2.22968	1.81939	1.51911	1.45122	1.20699	1.18075	0.945315	0.859556	0.761819	0.668784	0.58264	0.553983	0.549091	0.742828	0.700425	0.682456	0.837306	0.776797	0.829511	1.98447	2.00243	2.23216	2.40573	2.47263	2.46503	2.36746	2.41052	2.46622
ilvH	2.46984	2.40006	1.91405	1.55395	1.55021	1.4759	1.34729	1.31258	1.2448	1.15766	1.08971	1.08048	1.19791	1.1731	1.27943	1.24994	1.32021	1.43281	1.51114	1.44372	2.00114	1.99224	2.09053	2.41591	2.45485	2.40771	2.26446	2.36396	2.47594
cra	2.26244	2.33996	2.12248	2.10742	2.10657	2.04888	2.05261	1.98317	2.00481	2.02903	2.06915	2.12677	2.14808	2.18136	2.30208	2.29161	2.35807	2.37678	2.33808	2.30472	2.24862	2.10694	2.25499	2.22203	2.11063	2.0146	1.99411	2.00135	2.13521
mraZ	2.21879	2.25653	2.20693	2.38735	2.41356	2.47558	2.4773	2.3494	2.32346	2.24753	2.23769	2.14175	2.09762	2.06359	2.13693	2.14667	2.15382	2.22756	2.22103	2.18264	2.41483	2.38709	2.30399	2.43501	2.3988	2.33919	2.37748	2.39075	2.34908
rsmH	2.28167	2.29935	2.33954	2.4657	2.53665	2.57506	2.62167	2.53777	2.50315	2.47875	2.41123	2.33733	2.28983	2.21552	2.28928	2.25585	2.29464	2.46986	2.3787	2.27265	2.29517	2.25983	2.32542	2.4013	2.40957	2.3977	2.40077	2.38444	2.40404
ftsL	2.07537	2.12244	2.20258	2.21864	2.27616	2.33715	2.30348	2.1329	2.09528	1.9722	1.99037	1.90328	1.70363	1.64291	1.77074	1.61406	1.60915	1.677	1.61691	1.4782	1.93846	1.87696	2.07646	2.1373	2.08039	2.0337	2.04596	1.98815	2.12929
ftsI	1.98952	1.9175	1.95179	2.02864	2.09955	2.15789	2.2586	2.12159	2.08654	2.02703	1.92707	1.8204	1.78026	1.7313	1.77935	1.72139	1.81058	1.94885	1.76682	1.64366	1.89583	1.87458	2.01958	2.07845	2.09016	2.02891	1.95826	1.97327	2.02264
murE	2.22334	2.1111	2.11941	2.08931	2.14104	2.20771	2.1819	2.03738	1.98149	1.88197	1.78716	1.65847	1.46641	1.34028	1.4939	1.33358	1.34585	1.48973	1.2788	1.19983	2.0724	2.19732	2.31941	2.33035	2.32346	2.29006	2.21406	2.17392	2.26651
murF	2.41455	2.25652	2.20442	2.15004	2.23772	2.29197	2.26434	2.11593	2.06464	1.96035	1.85368	1.69591	1.55465	1.43799	1.57197	1.39409	1.44842	1.58188	1.36074	1.32896	2.19698	2.36778	2.43899	2.47335	2.50163	2.47664	2.35145	2.30843	2.40617
mraY	2.23337	2.01503	1.96593	1.89206	2.02631	2.10609	2.17097	2.05827	1.97024	1.92194	1.81315	1.6288	1.56652	1.4823	1.55486	1.47409	1.47657	1.56469	1.34851	1.14535	2.02071	2.1336	2.07482	2.31995	2.35559	2.25183	2.10602	2.10821	2.22239
murD	2.23608	2.12626	2.11836	2.03996	2.11441	2.1735	2.15356	2.00899	1.97717	1.86515	1.77306	1.64743	1.42501	1.34299	1.55356	1.35215	1.41278	1.50609	1.32105	1.28696	1.9763	2.17822	2.11808	2.33425	2.28962	2.27336	2.12606	2.12039	2.23806
ftsW	2.10542	1.85711	1.84278	1.80059	1.91235	2.0181	2.11134	2.01849	1.96644	1.87935	1.73059	1.50572	1.54368	1.37645	1.51833	1.39939	1.45706	1.57733	1.4149	1.22716	1.75857	1.93727	1.8464	2.1937	2.20446	2.14666	1.9422	1.97246	2.08613
murG	2.13796	1.8815	1.97406	1.87082	1.98018	2.14304	2.14278	2.00423	1.96815	1.82819	1.79566	1.67878	1.53282	1.45628	1.57639	1.36974	1.42196	1.60447	1.43128	1.36529	1.78923	2.03812	1.97305	2.25359	2.25492	2.21939	2.13424	2.08022	2.1769
murC	2.40243	2.05578	2.12036	1.97717	2.06791	2.19344	2.17316	2.04633	1.99755	1.90267	1.81318	1.65401	1.54708	1.48603	1.54614	1.4064	1.48355	1.58221	1.43002	1.32997	1.87512	2.27789	2.27584	2.40807	2.48096	2.45	2.33144	2.29545	2.3692
ddlB	2.3204	2.21612	2.24116	2.09814	2.14404	2.3451	2.32149	2.21987	2.17034	2.11843	2.0251	1.93963	1.81672	1.74331	1.85642	1.75967	1.82179	1.88821	1.77231	1.75411	1.84954	2.23555	2.32446	2.37156	2.41713	2.38363	2.28757	2.24204	2.30899
ftsQ	2.15559	2.26595	2.23822	2.29021	2.3118	2.52558	2.4725	2.34557	2.34717	2.31668	2.26081	2.2722	2.15449	2.03849	2.23184	2.10652	2.20672	2.25369	2.13406	2.19701	1.92849	2.20288	2.29903	2.3165	2.41117	2.34751	2.25514	2.14442	2.22515
ftsA	2.20126	2.1942	2.06784	2.12214	2.10983	2.29317	2.24309	2.12047	2.10162	2.06679	2.06486	2.13395	1.95637	1.90284	2.14716	1.97719	2.05695	2.07103	2.01306	2.1703	1.92054	2.14107	2.33655	2.31844	2.4022	2.36198	2.30029	2.17825	2.24799
ftsZ	2.96397	2.97389	2.94501	2.8768	2.84808	2.91161	2.82042	2.66688	2.62177	2.5479	2.50139	2.49607	2.40954	2.37684	2.55164	2.45467	2.54316	2.52894	2.49711	2.58607	2.69492	2.82595	2.97715	2.94543	3.03814	3.01846	2.89879	2.8586	2.94221
lpxC	3.16217	3.11441	3.07914	2.9497	2.91806	3.01354	3.02865	3.01338	3.067	3.108	3.11683	3.17083	3.27431	3.29504	3.37838	3.45099	3.55736	3.73615	3.76531	3.72431	3.22515	3.17449	3.33214	3.28653	3.33565	3.28724	3.28118	3.2918	3.24561
hofC	0.70469	0.321145	0.299885	0.448585	0.488754	0.405152	0.428403	0.427086	0.452465	0.475482	0.470851	0.403578	0.487262	0.269886	0.359754	0.384522	0.513107	0.462933	0.486871	0.329389	0.818994	0.633285	0.708577	0.796475	0.764669	0.705784	0.742469	0.755926	0.649276
hofB	0.85895	0.541012	0.377843	0.222785	0.145462	-0.0152815	0.059197	0.223337	0.0912694	0.0964535	0.121629	0.135311	0.057533	0.227694	0.180236	0.278821	0.322421	0.343428	0.347549	0.142952	0.851034	0.762308	0.766969	0.927255	0.944991	0.967608	0.90113	0.840455	0.805446
ppdD	-0.504558	-0.564117	0	-0.571537	0	-0.727734	0	0	0	-0.562454	0	-0.898488	0	-0.636709	-0.947066	-0.671013	0	-0.533105	0	0	0.128321	-0.091673	0.296867	-0.179899	0.191896	-0.0363671	-0.504128	-0.028536	0.0571439
nadC	2.05146	1.50383	1.00683	1.02818	0.937609	0.789849	0.695526	0.694742	0.579213	0.634523	0.718982	0.640971	0.714905	0.709604	0.745992	0.665541	0.825693	1.01487	0.857339	0.908786	2.122	2.05527	1.89134	2.08337	2.07923	2.00867	1.96042	1.97137	1.90794
ampD	1.62907	1.59	1.4943	1.62177	1.6461	1.54021	1.62363	1.48427	1.54098	1.43684	1.43463	1.33467	1.40197	1.32649	1.40854	1.42182	1.47449	1.50835	1.42287	1.28874	1.23969	1.1342	1.48826	1.42275	1.61027	1.59342	1.62357	1.65091	1.63166
ampE	1.61577	1.70171	1.72276	1.63618	1.70193	1.60673	1.65295	1.52682	1.48525	1.44313	1.47334	1.45881	1.44602	1.42795	1.53969	1.52003	1.57123	1.46678	1.51188	1.41435	1.2484	1.11092	1.58974	1.45323	1.52554	1.54814	1.49835	1.50976	1.57736
aroP	2.92474	2.64478	2.42214	2.35141	2.30179	2.3153	2.28497	2.15562	2.073	1.99191	2.0024	1.93751	1.97918	1.91896	1.97839	1.9139	1.94313	1.85885	1.85075	1.79159	1.58623	1.6123	2.4989	2.75675	2.76935	2.68161	2.6197	2.73631	2.82474
pdhR	2.5283	1.49012	1.46628	1.11721	1.04379	0.818411	0.952764	1.01683	1.03992	1.20762	1.23257	1.35183	1.39617	1.38652	1.56176	1.59897	1.59628	1.66336	1.54035	1.50044	2.24301	2.30926	2.33482	2.37926	2.37395	2.43497	2.395	2.27209	2.27023
aceE	3.22028	3.17606	2.42158	2.06717	2.04158	2.02287	1.9912	1.91316	1.95898	1.97341	1.93803	2.02453	2.01299	1.99314	2.20579	2.1594	2.24218	2.3078	2.1853	2.22954	2.7356	2.94244	2.92469	2.90843	3.08043	3.18596	3.26422	3.1734	3.06221
aceF	3.13856	3.22659	2.47625	2.07289	2.03295	2.09825	2.01675	1.93761	1.97755	1.99204	2.02862	2.18416	2.08413	2.09569	2.33408	2.29221	2.38177	2.42626	2.35502	2.49329	2.71894	2.84404	2.84482	2.72204	2.95469	3.07863	3.18293	3.06941	3.02571
lpd	3.25227	3.01515	2.54961	2.35324	2.31066	2.2275	2.12592	2.02022	2.01832	2.03188	2.01837	2.14609	2.07294	2.07166	2.31548	2.26287	2.3527	2.42062	2.3105	2.35879	2.7265	2.76083	2.95092	2.84912	3.05943	3.14596	3.22238	3.17893	3.12514
acnB	3.1558	2.70936	2.76271	2.45498	2.40984	2.34535	2.19623	2.01904	1.9906	1.94232	1.91672	1.97734	1.91787	1.91115	2.16497	2.16398	2.28326	2.43706	2.34761	2.42598	2.47619	2.74748	2.99038	2.98404	3.1437	3.20196	3.2301	3.22748	3.25141
speD	2.4801	2.1741	1.49774	1.21823	1.11637	1.15598	1.22666	1.19725	1.14055	1.26756	1.1724	1.17211	1.31341	1.15268	1.28551	1.19033	1.24874	1.30571	1.24126	1.03526	2.49832	2.6049	2.29643	2.36025	2.48152	2.67203	2.82972	2.78793	2.37545
speE	2.50751	2.19713	1.63344	1.4076	1.33916	1.20327	1.2442	1.17019	1.14298	1.15552	1.01629	0.983628	1.10238	0.847861	1.03338	1.06071	1.08395	1.20917	1.05262	1.0022	2.51997	2.60327	2.40713	2.39102	2.48219	2.68899	2.86448	2.77277	2.41142
yacC	1.88937	1.49752	1.05049	1.07647	0.941815	0.553655	0.755752	0.520803	0.839398	0.502527	0.451486	0.173544	0.473459	0.612278	0.465637	0.54579	0.488345	0.677516	0.718646	0.651366	2.22354	1.98949	2.04548	2.10901	2.00909	1.70778	1.63356	1.69833	1.66439
cueO	2.32342	2.48447	2.05446	1.76859	1.67829	1.4979	1.26562	0.997677	1.00731	0.863072	0.681344	0.672158	0.503891	0.587969	0.56326	0.560965	0.494848	0.617977	0.589702	0.669512	1.51428	1.67588	2.08293	2.28437	2.5486	2.41919	2.40189	2.35639	2.30496
gcd	2.36376	1.56214	2.04201	2.30226	2.43463	2.49673	2.51625	2.38885	2.34361	2.27413	2.22538	2.15202	2.0959	2.05305	2.11943	2.03576	2.09312	2.24354	2.19678	2.12174	1.73075	1.94619	2.49661	2.45888	2.51382	2.46075	2.27715	2.1692	2.30069
hpt	2.40413	1.70327	1.54208	1.54589	1.55283	1.26654	1.27847	1.1917	1.09251	1.02552	0.956967	0.860383	0.869969	0.740153	0.85451	0.896664	0.937177	1.09198	1.02035	0.90462	2.61358	2.55444	2.57995	2.5132	2.51392	2.42395	2.36027	2.38203	2.28148
can	2.9426	2.23848	1.84931	1.94773	1.90959	1.75581	1.74792	1.66161	1.58869	1.56469	1.49144	1.38818	1.45752	1.33234	1.40499	1.37202	1.40443	1.54009	1.49417	1.35583	2.64059	2.62853	2.80199	2.86383	2.96421	3.04172	2.98966	2.95128	2.92863
panD	2.86133	1.99996	1.50903	1.71007	1.73281	1.62491	1.74917	1.65815	1.62298	1.59987	1.51935	1.49961	1.57619	1.55066	1.58336	1.63055	1.6515	1.79215	1.7905	1.62708	3.2059	3.17197	3.0761	3.03307	3.02538	2.95724	2.88501	2.90577	2.85612
panC	2.68508	2.32476	1.78475	1.71789	1.65942	1.47772	1.4525	1.44058	1.47138	1.43546	1.39086	1.38764	1.43793	1.50217	1.52721	1.59808	1.68064	1.80637	1.74332	1.57983	2.68427	2.67992	2.78322	2.70535	2.77548	2.74613	2.70973	2.73863	2.72553
panB	2.54894	2.10522	1.77176	1.59128	1.56734	1.23506	1.31466	1.20523	1.25558	1.24802	1.20453	1.20895	1.22942	1.1202	1.33184	1.27446	1.36757	1.49261	1.40838	1.31981	2.51722	2.51188	2.44862	2.52994	2.57545	2.60354	2.59233	2.60515	2.58828
htrE	0.187924	0.182516	0.193336	0.498024	0.559792	0.514051	0.608668	0.476899	0.362982	0.295337	0.134136	0.103024	0.316668	0.283286	0.111931	0.160847	0.264136	0.420496	0.419011	0.171106	0.511223	0.0968042	0.0753735	0.419965	-0.022002	-0.168302	-0.25198	-0.237144	0.273296
yadV	-0.0671248	-0.415922	0	-0.483467	-1.0588	-0.369487	-0.452427	-0.492194	-0.814555	-0.611742	0	-0.455725	-0.529696	0	-0.537632	-0.896392	-1.07389	-0.453363	-0.473975	-0.129171	0.158857	0.128266	-0.307334	-0.0153675	-0.255332	-0.344703	-0.432558	-0.435922	-0.418299
folK	1.66414	0.908651	0.411591	0.449611	0.401322	0.410369	0.249917	0.0801108	-0.105431	-0.0450845	0.110709	-0.200572	-0.00808173	-0.673512	0.00661883	-0.00884531	-0.283255	0.0752786	0.103788	-0.241624	1.68442	1.62597	1.42274	1.69961	1.38554	1.50711	1.42755	1.34005	1.35455
pcnB	2.51167	1.75454	1.64381	1.61958	1.57673	1.47663	1.45923	1.31141	1.31721	1.32305	1.28603	1.1941	1.19091	1.17185	1.18731	1.14807	1.16745	1.1613	1.07072	1.02382	2.5079	2.46675	2.35157	2.43659	2.29505	2.38104	2.38426	2.33431	2.25027
gluQ	1.50528	1.06396	1.11962	1.27585	1.20819	1.23484	1.2543	1.1228	1.13982	1.08957	0.979066	0.912793	0.912754	0.92714	0.990746	0.881407	1.12671	1.08383	1.00054	0.870478	1.68914	1.56894	1.39158	1.72575	1.46254	1.4417	1.28017	1.21341	1.23719
dksA	2.80597	3.31272	3.26404	3.3985	3.28623	3.529	3.49502	3.50548	3.51219	3.49021	3.47275	3.46605	3.23892	3.16301	3.31355	3.15047	3.14619	3.11186	3.11125	3.26967	2.76785	2.81783	3.01035	2.79418	2.86186	2.80911	2.86011	2.85121	2.86366
sfsA	1.78951	2.51119	2.78225	2.94949	2.93812	2.96464	3.12208	3.02738	3.03548	3.04322	2.95241	2.78148	2.87908	2.7804	2.8698	2.76987	2.81041	2.77181	2.81936	2.61303	1.83254	1.71336	1.85342	1.86909	1.94623	1.91727	1.85003	1.85243	1.94076
fhuA	2.36526	2.27607	2.00129	1.96013	1.8666	1.76112	1.89127	1.95686	2.06932	2.09519	2.14542	2.14916	2.1519	2.13165	2.17205	2.14223	2.18108	2.14431	2.12369	2.05364	2.46955	2.61468	2.70963	2.63838	2.72616	2.63046	2.41572	2.31082	2.44057
fhuC	1.92246	1.80258	1.42563	1.44544	1.39822	1.32623	1.43789	1.44466	1.54523	1.63896	1.69039	1.74208	1.76517	1.70122	1.83427	1.77643	1.81442	1.70695	1.62124	1.60827	2.03749	2.25328	2.12957	2.26738	2.36698	2.30961	2.0628	1.91475	2.01727
fhuD	1.61795	1.19592	0.778064	0.852609	0.768108	0.721787	0.7905	0.784303	0.898351	0.80486	0.907519	0.87049	0.823989	0.729949	0.786751	0.731118	0.92841	0.857661	0.720612	0.443982	1.85069	2.00885	1.67334	2.00527	2.00505	1.91494	1.62325	1.48862	1.61465
fhuB	1.44211	1.0084	0.684364	0.500567	0.552606	0.302173	0.532185	0.432352	0.432316	0.500293	0.616747	0.46389	0.498166	0.502798	0.652733	0.615622	0.699555	0.557947	0.597132	0.346415	1.58931	1.80605	1.39009	1.88567	1.87906	1.81535	1.53008	1.36548	1.48166
hemL	2.46887	2.21734	2.20186	2.26306	2.2577	2.25238	2.30828	2.31315	2.37848	2.4046	2.46182	2.53847	2.55131	2.52724	2.5731	2.54257	2.57197	2.58699	2.55866	2.57717	2.47658	2.40727	2.68716	2.42567	2.46534	2.4693	2.46723	2.47096	2.47323
erpA	2.62063	2.29127	2.16726	2.27268	2.23858	2.33842	2.42191	2.53291	2.59539	2.66603	2.73911	2.81442	2.83089	2.88153	2.97813	3.03669	3.09882	3.05618	3.12071	3.11611	2.83845	2.69895	2.77605	2.59808	2.71282	2.63784	2.59003	2.54195	2.67091
yadS	1.31214	0.551668	0.459822	-0.0732902	-0.0299242	0.316521	0.301047	0.293002	0.302235	0.228667	0.498911	0.265256	0.531341	0.416665	0.365135	0.520664	0.651735	0.653286	0.692416	0.61447	1.60562	1.55343	1.51308	1.56148	1.46928	1.36365	1.29248	1.29841	1.19932
btuF	1.58099	0.591662	0.228459	0.360818	0.331137	-0.0207548	0.0905075	0.188734	-0.184516	-0.0317312	0.261958	0.0602058	-0.26248	0.21804	0.106905	0.215921	0.421623	0.400677	0.268002	0.234955	1.65354	1.57017	1.53682	1.63135	1.52377	1.57699	1.43273	1.39042	1.38018
mtn	2.61474	2.29247	1.83842	1.71643	1.64303	1.51402	1.51514	1.49028	1.58778	1.60521	1.63557	1.67241	1.64908	1.64182	1.73617	1.75631	1.85728	1.84805	1.8339	1.8488	2.49023	2.53888	2.56033	2.52611	2.66155	2.66842	2.6576	2.59424	2.58825
degP	2.28631	2.18323	1.87921	1.62583	1.63945	1.79687	1.71395	1.69916	1.70479	1.66862	1.68087	1.65758	1.46914	1.44498	1.5862	1.6028	1.64997	1.83803	1.79818	1.85829	2.3669	2.2907	2.21536	2.31821	2.46471	2.52767	2.59998	2.58171	2.6185
cdaR	0.636026	1.22452	0.997237	0.864467	0.822621	0.779243	0.67432	0.651169	0.558725	0.593446	0.551639	0.518947	0.499925	0.324232	0.673779	0.56293	0.564258	0.473346	0.578126	0.489852	0.775203	0.684715	0.812679	0.843575	0.924914	0.855191	0.784172	0.862728	0.767443
dapD	3.09345	2.54546	1.84387	1.93064	1.98672	1.81113	1.82396	1.73762	1.78545	1.74217	1.69353	1.70882	1.68935	1.68456	1.78051	1.75594	1.83656	1.85252	1.78964	1.68453	3.13678	3.44573	3.01619	3.00226	3.20223	3.13507	3.02	3.05177	3.12796
glnD	1.78845	1.7775	1.56458	1.3433	1.32096	1.24431	1.24496	1.11529	1.13392	1.18178	1.17214	1.19234	1.14606	1.10965	1.2341	1.14849	1.18159	1.30378	1.12402	1.19255	1.91992	1.9537	1.91714	1.8748	1.95216	2.04393	2.09447	2.01911	1.89133
tff	1.47472	0.975799	0.40812	0.334776	-0.021491	-0.366529	-0.0254321	-0.385605	-0.230782	0.140154	-0.338411	-0.440255	0	0	0	0	0	-0.141697	0	-0.171043	1.28712	1.24641	1.38758	0.838049	1.00383	1.13606	1.40827	1.38398	1.27222
rpsB	3.5118	3.28593	2.60669	2.63165	2.63044	2.58451	2.52997	2.44464	2.43117	2.3976	2.36786	2.28364	2.20116	2.14636	2.26665	2.28187	2.29749	2.48388	2.43195	2.38959	3.71768	3.59073	3.65897	3.37212	3.44375	3.49252	3.59433	3.55847	3.49609
tsf	3.19641	3.02119	2.25297	2.25925	2.2705	2.24052	2.15458	2.09346	2.0271	1.97127	1.97326	1.92921	1.79533	1.69324	1.89935	1.79195	1.88314	1.93656	1.88249	1.87404	3.43747	3.32884	3.32623	3.05477	3.14764	3.1451	3.19553	3.21674	3.17326
pyrH	2.34371	1.57645	1.37542	1.35337	1.40951	1.40702	1.40457	1.4019	1.39744	1.35605	1.35935	1.3452	1.35757	1.2367	1.44989	1.35553	1.40781	1.43578	1.32968	1.4614	2.21168	2.26168	2.07282	2.10931	2.26499	2.44963	2.55097	2.40886	2.28376
frr	2.83203	2.59079	2.53937	2.77664	2.81534	2.91081	2.9469	2.95825	2.98878	2.96949	2.99392	2.91515	2.83655	2.75913	2.80816	2.7372	2.77599	2.8041	2.79125	2.7121	3.00756	3.03608	3.01344	2.85939	2.8477	2.87964	2.88896	2.79343	2.81859
rseP	2.36471	2.09296	2.01493	1.98684	2.03468	2.01903	2.08616	1.96102	1.95773	1.93841	1.8895	1.77964	1.81952	1.72952	1.82982	1.75435	1.80588	1.8022	1.79685	1.63602	2.35954	2.25031	2.23	2.41779	2.42271	2.40477	2.31238	2.29324	2.26283
bamA	2.6983	2.57893	2.26736	2.18609	2.2261	2.23639	2.23743	2.10881	2.06538	2.0195	1.93487	1.80743	1.78622	1.71361	1.77739	1.71439	1.75989	1.77022	1.70691	1.57111	2.57435	2.61722	2.71664	2.71748	2.78769	2.75797	2.65064	2.61827	2.63582
skp	3.13178	2.73298	2.50349	2.57991	2.61585	2.69353	2.63078	2.54293	2.49252	2.41765	2.46846	2.43917	2.31291	2.26607	2.41342	2.34025	2.39093	2.47123	2.50835	2.46898	2.85954	2.96191	3.07356	3.13292	3.2332	3.16223	3.12176	3.04047	3.16429
lpxD	2.89111	2.33349	2.12949	2.29182	2.37184	2.43982	2.43993	2.37678	2.37521	2.32372	2.2983	2.30694	2.19839	2.17469	2.3048	2.24057	2.31545	2.4078	2.33232	2.3174	2.78832	2.86777	2.84563	2.94549	3.00376	2.92289	2.76136	2.71312	2.76964
fabZ	2.85243	2.38519	2.26612	2.19923	2.20766	2.06011	2.13021	1.99953	1.98167	1.9495	1.8584	1.70963	1.85151	1.71612	1.76579	1.87675	1.86476	1.89912	1.91236	1.63395	2.79345	2.72653	2.69321	2.85664	2.86275	2.8039	2.68749	2.73445	2.73759
lpxA	2.74284	2.34718	2.32754	2.153	2.14176	2.084	2.00406	1.93929	1.90195	1.8955	1.93931	1.93677	1.74059	1.7809	1.88236	1.83602	1.8798	1.90336	1.90878	1.94164	2.73909	2.81657	2.89328	2.75279	2.78819	2.74789	2.72611	2.64573	2.65987
lpxB	2.20422	1.61772	1.42052	1.35295	1.33837	1.1234	1.20204	1.04906	1.0002	0.970647	0.979333	0.873976	0.88347	0.773484	0.978699	1.02032	0.944519	0.819664	0.854553	0.771408	2.19893	2.15866	2.15423	2.30495	2.18085	2.12209	1.88691	1.89625	1.90067
rnhB	1.96425	1.26278	0.925204	0.744085	0.776877	0.667976	0.472233	0.575679	0.565629	0.377969	0.592893	0.526984	0.44577	0.377883	0.637207	0.452724	0.420308	0.439026	0.413523	0.140765	2.02584	1.98228	1.88885	2.05113	1.91769	1.82188	1.6926	1.59577	1.67435
dnaE	2.05453	1.59167	1.25371	1.32106	1.30224	1.2546	1.2316	1.09403	1.03212	0.997784	0.964018	0.919065	0.831262	0.833132	0.92149	0.94602	0.921485	0.942424	0.908132	0.878425	2.12063	2.19982	1.98578	2.12345	2.09688	2.06277	1.93426	1.88373	1.87738
accA	2.59531	2.16086	1.90433	2.08199	2.04338	2.02152	2.00826	1.94032	1.9364	1.90494	1.91342	1.84483	1.8253	1.78133	1.85784	1.78842	1.81737	1.90056	1.84288	1.77121	2.63178	2.63988	2.70384	2.58924	2.61237	2.56497	2.45917	2.46384	2.43471
ldcC	1.57276	1.70448	1.99572	2.10417	2.16478	2.14896	2.17293	2.06144	2.04311	1.99032	1.8697	1.81259	1.71726	1.59912	1.72006	1.59102	1.59962	1.72776	1.58121	1.46482	0.895095	0.869494	1.15006	1.32083	1.51919	1.55035	1.42947	1.3615	1.57834
rof	2.17996	2.46056	2.60363	2.75071	2.76649	2.79615	2.70685	2.68556	2.73212	2.71639	2.73309	2.7507	2.60575	2.61064	2.6386	2.57463	2.62197	2.63563	2.6638	2.6448	2.0376	1.98461	2.38156	2.20098	2.37131	2.30644	2.36453	2.34046	2.48414
yaeP	1.78023	1.89337	1.99049	2.12438	2.12531	2.03184	2.12901	2.08817	1.99356	2.06348	1.93039	1.83862	1.95641	2.0012	1.88546	1.97773	1.99987	2.00781	2.02504	1.81159	1.52971	1.40715	1.75871	1.68524	1.86759	1.86381	1.77754	1.866	1.99121
yaeQ	1.70845	1.23855	0.900731	0.99004	0.920079	0.640684	0.937724	0.581332	0.518215	0.726884	0.699947	0.394131	0.659208	0.525809	0.717804	0.683391	0.758524	0.946402	0.916431	0.587032	1.54371	1.49075	1.42002	1.62912	1.57626	1.60223	1.48946	1.57077	1.56266
arfB	1.61131	1.21618	1.12786	1.3515	1.35557	1.35858	1.38041	1.31524	1.26183	1.21684	1.12947	1.15098	1.1313	1.22024	1.15469	1.20442	1.18315	1.29224	1.10898	0.998914	1.39397	1.30527	1.48138	1.57413	1.63488	1.57643	1.51537	1.47256	1.50852
nlpE	1.85877	1.74268	1.88348	2.08758	2.0671	2.13465	2.19716	2.12597	2.12678	2.09468	2.14259	2.10763	2.01996	1.96407	1.9605	1.90546	1.83546	1.79712	1.83842	1.79905	1.64617	1.61407	1.93884	1.84644	1.86642	1.79476	1.75954	1.74331	1.81576
proS	2.75315	2.19412	1.88832	2.03735	2.02351	2.05767	2.08554	2.07463	2.17374	2.19114	2.25129	2.37206	2.30959	2.28407	2.40209	2.32597	2.32795	2.31526	2.22016	2.26529	2.87121	2.93517	2.95127	2.75877	2.71178	2.7416	2.77274	2.74195	2.69558
metQ	3.14566	3.31613	2.97431	2.57182	1.9722	1.97733	2.20267	1.95558	1.74278	1.51706	1.3616	1.21023	1.15708	1.14526	1.19733	1.09916	1.11012	1.15103	1.11685	1.10002	3.1601	2.77644	3.82274	3.4779	3.05356	3.1676	3.07136	3.00235	3.03541
metI	2.27867	2.15188	2.11993	1.61842	1.07018	1.34964	1.77592	1.52826	1.26421	1.22967	0.820008	0.609036	0.712696	0.736219	0.670553	0.970762	0.84579	0.835478	0.835254	0.561892	2.71909	2.02823	3.2132	2.95546	2.25121	2.56658	2.38246	2.37629	2.29186
metN	2.11346	1.76807	2.0249	1.37237	0.694097	1.30597	1.60173	1.30357	1.19302	0.900002	0.542195	0.323677	0.474972	0.107993	0.437736	0.37472	0.349198	0.367484	0.316707	0.249847	2.575	1.84535	3.08155	2.94327	1.97433	2.24692	2.11107	2.0743	2.07851
rrsH	2.32484	2.56751	2.77745	2.66592	2.41618	2.64468	2.51203	2.49624	2.4853	2.44666	2.4813	2.68259	2.4724	2.24616	2.76911	2.26721	2.28779	2.85109	2.52061	2.69983	1.8597	2.3287	2.19397	2.59133	2.73039	2.21214	2.42387	2.1644	2.01443
alaV	0	0	0	0	0	0	0	0	0	0	0	0	0	0	0	0	0	0	0	0	0	0	0	0	0	0	0	0	0
rrlH	2.23248	2.4252	2.69358	2.57698	2.26106	2.56731	2.41947	2.48406	2.42039	2.38082	2.34221	2.58504	2.36527	2.19163	2.62263	2.17919	2.23787	2.76661	2.41512	2.64826	1.81876	2.24994	2.19367	2.56963	2.61722	2.17303	2.33841	2.05107	1.95086
rrfH	-0.538989	0	0.0529102	-0.00627948	0	0	0	0	0	0	0	0	0	0	0	0	0	0	0	0	0	0	0	0	0	0	0	0	0
dkgB	1.2944	0.87182	0.649381	0.695128	0.574373	0.476369	0.670359	0.616151	0.587338	0.405626	0.435029	0.486697	0.473183	0.424692	0.685694	0.499534	0.341879	0.821261	0.739429	0.588719	1.17531	1.02099	1.05496	0.975722	1.23643	1.38759	1.27248	1.38276	1.46296
yafD	2.23834	2.06116	2.13737	2.24225	2.26182	2.22623	2.30739	2.30649	2.3717	2.36278	2.35403	2.31122	2.3376	2.2325	2.31721	2.27391	2.27117	2.38799	2.35934	2.32368	2.43197	2.24549	2.51762	2.366	2.39179	2.28083	2.1907	2.15024	2.19644
yafE	1.66307	1.20345	1.30673	1.33057	1.29343	1.33772	1.37431	1.41517	1.48997	1.45012	1.45491	1.50241	1.61096	1.64711	1.57267	1.61121	1.64246	1.66534	1.65419	1.60979	1.88663	1.77621	1.98393	1.81232	1.78778	1.6685	1.41838	1.49416	1.52585
aspV	0	0	0	0	0.0321467	0	0	-0.037237	0	0	-0.163618	-0.193206	0	0	0	0	0	0	0	0.377036	0	0	0	0	0	0	-0.0554098	0	0
yafU	-0.0151189	-0.797742	-0.666355	-0.307895	-0.383486	-0.403363	0	0	-0.798435	0	-0.75754	-0.859384	-0.782137	-0.0678179	-0.491056	0	0	0	0	-0.113051	0.320004	0.138822	-0.00716758	-0.0938485	-0.114274	0.0828763	-0.10328	-0.711989	-0.222795
fadE	1.63474	2.68707	3.32766	2.87693	2.8146	3.03025	2.98212	2.94957	3.01071	3.04381	3.00474	3.10097	2.99809	2.90984	3.13137	3.03739	3.10885	3.21839	3.15957	3.27146	1.36265	1.17894	1.47502	1.27605	1.31846	1.44964	1.55155	1.62215	1.62078
yafQ	1.78	1.42198	1.39079	1.68865	1.6263	1.62482	1.72389	1.69357	1.63014	1.60396	1.51379	1.44543	1.67098	1.68598	1.68729	1.59601	1.44773	1.41519	1.42574	1.18899	1.41748	1.36152	1.51153	1.7003	1.61084	1.5634	1.52163	1.45302	1.63166
dinJ	1.977	1.93792	2.10578	2.30455	2.41525	2.42721	2.53763	2.47789	2.48864	2.55261	2.43886	2.38717	2.48434	2.43307	2.35982	2.39877	2.35552	2.32334	2.18027	2.07349	1.84478	1.78139	1.8143	1.90326	2.06708	2.03344	1.93931	1.97555	1.94554
dinB	1.27955	1.21879	1.35903	1.53171	1.53186	1.6262	1.67217	1.56999	1.61091	1.58082	1.53064	1.50908	1.49153	1.45241	1.53413	1.4369	1.49503	1.64451	1.55726	1.43989	1.4378	1.36595	1.22797	1.32809	1.397	1.43354	1.36661	1.37636	1.33844
yafN	0.915154	0.807117	1.19349	1.2269	1.2449	1.28803	1.38402	1.29567	1.21669	1.24838	1.15498	1.06071	1.19799	1.15217	1.10812	0.99644	0.966929	1.13814	1.02678	0.724598	0.892945	0.914582	0.744351	0.908668	1.03075	0.764743	0.735126	0.729468	0.93443
yafO	1.16512	0.769583	0.975382	1.27948	1.33153	1.3698	1.49747	1.23959	1.27897	1.15936	1.17378	1.07193	1.2597	1.10573	1.21116	1.17179	1.04226	1.16032	1.00356	0.792887	1.13204	0.877235	1.04048	1.10395	0.99879	0.951783	0.741932	0.847983	1.01904
yafP	0.600209	0.355034	0.0475459	0.430123	0.676295	0.803659	0.9201	0.766285	0.555558	0.642497	0.568042	0.382763	0.638267	0.555751	0.554048	0.715268	0.583415	0.719417	0.609056	0.151496	0.775372	0.363388	0.375748	0.767929	0.522659	0.330558	0.138327	0.0832719	0.407285
pepD	2.69497	2.32496	2.11075	2.14889	2.16036	2.12085	2.13821	2.07614	2.09333	2.05162	2.01927	2.00426	1.93471	1.81756	1.97128	1.93515	1.92962	2.01866	1.94294	1.92194	2.77076	2.83878	2.88905	2.63806	2.68449	2.61186	2.51679	2.52458	2.61862
gpt	2.41878	0.830432	0.726158	0.873052	0.847352	0.872097	0.969316	1.09172	0.99577	1.08438	0.849444	0.834116	1.02069	0.936981	0.826526	0.974371	0.947248	1.01682	1.03445	0.805834	2.53141	2.41196	2.05736	2.29225	2.22374	2.24454	2.29664	2.33647	2.08506
frsA	1.90605	1.7366	1.63329	1.56859	1.57627	1.40947	1.4314	1.33839	1.3284	1.36408	1.32439	1.37816	1.31034	1.23684	1.39023	1.37932	1.44512	1.54602	1.49691	1.46172	1.9488	1.91901	2.17388	1.97156	2.0883	2.0622	2.03654	2.02904	2.00551
crl_1	2.41873	2.01832	1.7212	1.82598	1.78788	1.64756	1.72119	1.72192	1.83371	1.89858	1.87795	1.86371	2.00565	2.00994	2.06013	2.10313	2.17897	2.20731	2.21123	2.02997	2.45574	2.32663	2.28856	2.22753	2.15894	2.13904	2.03444	2.06345	2.17085
phoE	0.622981	-0.482312	-0.954893	-0.211546	-0.155511	-0.386745	-0.491736	-0.176169	-0.410699	-0.460601	-0.798226	-0.125407	-0.42629	-0.538814	-0.588303	-0.448178	-0.390334	-0.233048	-0.115863	-0.158078	1.13243	0.913684	0.692116	0.645832	0.192882	-0.0028062	-0.0359405	-0.0127688	0.298665
ykfI	1.03194	0.489877	0.651009	0.466066	0.42214	0.485371	0.373906	0.313469	0.518059	0.404822	0.625855	0.435777	0.508424	0.427946	0.396258	0.393642	0.419821	0.631011	0.384793	0.206621	1.17538	0.88721	0.995187	1.00253	1.08046	0.651864	0.812431	0.964435	0.966924
yafW	0.762109	0.311746	0.387717	0.266918	0.218405	-0.0520916	0.22809	0.077266	0.287404	0.324236	0.0979921	-0.455446	0.0137864	0.3504	0.114721	-0.529001	0.186462	-0.510585	0.128168	0	0.793212	0.720741	0.785612	0.922845	0.781066	0.815813	0.657911	0.747805	0.846317
ykfH	0.616247	-0.114306	-0.214262	0.131983	0	0	-0.206128	-0.121298	-0.114999	-0.252603	0	-0.600402	-0.142555	0.138497	0.151279	-0.0718971	0	-0.0203875	0.210892	0	0.530893	0.491747	0.625949	0.552845	0.393072	0.142999	0.0990304	0.489927	0.406196
ykfG	0.862339	0.477017	0.501269	0.714799	0.400395	0.359082	0.559888	0.602845	0.712209	0.606685	0.672122	0.619243	0.689074	0.671633	0.76273	0.709881	0.63614	0.55388	0.613173	0.460069	0.664472	0.708193	0.890955	0.830686	0.689295	0.662996	0.87739	0.701198	0.685895
yafX	1.24432	0.930757	0.694392	0.691167	0.541123	0.37713	0.487644	0.444804	0.269631	0.412705	0.539426	0.204731	0.403259	0.76089	0.517719	0.353006	0.714086	0.737143	0.731197	0.0788349	1.2287	1.28015	1.2569	1.35977	1.41005	1.37764	1.27115	1.23137	1.14074
ykfF	0.837907	0.654353	0.622995	0.500731	0.300393	0.45953	0.409772	0.228824	0.195599	0.109151	0.591224	0.518045	0.408342	0.104639	0.106507	0.371366	0.404904	0.537212	0.351499	0.281255	1.08616	1.03963	1.15217	1.11082	1.23427	0.79042	1.15042	0.854186	0.97353
ykfB	1.48489	1.82801	2.01714	2.18526	2.11549	2.2011	2.29676	2.28891	2.32995	2.31883	2.3641	2.38539	2.29696	2.24597	2.25089	2.18967	2.14402	2.18352	2.15092	2.15438	1.48103	1.38406	1.5984	1.61719	1.62849	1.56018	1.51197	1.47082	1.52849
insN-1	1.4906	1.28497	1.37882	1.5284	1.46541	1.54756	1.5529	1.52006	1.53231	1.55413	1.55112	1.54003	1.54644	1.48288	1.51484	1.43623	1.39016	1.27023	1.3612	1.27207	1.37574	1.3684	1.33609	1.49245	1.52333	1.44292	1.38448	1.38893	1.41567
argF	2.1268	2.01097	0.722109	0.633546	0.743343	0.597698	0.697397	0.638672	0.625886	0.60078	0.50591	0.59349	0.537841	0.467961	0.569785	0.351471	0.588645	0.577397	0.405895	0.551395	2.87454	3.0707	2.06167	2.63724	2.46764	2.92236	2.62471	2.46921	2.29716
yagK	0.962064	0.780736	0.68306	0.836717	0.704493	0.788477	0.878552	0.832019	0.703188	0.859252	0.780012	0.79628	0.894243	0.97389	0.872463	0.94701	1.00668	1.10729	1.13309	1.12902	1.27739	1.04428	1.04031	1.20281	0.942157	0.69213	0.547671	0.79543	0.952247
ecpA	1.46349	1.36157	1.11043	0.915385	0.962831	1.00141	1.00614	0.884999	0.85997	0.879384	0.756442	0.728526	0.702252	0.669716	0.806747	0.722563	0.62544	0.584359	0.659998	0.554847	1.21844	1.12411	1.11392	1.14097	1.2818	1.17595	1.21826	1.20044	1.23276
ecpR	0.160081	-0.492104	-0.702817	-0.518415	-0.275399	-1.00458	-0.476417	-0.922334	-0.435804	-0.689603	-0.976459	-0.750142	-0.732495	-0.462828	-0.252919	-0.0200103	-0.702181	-0.163435	-0.375744	0	0.433179	-0.44932	-0.359097	-0.222822	0.0647471	-0.446148	0.18475	-0.0883187	-0.21725
ykgM	0.381975	-0.318211	-0.53529	-0.662517	-0.252421	-0.272298	-0.0124672	-0.196549	-0.285761	0	-0.360073	0	-0.651073	-0.112845	-0.724232	-0.448178	-0.352197	0.0876699	0.0155432	0	-0.654671	-0.266778	-0.265468	0.14098	0.0167907	0.00087643	-0.097154	0.112761	0.274367
rclC	0.472311	0.0403871	-0.232128	0.378297	0.649012	0.869953	0.723448	0.556258	0.3804	-0.0665213	0.317432	-0.064021	-0.0425196	0.137033	-0.74263	0.102729	-0.026594	0.109693	0.12271	0.0917999	1.1417	0.958385	0.607774	0.850888	0.618851	0.335875	0.209295	0.138717	-0.142884
rclB	-0.128988	-0.619822	0	0	0.181533	0.157415	0.503015	-0.272176	-0.143394	0	0	0	0	-0.367019	0	-0.401322	0	0.113114	0	-0.412252	0.770433	0.576885	0.319348	0.089791	0	-0.150663	-0.543667	-0.233039	-0.496517
rclA	1.12203	0.997733	1.22841	1.61957	1.89495	1.86002	1.8481	1.59145	1.44222	1.36134	1.22772	1.08338	1.10941	0.910491	1.08926	0.964826	1.0049	1.12657	0.988816	0.726444	0.366219	0.0630353	0.770735	0.904634	1.15784	1.16854	0.916729	0.803246	1.19395
betA	1.96245	0.952229	1.08324	0.913869	0.90688	1.03189	0.94419	0.835082	0.891144	0.764385	0.835679	0.87891	0.715796	0.665566	0.822169	0.642544	0.724927	0.7268	0.501278	0.663799	1.2677	1.64147	1.83058	1.73302	1.81202	1.85701	1.73357	1.66411	1.74087
betB	2.24251	1.37236	1.55589	1.6002	1.55862	1.52789	1.50758	1.48456	1.51402	1.49137	1.47084	1.53636	1.47022	1.41587	1.49095	1.43667	1.44151	1.46835	1.40224	1.44847	1.48906	1.77876	2.14686	1.91812	1.99365	2.05388	1.92492	1.90836	2.01446
betI	2.11277	1.4863	1.46135	1.53667	1.51925	1.4411	1.42847	1.45554	1.47549	1.41751	1.4405	1.53729	1.4736	1.39972	1.50527	1.39157	1.42461	1.42537	1.40841	1.47415	1.32422	1.57743	1.8482	1.7162	1.80256	1.82906	1.75536	1.71032	1.81193
betT	1.93024	1.19042	1.41327	1.55388	1.57335	1.58207	1.66622	1.66282	1.66616	1.63343	1.67168	1.62515	1.60782	1.57386	1.62804	1.61054	1.59014	1.57173	1.60544	1.53036	1.16087	1.22368	1.6195	1.60932	1.59244	1.65936	1.47277	1.46174	1.51196
yahE	-0.135136	-0.0378449	0.082266	-0.0896806	0.0330487	-0.223883	-0.423851	-0.406751	-0.49964	-0.670559	-0.291329	-0.374774	-0.398387	-0.451663	-0.588833	-0.361028	-0.366908	-0.546732	-0.28529	-0.496896	-0.163754	0.0522572	-0.218487	-0.0415131	-0.322028	-0.139889	-0.248668	0.0490409	-0.312222
prpR	0.860775	1.92388	2.3507	2.48085	2.50106	2.16948	1.97983	1.68129	1.58011	1.40975	1.34365	1.33918	1.29706	1.23529	1.3552	1.23525	1.32869	1.29872	1.24764	1.09436	0.196533	0.0901644	0.704213	0.580834	0.618029	0.531493	0.489848	0.375664	0.665763
prpB	0.152448	0.228301	0.440747	0.697223	1.3852	1.93517	2.17328	2.36962	2.60518	2.7662	2.90568	2.9597	2.89524	2.84332	2.87178	2.67763	2.66578	2.69327	2.40048	2.12287	0.481592	0.365344	0.989064	1.08827	0.950915	0.956396	0.798189	0.671225	0.407203
prpC	0.182036	-0.0113895	0.351864	0.404667	0.705284	1.23155	1.50561	1.71582	1.99605	2.18338	2.28123	2.42893	2.23818	2.08999	2.23606	1.98333	1.95252	2.00963	1.4929	1.34147	0.174689	0.0682727	0.5931	0.706402	0.63738	0.608722	0.495217	0.483247	0.0203842
prpD	0.0344869	-0.102676	0.0693853	0.210071	0.418052	1.15589	1.41891	1.70288	1.94326	2.12482	2.20076	2.30357	2.10134	1.93778	2.12613	1.84206	1.82442	1.91119	1.39363	1.17528	0.226251	0.179783	0.537958	0.786726	0.598647	0.531562	0.376284	0.337071	0.0397192
prpE	0.181949	0.0545245	0.182368	0.307757	0.333934	0.951391	1.16984	1.39256	1.65495	1.8562	1.94099	1.99468	1.85899	1.69622	1.87465	1.62193	1.60979	1.70953	1.26371	1.00894	0.383854	0.329324	0.371725	0.717456	0.484842	0.611071	0.444322	0.300308	0.30024
codB	2.16528	1.30149	-0.0341349	-0.092893	-0.329128	-0.357044	-0.276938	-0.653467	-0.581551	-0.819074	-0.489652	-1.07893	-0.369104	-0.791611	-0.475114	-0.427975	-0.616285	-0.658786	-0.403498	-0.836844	0.493859	1.13854	0.623525	0.745495	1.44183	2.43216	2.81273	2.6716	2.0807
codA	2.46403	1.84989	1.10329	0.980036	0.900846	0.821894	0.734372	0.689743	0.734712	0.670328	0.675197	0.569883	0.648471	0.655039	0.733071	0.778675	0.754651	0.836641	0.913681	0.922117	1.8901	2.03394	2.03979	1.94396	2.09063	2.66213	3.01071	2.87301	2.4298
cynR	1.19029	0.494959	0.183701	0.334996	0.405078	0.232597	0.261313	0.0699309	0.00516021	0.203724	-0.0152537	0.208122	-0.0700522	-0.0434234	0.195684	0.434157	0.373374	0.501751	0.183333	0.122197	1.60491	1.4716	1.37584	1.24515	1.19596	1.09863	1.05795	1.0126	0.945708
cynT	0.797939	0.653316	0.333011	0.367301	0.513261	0.462066	0.477788	0.442653	0.333972	0.431957	0.498309	0.436967	0.517194	0.267366	0.364449	0.267825	0.377799	0.43218	0.439715	0.398225	0.873478	0.872284	0.892894	0.86243	0.836335	0.908241	0.833025	0.716766	0.808265
cynS	0.862828	0.639141	0.511046	0.306109	0.467893	0.479459	0.504394	0.287468	0.535831	0.531086	0.204188	0.343132	0.331409	0.288951	0.156826	0.300405	0.487259	0.344475	0.321338	-0.108465	0.854087	0.799662	0.615018	0.785223	0.668464	0.776078	0.747324	0.843947	0.81926
cynX	0.778494	0.463487	0.415095	0.361662	0.363524	0.4049	0.504428	0.290173	0.334429	0.129469	0.395445	0.37762	0.270846	0.267366	0.427276	0.490628	0.372081	0.544692	0.508475	0.362312	0.874847	0.857355	0.694551	0.771052	0.887696	0.835533	0.789773	0.624645	0.778144
lacA	0.441752	-0.0984862	0.286288	0.305536	0.524718	0.584195	0.474536	0.280066	0.238619	0.323185	0.321139	0.2138	0.183738	0.0660757	0.247548	0.0897645	-0.00438161	0.402149	-0.356071	0.0788349	0.500822	0.264693	0.39259	0.29569	0.554733	0.298441	0.198657	0.129446	0.151693
lacY	0.0557017	0.211077	0.278512	0.503482	0.540809	0.573034	0.593063	0.477362	0.408762	0.383433	0.354601	0.332259	0.455203	0.324405	0.458734	0.322286	0.351161	0.511777	0.363336	0.119471	0.456265	0.0219082	0.00733757	-0.0905027	-0.182782	-0.445461	-0.652914	-0.183574	0.0407385
lacZ	-0.157758	-0.0998341	-0.111035	0.30009	0.24077	0.208546	0.066194	0.0884728	0.0383785	0.0687031	-0.086396	-0.166687	-0.0521634	-0.137693	-0.083612	-0.0994458	-0.0065053	-0.146717	-0.145786	-0.270076	-0.0844542	-0.183324	-0.0962946	-0.351726	-0.146361	-0.218251	-0.28367	-0.238637	-0.456386
lacI	1.78726	1.75431	2.19433	2.08498	1.99507	1.95005	1.90879	1.85272	1.90218	1.85979	1.91215	1.98417	1.87699	1.86296	1.98869	1.8743	1.87098	1.85116	1.80923	1.88691	1.68334	1.68134	1.75142	1.73385	1.71233	1.69374	1.69392	1.68375	1.65652
mhpR	1.7614	2.60162	2.87843	2.84254	2.78047	2.69997	2.68232	2.62309	2.64314	2.62886	2.62946	2.63824	2.63031	2.54701	2.64548	2.58755	2.59424	2.54928	2.52459	2.51306	1.00307	0.986324	1.49726	1.2806	1.3433	1.4403	1.29853	1.46387	1.64468
mhpA	0.350389	-0.0996999	0.54526	0.715672	0.616564	0.579701	0.623675	0.465708	0.51262	0.472943	0.445341	0.485502	0.428814	0.0650685	0.348018	0.270526	0.379246	0.370317	0.253021	0.218203	-0.0782039	-0.000446994	0.327537	0.215735	0.194704	0.15045	0.145988	0.183665	0.116261
mhpB	0.309686	-0.255265	0.617777	0.650704	0.708098	0.581458	0.585712	0.45749	0.279445	0.323887	0.339365	0.323381	0.172386	-0.122605	0.381509	0.253267	0.268861	0.231262	0.154218	-0.0129355	0.215407	0.305813	0.573914	0.359216	0.392382	0.290046	0.141318	0.114645	0.268863
mhpC	1.43703	0.943394	0.964924	1.11974	1.02795	0.886746	1.02037	0.903998	0.898926	0.851858	0.797542	0.74274	0.76167	0.793986	0.781645	0.874256	0.85376	0.858028	0.716773	0.696575	1.39046	1.32515	1.27722	1.44299	1.44732	1.41469	1.29867	1.28211	1.28723
mhpD	1.75141	1.25377	1.09881	1.20161	1.13624	0.926455	1.0539	0.96785	0.923236	1.0426	1.01088	0.938058	1.04353	1.02352	1.20425	1.14773	1.21706	1.32003	1.20243	1.12956	1.7838	1.7611	1.87857	1.87094	1.8954	1.82437	1.65473	1.66339	1.69213
mhpF	1.55286	1.05901	1.14895	1.0961	1.02404	0.985506	1.0791	0.968348	1.01424	0.962192	0.945449	1.00432	0.92282	0.938034	1.13882	0.934765	1.11067	1.14782	0.953622	1.0635	1.68487	1.66021	1.85404	1.6934	1.62753	1.66759	1.52692	1.49549	1.53666
mhpE	1.38468	1.14308	1.16192	1.05302	1.047	1.04318	1.01606	0.969179	0.924761	1.01202	1.00955	1.08595	0.967922	0.814605	1.09253	0.818646	1.02895	1.04014	0.936826	0.989882	1.55737	1.42921	1.70542	1.49237	1.45766	1.43441	1.30272	1.27277	1.37674
mhpT	0.987302	0.917605	0.919058	1.02818	1.16974	1.2324	1.30526	1.29287	1.31904	1.35493	1.32624	1.32947	1.34513	1.21648	1.39072	1.31317	1.37988	1.40602	1.31478	1.21545	1.2179	0.992335	1.16129	1.2063	1.16445	1.07401	0.901674	0.898716	0.973435
tauA	0.380657	0.480838	0.102708	-0.0415827	-0.104896	-0.270995	-0.269312	-0.268952	-0.346813	-0.354179	-0.137978	-0.0623911	-0.129035	-0.276927	-0.179609	-0.0559579	-0.161117	-0.0914092	-0.248671	-0.176032	0.944509	1.05829	1.88708	2.02986	1.12687	1.29312	1.4458	1.41981	1.25439
tauB	0.349182	0.788651	0.117846	0.116218	-0.0172085	0.00336103	-0.214544	-0.322813	-0.486912	0.0451157	-0.358893	-0.0901704	0.026539	-0.178662	0.0528108	-0.133784	-0.210354	-0.333202	-0.276423	-0.223895	0.775615	0.937942	1.77204	2.00523	1.1441	1.31692	1.52407	1.58871	1.36773
tauC	0.536889	0.700909	0.22675	0.355036	-0.0289744	0.109877	-0.0546668	0.0682956	-0.0623604	0.151607	0.0750349	-0.0339743	-0.0435807	-0.0652032	0.0480769	-0.0995064	-0.170838	0.0784986	-0.010229	-0.177383	0.696171	0.732983	1.52533	1.89323	1.05818	1.30696	1.38145	1.49891	1.28676
tauD	0.903665	1.04329	0.92432	0.934244	0.869299	0.853814	0.876609	0.775207	0.828487	0.8022	0.67926	0.797543	0.791214	0.67935	0.871898	0.806414	0.655953	0.845373	0.814099	0.731027	0.93872	1.10897	1.68967	2.00272	1.36829	1.49026	1.60967	1.62358	1.46906
hemB	2.26314	1.87619	1.43682	1.34844	1.31183	1.1091	1.15203	1.03339	1.04251	1.10228	1.02918	1.18952	1.21396	1.18604	1.28959	1.25159	1.3527	1.43591	1.39351	1.32952	2.23173	2.19229	2.34117	2.31309	2.37548	2.4014	2.43283	2.42779	2.40588
sbmA	1.40495	1.33452	1.39773	1.59807	1.61205	1.63062	1.77121	1.68787	1.78436	1.83499	1.83631	1.80192	1.96624	1.88574	1.93446	1.85845	1.85983	1.83853	1.74973	1.55521	1.38919	1.23362	1.46671	1.42583	1.45889	1.41454	1.25255	1.29468	1.47604
yaiW	1.67333	1.4833	1.63775	1.73454	1.70783	1.73656	1.73178	1.67319	1.70526	1.67431	1.72586	1.76792	1.71992	1.76834	1.8073	1.73815	1.70659	1.72712	1.68062	1.62637	1.7469	1.6869	1.87707	1.76039	1.73444	1.69767	1.72188	1.66459	1.67558
iraP	1.6993	2.05979	2.0171	1.97792	1.92035	1.63694	1.63837	1.5943	1.46488	1.29586	1.29404	1.11385	1.13589	0.913308	0.846108	0.954725	0.724453	0.675006	0.512924	0.390954	0.9727	0.753214	1.11299	1.24738	1.15209	0.753991	1.12485	1.29511	1.70927
phoA	1.32754	1.25693	1.2179	1.08849	1.04471	0.950015	0.916232	0.822121	0.728284	0.789639	0.702583	0.72127	0.640936	0.528764	0.66367	0.600514	0.579922	0.555396	0.522841	0.483531	0.742183	0.942782	0.926308	1.019	0.81881	0.728727	0.734052	0.875235	1.25171
psiF	1.73439	1.97659	2.3357	2.55705	2.69117	2.64456	2.74487	2.61816	2.59686	2.51747	2.47655	2.21154	2.34317	2.28441	2.20504	2.18125	2.17097	2.28968	2.25125	1.97844	1.32861	1.10712	1.34387	1.53932	1.50592	1.55041	1.4429	1.39838	1.72015
aroL	2.43478	2.1715	1.68718	1.41421	1.31616	1.08611	0.93768	0.6633	0.845294	0.684495	0.671288	0.622251	0.75147	0.749968	0.708157	0.715665	0.799306	0.899142	0.930225	0.932533	1.87588	1.76757	2.57545	2.2646	2.07522	2.07623	1.98091	2.11062	2.21906
yaiA	1.68915	1.49898	1.51608	1.50916	1.50785	1.46806	1.62146	1.4675	1.47164	1.51247	1.41166	1.16386	1.39389	1.39653	1.25753	1.13728	1.28462	1.17739	1.23096	0.825323	1.30619	1.00461	1.97519	1.60144	1.33118	1.4958	1.36827	1.40417	1.49025
aroM	1.78783	1.57199	1.51581	1.73692	1.74856	1.63297	1.68345	1.579	1.58103	1.49008	1.52971	1.39223	1.37081	1.39661	1.36746	1.3381	1.37708	1.23149	1.24354	1.09975	1.36576	1.24167	1.94038	1.71565	1.66597	1.62086	1.49702	1.46282	1.62524
ykiA	1.1687	0.779058	0.958178	1.32724	1.44725	1.63425	1.5717	1.58984	1.51162	1.52543	1.56795	1.53804	1.46116	1.4823	1.54011	1.46878	1.47447	1.57969	1.69163	1.68615	1.45152	1.44755	1.58536	1.39403	1.13482	0.747761	0.811925	0.580309	1.05112
araJ	1.21701	0.848303	0.984571	1.19846	1.12878	1.27451	1.39551	1.34474	1.36382	1.35748	1.33772	1.17632	1.34429	1.31603	1.30884	1.41293	1.37037	1.4927	1.4081	1.211	1.34731	1.20547	1.32961	1.44978	1.38793	1.26114	1.14847	1.18708	1.25732
sbcC	1.38058	1.3446	0.795684	0.5073	0.533957	0.436398	0.298322	0.25767	0.229685	0.125279	0.141517	0.080581	0.109397	-0.0588039	0.153204	0.0775892	0.107454	0.302051	0.0502896	0.0980681	1.3305	1.38055	1.53364	1.39693	1.47895	1.53042	1.53796	1.45526	1.348
sbcD	1.51489	1.06431	1.03063	1.11734	1.12738	1.01232	1.049	0.988842	0.887391	0.922858	0.88752	0.715033	0.747911	0.659857	0.723876	0.671312	0.632332	0.731072	0.809336	0.72108	1.39626	1.32275	1.45868	1.43257	1.47374	1.50662	1.51784	1.4491	1.41539
phoB	1.36876	1.3932	1.49984	1.73446	1.70206	1.62356	1.64001	1.51166	1.52582	1.45259	1.4466	1.32797	1.2966	1.29598	1.30177	1.25515	1.25305	1.35678	1.31875	1.31677	1.602	1.58781	1.46537	1.38805	1.44464	1.40071	1.30439	1.26671	1.39426
phoR	1.14973	1.00041	1.16363	1.2135	1.20279	1.1735	1.20468	1.03266	1.09855	1.02542	1.01774	1.03966	1.03623	0.928548	1.00983	0.99436	1.07419	1.07118	1.02327	0.813679	1.40255	1.47242	1.18558	1.24035	1.14203	1.08216	0.994769	0.93319	1.13917
malZ	1.34611	1.17387	1.18576	1.15866	1.05567	0.874579	0.850196	0.664321	0.70393	0.693333	0.688677	0.669674	0.579525	0.618084	0.706918	0.643968	0.731817	0.800819	0.710257	0.720653	1.33743	1.32611	1.45096	1.45067	1.5384	1.57916	1.49635	1.46859	1.44119
queA	1.95341	0.731608	0.403332	0.536501	0.458768	0.394903	0.588115	0.463375	0.383052	0.470273	0.342616	0.227878	0.379653	0.124068	0.204268	0.265856	0.424971	0.427688	0.278118	0.27513	2.19512	2.12034	1.92899	2.11967	1.90346	1.76636	1.57031	1.6771	1.63533
tsx	2.49576	2.76393	2.01005	2.05791	2.04591	1.8295	1.83916	1.80423	1.75742	1.77326	1.71453	1.65775	1.68158	1.63133	1.74288	1.78691	1.77375	1.70037	1.69604	1.47645	1.54563	2.06114	1.81699	1.85088	1.96785	2.28295	2.60897	2.62645	2.46219
nrdR	1.86476	1.59603	1.41903	1.35232	1.11877	1.03804	1.11617	1.00399	1.07558	1.1196	1.14173	1.21595	1.15673	1.3839	1.39308	1.21231	1.38255	1.45563	1.47616	1.34271	1.92008	1.89711	1.81951	2.04311	2.02071	2.02354	1.97575	1.96621	1.91002
ribD	2.08643	1.76805	1.52653	1.47041	1.3313	1.34659	1.2306	1.15564	1.23535	1.37099	1.27486	1.49898	1.36998	1.39451	1.52182	1.49748	1.56184	1.63467	1.49469	1.62539	2.09918	2.15822	2.11191	2.20227	2.24699	2.26905	2.23441	2.20101	2.13171
ribE	2.49393	1.77574	1.49527	1.42474	1.46935	1.36058	1.28702	1.37381	1.32292	1.29533	1.35994	1.39381	1.29895	1.38003	1.48495	1.47067	1.42362	1.51216	1.39221	1.45084	2.43889	2.47529	2.26581	2.43829	2.48842	2.43917	2.45168	2.38608	2.3725
nusB	2.64164	1.88094	1.5997	1.51155	1.43273	1.39256	1.41796	1.45759	1.40244	1.41989	1.46153	1.58717	1.56526	1.6072	1.65176	1.64684	1.67105	1.77276	1.72424	1.59932	2.62675	2.6157	2.49751	2.60228	2.61483	2.56296	2.55323	2.51749	2.51518
thiL	1.82998	1.30449	1.18524	0.97627	1.0351	0.939581	1.02787	0.92188	0.991453	0.877245	0.8448	0.778354	0.882224	0.94167	1.01788	1.00839	1.0778	1.15063	0.994002	0.750309	1.76773	1.72653	1.35999	1.90327	1.71405	1.71307	1.63494	1.64937	1.74773
pgpA	2.2856	2.06747	2.09089	2.04419	1.96694	1.9951	2.01671	2.00204	2.01525	1.95306	2.06908	2.05027	2.00137	2.03764	2.05351	1.99783	2.05031	1.96055	2.04019	1.90054	2.27681	2.12874	2.1455	2.39115	2.39301	2.30767	2.21582	2.27325	2.30063
yajO	2.09973	2.58761	2.84929	2.86697	2.85523	2.91346	2.91084	2.86365	2.89038	2.87257	2.89186	2.86481	2.76681	2.69861	2.76784	2.65504	2.68955	2.6348	2.65948	2.67255	1.75991	1.74931	2.10896	2.06629	2.20374	2.15033	2.01039	1.95728	2.11042
dxs	2.14235	1.88913	1.49639	1.51721	1.47791	1.37508	1.42687	1.34796	1.34596	1.34961	1.32693	1.27765	1.3136	1.3374	1.37319	1.38445	1.36169	1.35086	1.36046	1.27092	2.16378	2.18324	2.26699	2.2098	2.17272	2.18671	2.09208	2.05448	2.00524
ispA	2.25828	1.69884	1.33472	1.45313	1.37835	1.30384	1.34286	1.30776	1.25613	1.26462	1.21407	1.25387	1.27536	1.3183	1.35446	1.41188	1.46039	1.66232	1.60795	1.54983	2.32856	2.32144	2.28281	2.35388	2.30238	2.2968	2.21078	2.1826	2.06878
xseB	1.90354	1.68311	1.5979	1.52289	1.50447	1.28414	1.40753	1.20506	1.13459	1.18333	1.14455	1.20333	1.24541	1.14064	1.24334	1.37315	1.30474	1.40845	1.24033	1.24899	1.94797	1.79422	1.62908	1.93039	1.87886	1.87168	1.82448	1.77502	1.7285
cyoE	3.00272	3.11161	2.6764	2.17923	2.19722	2.06955	2.06841	1.95395	1.96872	1.94521	1.83102	1.74305	1.79543	1.76114	1.88748	1.82289	1.91778	1.84242	1.82556	1.67632	2.53725	2.64858	2.67329	2.66536	2.99946	3.05441	3.04779	3.04172	3.08662
cyoD	2.7531	2.85356	2.35081	1.81052	1.73198	1.6191	1.52774	1.49975	1.44785	1.53789	1.36748	1.36994	1.40869	1.37003	1.45244	1.4963	1.52882	1.49932	1.4809	1.43075	2.26718	2.45615	2.46476	2.42971	2.78735	2.83524	2.7993	2.85545	2.83473
cyoC	2.90083	2.90099	2.22419	1.77527	1.73109	1.5767	1.57186	1.44434	1.44971	1.50035	1.33178	1.35968	1.405	1.32266	1.49871	1.43497	1.54471	1.60555	1.46716	1.46366	2.38432	2.57957	2.60949	2.55645	2.88869	2.97528	2.97073	2.98408	2.98242
cyoB	3.16264	2.89461	2.19727	1.81419	1.81567	1.64065	1.64988	1.52417	1.54794	1.55714	1.46309	1.47098	1.4198	1.38878	1.59019	1.5492	1.66399	1.63759	1.55813	1.52414	2.635	2.76646	2.76618	2.78345	3.07244	3.17065	3.18207	3.18122	3.14059
cyoA	3.27752	2.9908	2.18337	2.00428	1.99701	1.77041	1.74209	1.65448	1.67393	1.62111	1.62564	1.64333	1.59919	1.50074	1.68554	1.6209	1.75185	1.71315	1.63358	1.65221	2.78989	2.86199	2.81085	2.88151	3.08823	3.16118	3.21386	3.18253	3.09639
ampG	1.8725	0.559683	0.222141	0.343377	0.232293	0.0655332	0.0643523	-0.0251218	-0.226024	-0.263317	0.00915206	-0.210555	-0.110413	-0.559297	-0.042284	0.0830932	0.122715	0.139083	0.193792	-0.252348	2.03531	1.88589	1.39234	1.8707	1.58737	1.64816	1.48333	1.50094	1.46215
yajG	2.07356	1.27842	0.709648	0.936979	0.945959	0.934615	0.830789	0.752923	0.81237	0.692294	0.633799	0.569565	0.638142	0.449171	0.587682	0.55317	0.556003	0.813597	0.74493	0.718332	2.338	2.23686	2.25486	2.13635	2.12054	2.05705	2.10774	2.05789	1.86885
bolA	2.55678	3.29787	3.83225	3.93124	3.94419	3.88445	4.03626	3.97428	3.99387	4.01603	3.95402	3.8278	3.97182	3.89833	3.81061	3.80048	3.73921	3.59655	3.57237	3.31993	2.15479	1.85285	2.34339	2.41287	2.60108	2.56123	2.43811	2.38923	2.67624
clpP	2.77339	2.82595	2.82069	2.91003	2.88716	2.89107	2.96401	2.93834	2.99437	2.99039	2.97361	2.9147	2.94092	2.84052	2.88067	2.8112	2.79265	2.77015	2.71767	2.5649	2.61021	2.58361	2.82375	2.73598	2.88983	2.8426	2.76899	2.7777	2.80842
clpX	2.86361	2.87341	2.95165	3.15118	3.18755	3.34729	3.34922	3.3383	3.37495	3.35577	3.39974	3.4469	3.35413	3.324	3.45303	3.37834	3.42266	3.46766	3.41289	3.44507	2.78266	2.7889	3.08628	2.91421	3.03879	2.96588	2.88484	2.8138	2.88088
lon	2.42676	2.48696	2.52658	2.19039	2.04185	1.96557	1.89658	1.83252	1.84406	1.80635	1.82891	1.85595	1.71386	1.60282	1.82496	1.72234	1.79043	1.86545	1.75942	1.83774	2.28835	2.30012	2.54737	2.38134	2.54885	2.53796	2.49751	2.42905	2.4883
hupB	3.11329	3.33196	3.10907	2.52001	2.52856	2.33657	2.23585	1.99088	1.8359	1.74271	1.49388	1.4174	1.49885	1.40408	1.45702	1.44035	1.45951	1.45074	1.46514	1.30448	2.6236	2.65126	2.61178	2.85232	3.00093	3.00387	3.05606	3.10867	3.17071
ppiD	2.46065	2.04332	1.64072	1.62301	1.59961	1.46173	1.42335	1.31085	1.37528	1.2674	1.34454	1.38698	1.33287	1.35556	1.51429	1.50662	1.61329	1.59563	1.62135	1.62114	2.61016	2.63217	2.72364	2.52942	2.50245	2.3539	2.22755	2.27583	2.28658
fadM	1.33564	1.89735	2.37247	2.32065	2.29614	2.25681	2.17268	1.86779	1.80001	1.55501	1.43788	1.29755	1.46747	1.40676	1.24321	1.33624	1.44041	1.4322	1.55887	1.02428	1.13846	0.916085	1.27901	1.36468	1.53639	1.36717	1.30933	1.343	1.31543
glnK	-0.196241	-0.148848	0	0	-0.611562	-0.462159	-0.422093	-0.782266	0	0	0	-0.508754	0	0	-0.832827	0	-0.761823	-0.719896	0	-0.266673	1.31503	0.931277	0.619025	0.994473	1.33956	1.33627	1.24832	1.35546	0.606795
amtB	1.05287	0.970426	0.777929	0.683842	0.714664	0.643636	0.743396	0.547893	0.535555	0.494445	0.485547	0.425769	0.429364	0.199181	0.544363	0.465907	0.540905	0.558582	0.616421	0.551888	2.09809	1.39348	1.2226	1.40288	1.63093	1.68201	1.58635	1.69819	1.31427
hha	2.18654	1.67712	1.87488	2.20897	2.24885	2.28428	2.51465	2.53613	2.63105	2.61209	2.61645	2.51191	2.6924	2.57844	2.49316	2.37017	2.23646	2.07308	1.97905	1.61328	2.51305	2.36725	1.8247	2.32598	2.29246	2.01191	1.86564	2.09167	2.19963
tomB	1.73892	1.65913	2.19402	2.15469	2.10476	2.38427	2.47784	2.53124	2.56084	2.62029	2.73653	2.72432	2.64018	2.58903	2.55705	2.42388	2.30047	2.10642	2.11781	2.06698	2.1767	2.12448	1.80282	2.02646	2.04905	1.74621	1.85872	1.87452	1.8063
acrB	2.44943	2.36169	2.07529	2.12337	2.17605	2.10117	2.07963	1.9619	1.91951	1.86507	1.82652	1.73932	1.6868	1.64741	1.74021	1.71467	1.75684	1.77091	1.71659	1.65311	2.32831	2.36851	2.44922	2.47393	2.48694	2.41158	2.28379	2.27643	2.39976
acrA	2.24605	1.89801	1.79152	2.04575	2.03174	1.98676	1.89576	1.72987	1.7163	1.65906	1.62932	1.60704	1.48299	1.40785	1.55598	1.42662	1.45711	1.51196	1.41337	1.40924	2.26204	2.29859	2.50116	2.34705	2.40416	2.26399	2.16654	2.16101	2.20586
acrR	1.34981	0.997467	0.794426	1.18971	1.1561	1.05046	1.2056	1.02842	1.05344	1.05581	0.841021	0.604643	0.901047	0.701304	0.730234	0.824609	0.741413	0.83741	0.820662	0.355041	1.43579	1.24819	1.30083	1.49958	1.37501	1.16876	1.21467	1.26752	1.31735
apt	2.32288	1.26771	0.634871	0.815882	0.629876	0.344819	0.626935	0.561589	0.634836	0.512779	0.516901	0.668135	0.433541	0.496239	0.73793	0.593215	0.810114	0.823169	0.738007	0.651921	2.71506	2.68793	2.34456	2.47279	2.38488	2.17567	2.09593	2.14227	2.08428
ybaB	2.58572	2.22792	2.12969	2.1694	2.24535	2.2502	2.24904	2.25453	2.30732	2.18973	2.2961	2.27938	2.22235	2.18819	2.19518	2.09639	2.07372	2.07817	2.11807	2.04496	2.583	2.6552	2.31014	2.65183	2.67116	2.5718	2.54903	2.51026	2.52651
recR	2.62368	2.10487	1.73401	1.96703	2.05735	2.05239	2.11145	2.03981	2.09271	2.07344	2.10698	2.1577	2.06744	2.06911	2.1152	2.04099	2.08535	2.14595	2.02063	1.99627	2.62008	2.73068	2.53508	2.69412	2.71643	2.65636	2.59402	2.51733	2.54593
htpG	2.22437	2.80461	2.84681	2.17911	1.90861	1.92396	1.98354	2.01788	2.09946	2.13045	2.16789	2.2245	2.0962	1.98073	2.1393	2.04344	2.01355	2.11575	1.96164	1.99183	1.71521	1.71285	1.80616	1.86582	2.33712	2.45928	2.47591	2.38383	2.47926
hemH	1.57041	1.57939	1.71489	1.86499	1.85172	1.92504	2.04622	1.99461	2.06075	2.06753	2.08694	2.0701	2.09474	2.01311	1.99662	1.94932	1.90225	1.81318	1.77593	1.70965	1.25827	1.09889	1.27987	1.29989	1.28728	1.18984	1.13285	1.17687	1.38534
copA	2.75608	3.33985	3.01624	2.27098	2.0911	2.01984	2.04607	2.04388	2.08621	2.09814	2.06363	2.06757	1.97642	1.90734	2.01032	1.91486	1.94366	1.95986	1.90207	1.98033	2.38357	2.41054	2.75276	2.89618	3.11982	2.97721	2.91335	2.83468	2.79455
glsA	1.47927	1.62998	1.4669	1.76332	1.75353	1.97941	2.12823	2.17356	2.18625	2.28526	2.13016	2.12118	2.02743	1.79524	2.15022	1.70511	1.56272	1.40256	1.11841	1.1032	0.0529717	0.0188893	0.0373748	0.189058	0.446237	0.858532	0.852853	0.538966	1.42805
ybaT	1.73764	1.82156	2.05497	2.0737	2.098	2.17961	2.42238	2.45725	2.50775	2.54813	2.37445	2.33059	2.34683	2.22471	2.24581	2.05662	1.91387	1.69549	1.46961	1.24006	0.617202	0.438541	0.613002	0.691826	0.894998	1.02769	0.937698	0.92858	1.62874
ybbN	2.32605	2.30864	2.10246	2.0275	1.9516	1.95516	1.95908	1.91255	1.94705	1.94576	2.0082	2.057	1.95737	1.89728	1.97869	1.88469	1.87903	1.91374	1.79789	1.79917	2.15977	2.13635	2.43188	2.22535	2.38524	2.35567	2.26447	2.17459	2.31852
allS	0.0875451	0.217975	0.203021	0.394238	0.255761	0.0944827	0.189931	0.260186	0.285793	0.055406	0.00646041	-0.0930861	0.325408	0.216741	0.173139	0.497708	0.46942	0.296999	0.347924	0.10936	0.0761263	-0.167691	-0.21963	-0.105738	-0.0515639	0.208759	-0.0144809	-0.28507	0.00761567
allA	0.646206	0.358444	0.2948	0.462855	0.590864	0.423127	0.213283	0.327973	0.499924	0.341265	0.413953	0.0468632	0.422941	0.437725	0.538557	0.493599	0.494707	0.526266	0.520367	0.424677	0.542131	0.238191	0.566082	0.348136	0.629509	0.744258	0.676057	0.552214	0.585792
gcl	0.601336	0.73653	1.0707	1.19652	1.18596	1.22087	1.24531	1.21094	1.22262	1.13701	1.27892	1.20195	1.22419	1.1817	1.18478	1.23172	1.16202	1.16296	1.11815	1.11983	0.592948	0.489315	0.462255	0.561718	0.499241	0.549332	0.451585	0.499833	0.51837
hyi	0.108914	-0.0762475	-0.0986192	0.372406	0.535685	0.204813	0.137132	0.361172	0.105519	0.263522	0.360278	0.174801	0.3112	0.321428	0.36486	0.530163	0.393643	0.403723	0.401271	0.0263178	0.250316	-0.0910323	-0.132226	0.0129341	0.0920416	-1.0421	-0.57132	-0.581463	-0.177829
glxR	0.518189	0.204183	0.316249	0.421845	0.708812	0.69049	0.573896	0.45454	0.413563	0.352428	0.322842	0.12539	0.0225347	0.0179827	0.240004	-0.067473	0.0153892	0.360321	0.106741	0.0976887	0.418794	0.417282	0.120511	0.360751	0.0964657	0.191685	-0.151369	-0.029265	0.277844
ybbW	-0.610716	0.25952	0.620302	0.958919	0.983229	0.965055	1.18306	1.08749	1.04645	0.984603	1.01811	0.849206	1.18504	1.17932	1.11236	1.11806	1.11441	1.04137	1.12247	0.691728	-0.30708	-1.03452	-0.600379	-0.698324	0	-0.554792	-1.33178	-0.62673	-1.00257
allB	0.315072	0.617568	0.90348	1.23598	1.25299	1.37608	1.27751	1.10031	1.09985	1.02637	1.10262	1.17368	1.17057	1.03191	1.26356	1.1895	1.1972	1.2157	1.20109	1.14219	0.246109	0.0889908	0.0133835	0.322912	0.149316	0.212545	0.049736	0.234102	0.100423
ybbY	0.530037	0.462137	0.577345	0.837986	0.880381	0.939107	1.04802	0.983809	0.979831	1.04187	0.832697	0.736238	0.90072	0.812196	0.845506	0.777893	0.888575	0.906859	0.703429	0.596073	0.627191	0.460007	0.687493	0.692443	0.590955	0.732172	0.395209	0.252888	0.663964
glxK	0.609227	0.501406	0.558529	0.791658	0.908961	0.813009	0.854812	0.585169	0.783439	0.64159	0.730684	0.732667	0.639681	0.571794	0.907172	0.727155	0.730433	0.775118	0.781323	0.584553	0.605224	0.287548	0.521612	0.694473	0.646382	0.498933	0.513692	0.356646	0.551028
allE	1.53414	1.33024	1.07839	1.068	1.06055	0.904502	0.952103	0.73207	0.89511	0.560055	0.747831	0.723779	0.688643	0.793548	0.775032	0.731216	0.886396	0.97086	0.942691	0.783077	1.3565	1.34159	1.51772	1.49702	1.44334	1.25509	0.966206	1.18372	1.3596
allC	0.715175	0.573865	0.513248	0.578277	0.485916	0.592801	0.548519	0.573804	0.334039	0.352105	0.301112	0.36947	0.467626	0.483912	0.426409	0.412886	0.405825	0.708998	0.59615	0.669818	0.864334	0.690533	0.736075	0.640263	0.507744	0.346052	0.178927	0.508755	0.549704
allD	0.215063	0.111164	-0.024489	-0.0181282	0.0405431	-0.106264	-0.0900314	-0.211595	-0.0718957	-0.106563	-0.348679	-0.607096	-0.442872	-0.235309	-0.387973	-0.269612	-0.6437	0.0413134	-0.266827	-0.10445	0.394759	0.219092	0.016273	0.342874	-0.281765	-0.442447	-0.22857	-0.186681	-0.0925492
purK	2.46482	1.13714	0.217464	-0.105205	-0.244147	-0.217895	-0.211607	-0.141128	-0.318231	-0.633791	-0.428152	-0.287609	-0.584848	-0.242691	-0.191844	-0.754115	-0.290432	-0.0861104	-0.264612	-0.0246822	1.14268	2.32175	1.62941	1.90802	2.03307	2.33686	2.41627	2.32794	2.24951
purE	2.36164	0.162591	-0.245945	-0.471362	0	0	0	0	0	0	-0.912442	0	0	0	-0.946988	0	-0.939193	-0.897266	0	-0.444044	1.21935	2.30953	1.49114	1.86873	1.83463	2.18939	2.2684	2.16058	1.99722
argU	0	0	0	0	0	0	0	0	0	0	0	0	0	0	0	0	0	0	0	0	0	-0.0326952	0	0	0	0	-0.0554098	0	0
nmpC	2.39702	2.7276	1.83932	1.78582	1.82146	1.58519	1.61686	1.48907	1.49301	1.47775	1.39781	1.29449	1.43558	1.37573	1.44266	1.472	1.42035	1.43222	1.29692	1.11985	1.25718	1.39061	1.04114	1.10497	1.33491	1.81963	2.14068	2.32575	2.32876
essD	0.936213	0.86102	0.745284	0.968155	1.07794	0.928795	0.91736	0.833664	0.747382	0.815428	0.697051	0.643438	0.944777	1.08825	0.754972	0.718153	1.01723	0.696808	0.730535	0.327013	1.14803	0.868605	0.680097	1.06802	0.757153	0.623707	0.353392	0.756607	0.571458
rrrD	0.933662	0.724074	0.434862	0.914039	0.860997	0.800719	0.885739	0.803283	0.817436	0.802833	0.798958	0.718988	0.741149	0.757658	0.871288	0.656408	0.830863	0.65001	0.684788	0.469387	1.21364	0.968216	0.898416	1.02752	0.718889	0.493601	0.375832	0.481473	0.656512
rzpD	1.43447	0.593348	0.18937	0.557973	0.26447	0.196194	0.235288	0.451854	0.355504	0.330745	0.39327	0.504806	0.522839	0.343087	0.57456	0.609814	0.455114	0.62497	0.409532	0.297854	1.37167	1.15174	0.995315	1.04913	0.904086	1.12141	1.27552	1.33802	1.08771
borD	2.00688	1.12301	-0.399576	-0.223574	0.195445	0.379928	0.266128	0.185438	0.241993	0.491867	0.316846	-0.145872	-0.0381105	0.238352	0.575249	0.204049	0.395493	0.750748	0.331239	0.193119	1.69019	1.48818	0.964302	1.05879	1.26008	1.61464	1.97722	1.97977	1.83701
appY	1.49109	0.687614	0.872575	1.3942	1.4066	1.45413	1.70181	1.66847	1.5665	1.46795	1.28365	0.833348	1.23504	1.13699	1.14224	1.2287	1.08473	1.29372	1.34985	0.858287	1.4323	0.999877	0.9487	1.31473	1.44699	1.17371	1.19165	1.41939	1.74232
ompT	3.21788	2.9071	2.41625	1.9119	1.85096	1.80071	1.70632	1.54184	1.52525	1.44347	1.28313	1.23767	1.26633	1.11454	1.29824	1.29923	1.22993	1.45818	1.3466	1.23822	2.58907	2.67268	2.72379	2.68746	2.87223	2.97145	2.99005	3.07964	3.24002
cusS	1.86714	1.48311	1.05286	0.88049	0.907619	0.72224	0.761981	0.732932	0.6861	0.666663	0.665693	0.563644	0.685417	0.626614	0.650365	0.748658	0.716525	0.825579	0.632252	0.672462	2.06446	1.86622	2.11371	2.34433	2.22064	2.12109	1.96234	1.90226	1.81089
cusR	2.15063	2.08765	1.51185	1.37677	1.32982	1.02575	0.971983	0.809297	0.75551	0.567892	0.64428	0.73976	0.625294	0.649794	0.696674	0.751154	0.62683	0.919599	0.894932	0.817636	2.3438	2.11995	2.33427	2.71792	2.71611	2.53316	2.43369	2.34764	2.17615
cusC	2.71506	2.82742	2.30333	2.10234	2.13118	1.59208	1.47472	1.28935	1.22471	1.11094	1.19692	1.07936	1.0583	0.990316	0.924388	0.674288	0.537536	1.53029	0.818418	0.505751	2.80389	2.61542	2.92132	3.26951	3.29718	3.15713	3.04262	2.99774	2.978
cusF	2.80371	3.3717	2.2909	1.7696	1.82338	1.23051	1.13821	0.899939	0.679547	0.748942	0.252241	0.277152	0.503154	0.439527	0.604358	0.530163	0.305058	0.805699	0.656392	0.519233	2.79852	2.47419	2.49164	3.30795	3.36512	3.10982	2.90239	2.88809	2.96248
cusB	2.70944	3.09025	2.01508	1.61726	1.74398	1.15247	0.917917	0.754057	0.653437	0.616766	0.438038	0.489235	0.440428	0.411309	0.477059	0.362766	0.425961	0.735885	0.546555	0.289688	2.81185	2.54885	2.68828	3.27163	3.30731	3.11479	2.885	2.76787	2.82846
cusA	2.22222	2.67297	1.44561	0.967006	1.08661	0.720653	0.684311	0.460042	0.427066	0.509373	0.392551	0.456083	0.472147	0.385308	0.485455	0.379033	0.428001	0.615406	0.53309	0.384092	2.35271	2.0351	2.15579	2.79479	2.79942	2.63073	2.35813	2.25548	2.32129
pheP	1.82689	1.96599	1.01994	0.50319	0.579722	0.501733	0.545838	0.468175	0.477808	0.415208	0.462031	0.373873	0.517752	0.576365	0.560014	0.558768	0.627788	0.74119	0.563442	0.355041	1.92815	1.81957	1.68926	2.10196	2.05913	1.82159	1.58873	1.56118	1.63266
nfsB	2.4739	2.17837	1.58326	1.41103	1.40847	1.33012	1.27092	1.26272	1.31135	1.32969	1.29033	1.31702	1.2807	1.25661	1.37117	1.2817	1.34973	1.395	1.28919	1.35643	2.26292	2.3789	2.43615	2.41004	2.45596	2.48733	2.46162	2.46109	2.519
hokE	0	0	0	-0.425604	0	-0.417681	-0.345497	-0.335438	0	-0.403737	0	-0.491407	-0.481723	0	0	0	0	0	0	0	0	0	-0.0732307	0	0	0	0	0	0
entD	0.678375	0.346896	0.0866438	0.234053	0.221189	0.0175844	-0.0706006	0.132409	0.108469	0.0335711	0.133661	0.378223	0.338846	0.214638	0.294628	0.326462	0.352798	0.593212	0.473015	0.169405	0.790528	1.12729	1.02509	1.19204	1.60434	1.50538	0.962374	0.734376	0.551867
fepA	1.40716	1.04972	0.759718	0.724814	0.612953	0.566298	0.65208	0.598966	0.703741	0.752501	0.813919	0.957855	0.906939	0.861407	0.959747	0.873404	0.985734	1.04742	1.04424	1.04822	1.6383	1.92739	1.86154	1.90038	2.25349	2.30879	1.87208	1.57217	1.42494
fes	1.30965	0.891136	0.782641	0.577606	0.329058	0.162975	0.0630871	0.481553	0.779854	1.03018	1.21237	1.37948	1.43097	1.42439	1.58785	1.56894	1.57818	1.70968	1.63342	1.60239	1.65066	1.81287	1.77467	1.74939	2.00746	1.95138	1.58007	1.32566	1.41566
ybdZ	0.537781	0.726244	0.14793	-0.556153	0.155744	0	-0.533367	0	0.516555	0.527571	0.823796	0.978068	0.867809	0.708678	1.06747	0.863431	1.08412	1.08544	0.850187	1.06921	1.01392	1.20034	1.24802	1.13956	1.22828	1.41711	1.21988	0.725504	0.640156
entF	1.4635	1.5301	1.01769	0.791466	0.647093	0.461492	0.46935	0.651931	0.966431	1.20293	1.29542	1.54309	1.55102	1.5474	1.70974	1.65318	1.75309	1.85389	1.70601	1.79636	1.71211	2.16374	2.1863	2.07691	2.44263	2.33725	1.8724	1.61327	1.5706
fepE	0.0974056	-0.146457	-0.335447	-0.201465	-0.238207	-1.2876	-0.522685	-0.492064	-0.4178	-0.665676	-0.692052	-0.492873	-0.573493	-0.569763	-1.35724	-0.780157	-0.570528	-0.998928	-0.419925	-0.791087	0.0526012	0.364531	0.167723	0.320312	0.161933	0.116018	-0.437181	-0.265567	-0.353031
fepC	1.4451	1.31136	0.876466	0.916201	0.754004	0.682889	0.668461	0.654342	0.81468	0.758778	0.765297	0.748089	0.834311	0.627518	0.916606	0.629937	0.652155	0.792107	0.720603	0.806681	1.15972	1.39309	1.57666	1.67705	1.83846	1.7199	1.44332	1.28452	1.40044
fepG	1.43413	0.954626	0.892623	0.832048	0.843191	0.783369	0.76767	0.906096	1.04098	1.06494	1.04988	1.07348	0.905873	0.803172	0.906998	0.85729	0.997693	1.03415	0.920751	0.840608	1.15029	1.27478	1.37429	1.50333	1.71329	1.68029	1.3444	1.16794	1.25687
fepD	1.57372	0.916659	0.826532	0.85197	0.837974	0.749199	0.99392	1.02877	1.1871	1.27895	1.22593	1.17489	1.30061	1.13267	1.19283	1.25456	1.28531	1.39126	1.20999	1.15623	1.36438	1.41817	1.50837	1.68736	1.81098	1.73758	1.5175	1.31907	1.48048
entS	1.62396	0.772003	0.42715	0.139179	0.179881	0.0488505	0.308486	0.186791	0.152529	0.412803	0.360081	0.525429	0.441748	0.57323	0.607337	0.455952	0.586823	0.715612	0.744263	0.527997	1.84964	1.82865	1.65375	1.89223	1.86553	1.76808	1.3898	1.26682	1.37879
fepB	1.62838	0.982398	0.684708	0.790456	0.760155	0.757554	0.725873	0.898479	1.05508	1.09217	1.13403	1.30082	1.32929	1.32348	1.43704	1.40413	1.50793	1.55056	1.52295	1.47154	2.1111	2.15828	1.97948	1.95626	2.13555	1.99044	1.65717	1.5681	1.52574
entC	1.70137	1.00009	0.915059	0.871045	0.653588	0.68754	0.693476	0.971459	1.17673	1.37129	1.54386	1.71196	1.65667	1.63193	1.70401	1.57326	1.57936	1.59698	1.46928	1.54723	1.8756	2.19559	2.028	2.03408	2.35048	2.43281	2.10831	1.79335	1.53517
entE	1.52148	1.33171	0.926348	0.884049	0.717022	0.708554	0.817639	0.933289	1.20148	1.41249	1.56127	1.74879	1.69574	1.65005	1.75979	1.66231	1.70661	1.76806	1.63975	1.70234	1.77319	2.26834	2.03449	1.99748	2.39117	2.49712	2.16722	1.8441	1.56802
entB	1.3994	1.76313	1.04032	1.0264	0.869304	0.730474	0.848457	0.929922	1.24453	1.42059	1.59374	1.75534	1.72508	1.65857	1.74384	1.58401	1.62017	1.61385	1.49234	1.53144	1.56366	2.31489	2.01128	1.9837	2.51266	2.56968	2.2263	1.93718	1.60945
entA	1.42359	1.59218	1.13569	1.08221	0.989805	0.984599	1.05733	1.02686	1.14735	1.33965	1.5516	1.71784	1.61714	1.61871	1.69886	1.56845	1.56463	1.48827	1.43035	1.46209	1.57368	2.23322	1.96159	1.94163	2.43489	2.44675	2.15141	1.82746	1.61239
entH	1.20232	1.22797	0.675179	0.724093	0.704221	0.656724	0.725432	0.737485	0.85759	1.01129	1.27171	1.42255	1.36001	1.22324	1.46398	1.12728	1.35902	1.20243	1.19802	1.13789	1.3432	2.04493	1.7917	1.76196	2.21056	2.276	1.89316	1.60139	1.37217
cstA	1.88344	3.4225	3.54991	3.48511	3.46261	3.44979	3.46002	3.34743	3.35374	3.34066	3.28649	3.27346	3.23499	3.14703	3.28012	3.18594	3.22913	3.09646	3.02651	3.02235	1.3845	1.52536	1.64986	1.48591	1.66882	1.73927	1.63331	1.69869	1.82092
ybdN	0.252795	-0.0601225	0.0647961	0.316569	0.513831	0.492386	0.543398	0.423384	0.411159	0.378349	0.303042	0.205785	0.43279	0.301225	0.279633	0.349108	0.356011	0.270466	0.319186	-0.010276	0.506814	0.21415	0.79963	0.746432	0.43086	0.0516876	0.0767141	-0.0186882	0.0543518
dsbG	1.75874	1.41637	1.37934	1.69782	1.665	1.76088	1.77179	1.68964	1.70968	1.58233	1.55928	1.46187	1.43329	1.28054	1.37529	1.22721	1.28975	1.25707	1.195	0.969989	1.52612	1.47349	1.6059	1.67239	1.76097	1.66749	1.55584	1.46128	1.53671
ahpC	3.57346	3.40834	3.00791	2.74141	2.66338	2.54284	2.51885	2.44246	2.43387	2.32798	2.26171	2.13959	2.13411	2.12919	2.09101	2.13277	2.10753	2.0766	2.13033	1.87018	3.4138	3.47961	3.59971	3.54021	3.62641	3.46058	3.32131	3.34269	3.46089
ahpF	2.41502	2.06025	1.92187	1.73886	1.68314	1.62334	1.58644	1.44879	1.48387	1.40774	1.41785	1.45289	1.3409	1.34057	1.49017	1.41109	1.49509	1.60152	1.54449	1.56566	2.50811	2.61058	2.68011	2.44278	2.47007	2.32201	2.22674	2.26132	2.37118
citG	0.201967	-0.267572	0.195031	0.108621	0.0339694	0.265562	0.112716	-0.0549408	0.308884	0.0255956	0.228704	-0.0129276	0.0023872	-0.158109	0.0462304	-0.669533	-0.169961	-0.316993	-0.412507	-0.282523	0.270519	0.00764493	0.276941	0.272994	0.515595	0.229254	0.0963551	0.255746	0.195047
citX	0.135087	0.145793	0.0771753	-0.0200447	-0.823302	-0.0592845	-0.216338	-0.0742063	-0.510585	-0.648189	-0.191435	0.0443038	-0.0459045	-0.13215	-0.545337	-0.467483	-0.116443	-0.325484	0.00932029	-0.00129149	0.0142975	0.393177	0.303183	0.260949	0.395426	0.370727	0.273974	0.473446	0.193262
citF	0.0563569	-0.225446	-0.517883	-0.563206	-0.495864	-0.201858	-0.251886	-0.716395	-0.50663	-0.552727	-0.936068	-0.568662	-0.680714	-0.700692	-0.552326	-0.132935	-0.718195	-0.240662	-0.286822	-0.524076	0.19986	0.053683	0.0845367	0.069618	0.230576	0.0962453	0.0353016	-0.118034	-0.081914
citE	0.228741	0.194975	-0.311747	-0.283602	-0.330482	-1.19155	-0.228047	-0.468257	-0.560115	-0.0828105	-0.31338	-0.396824	-0.262529	-0.348775	-0.439895	-0.985138	-0.176194	-0.334084	-0.179336	-0.518946	0.506866	0.266794	0.488693	0.570049	0.133043	0.447637	0.373909	0.422415	0.376526
citD	-0.952047	-0.416801	-0.586443	0	-0.661739	0	-0.36465	-0.623503	0	0	0	0.0344898	0	0.0120939	0	0	-0.67683	0	-0.512731	-0.51026	-0.329546	0	-0.100025	0	-0.335392	-0.624438	-0.332446	-0.160831	0.0656416
citC	-0.0621009	-0.278394	-0.321252	-0.346796	0.0085066	-0.221224	0.101169	-0.177401	-0.365476	-0.33788	-0.435026	-1.00345	-0.701966	-0.540046	-0.445188	-0.3525	-0.202387	-0.0503982	-0.0323201	-0.585278	0.594613	0.454531	0.441957	0.337014	0.153861	0.272611	0.26328	0.209854	0.159348
dcuC	0.688414	1.3638	0.442447	0.379644	0.442393	0.256301	0.567116	0.53767	0.485667	0.49031	0.459151	0.499943	0.60556	0.590242	0.517869	0.609814	0.610125	0.505226	0.45006	0.492831	0.646914	0.520937	0.639251	0.71315	0.711605	0.550191	0.837632	1.09267	1.07226
pagP	0.954178	0.300264	0.492516	0.710785	0.776222	0.865289	1.03086	0.992002	1.07625	0.945976	0.767444	0.63421	0.79627	0.860826	0.870513	0.671621	0.882137	1.03598	1.02109	0.611473	1.12149	0.90613	0.737096	1.04149	0.93247	0.833855	0.936575	1.06082	1.20497
cspE	3.75879	3.81294	3.93349	4.06033	4.11515	3.99018	4.26885	4.28149	4.26102	4.3235	4.17831	3.7045	4.54105	4.57403	4.40276	4.66952	4.64479	4.5947	4.72051	3.99406	3.98186	3.6534	3.37857	3.78545	3.68771	3.55222	3.42462	3.5891	3.59993
lipB	1.65791	0.710825	0.338305	0.282336	0.297668	-0.0206085	0.393425	0.0715527	0.0481349	-0.0644589	-0.196817	0.0247958	0.0208032	-0.0216547	0.229886	0.120133	0.389808	0.552138	0.218412	0.154961	1.95689	1.7956	1.59674	1.94945	1.78315	1.66811	1.61255	1.57128	1.51853
ybeD	1.96355	1.95494	1.88382	1.5067	1.40159	1.30721	1.51478	1.60789	1.69274	1.80922	1.7317	1.58403	1.95915	1.91246	1.9311	1.90593	1.89399	1.9708	1.81536	1.60535	2.63384	2.39805	2.35258	2.40956	2.3961	2.19931	2.02233	2.08178	2.06622
gltL	1.85307	2.09268	1.80987	1.83539	1.96245	1.88943	1.84605	1.6711	1.59889	1.42127	1.4823	1.38637	1.36628	1.30213	1.35035	1.23959	1.25512	1.26275	1.20784	1.03098	1.7959	1.69648	1.59891	1.92465	1.89448	1.80105	1.7341	1.76824	1.89335
gltK	1.69219	1.61535	1.56425	1.70831	1.858	1.7642	1.80536	1.66203	1.59413	1.50421	1.38932	1.26791	1.36714	1.36312	1.33701	1.17755	1.32694	1.16518	1.01351	0.832163	1.49824	1.44536	1.40514	1.67519	1.76138	1.69717	1.59195	1.64248	1.67901
gltJ	1.75077	1.61418	1.54384	1.86035	1.94046	1.87096	1.87133	1.70498	1.72775	1.72612	1.55139	1.57253	1.50936	1.47035	1.49592	1.49454	1.45425	1.39621	1.16057	0.937776	1.59831	1.56256	1.61595	1.74533	1.82264	1.85706	1.71952	1.74001	1.73852
gltI	2.49333	2.69133	2.66724	2.83647	2.90827	2.78559	2.672	2.55743	2.55775	2.49341	2.50806	2.55478	2.44824	2.37978	2.45032	2.36102	2.35604	2.29132	2.1953	2.19678	2.07243	2.08093	2.30651	2.26756	2.46074	2.42581	2.45962	2.43966	2.49787
lnt	2.14858	1.29514	1.27904	1.30665	1.36938	1.398	1.54634	1.51947	1.50145	1.52265	1.53983	1.56968	1.60073	1.61218	1.64963	1.66413	1.74155	1.76054	1.71353	1.60585	2.25333	2.2025	2.01886	2.25338	2.18236	2.13199	1.89651	1.84638	1.9138
ybeX	2.60015	2.09645	2.29918	2.34732	2.34457	2.53267	2.59623	2.60375	2.67425	2.67526	2.76502	2.86106	2.79943	2.79894	2.88129	2.79955	2.85514	2.94399	2.89024	2.90234	2.64721	2.61526	2.53469	2.64729	2.64792	2.65395	2.54982	2.48627	2.50967
ybeY	2.25779	2.25352	2.42249	2.41061	2.42137	2.60684	2.61899	2.60307	2.66536	2.67729	2.7863	2.85684	2.65955	2.61601	2.69708	2.53004	2.51825	2.47443	2.37744	2.50736	2.20228	2.28444	2.45809	2.28378	2.35866	2.33403	2.35173	2.15497	2.27263
ybeZ	2.42327	2.41224	2.49575	2.53989	2.56062	2.69865	2.74811	2.75815	2.82832	2.83968	2.89013	2.9041	2.80681	2.72985	2.80648	2.6724	2.6509	2.64675	2.54728	2.58353	2.38844	2.41901	2.57334	2.41718	2.54496	2.54659	2.49015	2.40616	2.45239
glnX	0.405001	0	0	0	-0.0640433	0	0	0	0	0	-0.0799332	0.171919	0.372591	0	-0.177689	0	0.208339	0	0	0	0.46668	0.438381	0	0.470185	0.262303	0	-0.0439803	0.558835	0
glnV	0.183881	0	0.413023	0	0.0435761	0	0	0	0	-0.0941065	0	-0.129111	-0.172092	0	0	0.0983647	-0.106684	-0.184249	0	0	0.192901	0.429373	0.0205491	-0.00693674	0.262303	-0.0267429	-0.0439803	-0.0343824	0
metU	0	-0.131565	0	0	0	0	0	0	0	0	0	0.107824	0	0.121238	-0.125909	0.387965	-0.118114	0.169194	-0.0644353	0	0	-0.0591779	0.692338	0.66693	0	0	-0.0391621	0	0
glnW	0.169189	0	0	0	0	0	0	0	0	0	0	-0.181777	0	0	-0.114479	0	0	-0.0647574	0	0	-0.108129	-0.0477485	-0.0646306	0	0.262303	0	0.273297	0.257805	0
glnU	-0.0106218	0	0	0	0	0	0	0	0	0	-0.152189	0	0	0	-0.114479	0	0	0	0	0	0	0.266725	0.0205491	0	0	0.547419	-0.0439803	0.257805	0.285232
leuW	0	0	0	0	0	0	0	0	0	0	0	0	0	0	0	0	0	0	0	0.0330774	0	0	0	0	0	0	0	0	0
metT	-0.0311769	0	-0.11875	0	0	0	0	0	-0.132258	0.195494	0.209667	0	-0.11596	0	0	0.0869352	0	-0.0761869	0	0	0.409148	-0.0591779	-0.07606	0	0.250874	-0.0381724	0	-0.0458118	-0.00825898
asnB	2.26853	1.9861	1.51584	1.25652	1.21904	0.996988	1.0913	0.987514	1.09051	1.07625	1.02114	1.15498	1.06128	1.03917	1.1683	1.21441	1.20803	1.36865	1.34018	1.53904	2.75896	2.5953	2.47413	2.3794	2.50668	2.5003	2.39632	2.39042	2.38157
umpH	2.23273	1.80885	1.56889	1.70273	1.66097	1.46788	1.54271	1.45381	1.45888	1.40842	1.46455	1.38822	1.40931	1.449	1.41381	1.36614	1.42386	1.43425	1.41611	1.34338	2.30577	2.21097	2.2739	2.28824	2.28873	2.21163	2.1143	2.14512	2.12773
nagC	2.10293	1.8297	1.84462	1.87732	1.83103	1.8738	1.8732	1.8235	1.84168	1.8572	1.80721	1.80201	1.74871	1.69407	1.77417	1.677	1.73325	1.6927	1.614	1.67992	2.119	2.04144	2.03476	2.09366	2.14617	2.13486	2.08765	2.04757	2.0285
nagA	1.82346	1.9318	2.13988	2.19048	2.14613	2.15827	2.15244	2.07864	2.09838	2.05719	2.05191	2.03351	1.98822	1.92877	2.0041	1.90874	1.94633	1.907	1.86225	1.85738	1.77849	1.56878	1.7367	1.72245	1.87845	1.77665	1.71887	1.71199	1.80233
nagB	2.08747	2.19411	2.40947	2.48484	2.40902	2.41777	2.44258	2.3789	2.38617	2.37524	2.32515	2.27527	2.2879	2.17781	2.24338	2.17903	2.19879	2.17361	2.09695	2.04204	1.65972	1.63983	1.81537	1.7998	1.95883	2.00543	1.86467	1.77495	1.99486
nagE	1.89937	2.49432	2.67767	2.70992	2.63818	2.70182	2.71986	2.63709	2.62906	2.59798	2.5848	2.55773	2.49052	2.42806	2.51917	2.4226	2.45664	2.41748	2.3931	2.37934	1.54565	1.50691	1.72922	1.60959	1.75109	1.66519	1.68146	1.67196	1.85885
glnS	2.3251	2.03013	1.73581	1.45293	1.3387	1.24202	1.2002	1.0648	1.09802	1.04055	1.00287	1.03295	0.996379	0.890119	1.17175	1.10612	1.0529	1.21561	1.0201	1.02438	2.37326	2.40335	2.49424	2.38603	2.40025	2.43276	2.41588	2.38199	2.31078
chiP	0.302302	0.902964	0.795972	0.633657	0.423091	0.174277	0.181291	0.0206645	0.101493	0.123092	-0.0292878	-0.0149333	0.169552	0.138189	0.171466	-0.174868	0.25798	0.218151	0.257607	0.305564	0.243559	0.0336795	0.2093	0.297459	0.2901	0.137459	-0.193199	0.232433	0.403139
chiQ	0.932546	0.680926	0.674715	0.846121	0.681176	0.72353	0.936717	0.762808	0.787944	0.794924	0.785832	0.491488	0.790804	0.72363	0.627183	0.572822	0.758739	0.674352	0.785388	0.561892	0.779351	0.70862	0.724292	0.984617	0.945036	0.963521	0.609009	0.768574	0.683598
fur	2.76098	2.79876	2.59009	2.71952	2.71443	2.76963	2.82379	2.74931	2.75299	2.74199	2.73883	2.66412	2.7073	2.62271	2.6963	2.62631	2.68049	2.79434	2.76457	2.72916	2.63135	2.66242	2.78113	2.73281	2.7782	2.76527	2.78428	2.71423	2.71326
fldA	2.59245	2.14262	1.74294	2.00452	2.00449	1.94904	1.97762	1.90428	1.88858	1.82591	1.68652	1.60294	1.59446	1.55215	1.65982	1.65487	1.67301	1.77759	1.67784	1.53187	2.61872	2.59469	2.68204	2.62943	2.65828	2.63699	2.6247	2.58582	2.55119
ybfE	1.50511	0.560919	0.296858	0.412595	-0.657329	0.121235	0.063581	-0.720413	0.130984	-0.664172	0	-0.775063	-0.128225	0.016503	0.0503212	-0.0178002	-0.00100055	-0.777535	-0.207291	-0.505851	1.57118	1.37135	1.4401	1.51586	1.40938	1.20938	1.19737	1.24863	1.11847
seqA	2.3573	2.15986	1.75043	1.8438	1.76587	1.62508	1.63012	1.52946	1.48871	1.44166	1.50139	1.45602	1.46507	1.45806	1.54562	1.64277	1.70292	1.7383	1.69766	1.67709	2.45233	2.36471	2.49302	2.43642	2.42177	2.35624	2.28741	2.2907	2.29741
pgm	2.67678	2.55452	2.53306	2.49815	2.4496	2.36246	2.28591	2.1858	2.19682	2.14955	2.1262	2.12024	2.06628	2.03912	2.19772	2.17712	2.27049	2.30261	2.26451	2.30042	2.60594	2.59454	2.82464	2.62957	2.64134	2.61827	2.52757	2.49886	2.61548
ybfG	0.324884	-0.330606	-0.163437	0.0416513	0.0326113	-0.745541	-0.518411	-0.663297	-0.415132	0	-0.564107	-0.36866	-0.473459	-0.504822	-0.497463	-0.539125	-0.329496	-0.757896	-0.616054	-0.550055	0.130221	-0.185937	-0.209591	0.192584	0	0	-0.499895	-0.981745	-0.00223501
kdpC	0.85203	0.565882	0.659981	0.582259	0.60651	0.669905	0.728733	0.709242	0.762616	0.7283	0.64829	0.501036	0.595055	0.504847	0.660232	0.595483	0.646151	0.865984	0.776044	0.817126	0.863655	0.693768	0.904456	1.04657	1.06045	1.24102	1.37713	1.39225	1.098
kdpB	0.656819	0.526314	0.143289	0.287344	0.248142	0.193945	0.287358	0.356497	0.400197	0.345613	0.492003	0.484868	0.264765	0.386383	0.378929	0.324642	0.42812	0.549833	0.48493	0.64218	0.740641	0.65099	0.805318	0.96028	1.05113	1.37831	1.55616	1.52563	1.15873
kdpA	0.283815	-0.106371	-0.281612	-0.129065	-0.125507	-0.0427998	0.0936201	0.0829364	-0.0539028	0.144451	-0.0305575	0.044469	0.064842	-0.0399351	0.00556457	0.25482	0.247403	0.315562	0.288272	0.410839	0.170597	0.0660455	0.368194	0.683938	0.822094	1.17074	1.39442	1.41414	0.950503
ybgA	1.84826	1.5371	1.744	1.94075	1.98829	1.9852	2.16017	2.11146	2.09452	2.07037	2.02619	1.8475	2.03318	1.95337	1.99663	1.93795	1.97482	2.05399	1.90338	1.68144	1.4404	1.11957	1.30024	1.72599	1.83803	1.8317	1.58513	1.38641	1.69044
phr	1.70749	1.06753	1.40859	1.44349	1.59705	1.63618	1.76583	1.67448	1.68664	1.64234	1.67376	1.6295	1.61916	1.60238	1.64685	1.55223	1.65867	1.74268	1.65367	1.45495	1.53417	1.36194	1.29951	1.70812	1.78541	1.66619	1.46893	1.29046	1.44976
gltA	3.07391	2.76072	2.75148	2.49508	2.38796	2.47353	2.57074	2.53916	2.58944	2.64028	2.59361	2.6767	2.67499	2.59848	2.82906	2.71624	2.78993	2.85562	2.75928	2.73765	2.68208	3.03028	2.96702	2.74442	2.96097	2.95961	2.90728	3.0082	3.15663
sdhC	2.87066	2.39775	1.66087	1.62083	1.56298	1.64918	1.75166	1.76998	1.78971	1.89975	1.78897	1.8284	1.93129	1.93649	2.08817	2.15395	2.16702	2.39289	2.23091	2.07644	1.47648	1.50629	1.97201	1.79215	1.81112	2.26103	2.47742	2.59261	2.63873
sdhD	2.59071	2.14692	1.66289	1.46207	1.41923	1.35667	1.70927	1.61336	1.71921	1.75872	1.68504	1.66918	1.89738	1.86927	2.01976	2.04674	2.07007	2.20716	2.07725	1.77885	1.20418	1.40166	1.78526	1.60767	1.645	2.14426	2.26793	2.47255	2.55736
sdhA	2.82508	2.48415	2.19604	1.66733	1.60555	1.74734	1.85273	1.87328	1.92095	1.98298	1.9632	2.08423	1.99376	1.95942	2.25083	2.17101	2.26299	2.35485	2.19382	2.22834	1.58229	1.93117	2.23732	1.9982	2.16888	2.49522	2.74651	2.80431	2.90062
sdhB	2.93934	2.8127	2.36299	1.77228	1.69114	1.80649	1.95815	1.93129	1.98827	1.97457	1.97088	1.97972	2.06854	2.09866	2.20687	2.19382	2.29343	2.37958	2.26712	2.13473	1.7046	2.03129	2.1731	2.1388	2.28574	2.50086	2.70882	2.88681	3.02876
sucA	2.86631	2.77264	2.3913	1.85026	1.74847	1.97099	2.04258	2.0349	2.09238	2.14	2.09757	2.20745	2.14801	2.13302	2.40316	2.28931	2.38102	2.53978	2.30506	2.33054	2.15513	2.29742	2.39726	2.28841	2.4882	2.67167	2.83485	2.85537	2.99467
sucB	3.0302	2.82614	2.59704	2.12025	1.95108	2.11532	2.1315	2.12564	2.18927	2.1821	2.16274	2.29425	2.18212	2.17275	2.43749	2.3675	2.44426	2.61206	2.40072	2.45982	2.64875	2.51281	2.57181	2.51701	2.69939	2.83402	2.97511	3.03961	3.19703
sucC	2.89073	2.58778	2.43862	2.0844	1.92405	2.023	2.09433	2.07547	2.1245	2.12949	2.08872	2.18009	2.1214	2.12078	2.39094	2.32383	2.39654	2.58017	2.33645	2.3449	2.63694	2.35303	2.41027	2.40765	2.61037	2.74653	2.86877	2.9326	3.07972
sucD	2.90087	2.60066	2.60993	2.19337	2.00694	2.10751	2.14661	2.17101	2.221	2.21561	2.18405	2.30237	2.26074	2.25826	2.53506	2.51132	2.58389	2.73432	2.55133	2.52499	2.64126	2.36807	2.47251	2.40831	2.64438	2.78083	2.91121	2.9846	3.15721
mngR	1.14808	0.743034	0.253767	0.405313	0.505526	0.256028	0.245575	0.0130972	0.0424222	0.136248	0.240496	0.434426	0.316341	0.563564	0.380064	0.436507	0.587185	0.621263	0.572193	0.404388	1.32204	1.15259	1.25625	1.22571	1.09114	1.06345	1.04656	1.10129	1.13175
mngA	-0.330788	-0.213322	-0.302301	-0.0769769	-0.163422	-0.0360203	-0.158845	-0.0473068	-0.0545162	-0.22637	-0.262481	-0.154591	-0.200636	-0.589308	-0.344811	-0.146489	-0.234159	-0.273082	-0.413412	-0.43042	0.0622899	-0.312921	0.0779083	0.0761152	-0.158642	-0.0202729	-0.198754	-0.136456	-0.0133517
mngB	0.788466	0.63593	0.596092	0.677592	0.650987	0.606008	0.759906	0.637443	0.607143	0.637553	0.607067	0.5764	0.655594	0.564837	0.686352	0.656614	0.745114	0.791081	0.729613	0.613763	1.07644	0.887152	1.01286	1.05253	0.949745	0.917228	0.758387	0.779755	0.810622
cydA	2.73518	3.33894	2.46828	2.64164	2.73917	2.80335	2.8367	2.73922	2.75331	2.75176	2.71322	2.7239	2.75816	2.72172	2.83111	2.78696	2.85907	2.83455	2.75541	2.67342	3.16187	2.83389	2.71547	2.77872	2.92802	2.7358	2.70689	2.72503	2.83642
cydB	2.67124	3.30428	2.53175	2.51964	2.62747	2.73267	2.77171	2.69348	2.70627	2.71695	2.74202	2.78803	2.77428	2.72963	2.88627	2.80493	2.86565	2.82855	2.76075	2.72645	2.98057	2.58812	2.61709	2.51486	2.53163	2.42121	2.34967	2.34916	2.56479
lysT	0.130102	0	0	0	0	0	0	0	0	0	0	-0.134863	0	0.126916	0	0	0	0	0	0.0816827	0.262397	0.42362	0.275322	0.288341	0.733672	0	-0.033485	0	-0.0413855
valT	0.139686	0	0	0	0	-0.113803	0	0	0	0	0	0	0	0	0	0	0	0	0	0	0.0254819	0	0.315827	0	0	0	-0.0497326	-0.0489773	0
lysW	0.152115	0	0	0	0	0	0	0	0	0	-0.0856856	0	0	0.427946	0	0	0	0	0	0	-0.113881	0.247529	0	0.265306	0	0	0.556447	0	-0.00258185
nadA	2.19251	1.48293	1.46199	1.53655	1.5185	1.47967	1.50067	1.44623	1.4369	1.46547	1.32829	1.29217	1.25743	1.12575	1.19031	1.19776	1.18751	1.25278	1.25022	1.25129	1.76472	1.69659	1.83168	1.91505	2.18796	2.46024	2.62591	2.64026	2.45152
pnuC	2.05452	1.9504	1.92399	2.13895	2.13594	2.14432	2.18968	2.08448	2.07207	2.09409	1.94472	1.86179	1.89059	1.8511	1.85021	1.80273	1.80923	1.9025	1.89608	1.72841	1.5551	1.51126	1.66053	1.80809	2.11509	2.32266	2.39283	2.43766	2.37514
aroG	3.24945	2.12046	1.7456	1.71596	1.80375	1.58583	1.57419	1.55661	1.55444	1.55706	1.70606	1.7998	1.82153	1.86839	1.90558	1.87424	2.00774	1.99368	2.00636	1.92505	3.08993	3.03423	2.42751	3.18982	3.22262	3.14647	2.98765	2.99767	3.05546
gpmA	3.10533	2.92966	2.91379	3.08521	3.12396	3.10428	3.10233	3.06399	3.05841	3.05314	3.0679	3.04675	3.01487	2.95421	3.08001	3.03168	3.06051	3.13339	3.16322	3.14647	2.9004	3.019	3.15522	3.13128	3.23268	3.14674	3.01855	2.98897	3.1084
galM	2.57045	2.36145	2.10079	2.35064	2.39992	2.43974	2.41266	2.31228	2.30204	2.23853	2.22022	2.24602	2.18178	2.14011	2.2618	2.15819	2.20217	2.18159	2.06295	2.04576	1.98232	2.05525	2.51259	2.34881	2.4882	2.50544	2.36909	2.34221	2.46342
galK	1.66637	2.15643	1.95786	2.09806	2.1024	2.12748	2.08082	2.02318	2.05201	2.03964	2.06282	2.17062	2.03583	1.95558	2.12226	1.98166	2.0099	1.91319	1.83682	1.9408	1.37976	1.42155	1.39523	1.50767	1.70133	1.6963	1.7139	1.65231	1.63006
galT	1.77001	2.01751	1.93007	2.04498	2.03653	2.03807	2.03633	1.94622	2.01849	2.03072	1.98398	2.09992	1.99735	1.91975	2.04156	1.92983	1.96269	1.92053	1.75373	1.85317	1.41479	1.54399	1.52098	1.61967	1.76087	1.89581	1.82218	1.77593	1.77777
galE	1.86045	1.96325	2.05558	2.06767	2.01761	1.94565	1.92508	1.87121	1.91568	1.89448	1.92205	1.99359	1.8846	1.84921	1.93802	1.86208	1.85433	1.76849	1.7278	1.82205	1.41042	1.48747	1.56748	1.68802	1.81309	1.86541	1.88987	1.85106	1.82524
acrZ	-0.0197475	0.373381	0.452331	0.191495	-0.257454	0.32424	0.336572	0.502563	-0.273335	0.224454	0.434627	-0.482807	0.0277067	0	-0.415509	0.274456	0	0.035429	0.212634	0.388465	0.289811	0.146176	0.141749	0.470185	-0.0387267	-0.189292	0.148359	0.138781	0.51988
modA	1.53662	1.651	1.12908	1.08662	1.00066	0.911663	0.827198	0.749452	0.670216	0.609039	0.531372	0.469108	0.310418	0.441207	0.457057	0.427108	0.508089	0.59166	0.551142	0.416178	1.41852	1.45741	1.45042	1.47341	1.45814	1.41943	1.44694	1.48164	1.54375
modB	1.37855	1.37169	1.06565	1.13914	1.14789	1.03692	1.09877	1.06484	1.07858	1.0535	0.821555	0.783998	0.882145	0.850121	1.00406	0.919907	0.947433	0.986998	0.895225	0.703431	1.35626	1.31949	1.30224	1.47436	1.41579	1.3675	1.26525	1.28767	1.32008
modC	1.45921	1.46094	1.22746	1.19651	1.22143	1.09698	1.20426	1.10962	1.01835	0.994679	1.00668	0.903734	0.978329	0.946621	0.988252	0.835021	0.943513	1.10979	1.05181	1.04481	1.4349	1.43735	1.47289	1.50934	1.48905	1.43789	1.40996	1.32905	1.38803
bioA	1.77334	1.12169	1.25006	1.32983	1.26671	1.19862	1.23553	1.2504	1.31563	1.33285	1.33344	1.44187	1.46386	1.46534	1.65464	1.66698	1.77885	1.82695	1.743	1.69076	2.38996	2.40506	2.49865	2.47638	2.12955	1.95982	1.89136	1.83904	1.81063
bioB	2.10002	1.32359	1.31455	1.3233	1.26558	1.13143	1.18993	1.11921	1.06725	1.05007	1.12865	1.15882	1.22006	1.18618	1.39467	1.43598	1.50702	1.67983	1.59391	1.52023	2.81121	2.77523	2.94568	2.84986	2.46646	2.26545	2.02536	2.02887	2.0602
bioF	2.07384	1.2759	1.07251	1.02196	1.01147	0.826128	0.852709	0.856638	0.768327	0.79743	0.741647	0.761844	0.828661	0.864225	1.10142	1.2031	1.26729	1.46061	1.32396	1.25594	2.8161	2.83863	2.88088	2.89401	2.54637	2.30534	2.02019	2.00983	2.08687
bioC	1.87345	1.10735	0.772414	0.699923	0.708827	0.539394	0.614611	0.344201	0.48777	0.435167	0.432233	0.361204	0.482695	0.509419	0.675681	0.492844	0.780193	0.934242	0.74312	0.746732	2.58464	2.69221	2.60138	2.66818	2.40186	2.1364	1.86522	1.81198	1.88901
bioD	1.83597	1.06443	0.655319	0.68883	0.523073	0.5378	0.293233	0.180691	0.149712	0.188512	0.254993	0.249768	-0.0673757	0.0795894	0.352763	0.503924	0.538303	0.637861	0.52053	0.432297	2.51188	2.68348	2.4468	2.64779	2.44664	2.12328	1.89205	1.86487	1.92394
uvrB	1.96637	1.91503	2.09201	2.15485	2.14311	2.08957	2.07415	1.98357	2.00709	1.96877	1.9524	1.98961	1.88462	1.81689	1.95927	1.89707	1.99118	2.07646	2.015	2.02963	2.16604	2.18004	2.31075	2.21018	2.20925	2.08697	2.0425	2.00507	2.05227
moaA	2.58083	2.02242	1.81548	1.97184	1.97575	1.99097	2.07771	2.00871	2.08384	2.05208	2.01868	1.94696	1.94739	1.85595	1.94878	1.90925	1.91267	1.96526	1.89095	1.78177	2.38783	2.29894	2.38321	2.46355	2.47919	2.4437	2.39581	2.43539	2.50413
moaB	2.64032	2.72034	2.42863	2.33231	2.32097	2.31395	2.32688	2.18069	2.17597	2.1295	2.04207	2.00939	1.93132	1.79592	1.92867	1.82322	1.80194	1.80021	1.73463	1.69486	2.29399	2.18385	2.33104	2.38237	2.46547	2.42233	2.40769	2.4347	2.69779
moaC	2.53678	2.63515	2.28442	2.23689	2.22172	2.2579	2.26417	2.17397	2.15803	2.10609	2.05313	2.07498	1.94313	1.87619	1.95452	1.88008	1.83865	1.92395	1.78457	1.7714	2.34903	2.26288	2.45218	2.41741	2.43164	2.3828	2.37501	2.35717	2.6313
moaD	2.01988	2.05985	1.69326	1.6417	1.66242	1.66686	1.69486	1.62236	1.62756	1.53774	1.54639	1.43494	1.3245	1.22958	1.50646	1.32285	1.29315	1.32101	1.27795	1.23432	1.88777	1.7206	1.84416	1.8716	1.84334	1.79717	1.77653	1.78757	2.07858
moaE	2.55078	2.5463	2.13181	2.14381	2.16755	2.17652	2.21193	2.11416	2.1269	2.0404	1.98153	1.8886	1.93477	1.85132	1.96528	1.85008	1.93655	1.95764	1.80363	1.6848	2.40283	2.28714	2.35368	2.47415	2.45624	2.37136	2.25335	2.30253	2.59298
ybhL	2.31065	2.57344	2.89625	2.90714	2.91652	2.87783	3.0554	3.05775	3.12042	3.19337	3.19507	3.08648	3.30839	3.25352	3.20425	3.23071	3.23036	3.20228	3.2206	2.95592	2.05357	1.82097	2.06777	2.16414	2.33254	2.28023	2.1698	2.25327	2.3772
ybhR	1.28788	1.33815	1.39357	1.41948	1.29842	1.35013	1.41432	1.28043	1.26154	1.10663	1.10613	1.05987	0.985137	0.903101	1.03442	0.978496	1.03562	1.15686	1.0189	1.1589	0.669527	0.64397	0.528591	1.00726	1.13461	1.24042	1.15771	1.16875	1.26775
ybhS	1.34401	1.04183	1.5054	1.45044	1.40341	1.46828	1.51563	1.3701	1.3715	1.32871	1.18362	1.135	0.971149	0.845211	1.01113	0.873055	0.989229	1.1379	1.00197	1.0446	0.686567	0.688902	0.923139	1.14933	1.34757	1.39067	1.23229	1.28799	1.35621
ybhF	1.64753	1.59183	1.92872	1.90433	1.77385	1.82562	1.78049	1.67323	1.67346	1.58934	1.51202	1.51488	1.32913	1.19118	1.30371	1.15193	1.24456	1.37557	1.22664	1.34387	1.05112	1.06489	1.22656	1.41724	1.65191	1.72172	1.66792	1.61569	1.69056
ybhG	1.55303	1.78187	2.08161	2.02703	1.89082	1.95232	1.91033	1.80051	1.8101	1.71011	1.71809	1.63405	1.41621	1.25614	1.50073	1.24802	1.21379	1.37531	1.31983	1.38123	0.748042	0.849271	1.16849	1.26992	1.52697	1.624	1.67408	1.64363	1.79885
dinG	1.42687	1.193	1.09018	0.923346	0.944079	0.893107	1.01627	0.94758	0.979645	0.897067	0.94363	1.04521	1.07235	1.14638	1.19834	1.12792	1.24222	1.21561	1.23004	1.18495	1.60716	1.51361	1.53583	1.59645	1.61428	1.55364	1.47797	1.43541	1.36867
ybiB	2.21456	2.20968	2.38006	2.50457	2.51702	2.4911	2.50846	2.41047	2.41238	2.38431	2.43591	2.37998	2.38024	2.29895	2.37247	2.24314	2.23856	2.21784	2.1784	2.0968	1.76115	1.72135	1.95818	1.97645	2.17863	2.13993	2.08171	2.08262	2.24305
ybiI	1.12403	1.43823	1.69807	1.79496	1.79564	1.85037	1.94991	1.959	1.95681	1.92726	1.96272	1.89203	2.04726	1.99786	1.95327	1.96189	1.84271	1.67884	1.72922	1.54459	0.520406	1.01431	1.04574	1.20324	1.31291	1.17203	0.95521	0.916023	1.06305
fiu	1.46329	0.554673	0.534145	0.515878	0.408703	0.36072	0.53049	0.53842	0.593632	0.634954	0.603403	0.545051	0.611542	0.598613	0.683646	0.644304	0.814015	0.74264	0.731278	0.641417	1.32606	1.92367	1.67973	1.68329	1.8234	1.87865	1.60055	1.41349	1.49409
mcbA	1.21775	1.45696	1.99674	2.14726	2.18892	2.28666	2.36837	2.37473	2.36918	2.39063	2.39877	2.28631	2.43168	2.406	2.34421	2.40743	2.44248	2.6076	2.77515	2.70482	1.9459	1.40641	1.05196	1.23177	1.26479	1.32458	1.13196	1.09108	1.16138
glnQ	2.25444	2.28049	2.16059	2.15688	2.15613	2.095	2.07821	1.95876	1.91623	1.84106	1.90811	1.98153	1.86841	1.896	2.04129	2.01026	2.02885	1.81961	1.80029	1.82352	2.83367	2.54659	2.35013	2.3787	2.49095	2.42153	2.35031	2.32174	2.21942
glnP	2.10099	2.27089	2.04826	2.12984	2.14845	2.07095	2.14907	2.00544	1.99787	1.94709	1.91083	1.90616	2.008	1.98476	2.08874	2.08125	2.09835	1.92918	1.923	1.82056	2.57381	2.36207	2.2576	2.31383	2.67058	2.54153	2.42064	2.38222	2.15328
glnH	2.39151	2.95585	2.78432	2.81953	2.80471	2.74992	2.73341	2.60744	2.58356	2.53938	2.52815	2.52143	2.46269	2.41248	2.50932	2.425	2.41967	2.2566	2.30267	2.30216	2.73253	2.63961	2.57628	2.57892	3.01594	2.91091	2.95486	2.91008	2.56412
dps	3.24084	3.5105	4.03116	4.1465	4.09566	4.07451	4.05992	4.10329	4.15024	4.15993	4.14486	4.05475	3.99688	3.83971	3.94053	3.8421	3.78873	3.91852	3.82409	3.74068	2.12964	1.82912	2.81313	2.79808	3.11915	2.9832	2.90301	2.835	3.18979
ompX	3.57171	2.97979	2.70454	3.20172	3.26609	3.29114	3.37831	3.54712	3.65066	3.67315	3.67218	3.63869	3.59092	3.51098	3.55301	3.50396	3.52492	3.54623	3.57562	3.59091	3.41335	3.45269	3.65442	3.2099	3.37978	3.42096	3.53679	3.56942	3.66794
mntS	0.272998	0.571792	1.09574	0.56751	0.359623	0	0.306802	0.528785	0.54883	0.378773	0.854031	0.198532	0.115689	0.976321	0.693427	0.640987	0.633606	0.0573436	0.247376	0.329028	-0.042627	0.211678	0.451895	-0.242465	0	-0.262271	0.334794	0.0222766	0
ldtB	2.47519	1.6041	1.65316	1.76338	1.75738	1.7874	1.90868	1.90349	1.92246	1.90932	1.88394	1.85307	1.87568	1.85838	1.89611	1.94164	2.00017	2.15287	2.10375	2.02924	2.76273	2.66736	2.80424	2.6583	2.58489	2.47513	2.36531	2.4091	2.35655
ybiT	2.22979	1.50019	1.13731	1.16022	1.08406	1.04001	1.08061	1.06382	1.13757	1.08097	1.12514	1.14201	1.16913	1.04855	1.1875	1.15142	1.16324	1.20049	1.17285	1.17358	2.33949	2.35383	2.32773	2.31175	2.18165	2.10231	1.99677	1.95959	1.89086
moeB	1.90235	1.75489	1.33019	1.27797	1.2189	1.16526	1.07619	1.06121	1.092	1.01972	1.0063	1.10253	1.02501	0.99	1.18092	1.08064	1.18534	1.22153	1.30344	1.36619	1.97787	1.95352	2.15976	2.05256	2.05888	2.06263	2.11561	2.05085	1.99446
moeA	1.9196	1.72628	1.38925	1.39563	1.33323	1.22713	1.27179	1.09843	1.15627	1.16238	1.15459	1.14914	1.12291	1.04925	1.254	1.25248	1.27733	1.38348	1.35646	1.38236	1.97752	1.95401	2.08411	2.08088	2.15492	2.14693	2.17554	2.13306	2.0591
dacC	2.13751	2.51161	2.56007	2.79515	2.80225	2.82955	2.86771	2.80033	2.79162	2.7442	2.7524	2.71722	2.65487	2.5826	2.63811	2.51371	2.52134	2.49873	2.45513	2.36894	1.91961	1.64513	1.98747	1.99745	2.1687	2.04772	1.95441	1.94552	2.14045
ybjG	1.8727	1.21312	1.11789	1.20708	1.14867	1.16384	1.2105	1.25028	1.20706	1.16969	1.27696	1.1329	1.1822	1.12938	1.02315	1.11653	1.0221	1.02132	1.12442	0.809771	2.03708	1.66242	1.78682	1.75833	1.6069	1.62099	1.69573	1.75486	1.77968
grxA	1.3852	1.45468	1.45258	1.07867	1.24526	0.949019	1.01387	0.80801	0.806169	0.700547	0.655198	0.172285	0.50028	0.675291	0.509077	0.406904	0.413393	0.712439	1.18664	0.873096	1.44474	1.38719	1.44913	1.47685	1.47393	1.41164	1.21551	1.374	1.43927
ybjC	1.12232	0.998168	0.831273	0.80262	0.954355	0.942251	0.823662	0.799982	0.83576	0.773802	0.618148	0.653671	0.602492	0.724428	0.754119	0.815063	0.698574	0.515105	0.789816	0.758376	1.01349	0.863748	1.00458	1.06873	1.26904	1.2167	1.42261	1.29581	1.27725
nfsA	1.67683	1.41335	1.29589	1.29336	1.32167	1.25797	1.31598	1.19432	1.22631	1.20362	1.16241	1.14738	1.13488	1.09307	1.15956	1.10551	1.15087	1.2284	1.14546	1.01184	1.50347	1.47655	1.73892	1.62425	1.72848	1.86958	1.94687	1.8854	1.82978
rimK	1.59685	1.28812	1.07574	1.25212	1.26547	1.27649	1.35963	1.30308	1.29808	1.34204	1.36949	1.35966	1.36016	1.3376	1.38314	1.37567	1.37313	1.4807	1.37525	1.32695	1.48501	1.39455	1.64449	1.55048	1.56369	1.70236	1.75183	1.72431	1.69347
ybjN	2.03149	1.8364	1.29529	1.40771	1.4121	1.31694	1.36192	1.31771	1.34821	1.31436	1.25248	1.22504	1.22251	1.28345	1.31155	1.31194	1.24001	1.40291	1.25355	1.11649	2.10142	2.01866	1.98395	1.97935	1.97472	2.0682	2.08101	2.07687	2.08986
potF	2.04422	2.4252	2.60206	2.74319	2.73947	2.75936	2.69811	2.57023	2.54858	2.45944	2.38322	2.30272	2.24424	2.16671	2.23949	2.14257	2.1118	2.00525	1.97872	1.84695	2.03651	2.11145	2.09606	2.0683	2.09819	2.07031	1.93098	1.97801	2.11658
potG	1.84519	1.99276	2.20523	2.30765	2.26453	2.37375	2.28073	2.15399	2.14423	2.08705	2.00483	1.99143	1.82596	1.75794	1.88679	1.72363	1.74411	1.6633	1.47167	1.55331	1.9211	2.18563	1.89271	1.92099	1.92909	1.91737	1.80446	1.76122	1.93489
potH	1.34646	1.46397	1.46634	1.61789	1.66071	1.61491	1.72967	1.58987	1.59275	1.55559	1.4545	1.3178	1.43227	1.34205	1.54144	1.41876	1.43027	1.34248	1.23074	1.02827	1.47116	1.6359	1.16604	1.45499	1.42263	1.41648	1.24157	1.23305	1.4037
potI	1.7063	1.83644	1.79509	1.92421	1.9889	1.89789	2.02069	1.92454	1.92397	1.85634	1.76847	1.62776	1.7338	1.66582	1.7563	1.70023	1.72012	1.65247	1.52272	1.32516	1.91168	1.95041	1.45374	1.75344	1.64933	1.59117	1.40237	1.47554	1.69711
artJ	2.30063	2.67063	0.7384	0.618001	0.547538	0.575096	0.472052	0.534018	0.572013	0.157975	0.18607	0.00948258	0.157596	0.257161	0.20516	-0.112934	0.0893356	0.452993	0.421638	0.0522278	2.92045	2.98007	2.21504	2.63566	2.54026	2.8722	2.69675	2.64865	2.58208
artM	2.03593	1.62891	1.37131	1.43508	1.67412	1.82283	1.9515	1.90555	1.8817	1.7809	1.78495	1.59222	1.49691	1.47897	1.57476	1.47022	1.52296	1.54825	1.49631	1.26418	2.35361	2.47138	1.8476	1.99898	2.03044	2.01549	1.86271	1.83552	1.90496
artQ	2.06688	1.90764	1.72747	1.76134	1.86922	2.0002	2.16637	2.04654	2.03552	2.00292	1.92661	1.76012	1.69726	1.68496	1.64972	1.53621	1.58599	1.59606	1.56297	1.26835	2.45776	2.52235	1.95291	2.09315	2.06144	2.10201	2.00388	1.937	2.0649
artI	2.28466	2.40003	2.23028	2.21051	2.25821	2.44934	2.51802	2.47482	2.48729	2.4484	2.48229	2.38569	2.25179	2.15942	2.24905	2.15619	2.12081	2.17086	2.12558	2.07019	2.66472	2.75018	2.21784	2.20623	2.28315	2.26428	2.32086	2.22792	2.30649
artP	2.046	1.78135	1.6976	1.90228	1.94935	2.15232	2.26641	2.22606	2.26734	2.27005	2.19828	2.07614	1.99084	1.85849	1.91481	1.82837	1.83303	1.89378	1.79016	1.69746	2.57241	2.56216	2.02367	2.19388	2.14269	2.10716	1.99287	1.9137	1.98214
ybjP	2.1886	2.42952	2.5538	2.7269	2.70654	2.72766	2.77062	2.69831	2.65298	2.62828	2.50934	2.47219	2.38857	2.33091	2.35133	2.28813	2.30712	2.36832	2.23112	2.16419	1.2266	1.08264	1.58525	1.60032	1.89747	1.94312	1.90771	1.83869	2.12684
poxB	2.25565	2.12985	2.35711	2.47716	2.50051	2.5563	2.57746	2.4717	2.4924	2.46882	2.35819	2.31121	2.17957	2.02458	2.16878	2.05871	2.0991	2.27968	2.13874	2.15357	1.43174	1.2974	1.94249	2.04802	2.39134	2.43592	2.23133	2.02397	2.25414
hcr	0.42789	0.9357	0.209963	-0.0995406	0.125039	0.184666	0.234406	0.111175	0.344348	0.110895	0.0912167	0.206353	0.00701101	0.100587	0.285158	0.242375	0.259866	0.361869	0.40302	0.520241	0.481216	0.399633	0.682348	0.531187	0.548981	0.54217	0.474656	0.606064	0.553938
hcp	0.25883	0.157517	-0.0178655	-0.267797	-0.232078	-0.686109	-0.213431	-0.206352	-0.548997	-0.378916	-0.780985	-0.355503	-0.878151	-0.511574	-0.284027	-0.545877	-0.532813	-0.0736227	0.0958793	0.300526	0.369621	0.295425	0.327894	0.167929	0.299303	0.274836	0.137301	0.325837	0.282677
cspD	2.61262	3.92776	4.15286	4.16508	4.21426	4.10135	4.27564	4.17039	4.11406	4.08913	3.93876	3.55671	3.92263	3.83793	3.72977	3.84774	3.82157	3.80841	3.87513	3.39614	2.44288	2.10574	2.31139	2.47745	2.54409	2.56232	2.51974	2.58145	2.74169
clpA	2.76973	3.00349	3.38046	3.24894	3.07273	3.02478	2.9816	2.95484	3.00967	3.0606	3.07424	3.17083	3.07292	3.01064	3.17558	3.07335	3.12485	3.17979	3.15312	3.23191	2.68436	2.65515	3.13767	2.91403	2.99485	2.92695	2.81618	2.7921	2.88312
serW	0	0	0	0	0	0.123558	0	0	0	-0.140308	-0.22161	0	0	0	0	0	0	0	0	0	0	0	0	0	0	0	-0.113402	0	-0.105055
infA	2.85259	1.80222	1.32074	1.38651	1.46524	1.33627	1.38244	1.42446	1.33291	1.20957	1.25357	0.97171	1.31863	1.35748	1.31414	1.50804	1.53261	1.52206	1.64983	1.1272	2.9358	2.74734	2.54468	2.89818	2.72016	2.65783	2.59224	2.67249	2.5531
cydC	1.91304	1.99596	1.01749	0.737473	0.782982	0.766468	0.657646	0.700098	0.629602	0.726164	0.679792	0.709852	0.699781	0.629028	0.807771	0.864498	0.932	0.944816	0.758123	0.819885	2.07969	2.03495	1.92589	1.99855	2.01794	2.01406	1.88374	1.82042	1.84777
cydD	1.72083	1.21066	0.495023	0.313763	0.330698	0.219713	0.339624	0.230911	0.290799	0.366783	0.31998	0.425807	0.463236	0.516367	0.674082	0.650469	0.842869	0.878392	0.779087	0.634338	1.98229	1.92431	1.83835	1.93015	1.88795	1.8885	1.82171	1.7711	1.74076
lrp	2.84202	2.75936	2.19352	1.94046	1.95118	1.84792	1.94632	1.78553	1.72292	1.69482	1.6663	1.54036	1.7336	1.72642	1.74458	1.73367	1.85877	1.95051	1.93784	1.72728	2.83703	2.97445	2.81501	2.93783	3.12409	3.024	2.78671	2.7805	2.89917
ftsK	2.21439	2.08213	1.916	1.85235	1.93561	2.07573	2.15072	2.1184	2.12318	2.09819	2.0799	2.01857	1.89949	1.83683	1.86449	1.74074	1.76611	1.69942	1.65186	1.62279	2.29205	2.44964	2.07719	2.36001	2.40221	2.3106	2.14801	2.12455	2.20614
lolA	2.06342	2.04368	1.73952	1.73509	1.70081	1.92212	1.91376	1.90511	1.87411	1.8438	1.9142	1.84978	1.70279	1.64422	1.76268	1.61804	1.64744	1.67444	1.69865	1.71356	2.07199	2.25503	1.87095	2.16886	2.22913	2.14061	2.14064	2.05407	2.13954
rarA	1.99294	1.72245	1.62121	1.52962	1.60984	1.63576	1.66255	1.5487	1.58452	1.50936	1.44957	1.39182	1.31336	1.21977	1.33964	1.20675	1.19769	1.19107	1.15485	1.09891	2.11338	2.23386	2.02303	2.161	2.22328	2.061	1.85972	1.83399	1.92213
dmsA	1.135	1.79843	0.921907	0.848717	0.845722	0.914139	0.918558	0.843443	0.748562	0.804365	0.690649	0.798511	0.663285	0.359813	0.649307	0.558275	0.602073	0.645424	0.637029	0.61561	1.02783	0.881894	1.01207	1.04727	0.882625	0.918954	1.18658	1.33213	1.19243
dmsB	1.1101	2.03059	1.11611	0.94034	0.89869	1.07493	1.02759	0.929531	0.886616	0.980066	0.97167	0.762709	0.901272	0.784942	0.917856	0.872634	0.831625	1.00398	0.820653	0.648629	0.87815	0.818596	0.969973	0.877443	0.86489	0.880255	0.846471	0.953831	0.997465
dmsC	1.40305	2.06597	1.58013	1.44278	1.47414	1.49576	1.48103	1.43861	1.42555	1.40774	1.36274	1.34214	1.33378	1.34073	1.3183	1.28977	1.35388	1.33397	1.31964	1.15952	1.31159	1.10952	1.24919	1.31146	1.29776	1.31006	1.23638	1.21193	1.32353
pflA	2.12766	1.98981	1.83783	2.06256	2.04269	2.11526	2.24927	2.27703	2.37532	2.40109	2.47826	2.53722	2.59713	2.58414	2.66	2.62774	2.67542	2.76834	2.72209	2.70323	2.21057	2.05503	2.28322	2.12856	2.08709	2.02708	1.98925	1.98542	2.14456
pflB	3.28212	3.53808	3.02106	2.96553	3.04066	3.20117	3.20258	3.16787	3.18466	3.16942	3.10953	3.10277	2.99092	2.90582	3.05804	2.99594	3.06846	3.22126	3.12931	3.14834	3.06284	3.01545	2.99298	3.09838	3.22071	3.18218	3.1099	3.10183	3.18
focA	1.94803	1.5679	1.52634	1.76332	1.87455	2.048	2.20542	2.14193	2.14844	2.17287	2.0662	2.02741	2.07595	1.94112	2.12564	2.08448	2.07572	2.27261	2.18862	2.09272	2.09605	1.93537	1.78041	2.21529	2.33131	2.26793	2.48075	2.43257	2.32844
serC	3.36508	2.27146	1.82858	1.92507	1.95575	2.02753	2.07153	2.00621	2.03014	1.98905	1.96756	1.95532	1.93884	1.8903	2.00858	1.93072	1.9962	2.05376	2.03529	1.96962	2.94563	3.19091	3.06957	3.38123	3.34873	3.29312	3.0949	3.0962	3.177
aroA	2.76279	1.68189	0.998138	1.10216	1.10776	1.08559	1.06626	1.00939	0.891057	0.819433	0.82243	0.689167	0.734595	0.670016	0.685475	0.684405	0.83241	0.819925	0.790438	0.617359	2.41397	2.71004	2.3697	2.88385	2.85855	2.69613	2.40767	2.45515	2.57487
cmk	2.0066	1.83204	1.92914	2.17496	2.18617	2.32641	2.39964	2.36609	2.4099	2.40147	2.41181	2.41961	2.27578	2.18127	2.27201	2.19298	2.20066	2.14798	2.13905	2.2457	1.95316	1.84709	1.84907	1.88915	2.00041	2.03882	2.16324	2.08625	1.94493
rpsA	3.66277	3.01758	2.74326	2.91303	2.98461	3.08588	3.14394	3.15923	3.21836	3.25034	3.29737	3.32539	3.27488	3.21915	3.35896	3.29255	3.33161	3.25207	3.2704	3.29492	3.80603	3.89761	3.30072	3.72406	3.59648	3.56452	3.554	3.565	3.54955
ihfB	3.04444	3.29047	3.4364	3.47961	3.47817	3.34739	3.32449	3.17592	3.10917	3.00029	2.88959	2.74784	2.74343	2.6288	2.61234	2.59812	2.5074	2.56591	2.47559	2.35584	2.98661	2.87382	3.05039	3.08975	3.04254	2.8992	2.78378	2.85848	3.06054
ycaR	1.24731	0.955453	0.706238	0.782165	0.365631	0.488914	0.464071	0.585044	0.209721	0.0035038	-0.20092	-0.21547	-0.082361	0	0.326088	0.409945	0.426438	-0.0113222	0.126274	0.545143	0.919904	1.08428	1.14513	1.12579	1.07903	1.3632	1.03895	1.10479	1.21914
kdsB	2.34619	1.93227	1.6574	1.77966	1.80932	1.79515	1.79604	1.74103	1.69649	1.69415	1.6746	1.63292	1.6043	1.57057	1.68648	1.63158	1.70586	1.77203	1.75312	1.73164	2.17532	2.1672	2.35643	2.29611	2.40831	2.43287	2.43993	2.35782	2.35568
mukF	1.85202	1.55484	1.14937	1.15268	1.05183	0.813949	0.865779	0.685828	0.637366	0.586164	0.608991	0.598984	0.587431	0.377531	0.699436	0.760351	0.729412	0.782158	0.749314	0.785419	1.9002	1.88954	2.07566	2.00847	2.00614	1.9827	1.85481	1.81228	1.76467
mukE	2.08205	1.9237	1.42781	1.29117	1.2111	1.08575	1.07765	0.919783	0.883319	0.877678	0.766151	0.632925	0.709477	0.574513	0.743094	0.758705	0.711413	0.918544	0.838487	0.747776	2.11562	2.10265	2.30057	2.20771	2.13551	2.11224	2.00323	1.92419	2.01548
mukB	2.27504	2.34964	1.80466	1.42408	1.44436	1.40899	1.31933	1.23163	1.18121	1.14959	1.13132	1.12933	1.03224	0.990754	1.16161	1.14682	1.20483	1.28264	1.20531	1.28896	2.29392	2.32814	2.46616	2.35576	2.40659	2.36796	2.23239	2.18034	2.21655
ldtD	1.99258	2.26047	2.53375	2.54843	2.51776	2.61403	2.68306	2.72107	2.8191	2.86389	2.96223	3.02634	2.97134	2.89642	2.98854	2.81465	2.80025	2.70755	2.65846	2.71208	1.57438	1.49148	1.90214	1.9203	2.11716	2.08478	2.03985	1.97591	2.09772
aspC	2.96108	2.56542	1.886	1.7483	1.73744	1.49848	1.47782	1.34152	1.30543	1.37891	1.33756	1.39154	1.49581	1.54882	1.72556	1.74509	1.82497	1.86393	1.79247	1.67546	2.81294	2.89447	2.95432	2.94346	2.99962	3.00402	2.92433	2.88417	2.92627
ompF	3.81767	4.10541	3.56291	2.86051	2.7717	2.49483	2.33218	2.06451	2.0108	1.93615	1.95164	1.88363	1.97479	1.98185	2.03711	2.04833	2.05539	1.97728	1.94669	1.86098	2.99466	3.20274	3.44925	3.32457	3.26135	3.33749	3.50831	3.65712	3.89317
pncB	2.64353	1.57411	1.42383	1.48372	1.41314	1.34863	1.44694	1.40656	1.43584	1.44893	1.45034	1.36109	1.44452	1.30586	1.36553	1.32932	1.37297	1.45407	1.40288	1.36224	2.72813	2.64896	2.83754	2.72179	2.7911	2.79163	2.70362	2.66861	2.5035
ssuB	0.938717	0.465322	0.581043	0.725177	0.642175	0.735746	0.879258	0.736362	0.728479	0.868108	0.799419	0.856494	0.906078	0.846644	0.932553	0.84394	0.929411	1.09948	0.951476	0.980225	0.903316	0.946891	0.996342	1.1952	1.03733	1.31668	1.49565	1.5555	1.44999
ssuC	0.137847	0.262748	-0.231066	-0.00809134	-0.209047	-0.166295	-0.232494	-0.408419	-0.379906	-0.0287627	-0.113532	-0.336985	-0.0242756	-0.589966	-0.232247	-0.0222093	0.0860399	-0.106392	-0.0304929	0.319044	0.354998	0.259815	0.746871	0.940066	0.715761	1.18931	1.36117	1.49979	1.38979
ssuD	0.609917	0.438836	0.168331	0.393928	0.00935066	0.21454	0.195017	0.222179	0.131222	0.0529823	0.0470038	0.0680351	0.179793	-0.273304	0.1181	-0.044366	-0.202248	-0.147391	-0.0084552	0.107432	0.564914	0.829154	1.02053	1.2331	0.986665	1.53028	1.78094	1.89067	1.74868
ssuA	0.38021	0.0443219	-0.051081	-0.0351489	-0.190686	0.114138	-0.0127106	0.104901	0.048261	-0.339507	-0.361493	-0.00951561	-0.176413	-0.0714521	-0.121538	-0.406785	-0.296811	-0.179185	-0.351676	-0.320805	0.247864	0.548951	0.820791	1.11543	0.535305	1.25796	1.61274	1.74337	1.52839
ssuE	0.656548	0.393116	0.526898	0.518955	0.579667	0.50849	0.422639	0.581408	0.361179	0.183372	0.301109	0.170639	0.29195	0.150397	0.161829	0.213003	0.0274207	-0.044978	-0.0287124	0.105164	0.732331	0.682394	0.898508	1.33079	0.791915	1.33009	1.53739	1.70252	1.53102
pyrD	2.13629	0.799252	-0.0260039	0.312985	0.215451	0.377482	0.335734	0.453352	0.399871	0.355857	0.0639298	0.0465631	0.282056	0.364706	0.240274	0.330403	0.439177	0.466266	0.459989	0.355685	1.72916	2.00663	1.24934	1.70199	1.64047	2.25762	2.60181	2.50899	1.90664
pqiA	1.46302	1.28932	1.41001	1.59889	1.69668	1.79272	1.91756	1.84185	1.87366	1.90904	1.87882	1.85528	1.94315	1.90154	2.00737	1.95068	1.99144	2.17356	2.04473	1.90441	1.46549	1.52641	1.4937	1.56551	1.66541	1.56453	1.46336	1.39436	1.43052
pqiB	1.67721	1.3651	1.35815	1.58545	1.66953	1.78421	1.85189	1.80933	1.86264	1.84024	1.85935	1.91306	1.87393	1.83005	1.96521	1.88347	1.93205	2.11677	2.01475	1.9961	1.68561	1.71551	1.81724	1.72283	1.73047	1.77549	1.70549	1.63818	1.65773
pqiC	1.66083	1.60917	1.43271	1.68738	1.82171	1.98002	2.01861	2.00391	2.01507	2.03244	2.04859	2.08329	2.05368	2.02137	2.16612	2.12794	2.18873	2.33509	2.2544	2.2616	1.63761	1.72752	1.94427	1.73281	1.78576	1.80967	1.78681	1.68764	1.75531
rmf	2.81596	3.42079	3.66706	3.56055	3.47261	3.40385	3.55147	3.61663	3.5196	3.56833	3.46739	3.36061	3.66589	3.72745	3.68134	3.95413	3.9169	3.92294	4.0064	3.79667	3.2614	2.8798	3.1833	3.32769	3.26751	3.19226	3.00809	3.1067	3.04078
fabA	3.24452	2.53373	2.20163	2.44592	2.43663	2.50189	2.58359	2.60287	2.66517	2.66108	2.69604	2.78291	2.85527	2.89581	2.94003	2.95357	2.99815	3.0333	3.04533	2.98388	3.57795	3.50517	3.30425	3.45551	3.21403	3.0247	2.87081	2.92151	2.94108
ompA	4.12914	4.19708	4.00038	3.97947	4.10559	4.17866	4.09833	4.0983	4.11225	4.07353	3.96363	3.87665	3.74803	3.63461	3.71086	3.56544	3.54068	3.62974	3.50302	3.46966	3.53794	3.64164	3.88965	3.51764	3.68668	3.77967	3.92032	3.96599	4.16815
sulA	1.63035	1.95392	1.97093	2.00167	1.9651	1.88238	2.02056	2.01875	2.01993	2.02116	2.04894	1.92263	2.10861	2.07027	2.01811	1.98353	1.88467	1.7292	1.75732	1.36552	1.66568	1.4154	1.68036	1.68063	1.71983	1.69609	1.60232	1.60349	1.69309
sxy	1.00157	1.31797	1.37136	1.42101	1.37275	1.26712	1.41568	1.30224	1.2903	1.30278	1.30586	1.14904	1.41134	1.30876	1.44454	1.24963	1.3283	1.14816	1.20724	0.887432	0.971911	0.743025	0.79571	1.10938	0.981477	0.838826	0.894504	0.801281	0.954842
yccT	1.30851	1.6914	1.82759	2.14885	2.1276	2.15358	2.12792	1.99775	2.01134	2.01951	1.9319	1.85632	1.96508	1.90138	1.9182	1.91609	1.89848	1.80893	1.73845	1.58814	1.04373	0.93848	1.35559	1.21926	1.31585	1.20227	1.03147	1.02354	1.28496
hspQ	2.2965	2.65641	3.03399	3.26973	3.27822	3.34556	3.4413	3.46167	3.51825	3.58504	3.55704	3.50545	3.57099	3.50699	3.54319	3.52288	3.53927	3.56809	3.47446	3.36995	2.39719	2.28542	2.34842	2.37222	2.49167	2.50281	2.42711	2.35281	2.40584
yccA	2.79698	2.62367	2.1113	2.2046	2.21171	2.20826	2.39373	2.36588	2.44224	2.474	2.43151	2.37527	2.41404	2.37824	2.42076	2.4688	2.49429	2.46836	2.45554	2.39508	2.9276	2.53062	2.76162	2.79951	3.02154	2.94939	2.94199	2.89673	2.73287
serT	0	0	0	0	0	0	0	0	0	0	0	0	0	0	0	0	0	0	0	0	0	0	-0.0488724	0	0	0	-0.113402	0	0
hyaA	0.48022	0.587794	0.865864	1.11318	1.21354	1.54265	1.59003	1.68327	1.84542	1.96721	1.9328	2.21305	2.08753	1.99553	2.32531	2.05429	2.09395	2.11631	1.81407	2.00392	0.0874158	0.0501301	-0.000349903	0.274674	0.343807	0.222845	0.169306	-0.00732612	0.477969
hyaB	0.439121	0.549733	0.804389	1.07655	1.09046	1.44191	1.48448	1.60532	1.7194	1.86059	1.79771	2.08041	1.95415	1.88904	2.21938	1.93656	2.00863	2.0339	1.74777	1.94546	0.0713623	-0.0754842	0.168336	0.0808255	0.34594	0.399907	0.206769	0.0598736	0.375306
hyaC	0.545445	0.409527	0.602509	0.955729	1.04208	1.26456	1.34	1.51451	1.59373	1.72592	1.76382	1.84697	1.96367	1.84522	2.12343	1.93897	1.95589	1.94847	1.73654	1.64138	0.321823	0.171204	0.0425882	0.261999	0.132429	0.34329	0.435244	0.328267	0.291034
hyaD	0.882816	0.830892	1.11897	1.34346	1.37243	1.61144	1.64832	1.7918	1.90146	1.98928	2.07264	2.2361	2.20568	2.23355	2.41562	2.25751	2.25075	2.216	2.06446	2.10053	0.805197	0.700205	0.523692	0.864765	0.980771	0.941644	0.816347	0.798149	0.861066
hyaE	0.690257	0.564414	0.943397	0.964508	1.11465	1.37124	1.50425	1.60939	1.71033	1.81209	1.85742	2.01292	2.0734	2.07793	2.17729	2.12985	2.18186	2.15823	1.944	2.00596	0.681616	0.409653	0.533399	0.508493	0.577784	0.678782	0.583674	0.513828	0.688935
hyaF	0.757283	0.570527	0.64232	0.886251	1.0415	1.33034	1.3988	1.46856	1.62999	1.66104	1.73278	1.96566	1.93048	1.92489	2.1481	1.96525	2.00784	2.01539	1.75802	1.82766	0.747113	0.606239	0.393042	0.638833	0.747945	0.715977	0.627148	0.565166	0.713135
appA	1.31888	1.34179	1.49128	1.67669	1.76806	1.78472	1.75159	1.67756	1.66256	1.58572	1.51113	1.55071	1.48975	1.42046	1.61054	1.4597	1.46491	1.4639	1.25533	1.25713	1.2206	1.00603	1.2125	1.23511	1.23058	1.23	1.0944	1.08665	1.32377
gfcA	1.04551	0.540872	0.652222	0.328687	0.71996	0.811982	0.51058	0.630775	0.557352	0.512567	0.584815	0.604354	0.503851	0.5634	0.672249	0.186675	0.728522	0.293824	0.468488	-0.523225	1.27625	1.232	1.13573	1.13645	1.03185	0.948134	0.815677	0.746904	0.957388
torR	1.20933	0.961774	0.796849	0.66213	0.659641	0.543359	0.510385	0.477196	0.615408	0.584645	0.582526	0.612313	0.567355	0.422268	0.666491	0.624054	0.641157	0.640019	0.493037	0.598884	1.22534	1.10474	1.32569	1.26523	1.30095	1.33451	1.25445	1.27857	1.19333
torC	-0.140735	-0.185273	-0.304092	0.0241927	0.131433	0.107711	0.117951	0.252283	0.160503	0.0256113	0.220557	0.0834541	0.226936	0.193704	0.434346	0.226347	0.265532	0.329234	0.266098	0.235621	-0.111657	-0.0786483	0.12823	-0.00986001	-0.232963	-0.0557665	-0.230017	-0.279267	-0.0404551
torA	0.491501	0.429752	0.59364	0.644066	0.52432	0.618347	0.589187	0.580809	0.502355	0.615087	0.644534	0.641466	0.640027	0.55109	0.647076	0.624302	0.704526	0.715108	0.642149	0.617165	0.701934	0.561437	0.740031	0.724153	0.660755	0.574714	0.49743	0.48415	0.497333
torD	1.19186	1.05022	1.32028	1.36548	1.23926	1.32197	1.31427	1.33569	1.34919	1.26852	1.29269	1.23237	1.15691	1.10464	1.21031	1.14466	1.20782	1.20356	1.12919	1.05358	1.03621	0.906187	1.18893	1.12237	1.12264	1.06479	1.03287	1.05831	1.03866
cbpM	2.16055	2.32909	2.65711	2.63305	2.64812	2.716	2.78243	2.76006	2.79512	2.74169	2.67731	2.5965	2.55238	2.44525	2.45499	2.37813	2.39154	2.40651	2.32062	2.2491	1.32759	1.14231	1.41708	1.7896	1.89468	1.88169	1.78151	1.89657	2.19649
cbpA	2.34793	2.46549	2.72734	2.81693	2.82417	2.90272	2.95147	2.89023	2.90678	2.86937	2.83597	2.74024	2.66693	2.55482	2.58454	2.47066	2.48023	2.52746	2.42799	2.37115	1.47399	1.44881	1.61728	1.89998	2.03702	2.04735	2.02097	2.00814	2.38019
yccE	-0.00178329	-0.717984	-0.557677	-0.18495	-0.543054	0.000658284	0.0251273	-0.318449	-0.0336624	-0.600736	-0.618759	-0.77686	-0.475375	-0.489546	-0.639783	-0.347758	-1.02993	-0.547176	-0.46874	-0.835809	-0.0475172	-0.25594	-0.452153	0.0768935	-0.00772817	-0.949987	-0.216452	-0.308322	-0.287989
agp	1.84425	2.95061	3.20913	3.17973	3.21635	3.29363	3.26852	3.1915	3.22301	3.18928	3.1997	3.22323	3.13945	3.05578	3.14605	2.99978	2.99844	2.89172	2.82373	2.84482	1.55884	1.22192	1.35886	1.50055	1.67469	1.7288	1.67987	1.66693	1.83207
yccJ	2.41807	2.68865	2.83287	3.07768	3.11053	3.21562	3.26282	3.20947	3.27056	3.23911	3.30851	3.32257	3.27757	3.22092	3.32826	3.18778	3.16777	3.22997	3.18171	3.19707	1.69987	1.37356	1.98251	2.08571	2.31851	2.35683	2.17516	2.07422	2.41785
wrbA	2.74303	2.86735	2.9986	3.23094	3.23759	3.31649	3.39385	3.37341	3.41531	3.42589	3.43823	3.47634	3.45849	3.35114	3.49225	3.36424	3.3828	3.4737	3.38202	3.40807	1.79592	1.57946	2.26702	2.35612	2.62856	2.65463	2.47733	2.34006	2.67655
rutG	0.77999	0.687872	0.815836	0.931517	0.820826	0.883411	1.02806	0.903443	0.956343	0.895471	0.872704	0.755529	0.879721	0.87543	0.804859	0.656081	0.845829	0.791655	0.847594	0.645151	1.6345	0.827102	0.929285	1.00242	1.08572	0.942372	0.781472	0.802193	0.896169
rutF	0.501314	0.523298	0.820598	0.885411	0.959754	0.84323	0.854011	0.807529	0.599578	0.63785	0.714236	0.57918	0.37363	0.216214	0.333385	0.278821	0.411947	0.663975	0.553613	0.546645	1.59158	0.852942	0.838189	0.815111	0.857733	0.950551	0.697353	0.765766	0.742396
rutE	0.410173	0.20586	0.438774	0.180555	0.276211	0.280808	0.261943	0.174681	0.0916909	0.0593481	0.232002	0.288853	-0.0542392	-0.286737	-0.0837274	-0.798162	-0.387158	0.0816014	0.244083	0.0939988	1.32773	0.433765	0.605874	0.483573	0.47972	0.596968	0.48016	0.56929	0.236565
rutD	0.158146	-0.129106	0.16133	0.247399	0.345232	0.129827	0.175073	-0.057903	-0.0280619	0.0873647	0.0788581	0.0425654	-0.139779	-0.196933	-0.146696	-0.231237	-0.124025	0.0849496	-0.0187427	0.0588638	1.36617	0.438951	0.486966	0.458996	0.464181	0.607529	0.477156	0.556948	0.358966
rutC	0.174381	-0.0463591	0.0799486	0.228976	0.2696	0.116123	0.142806	0.141432	-0.0828943	-0.493961	0.00215915	0.181211	0	-0.102861	-0.350008	-0.313255	-0.103626	-0.896899	-0.326655	-0.324185	1.20152	0.255684	0.419545	0.0472	0.503896	0.271475	0.33345	0.36421	0.214887
rutB	0.308007	0.343083	0.328365	0.404887	0.334363	0.359494	0.402584	0.524367	0.298426	0.333164	0.370833	0.244827	0.233578	0.166996	0.13402	0.174085	0.242667	0.240724	0.245326	0.200944	1.37761	0.56715	0.576799	0.685914	0.597661	0.670471	0.504712	0.50042	0.550009
rutA	-0.179496	-0.0519755	0.159772	0.0551182	0.138195	0.0739037	0.180548	-0.0434212	-0.164505	0.130804	-0.405835	-0.107911	0.0549683	-0.450531	-0.0598231	-0.308743	-0.133794	0.0249539	-0.1616	-0.319672	1.48109	0.593146	0.402361	0.410065	0.730257	0.570743	0.333454	0.399209	0.128849
rutR	1.33084	1.46219	0.90413	0.991677	1.13332	1.20699	1.3503	1.35364	1.38009	1.48722	1.38758	1.39878	1.46906	1.38692	1.48538	1.40847	1.51329	1.59078	1.59324	1.45146	1.28782	1.24931	1.53648	1.37117	1.4872	1.41049	1.41644	1.3941	1.31984
putA	1.81891	2.97914	1.62477	1.46676	1.86326	1.92648	1.49373	1.24522	1.43318	1.61517	1.8039	2.18075	2.19879	2.18604	2.35625	2.2773	2.29659	2.38822	2.11162	2.03164	1.15163	0.972825	1.72272	1.91861	1.8051	1.71417	1.61863	1.64175	1.87114
putP	1.76898	2.45196	1.79961	1.96014	2.13229	2.09699	2.04759	1.93686	2.01708	2.1019	2.12049	2.16567	2.32143	2.24066	2.34977	2.26205	2.25403	2.16904	2.11172	1.83457	1.62323	1.61547	1.67851	1.67245	1.67217	1.81868	1.80606	1.77812	1.73544
efeU_1	1.95538	1.09546	0.949471	0.797563	0.76043	0.363298	0.54267	0.374819	0.187051	0.255784	0.297562	0.311391	0.453236	0.520015	0.504941	0.585827	0.651546	0.968654	0.925823	0.686871	2.08257	2.23917	2.30265	2.33011	2.07077	2.06375	1.67368	1.56664	1.66448
phoH	2.02505	1.87978	2.83651	2.87217	2.92382	3.12152	3.13597	3.06393	3.11997	3.1685	3.18457	3.23606	3.20559	3.13705	3.18214	3.04086	3.01467	3.03605	2.91383	2.90596	1.2486	1.5099	1.98823	1.60609	1.69996	1.91278	2.11251	2.0929	2.28592
pgaD	0.695224	0.522988	0.639649	0.863182	0.764772	0.948502	1.10993	0.973667	1.14034	0.991377	0.922852	0.84972	1.08117	1.05349	1.00084	1.064	1.08801	1.05887	0.872312	0.386889	0.734627	0.569774	0.890373	0.700965	0.423454	0.585982	0.506557	0.57966	0.751033
pgaC	0.438879	-0.0375086	-0.0428062	0.182287	0.111709	0.276107	0.403058	0.245835	0.295543	0.476719	0.477329	0.434997	0.478325	0.497969	0.566543	0.382361	0.52069	0.558909	0.384519	0.358467	0.573114	0.341462	0.0632492	0.222222	0.190912	0.204791	-0.168695	0.0928411	0.0873479
pgaB	0.294567	-0.13267	-0.0737844	0.0792119	-0.135954	0.0131374	0.226181	0.00660573	0.225695	0.219117	0.267723	0.152281	0.264442	0.410163	0.257499	0.301758	0.18291	0.342092	0.112614	-0.196512	0.332135	0.0127409	0.0593831	0.245963	0.154448	-0.00762957	-0.190105	0.021506	0.0286552
pgaA	0.597659	0.238273	0.24528	0.451145	0.445724	0.2686	0.420837	0.386906	0.287094	0.282784	0.222634	-0.00452277	0.25657	0.191398	0.234631	0.232346	0.259838	0.2808	0.338062	0.146165	0.335987	-0.00236413	0.231968	0.226686	0.41559	0.181938	0.0982008	0.230341	0.418772
serX	0	0	0	-0.160192	0	0	-0.105288	-0.196549	0	0	0	0	0	0	0	0	0	0	0	0.0180137	0	0	-0.0488724	0	0	0	0	0	-0.105055
ycdZ	1.93101	1.69864	1.33728	1.53305	1.5766	1.60835	1.81903	1.75524	1.85787	1.90352	1.88878	1.82931	2.07104	2.06395	2.05321	2.16512	2.19067	2.24264	2.313	2.06849	2.1835	2.05226	2.03442	2.14242	2.08984	1.99388	1.8164	1.8219	1.87825
csgG	2.02992	1.05297	0.72405	1.11726	1.42032	1.22249	1.20362	0.984268	0.856455	0.70338	0.704653	0.756263	0.703001	0.794133	0.863858	0.976539	1.12572	1.26746	1.23954	1.15527	1.86966	1.74203	1.7816	1.99188	1.96127	1.57352	1.12089	1.18932	1.74252
csgF	1.68343	0.656837	0.174051	0.768496	1.19734	0.966369	0.841591	0.544473	0.414617	0.12294	0.106459	-0.598691	0.0293637	0.165744	0.142692	0.131441	0.49962	0.586558	0.612519	0.421542	1.49447	1.40919	1.43892	1.65706	1.55466	1.29227	0.714938	0.878517	1.31311
csgE	1.78735	0.811855	0.725619	1.15992	1.38346	1.10442	1.11989	0.625451	0.351997	0.37852	0.26047	-0.101355	0.0974781	0.0187245	0.453703	0.461543	0.625212	0.818534	0.936265	0.450613	1.62105	1.4279	1.48799	1.70813	1.55062	1.20735	0.666303	0.78941	1.3922
csgD	2.06707	1.41157	1.40601	1.86391	1.98778	1.71407	1.71685	1.49733	1.32253	1.26135	1.06965	0.989837	1.1327	1.14354	1.08375	1.27379	1.33067	1.54185	1.62766	1.35304	2.1137	1.81916	2.01821	2.14108	2.02101	1.69663	1.33491	1.4522	1.77772
csgB	-0.196164	-0.426918	0.119742	0.157722	-0.0126609	0.0734651	0.20146	0.0328725	0.216606	0.131428	-0.278745	-0.435893	-0.131657	-0.350206	-0.961592	-0.384509	-0.575565	0.0956898	-0.0820282	-0.696469	0.0183297	-0.216149	-0.131139	0.095089	-0.044479	-0.672166	-0.526854	-0.220625	-0.329092
csgA	1.31202	1.36431	1.37001	1.32106	1.26672	1.49925	1.38593	1.17112	1.25066	1.21878	1.13496	1.0604	1.00408	0.916966	1.12862	1.03046	0.894024	0.981895	1.05047	0.984773	1.15676	1.11012	1.28644	1.30428	1.28458	1.1327	1.02773	0.901007	1.19574
csgC	0.0563185	-0.141093	-0.0893228	0.205068	0.18309	0.295125	0.530492	0.279098	0.305661	0.223227	-0.17829	0.155126	-0.0062307	-0.514715	0.29209	0.29608	0.302568	0.453179	0.274347	0.0421121	0.406259	0.092028	0.246237	0.240275	-0.0840496	-0.298359	-0.374086	0.0949246	0.0239969
opgG	2.45003	1.87136	1.91561	1.96315	2.02187	2.00508	2.00289	1.88453	1.89653	1.80212	1.74328	1.6344	1.60993	1.54725	1.63499	1.62714	1.69248	1.80294	1.78948	1.78385	2.29493	2.27866	2.25712	2.36735	2.37373	2.37301	2.41928	2.3831	2.30129
opgH	2.46338	2.02119	1.68017	1.67473	1.74946	1.78626	1.86888	1.77622	1.76928	1.72855	1.7039	1.62582	1.61472	1.57672	1.65367	1.62823	1.73312	1.88609	1.88642	1.88188	2.32078	2.32895	2.09435	2.41857	2.40496	2.40933	2.3717	2.3112	2.30702
msyB	1.97416	2.1781	2.37923	2.6355	2.59147	2.59298	2.65315	2.4386	2.36879	2.25999	2.33835	2.23929	2.17114	2.00424	2.24228	2.07791	2.02687	2.05617	2.06909	1.92879	1.18305	0.995179	1.48307	1.68116	1.66024	1.68303	1.66194	1.69228	1.95319
yceI	1.96802	2.05703	1.79856	1.31138	1.14815	0.968119	0.897873	0.628794	0.680113	0.498283	0.46619	0.367299	0.368946	0.326488	0.152059	0.443452	0.13483	-0.0321724	0.384937	-0.797926	1.74991	1.6389	1.57796	1.64792	1.76964	1.77972	1.76396	1.78082	1.95062
yceJ	1.00563	0.73744	0.195931	0.0953651	0.160802	-0.103128	0.240557	0.250853	0.232087	-0.120768	-0.0348527	0.0746633	0.158317	-0.0468839	0.0929066	0.395934	0.174915	0.101093	0.178042	-0.189027	0.999998	0.63613	0.719923	0.687782	0.706001	0.645047	0.591862	0.753759	0.864403
bssS	1.57651	2.13803	2.83222	3.01173	3.05538	3.10554	3.24456	3.2413	3.21054	3.21309	3.16184	2.94346	3.07536	3.02884	2.96492	3.02462	2.98462	2.97524	3.01283	2.80048	1.40877	1.15174	1.24264	1.56723	1.66024	1.35167	1.63045	1.65463	1.77612
dinI	1.70759	1.07091	0.374271	0.375868	0.455257	0.512919	0.284421	0.233535	0.268485	0.479027	0.369566	-0.0429244	0.177531	-0.082176	0.40021	0.360642	0.234561	0.597647	0.54069	0.270531	1.36397	1.6289	1.36085	1.50399	1.64952	1.90251	2.03695	1.97524	1.67334
pyrC	2.55856	1.79223	0.658825	0.455774	0.473156	0.170752	0.316616	0.279773	0.362919	0.375413	0.162471	0.143853	0.0813068	0.419146	0.275158	0.33369	0.269291	0.383525	0.468796	0.172999	1.73763	2.27566	2.23859	2.11899	2.3617	2.78819	2.93968	2.8015	2.4836
grxB	2.41408	2.1739	2.14424	2.21208	2.25805	2.41878	2.47093	2.49844	2.53315	2.54323	2.50105	2.5617	2.50316	2.4362	2.4998	2.36379	2.39496	2.40191	2.22001	2.25575	2.124	2.17162	2.33613	2.34577	2.70636	2.78384	2.73657	2.62851	2.46049
flgN	1.19624	0.898224	0.569127	0.656098	0.64381	0.655974	0.741361	0.740501	0.696213	0.4898	0.59009	0.525252	0.653353	0.591713	0.7782	0.675509	0.730807	0.840555	0.671556	0.704088	1.3941	1.30871	1.31881	1.39839	1.36849	1.16213	1.19627	1.18974	1.28298
flgM	0.9196	0.864606	0.733923	0.792849	0.716606	0.509105	0.608571	0.457153	0.407223	0.227463	0.400653	0.720769	0.448048	0.539382	0.63403	0.459321	0.542035	0.553568	0.345325	0.698269	1.19606	1.1479	1.02121	1.07061	1.11618	1.08973	1.09597	1.14594	1.04283
flgA	0.723266	0.611378	0.665553	0.651801	0.547015	0.598372	0.682446	0.629129	0.668637	0.646507	0.544816	0.567046	0.55277	0.549913	0.435737	0.710184	0.568499	0.583928	0.558611	0.443982	0.778165	0.451103	0.784681	0.690684	0.897604	0.765225	0.762015	0.902135	1.1083
flgB	0.794354	0.105427	-0.488045	-0.358724	0	0	-0.780941	-0.270142	0	0	0	-0.874185	0	-0.612407	0	-0.64671	-0.851759	-0.809832	-0.798081	0	0.0891381	0.167445	0.406021	0.514771	-0.482771	0.249465	0.648397	0.94821	1.38069
flgC	0.872999	0.0135364	-0.420111	-0.522134	-0.688818	-0.458149	-0.482992	-0.859521	-0.376101	0	-0.812327	-0.861504	-0.904486	0	-0.545843	-0.634029	-0.237018	-0.395935	-0.471338	-0.167837	0.181223	0.31027	0.0987714	0.249305	0.433	0.51972	0.591074	0.87288	1.44941
flgD	1.05752	0.341207	0.0577006	0.167788	0.151669	-0.00941551	-0.0703179	-0.203234	-0.173334	0.0312224	0.16508	0.00958646	-0.0197829	-0.23282	0.0614998	-0.0240853	0.219238	0.200074	-0.0458179	0.199068	0.428368	0.703375	0.777386	0.648422	0.637178	0.690416	0.82214	0.932936	1.50597
flgE	1.1306	0.277894	0.374681	0.353843	0.262848	0.397105	0.415488	0.34476	0.285819	0.103096	0.397564	-0.109671	0.221096	0.155752	0.205752	0.146272	0.243618	0.0955364	0.142829	0.0561613	0.725041	0.79709	0.872945	0.827717	0.906197	0.898302	0.908685	1.03344	1.4515
flgF	1.01621	0.168152	-0.0224418	0.212559	0.128043	0.130763	0.194799	0.27812	0.127452	0.0636302	0.110303	0.184316	0.0508304	0.0834498	0.188253	0.0949041	-0.140382	0.287241	0.0875055	-0.0129355	0.642011	0.702838	0.827244	0.803797	0.790322	0.63617	0.778576	0.75815	1.42293
flgG	1.02206	0.305937	0.212941	0.346119	0.32644	0.0945631	0.409991	0.198605	0.112212	-0.110428	0.397209	0.407819	0.229931	0.36924	0.110108	0.0796642	0.336749	0.434381	0.190854	0.324007	0.716418	0.874384	0.784239	0.895618	0.762117	0.843236	0.795746	0.769055	1.30116
flgH	0.714374	0.0333056	0.268428	0.345266	0.227796	0.0704481	0.099029	0.258095	0.0383639	0.200928	0.07496	0.134123	0.122046	0.367372	-0.108087	-0.0259532	-0.0194647	0.206176	-0.0421131	0.159412	0.535809	0.597013	0.744592	0.734162	0.615107	0.780286	0.486427	0.497781	1.00363
flgI	0.597961	-0.460088	-0.0719128	0.0310377	-0.120897	-0.299931	0.0142223	-0.115102	0.016339	-0.294931	-0.20092	-0.0944044	-0.359683	-0.0786307	-0.0222528	-0.112934	-0.0285944	0.0209793	-0.213287	-0.123863	0.682911	0.547395	0.523926	0.591614	0.588124	0.420596	0.441022	0.364954	0.674753
flgJ	0.507262	-0.075382	0.118781	0.276619	-0.105898	0.2355	0.260635	0.128521	-0.00374535	0.141441	0.223186	0.0103166	0.0155218	-0.188171	0.0767896	-0.000624979	-0.242053	-0.170964	-0.0383333	0.0676267	0.451278	0.627845	0.814565	0.600039	0.543525	0.410574	0.296293	0.367931	0.654418
flgK	0.603211	0.611337	0.521728	0.817562	0.859779	0.784369	0.8066	0.820125	0.795796	0.77024	0.662695	0.736356	0.669194	0.700312	0.72296	0.744296	0.725213	0.791028	0.721176	0.627408	0.746852	0.793341	0.829598	0.771618	0.734376	0.717098	0.615102	0.589574	0.720924
flgL	1.12824	1.11284	1.08335	1.30427	1.3548	1.34038	1.35373	1.34339	1.37414	1.32576	1.36094	1.3428	1.37241	1.33138	1.40076	1.4637	1.4332	1.56499	1.50971	1.41911	1.21116	1.01277	1.35929	1.28298	1.31618	1.20307	1.10794	1.08428	1.25438
rne	2.50935	2.30679	2.17066	2.17754	2.26428	2.45875	2.46577	2.42713	2.4472	2.376	2.33989	2.32809	2.14653	2.09566	2.28702	2.21463	2.29646	2.43446	2.24529	2.30787	2.42459	2.48165	2.53808	2.52142	2.57068	2.57224	2.52302	2.41873	2.37986
plsX	2.37472	1.62952	1.4999	1.64479	1.66366	1.70572	1.76227	1.72217	1.66113	1.68963	1.5525	1.48102	1.53717	1.49116	1.54884	1.49994	1.52503	1.55108	1.42869	1.38907	2.4289	2.38705	2.1285	2.42455	2.34612	2.35453	2.30785	2.24811	2.18507
fabH	2.3843	2.03105	1.76064	2.0865	2.10492	2.13009	2.22449	2.13257	2.13119	2.10895	2.05096	2.04951	2.01434	1.90785	2.10834	1.95908	1.99012	2.01796	1.91643	1.92047	2.50839	2.49042	2.38239	2.50795	2.50651	2.478	2.41361	2.36145	2.33368
fabD	2.67368	2.55349	2.16752	2.40712	2.45426	2.47896	2.46461	2.34251	2.387	2.35853	2.28015	2.28512	2.18931	2.06822	2.2701	2.10669	2.18477	2.218	2.07933	2.142	2.70407	2.77194	2.73886	2.67628	2.71407	2.75775	2.70498	2.6724	2.67012
fabG	3.13524	3.15809	3.02256	3.26514	3.35997	3.44777	3.5235	3.43106	3.40968	3.38303	3.26234	3.1266	3.15747	3.05737	3.08399	3.04676	3.05289	2.97856	2.94407	2.85224	3.02938	3.12812	3.01768	3.08019	3.1841	3.1769	3.12185	3.08089	3.13923
acpP	3.6541	3.54804	3.36816	3.55247	3.60658	3.61628	3.69631	3.69278	3.62939	3.55208	3.55097	3.39582	3.47098	3.46434	3.4011	3.44883	3.40493	3.33633	3.48173	3.21746	3.43132	3.35965	3.21244	3.54725	3.61607	3.50738	3.46917	3.56174	3.65632
fabF	2.86944	2.43629	2.28676	2.44703	2.47532	2.56663	2.62579	2.6185	2.64674	2.65517	2.67399	2.69762	2.67021	2.67689	2.7784	2.7406	2.81287	2.72463	2.70046	2.67251	2.76179	2.8489	2.74608	2.823	2.81218	2.85194	2.78935	2.71534	2.77607
ptsG	3.15531	2.93947	2.49412	2.73085	2.76842	2.77229	2.88314	2.84042	2.89823	2.91515	2.86029	2.86684	2.92418	2.86992	2.96243	2.89056	2.9547	2.9946	2.89577	2.80434	2.64934	2.55891	2.39148	2.42186	2.66124	2.95319	3.14421	3.1862	3.20029
fhuE	1.15346	0.793724	0.646823	0.654672	0.53514	0.499495	0.598671	0.627251	0.646559	0.661074	0.718729	0.666959	0.716006	0.816504	0.652174	0.69744	0.684728	0.792332	0.739275	0.59518	1.58298	1.76723	1.60062	1.80291	2.00644	1.79743	1.43741	1.20449	1.10457
ndh	2.23054	1.75534	1.27641	1.07882	1.01781	1.0988	1.11354	1.04219	1.09622	1.1086	1.09527	1.12709	1.04326	0.978478	1.09916	1.11549	1.12216	1.21099	1.1504	1.21795	2.29439	2.46146	2.381	2.48669	2.67967	2.66815	2.55526	2.40997	2.23858
bhsA	1.77153	0.458542	0.289085	0.592919	0.746722	0.940462	1.02499	1.10786	1.32427	1.42695	1.52102	1.21646	1.88492	1.90574	1.83241	1.93655	2.03259	2.166	2.13041	1.69389	2.88447	2.56718	2.39369	2.47038	2.03961	1.79209	1.56225	1.72371	1.67001
ldtC	1.41933	1.65444	1.0268	1.05708	1.22429	1.1434	1.11584	1.05544	0.985987	0.885363	0.829938	0.530874	0.585835	0.515465	0.584891	0.569583	0.527414	0.586959	0.631497	0.632083	1.85332	1.48375	1.64201	1.70533	1.72893	1.54736	1.52132	1.51291	1.3149
mfd	2.06539	1.8344	1.67066	1.20727	1.18349	1.16516	1.22422	1.12106	1.17608	1.14933	1.13953	1.11854	1.04244	0.956009	1.11129	1.09016	1.13176	1.28516	1.14949	1.19443	1.87026	1.97437	1.63141	2.05646	2.17093	2.25019	2.18587	2.09807	2.05047
pepT	2.05533	2.38647	2.62103	2.72509	2.70658	2.68712	2.61987	2.5261	2.50211	2.44202	2.40348	2.38138	2.26796	2.20803	2.31698	2.24252	2.25311	2.30556	2.26887	2.30518	2.05239	2.02159	2.17626	2.11851	2.1628	2.03044	1.97504	2.03305	2.14074
phoQ	2.0262	1.70345	1.76858	1.95706	2.01946	2.02342	2.07254	1.99585	1.95831	1.89857	1.85898	1.77518	1.76609	1.74617	1.78567	1.76542	1.76297	1.77204	1.75602	1.55524	1.84991	1.73334	1.78129	1.84873	1.9167	1.85763	1.82648	1.8328	1.94793
phoP	2.25874	2.11649	2.18905	2.34129	2.37146	2.27075	2.33677	2.22851	2.20732	2.13657	2.13189	1.98904	1.99764	1.93241	1.94626	1.83359	1.84619	1.86631	1.91375	1.66788	1.92639	1.79124	1.95595	1.93008	2.02011	1.97588	2.03663	2.13666	2.26797
purB	2.54171	2.02624	1.09851	0.871241	0.820198	0.886062	0.818989	0.74455	0.748897	0.783134	0.807448	0.812353	0.791548	0.757182	0.832912	0.81866	0.894668	0.900363	0.763324	0.779701	2.09742	2.72401	2.26199	2.33613	2.4822	2.64434	2.74983	2.67418	2.43746
hflD	2.24233	1.60614	1.18331	1.10097	1.05075	1.04851	1.21191	1.11841	1.06303	1.10184	1.09414	1.05047	1.03294	1.13469	1.15693	1.16589	1.16725	1.12016	1.22336	1.1678	2.31554	2.39108	2.38657	2.33977	2.21745	2.28821	2.3356	2.28077	2.13398
icd	3.57325	3.15621	2.63547	2.26471	2.21178	2.09362	2.01766	1.92357	1.92056	1.86847	1.91675	2.01996	1.99367	1.96928	2.16408	2.13047	2.16677	2.17469	2.114	2.15237	2.65255	2.89436	3.52229	3.37345	3.59108	3.60629	3.61669	3.59213	3.60727
iraM	-0.11552	-0.708182	0	-0.726254	-0.699527	0	0	0	0	0	0	0	-0.807576	-0.502816	-0.813173	0	0	-0.700241	-0.68849	-0.548049	0.109787	0.173414	-0.700114	0.120511	0	-0.13388	0.0260781	0.17398	0.0278531
bluR	2.0848	1.64624	1.44167	1.65042	1.64912	1.73998	1.71401	1.66726	1.649	1.60886	1.60187	1.545	1.55101	1.47566	1.54646	1.62743	1.61241	1.64922	1.6495	1.59353	2.16002	2.14706	2.17806	2.29404	2.23237	2.15679	2.09327	2.04733	1.95747
bluF	1.88062	1.23985	1.09218	1.16687	1.14028	0.983728	1.05365	0.955907	0.840845	0.837915	0.782191	0.577794	0.881118	0.853645	0.707176	0.709467	0.7055	0.824978	0.826987	0.310357	1.72095	1.53119	1.5601	1.85494	1.56037	1.34009	1.02553	1.14882	1.30758
ycgZ	0.651442	-0.294427	0.143336	0.504229	0.409676	0.832021	1.16097	0.985889	1.28624	1.38408	1.05163	0.790942	1.15023	1.16446	1.1825	1.39802	1.23267	1.61967	1.41996	0.701691	1.1919	0.749611	0.864898	1.2302	0.665706	0.302946	0.0746403	0.0657967	0.17959
ymgA	0.492892	-0.681237	0.251385	0.483633	0.716655	1.08935	1.3604	1.41262	1.49615	1.54591	1.4799	1.22859	1.5232	1.38448	1.53848	1.57469	1.62191	1.91957	1.83903	1.38966	1.42305	1.1712	1.30318	1.47778	1.04362	0.827204	0.551561	0.476341	0.201252
ariR	0.380443	-0.0695254	0.0915732	0.867297	1.13414	1.59673	1.79072	1.97786	2.02726	2.04516	2.06627	1.95778	1.91021	1.7987	1.92112	1.85011	1.77506	1.97178	2.01475	1.87244	1.10344	0.894005	1.445	1.35508	1.20222	0.608638	0.714611	0.587918	0.584385
ymgC	0.117615	-0.641273	-0.264108	0.418209	0.669329	1.14891	1.38039	1.58613	1.61603	1.67542	1.46434	1.3614	1.5892	1.45663	1.51974	1.61862	1.64052	1.93144	1.89742	1.52054	1.17489	1.02643	1.33436	1.182	0.917257	0.211872	0.226614	-0.0842742	0.165894
hlyE	0.454851	0.873981	1.19472	1.33182	1.51607	1.55352	1.54131	1.37162	1.2463	1.18829	1.11487	0.848502	0.924139	0.853914	0.793788	0.798761	0.725465	0.758651	0.52458	0.281255	0.755004	0.464014	0.489093	0.497094	0.432642	0.31168	-0.034816	-0.12195	0.421876
umuD	0.916744	0.761642	0.906345	1.06816	1.20349	1.08733	1.24537	1.12916	1.09169	1.06371	1.08337	1.01719	1.16101	1.03769	1.09177	1.06618	1.02376	1.16222	1.10204	0.700975	0.884682	0.783916	0.872628	1.01714	1.04559	1.0648	1.0868	1.03811	0.834179
umuC	0.573228	0.338242	0.467288	0.54431	0.586933	0.602146	0.765149	0.579705	0.753108	0.712809	0.548649	0.540606	0.619549	0.594464	0.7587	0.523177	0.666956	0.80427	0.630568	0.471819	0.794844	0.476452	0.732688	0.774378	0.758179	0.652078	0.445772	0.635577	0.66772
fadR	2.25175	2.19083	1.98092	1.95163	1.97139	1.99405	2.037	2.02724	2.09073	2.04384	2.05061	2.07179	2.098	2.06895	2.0695	2.07418	2.12469	2.09287	2.08524	1.91066	2.34202	2.19838	2.19107	2.34711	2.27523	2.20651	2.1208	2.16416	2.17868
dadA	2.20759	2.45997	2.60851	2.56819	2.56412	2.59037	2.61408	2.67563	2.87189	2.92562	2.96979	2.91856	2.78148	2.7272	2.87353	2.77464	2.82674	2.88211	2.8367	2.78856	2.2828	2.25105	2.70686	1.74832	2.01983	2.04071	2.04898	2.02366	2.18636
dadX	2.08688	2.20044	2.43642	2.41555	2.42547	2.44018	2.49228	2.53231	2.72632	2.7795	2.74982	2.6941	2.61749	2.56978	2.65857	2.61969	2.69055	2.76776	2.66786	2.5702	2.28469	2.27291	2.70613	1.6556	1.77128	1.76235	1.71016	1.72291	1.93361
ycgR	0.855304	0.136428	-0.0214768	0.211625	0.188534	0.128116	0.446951	0.144425	0.276849	0.374419	0.277418	0.351388	0.262919	0.0956843	0.301888	0.337588	0.237646	0.293374	0.318486	0.210152	0.84245	0.844415	1.16159	0.920027	0.762439	0.695	0.728155	0.474036	0.512077
treA	1.49526	2.21152	2.48923	2.71487	2.77442	2.7814	2.65571	2.45994	2.36072	2.21246	2.12008	2.02183	1.81172	1.65343	1.74764	1.56696	1.59275	1.66392	1.61346	1.72511	0.996425	0.851368	1.26165	1.34337	1.40985	1.35186	1.23252	1.10764	1.37395
dhaM	2.10514	2.40844	1.72888	1.46705	1.42444	1.46712	1.36394	1.2486	1.29499	1.25718	1.3134	1.33866	1.25841	1.27899	1.40224	1.35164	1.42344	1.55708	1.63617	1.76039	1.70305	1.77705	1.98141	1.84211	2.00616	2.06303	2.12082	2.14106	2.12098
dhaL	2.1022	2.27976	1.72549	1.50609	1.46091	1.46671	1.28877	1.22798	1.19884	1.17098	1.11189	1.24485	1.10277	1.01251	1.21104	1.14051	1.15146	1.23394	1.17978	1.37594	1.6818	1.75621	2.00284	1.81079	1.98724	2.14922	2.28381	2.25694	2.22564
dhaK	2.31767	2.19013	1.84537	1.59289	1.5967	1.4857	1.44124	1.30856	1.29209	1.20376	1.17306	1.18284	1.09063	0.999129	1.18572	1.13397	1.21862	1.27341	1.27851	1.28873	1.75146	1.79991	2.02621	1.86211	2.1106	2.32782	2.53913	2.50871	2.4495
dhaR	1.27369	1.02453	0.985049	1.01156	1.03069	0.98738	0.929101	0.812366	0.772738	0.754272	0.786291	0.687015	0.720978	0.728749	0.732747	0.609203	0.753575	0.77444	0.659991	0.598273	1.2811	1.26135	1.31266	1.23387	1.1804	1.13302	1.00749	0.97128	1.20835
ychF	2.29286	1.37867	1.16136	1.37139	1.41485	1.37757	1.32679	1.21971	1.26484	1.22102	1.1339	1.16337	1.18661	1.07331	1.271	1.22076	1.33156	1.303	1.35985	1.32047	2.48113	2.50052	2.38235	2.25183	2.23332	2.29974	2.3289	2.23075	1.99124
pth	1.89999	1.16197	1.15447	1.37511	1.44201	1.38458	1.43124	1.14223	1.18211	1.13682	0.988234	0.99513	0.957248	0.863823	0.962339	0.962145	0.944147	0.995117	0.976072	0.739409	2.04754	2.01863	1.85141	1.89311	1.83261	1.87653	1.90626	1.80337	1.68364
ychH	2.37807	3.38702	3.91144	3.7701	3.74143	3.68857	3.87207	3.91291	4.01538	4.09875	4.1059	4.03868	4.27439	4.23042	4.17959	4.20892	4.22073	4.21001	4.20259	3.99981	2.2164	1.79121	1.66604	1.81219	1.99496	2.16295	2.23625	2.28317	2.53678
prs	2.90015	2.21431	1.47623	1.56578	1.57464	1.54402	1.5975	1.46442	1.48747	1.4508	1.40359	1.36175	1.32287	1.25881	1.3628	1.33904	1.42922	1.51525	1.37075	1.36409	2.95431	3.08366	2.85969	2.90032	2.974	3.14362	3.25239	3.10831	2.84306
ispE	2.1209	1.63984	1.55229	1.66309	1.74151	1.69702	1.72847	1.51287	1.5603	1.43834	1.41326	1.26344	1.20284	1.20439	1.23724	1.0922	1.20853	1.24914	1.20253	0.986299	1.97601	1.99452	2.064	2.11524	2.12965	2.14115	2.03924	1.97056	2.01474
lolB	2.1661	1.60244	1.47198	1.70784	1.76833	1.70715	1.67432	1.56553	1.56362	1.43573	1.39881	1.09129	1.14986	1.08761	1.08528	0.977582	0.998281	1.12446	1.09812	0.938164	1.96192	1.97111	1.98683	2.08595	2.10561	2.08951	1.99213	1.95225	1.95296
hemA	2.09174	1.75194	1.5111	1.684	1.70595	1.59993	1.60015	1.49392	1.50143	1.44633	1.43146	1.45192	1.50891	1.53268	1.59571	1.60568	1.59057	1.53486	1.49743	1.2913	2.37413	2.20057	2.28782	2.30304	2.26437	2.11226	2.06725	2.07186	1.99402
prfA	2.0374	1.52729	1.26362	1.2322	1.27379	1.11032	1.12977	0.972433	1.02811	0.912534	0.980745	1.03855	0.968941	0.968736	1.07456	1.08493	1.09986	1.08871	0.904907	0.900996	2.40155	2.31982	2.23198	2.26708	2.08546	1.90571	1.77589	1.79229	1.80588
prmC	1.76663	1.17543	0.951011	0.86391	0.846043	0.712269	0.789382	0.739107	0.726238	0.755475	0.828736	0.739675	0.752914	0.899476	0.886033	0.938751	0.993526	0.840674	0.82011	0.597633	2.16589	2.05765	2.02564	2.04279	1.8311	1.65904	1.4251	1.44017	1.52859
ychQ	1.48053	0.680066	0.621763	0.782677	1.03431	0.733812	0.987442	0.836625	0.663535	0.932009	0.653968	0.229731	0.790087	0.643785	0.691365	0.897547	0.859195	0.964876	0.824791	-0.0298362	1.78389	1.66258	1.5524	1.74486	1.49721	1.25565	0.910462	0.923681	0.990972
ychA	2.23542	1.82875	1.51683	1.62562	1.69821	1.58079	1.62416	1.56723	1.56697	1.42938	1.40902	1.40683	1.46593	1.42353	1.53909	1.63665	1.73417	1.81386	1.83301	1.6895	2.43182	2.3451	2.33302	2.44525	2.39353	2.33814	2.28932	2.25931	2.20444
kdsA	2.67125	2.29264	2.05213	2.12887	2.10693	1.98674	1.97828	1.91996	1.87654	1.87213	1.85173	1.82776	1.86145	1.82317	1.92166	1.94563	2.02612	2.12291	2.0832	2.02176	2.75478	2.74157	2.8585	2.74873	2.73764	2.66928	2.63468	2.62067	2.63517
chaC	1.83671	1.76621	1.98717	2.14668	2.1344	2.18738	2.16822	2.05063	2.04059	1.93865	1.98894	1.93208	1.8392	1.79555	1.88362	1.78787	1.83661	1.83931	1.88017	1.8788	2.11974	2.01309	2.09558	2.12934	2.07	1.9356	1.83787	1.77184	1.89588
ychO	1.23617	0.769531	0.817257	0.663683	0.671696	0.579473	0.66046	0.566835	0.572801	0.522433	0.517211	0.53819	0.585361	0.340276	0.536981	0.385154	0.382031	0.335827	0.40974	0.17965	1.35069	1.24579	1.32425	1.53038	1.39762	1.23388	1.19573	1.1315	1.11118
narL	2.06239	1.98717	1.96396	1.97941	1.94486	1.81034	1.72697	1.60214	1.60172	1.51781	1.55698	1.44698	1.37398	1.26233	1.3778	1.30906	1.16081	1.14394	1.13134	1.00625	1.73698	1.80091	1.8907	1.961	2.04724	1.88623	1.90158	1.89011	2.00858
narX	1.45278	1.22327	1.32711	1.34518	1.37892	1.41908	1.48427	1.44543	1.45361	1.48244	1.49194	1.44904	1.43205	1.30948	1.37015	1.29175	1.29326	1.37095	1.29133	1.20071	1.42013	1.36493	1.51076	1.57689	1.47499	1.44297	1.35563	1.37585	1.41863
narK	0.836324	0.973675	0.246146	0.428971	0.511693	0.590704	0.849844	0.822121	0.874949	0.919617	0.976375	0.903172	1.05974	0.961	1.1563	1.08264	1.08026	1.17218	1.1161	0.939431	1.30692	1.22213	1.40638	1.8026	1.32414	1.13734	1.25588	1.54131	1.53291
narG	1.289	1.81888	0.89435	0.780287	0.686285	0.655601	0.621233	0.498171	0.496925	0.498652	0.356708	0.465396	0.255453	0.253937	0.421053	0.391316	0.417016	0.56025	0.526843	0.568137	1.38467	1.31933	1.54379	1.73206	1.49447	1.30704	1.67432	1.92375	1.87669
narH	1.16663	1.74207	1.04126	0.864314	0.794218	0.750519	0.753091	0.641903	0.64367	0.691461	0.510309	0.561822	0.478255	0.646565	0.665552	0.493757	0.676891	0.652955	0.711099	0.757529	1.0456	0.929769	1.24344	1.23439	1.08046	0.967587	1.02287	1.17021	1.22301
narJ	1.26584	1.53963	1.25147	0.692772	0.714301	0.741565	0.734437	0.79393	0.708605	0.769932	0.65553	0.527859	0.493084	0.15586	0.485023	0.612918	0.582794	0.816827	0.740852	0.69041	1.15803	1.0097	1.43276	1.21715	1.13675	1.0771	1.13377	1.17776	1.26404
narI	1.27142	1.73841	1.3702	0.968492	0.944159	0.946098	1.02978	0.9572	0.94715	0.90729	0.838201	0.84967	0.759457	0.498719	0.773017	0.66071	0.853541	0.890392	0.768794	0.794024	1.02789	0.961409	1.23088	1.30108	1.16946	1.07599	1.02462	1.14435	1.22645
tyrV	-0.10768	0	0	0	0	0	0	0	0	0	0	0	0	0	-0.232047	0	0	0	0	0	-0.162486	0.384023	0	0.216701	0	0	0.389682	-0.08874	-0.0511872
tyrT	0	0	0	0	0	0	0	0	0	0	0	-0.183468	0	0	0	0	0	0	0	0	0	0	-0.0338086	0.216701	0	0.294666	0	-0.0975827	0
rssA	2.10093	2.11364	2.18099	2.36149	2.41166	2.43196	2.42569	2.27561	2.24521	2.1885	2.19853	2.14611	2.06184	2.03242	2.10765	2.01017	2.01323	1.90808	1.93956	1.78496	1.93188	1.81474	2.01005	2.13801	2.13832	1.98501	1.78602	1.74907	1.92372
rssB	2.11504	2.22788	2.40954	2.64476	2.67178	2.6772	2.81075	2.77486	2.80736	2.80698	2.81557	2.72339	2.78921	2.73272	2.74439	2.70426	2.71291	2.70549	2.70577	2.58146	1.99715	1.87316	2.15938	2.21298	2.20614	2.0326	1.78877	1.77726	1.99833
hns	3.54479	3.73867	3.54344	3.76884	3.8932	3.96437	3.9726	3.94145	3.91481	3.8642	3.87825	3.75377	3.75601	3.68148	3.66897	3.59417	3.51776	3.4065	3.42468	3.28586	3.36124	3.09203	3.12183	3.10132	3.08716	2.96542	3.10757	3.25277	3.55977
adhE	2.95728	2.82234	2.92487	2.94312	2.97125	2.98973	2.97414	2.91489	2.97143	2.98927	2.9473	2.92325	2.84866	2.75541	2.90411	2.83921	2.90458	3.05476	2.96598	2.96571	2.54253	2.50311	2.48607	2.66971	2.90261	2.98209	2.99192	2.9172	3.07432
oppA	3.00488	3.14	2.53035	2.06596	2.11981	2.01602	1.85941	1.75125	1.89101	2.0211	1.99867	2.00528	1.92817	1.84962	1.99506	1.96591	2.0254	2.13758	2.01483	1.95687	3.08303	3.04845	3.06019	2.78737	2.98817	3.00673	3.08011	3.1367	2.96235
oppB	1.98688	1.44522	0.655375	0.789095	0.884054	0.811565	0.883569	0.855096	0.858227	0.951701	0.842506	0.770144	0.886157	0.957283	0.957465	0.98689	1.05171	1.16794	1.04794	0.783567	2.32961	2.22266	1.89116	2.0327	2.09842	2.0948	2.03071	2.08476	1.90314
oppC	2.19804	1.83255	1.13982	1.0449	1.25082	1.17113	1.33213	1.26574	1.3289	1.47955	1.4661	1.40956	1.48546	1.36931	1.53288	1.51455	1.58729	1.63161	1.50491	1.375	2.52339	2.42053	2.12055	2.18515	2.25435	2.24986	2.20631	2.20389	2.0766
oppD	2.31175	2.38455	1.49745	1.39879	1.50059	1.50643	1.50097	1.40588	1.44644	1.5729	1.62195	1.63979	1.56801	1.49445	1.68902	1.59475	1.66805	1.75996	1.6402	1.6563	2.61651	2.58823	2.40995	2.30306	2.40317	2.37489	2.32399	2.30387	2.20739
oppF	2.35535	2.64182	1.62223	1.44065	1.54174	1.50763	1.4706	1.46795	1.50898	1.6055	1.67712	1.74015	1.62114	1.6194	1.76595	1.66057	1.72063	1.82495	1.70425	1.74137	2.54173	2.51422	2.56316	2.30845	2.44012	2.39127	2.35088	2.34326	2.25369
tonB	2.25005	1.78537	1.39166	1.43651	1.33344	1.11248	1.17641	1.21091	1.27054	1.28929	1.29543	1.27475	1.31651	1.25077	1.35413	1.43624	1.50669	1.71107	1.59545	1.4961	2.64653	2.59125	2.48371	2.56095	2.55764	2.43548	2.25064	2.21095	2.25316
yciB	1.88636	1.74867	1.67984	1.89654	1.95245	2.11909	2.31608	2.33368	2.39903	2.47889	2.41785	2.32217	2.49951	2.41047	2.41634	2.45215	2.46348	2.50736	2.49122	2.28087	2.1504	1.91005	2.00705	2.09953	2.08802	2.00504	1.95228	1.9958	1.90728
yciC	1.89148	1.50954	1.47291	1.60501	1.60951	1.60963	1.83902	1.88073	1.88155	1.92979	1.883	1.76553	1.95668	1.95504	1.89392	1.96577	1.97703	2.04927	2.03355	1.77307	2.07067	1.81725	1.82382	2.05229	2.04611	1.92805	1.88759	1.92791	1.83156
ompW	1.32811	2.46656	1.91919	1.1324	1.12474	0.821987	0.831585	0.740612	0.614682	0.726525	0.7038	0.636702	0.803505	0.633592	0.984371	0.821138	0.853312	0.901585	0.875569	0.790464	0.72079	0.530443	0.300134	0.607561	0.286106	0.828244	1.15024	1.28381	1.22752
yciE	1.18138	1.04859	0.656889	0.951551	0.97615	1.20314	1.28453	1.1759	1.00064	0.9062	0.694003	0.513932	0.453032	-0.0952189	0.376061	0.715576	0.731491	1.12169	0.986082	1.00568	1.10042	0.947273	0.551808	1.33511	1.51514	1.51723	1.26865	1.12659	1.0883
yciF	1.13056	0.680726	0.495506	0.841389	0.989659	1.25813	1.24828	1.15022	0.936534	0.876114	0.723421	0.655877	0.530672	0.00686139	0.57884	0.805067	0.690928	1.14424	1.01446	0.925416	0.740934	0.807116	0.496202	1.13919	1.54133	1.49735	1.26899	0.975356	0.981722
yciG	1.0056	1.0903	1.21113	1.40129	1.57731	1.56251	1.62564	1.67262	1.57376	1.55247	1.263	1.12127	1.26541	1.19961	0.852428	0.973426	0.946287	1.1078	1.29848	1.2387	0.829381	0.424871	0.469855	0.945998	1.08621	1.17293	0.84377	0.96085	0.854933
trpA	2.70712	2.59398	2.96667	2.68583	2.36935	2.22514	1.69669	1.47383	1.45565	1.49601	1.38714	1.45179	1.37101	1.30498	1.47026	1.36758	1.46571	1.55265	1.42953	1.52838	1.9764	2.14622	2.31749	3.12779	3.03626	3.00229	2.74112	2.75527	2.77327
trpB	2.63579	2.37783	2.95403	2.58099	2.27883	2.08693	1.57351	1.35468	1.33579	1.37342	1.33735	1.33674	1.29789	1.15344	1.38413	1.25626	1.27933	1.39684	1.29417	1.32482	1.89348	2.0366	2.29468	3.12376	2.94197	2.92637	2.69569	2.6744	2.65735
trpC	2.35909	2.17708	2.79296	2.36133	2.03053	1.77093	1.31035	1.0829	1.09173	1.14869	1.12408	1.16522	1.15977	1.06945	1.26818	1.17771	1.21481	1.31753	1.20159	1.20123	1.72399	1.77059	2.15922	3.02579	2.68434	2.6743	2.45113	2.45603	2.40847
trpD	2.35672	2.50283	2.91661	2.44627	2.12974	1.75622	1.02637	0.655242	0.668048	0.677796	0.656693	0.674558	0.697449	0.62424	0.762341	0.734181	0.646462	0.77585	0.687956	0.673277	1.14473	1.45053	1.77275	3.10153	2.70482	2.70576	2.51208	2.52487	2.48727
trpE	2.35683	2.9548	2.55539	2.29233	2.12792	1.45661	0.474572	-0.000571433	-0.524683	-0.144679	-0.259776	-0.177157	0.0534471	-0.48726	-0.131222	0.0347395	0.0326081	-0.00574712	-0.241705	-0.0553714	1.01895	1.23848	1.81563	2.97654	2.4119	2.47783	2.30845	2.41452	2.33049
sohB	1.82352	1.55877	1.13945	1.20182	1.1617	1.2331	1.28617	1.17846	1.17546	1.20567	1.25078	1.32015	1.14697	1.08691	1.34678	1.22408	1.18547	1.2454	1.25866	1.27777	1.86203	1.84594	1.84283	1.95947	1.96251	1.9573	1.95567	1.91239	1.8796
topA	2.43534	2.23486	2.16633	2.00234	1.9415	1.89312	1.86158	1.73894	1.70319	1.62831	1.59782	1.56182	1.46777	1.352	1.5254	1.47891	1.51442	1.64453	1.60219	1.62231	2.57358	2.61239	2.60709	2.62147	2.48525	2.46341	2.39317	2.32056	2.27887
cysB	2.18997	1.52999	1.23612	1.36167	1.42832	1.46712	1.46043	1.39824	1.37995	1.32888	1.30826	1.3052	1.26245	1.32192	1.34773	1.26545	1.35547	1.38036	1.33358	1.29364	2.50768	2.64494	2.89331	2.86603	2.07316	2.10565	2.056	2.026	2.02533
ymiA	0.132261	0.139502	0.802712	1.12088	0.911849	1.08248	1.03193	0.827976	0.472809	0.753643	0.711839	0.551438	0.309824	-0.209755	0.423549	0	-0.421558	-0.40718	0	0	-0.0742736	-0.363688	0.155248	0.241336	0	0	0.106966	0.0944412	-0.378056
yciX	1.30802	1.86961	1.90711	2.30325	2.30181	2.27486	2.37713	2.20725	2.06516	1.88015	1.87278	1.53841	1.56254	1.3622	1.44095	1.09054	1.15497	1.05266	0.983522	0.515338	1.454	1.21883	1.04677	1.43943	1.08815	0.991855	1.1056	0.990813	1.10848
acnA	2.24176	2.22869	2.9131	3.02849	2.99582	3.05195	3.0772	2.98592	2.97576	2.92781	2.82753	2.76641	2.61043	2.44351	2.63383	2.44811	2.48227	2.47604	2.32324	2.34444	1.67378	1.63213	1.99568	1.98106	2.13115	2.16834	2.05098	2.00953	2.19332
ribA	2.2939	2.0535	2.15995	2.26506	2.21002	2.27221	2.3138	2.29404	2.30334	2.26744	2.22412	2.15268	2.1963	2.1473	2.19427	2.16657	2.15025	2.10525	2.10675	1.984	2.17541	2.09428	2.17544	2.2842	2.34167	2.35331	2.3717	2.36481	2.32482
pgpB	1.64064	1.60567	1.72816	1.93842	1.91716	1.94977	2.04025	1.95932	1.96098	1.95649	1.92908	1.78086	1.95432	1.91716	1.91226	1.89185	1.90929	1.85291	1.811	1.59338	1.50791	1.367	1.46438	1.67737	1.75885	1.64463	1.58132	1.57868	1.59279
pyrF	2.0516	0.891198	0.691012	0.79145	0.806464	0.855419	0.754462	0.668519	0.512524	0.560018	0.588522	0.620079	0.54984	0.707874	0.697706	0.582491	0.55714	0.679894	0.654408	0.662642	2.18686	2.13536	1.87512	1.95872	1.94233	2.21806	2.35969	2.26483	1.86916
yciH	1.67002	0.499354	0.204618	0.451891	0.206284	0.425089	0.510994	0.425857	0.298357	0.233703	0.231291	0.41974	0.478787	0.192151	0.492668	0.157848	0.22663	0.240107	0.370342	0.447949	1.888	1.76596	1.56149	1.59358	1.702	1.80826	2.11468	1.9492	1.55279
osmB	1.62727	1.93778	2.12795	2.33734	2.41191	2.35867	2.72482	2.72423	2.70202	2.72777	2.60478	2.44693	2.67494	2.59156	2.52703	2.59771	2.56077	2.52647	2.54853	2.2655	2.209	1.73478	1.61684	2.00703	2.15676	2.26583	2.33552	2.49913	2.16082
yciT	2.00926	1.63005	1.14742	1.27097	1.21105	1.20801	1.19058	1.13613	1.11411	1.19851	1.26688	1.3892	1.35453	1.39512	1.5332	1.59252	1.60662	1.54432	1.57998	1.522	2.15538	2.06148	2.10238	2.04466	2.15272	1.94007	1.85589	1.85038	1.91008
yciZ	1.04444	0.82776	0.508088	0.713254	0.766015	0.759849	0.425682	0.509595	0.335261	0.780567	0.453693	0.514026	0.16139	0.67027	0.53949	0.431847	0.49453	0.116165	0.155294	-0.278053	1.18837	0.96822	1.12498	1.09102	1.12726	0.922246	0.942629	0.919421	0.95937
rnb	2.68605	1.88229	0.959069	0.884613	0.922703	0.773463	0.755892	0.728371	0.788984	0.686812	0.761287	0.753945	0.736723	0.729648	0.865141	0.917194	0.999287	1.02243	0.922027	0.877212	2.719	2.89061	2.6721	3.07325	2.62847	2.75438	2.74896	2.69611	2.54519
yciW	2.07116	2.05942	0.618138	0.539488	0.674002	0.617123	0.68768	0.389939	0.469544	0.308926	0.399893	0.324231	0.440966	0.432541	0.247522	0.282845	0.343851	0.32604	0.282275	0.415337	2.6073	2.81754	2.86003	3.07938	2.00151	2.19843	2.23404	2.09083	1.83672
fabI	3.17417	2.64598	2.34086	2.57896	2.62166	2.48841	2.54188	2.4405	2.42306	2.32389	2.27079	2.09811	2.17901	2.10978	2.15001	2.18118	2.2277	2.24384	2.28562	2.14133	2.97484	2.90528	3.17819	3.03301	3.09756	3.10687	3.06586	3.08297	3.06635
puuP	1.49024	0.507825	1.414	1.88973	2.07198	2.14687	2.11944	1.86259	1.72352	1.56225	1.43038	1.18728	1.10597	0.966336	1.13772	1.08452	1.14219	1.1992	1.12891	1.0808	1.11227	1.23433	1.21023	1.3861	1.35733	1.45947	1.09447	1.06739	1.1516
puuA	2.38876	1.37252	2.22552	2.604	2.71589	2.69554	2.6009	2.35881	2.19437	2.01484	1.81664	1.52668	1.3098	1.21558	1.33741	1.29566	1.34801	1.51267	1.44971	1.41366	1.124	1.37546	2.04593	1.80879	1.78884	1.91128	1.69285	1.64097	1.77035
puuD	1.99752	1.32364	1.94013	2.27181	2.27216	2.38706	2.35904	2.15787	2.04891	1.88476	1.78386	1.51756	1.4	1.2794	1.31898	1.32529	1.35918	1.43298	1.5413	1.57852	0.915168	0.858194	1.34358	1.25407	1.24934	1.43218	1.23704	1.29472	1.17892
puuR	2.00076	1.25984	1.96624	2.26783	2.3079	2.49578	2.46835	2.32079	2.29429	2.2253	2.17468	2.09464	1.96997	1.8781	2.02877	1.86926	1.93245	1.9957	2.03263	2.08037	1.47871	1.48835	1.79473	1.67482	1.79385	1.77881	1.71284	1.66558	1.61653
puuC	1.84179	0.740228	1.71831	2.14636	2.25926	2.27378	2.15718	1.9479	1.80831	1.63079	1.40082	1.08689	0.731601	0.634467	0.831059	0.652081	0.758888	0.836976	0.721404	0.939113	1.17138	1.14202	1.505	1.32618	1.53995	1.57481	1.46051	1.42209	1.35661
puuB	1.67331	0.66905	1.4938	1.98689	2.10179	2.1186	1.97634	1.7839	1.65793	1.44463	1.2888	0.920233	0.644254	0.590376	0.527057	0.519089	0.587626	0.726443	0.467796	0.693796	1.15082	1.15809	1.43289	1.25611	1.37224	1.4873	1.29755	1.25345	1.1946
puuE	1.53988	0.718395	1.21418	1.86275	1.99784	1.95008	1.87543	1.66872	1.59644	1.40282	1.19136	0.959026	0.725195	0.653483	0.692902	0.641844	0.639431	0.744177	0.689691	0.828546	1.14275	1.07376	1.2216	1.14115	1.41875	1.40565	1.19327	1.1816	1.17593
pspF	1.29744	0.974314	1.01019	0.886229	0.897016	0.766823	0.886882	0.69017	0.667244	0.677907	0.650976	0.584477	0.737571	0.680148	0.712658	0.782428	0.782695	0.716538	0.681649	0.434555	1.02509	1.00915	1.13227	1.09233	1.18045	1.11244	0.999024	1.11814	1.25445
pspA	1.87993	2.09404	2.04389	1.87975	2.07296	2.24251	2.33909	2.28466	2.3487	2.40532	2.30128	2.4803	2.38978	2.48916	2.42207	2.41541	2.56717	3.04084	2.93215	3.15037	3.06597	2.9207	2.90012	2.88932	2.83058	2.7091	2.77858	2.66191	2.66273
pspB	1.04008	1.1946	1.12451	0.931093	1.30489	1.2378	1.40575	1.42552	1.50208	1.60054	1.2726	1.49455	1.48989	1.70476	1.5503	1.57549	1.64419	2.1488	2.03251	2.21454	2.0905	1.95241	2.12757	2.04918	2.04045	1.85865	1.86327	1.84951	1.79676
pspC	1.25225	1.4765	1.38904	1.32918	1.43584	1.62995	1.73646	1.6445	1.72604	1.78524	1.7286	1.87508	1.75953	1.78588	1.85933	1.87044	1.95718	2.39409	2.27707	2.42656	2.21935	2.12767	2.1758	2.21458	2.19172	2.07654	2.00963	1.99566	2.03911
pspD	0.89283	1.01272	0.997162	0.810948	0.890969	1.2228	1.28526	1.11795	1.30207	1.31466	1.38884	1.46053	1.43734	1.29484	1.56765	1.57646	1.51197	1.89265	1.88599	2.1061	1.70547	1.7008	1.81307	1.65824	1.62352	1.50475	1.57062	1.46315	1.44347
pspE	1.65077	2.73992	2.62554	2.39358	2.37583	2.18743	2.2223	2.17244	2.17376	2.13867	2.15941	2.12952	2.15436	2.11901	2.18574	2.21784	2.24438	2.4012	2.4065	2.47702	2.06463	1.96229	2.00441	1.98867	1.99316	1.9143	1.92333	1.99313	1.97256
ycjX	1.48221	1.79302	1.96259	1.47186	1.28267	1.27377	1.37991	1.32557	1.3798	1.44029	1.38197	1.39385	1.39005	1.33644	1.41194	1.28276	1.35449	1.42564	1.27576	1.20438	1.30994	1.23151	1.42168	1.43084	1.65367	1.73441	1.57906	1.53833	1.64079
ycjF	1.34405	1.49904	1.82067	1.36443	1.21605	1.16362	1.28795	1.20334	1.17734	1.13842	1.1644	1.21938	1.17544	1.07851	1.19923	1.05111	1.08193	1.13248	1.0792	0.927598	1.1617	1.07759	1.28452	1.32489	1.57662	1.5696	1.39522	1.32472	1.46349
tyrR	2.09161	2.03999	2.11221	2.23497	2.29626	2.33365	2.37747	2.32223	2.40031	2.37298	2.37466	2.3228	2.28776	2.2081	2.23897	2.15176	2.14757	2.12436	2.12556	2.09227	1.91555	1.86782	2.27458	2.12523	2.12363	2.08125	1.96981	1.98406	2.05178
tpx	3.42056	3.13998	2.7809	2.86846	2.85852	2.7737	2.76264	2.72112	2.72441	2.74841	2.70964	2.71221	2.71466	2.66821	2.72306	2.69265	2.69675	2.69685	2.62726	2.55874	3.16443	3.19818	3.21154	3.27488	3.41086	3.39196	3.35463	3.32965	3.37512
ycjG	1.7599	2.01122	2.13626	2.23786	2.22099	2.21206	2.21471	2.14816	2.19352	2.15058	2.23942	2.27439	2.19889	2.16764	2.23774	2.1191	2.11965	2.04867	2.08553	2.07059	1.81257	1.7087	1.98565	1.91783	1.92029	1.76678	1.64659	1.61759	1.69559
mpaA	2.0582	2.03911	2.11066	2.27935	2.30271	2.29574	2.37177	2.39149	2.46745	2.4752	2.46568	2.4104	2.40528	2.35719	2.35765	2.34012	2.32005	2.34835	2.27826	2.19564	2.08466	1.96772	2.1345	2.0649	2.03203	2.02753	1.91036	1.91025	2.04751
ymjC	0	0	0	0	0	-0.372869	-0.332802	0	0	0	0	0	0	0	0	0	0	0	0	0	0	0	0	0	0	0	0	0	0
ycjY	0.992578	0.769274	0.987541	1.21625	1.28052	1.23944	1.23534	1.15419	1.24125	1.13672	1.12156	1.08761	1.01041	1.04779	1.11058	1.04659	0.98133	0.970673	0.891262	0.790628	0.834025	0.859594	0.96317	0.996032	1.0182	0.896972	0.852488	0.751902	0.951466
uspE	2.29179	2.94968	3.13949	3.0659	3.02054	3.07954	3.11356	3.12499	3.19308	3.27339	3.29028	3.3778	3.34597	3.26573	3.39281	3.24713	3.25192	3.24484	3.16682	3.1871	2.12539	2.0669	2.41709	2.26624	2.41902	2.3803	2.3864	2.39852	2.45324
fnr	2.77512	2.7247	2.57448	2.67056	2.66748	2.70311	2.79609	2.7641	2.81065	2.80258	2.82019	2.7652	2.70289	2.64308	2.68786	2.62709	2.6743	2.62719	2.64784	2.61756	2.83513	2.77163	2.8257	2.80286	2.84035	2.78501	2.73012	2.65502	2.68768
ogt	1.6641	1.18817	0.813084	1.05777	0.900706	0.772288	0.685468	0.688423	0.722556	0.751921	0.53448	0.370635	0.479735	0.693019	0.577935	0.640987	0.682168	0.71827	0.440356	0.5286	1.73581	1.5711	1.76594	1.79456	1.78265	1.62113	1.55028	1.55389	1.53602
fnrS	-0.511884	0.706921	1.09868	0	0	-0.319349	0	0	0	0	0	0	0	0	0	0	0	0	0	0	0	0	0	0	0	-0.0995605	0.0539509	0.0465064	0.0540983
ompN	0.0557555	-0.0280199	0.112475	-0.131247	0.0747202	0.0806855	0.0258719	0.0975525	-0.0843075	0.100339	0.124934	0.0438162	-0.0612783	0.129207	0.237705	0.381211	0.349693	0.305524	0.284127	0.163156	0.742796	0.551847	0.618251	0.563984	0.22888	-0.155011	-0.132108	-0.138415	0.125945
hslJ	1.99701	1.99189	1.99236	2.16451	2.16845	2.18616	2.25306	2.16473	2.17019	2.18992	2.22074	2.15517	2.20168	2.18073	2.20806	2.15122	2.19539	2.1727	2.15894	2.06694	2.09109	1.98642	2.05457	2.19207	2.19497	2.2297	2.24748	2.19975	2.1198
ldhA	1.50277	1.68105	1.81477	1.80647	1.72384	1.82133	1.78329	1.72026	1.71121	1.78913	1.61897	1.6176	1.55469	1.43205	1.60858	1.5231	1.55105	1.69554	1.53973	1.60834	1.30734	1.36093	1.58471	1.48361	1.74379	1.83675	1.73836	1.60906	1.71193
feaR	1.08745	2.14614	2.17811	2.2848	2.37441	2.32895	2.34138	2.2079	2.15693	2.03235	1.97637	1.82163	1.78337	1.79879	1.73879	1.72642	1.74138	1.69687	1.70737	1.56885	0.713332	0.507507	0.921368	0.827558	0.782296	0.646168	0.676635	0.636034	0.830869
feaB	1.18961	1.58927	1.80793	1.91787	1.96955	2.04857	1.99972	1.85413	1.8099	1.79325	1.71162	1.68517	1.58328	1.50002	1.62927	1.5032	1.57614	1.50736	1.51234	1.49056	1.10907	1.05774	1.37045	1.24101	1.22609	1.17917	1.05955	1.00057	1.13758
tynA	0.446181	0.425177	0.26891	0.379417	0.295814	0.26324	0.257478	0.252199	0.33443	0.177346	0.381814	0.241831	0.278472	0.349909	0.171791	0.184837	0.25186	0.354737	0.379546	0.268464	0.575456	0.573978	0.631373	0.684736	0.739616	0.624749	0.562483	0.479578	0.446955
paaZ	-0.0298009	-0.125227	0.0303247	0.252544	0.190855	0.192226	-0.0888915	-0.145449	-0.186595	-0.0287	-0.129921	-0.00145358	-0.0846274	-0.0727276	0.0165222	-0.223536	-0.08533	-0.0745725	-0.0399363	-0.172318	-0.145566	0.0333425	0.107521	0.178518	0.188187	0.0673861	0.147739	0.0180178	-0.0238842
paaA	0.11314	0.530442	0.952004	0.988656	1.01535	0.793099	0.675465	0.599616	0.463016	0.289428	0.339165	0.257082	0.264064	-0.0576639	0.00489247	0.0463357	-0.339052	0.0490132	-0.138562	-0.160889	-0.0471213	0.0474809	0.263281	0.182342	0.123124	0.00216228	-0.0133883	0.0447717	0.126895
paaB	-0.0653501	0.599898	1.04594	1.15151	1.28327	0.693087	0.725069	0.378933	0.259724	0.448163	0.07926	0.0212763	0.0679158	0.247307	-0.221689	-0.485967	-0.691016	0.167603	0.0668926	-0.496896	0	0	0.173864	0.103192	-0.322028	-0.171563	0.33683	0.0767409	-0.299099
paaC	0.247291	0.71852	0.951808	1.13048	1.10009	1.08018	0.752246	0.632428	0.58089	0.435444	0.43946	0.243981	0.00112902	-0.38847	0.190538	-0.121743	-0.135181	0.115261	0.00927376	-0.132673	0.11145	0.224176	0.422835	-0.0188699	0.410172	0.377317	0.347523	0.139345	0.331876
paaD	0.287186	0.510785	0.884507	1.02361	1.03188	0.951232	0.833459	0.53754	0.434569	0.276965	0.472664	0.211381	0.102822	-0.0874402	0.15406	-0.246682	0.0906138	0.320267	0.173375	-0.257612	0.253547	0.441901	0.422482	0.360762	0.481528	0.341484	0.345155	0.481071	0.479612
paaE	0.507373	0.686747	0.892258	1.0655	1.00125	0.982117	0.905599	0.699885	0.682832	0.625458	0.527182	0.461923	0.33771	0.233212	0.419222	0.323848	0.415338	0.390601	0.286063	0.27513	0.425656	0.540409	0.728406	0.606654	0.675777	0.627311	0.627309	0.441089	0.402055
paaF	0.484613	0.658989	0.474993	0.700779	0.869977	0.666103	0.738176	0.52277	0.449981	0.304834	0.315877	0.448479	0.173122	0.163761	0.399311	0.264156	0.233127	0.371306	0.334488	0.332408	0.299242	0.489977	0.70117	0.541773	0.594426	0.626994	0.623069	0.331866	0.423821
paaG	0.223201	0.129516	0.196949	0.197614	0.364469	0.226034	0.276014	-0.0605549	-0.0622637	0.0924472	-0.170482	0.0553316	0.148706	-0.287288	0.00703204	-0.078553	0.0333836	-0.0534568	-0.39852	-0.235611	0.285278	0.0935727	0.329719	0.236614	0.416379	0.419294	0.419325	0.0846991	0.0053379
paaH	0.543056	0.460079	0.236499	0.394875	0.695075	0.567341	0.625447	0.401114	0.356558	0.334167	0.284	0.215967	0.209782	0.0834498	0.31217	0.216638	0.240761	0.241099	0.13786	0.284889	0.487106	0.511509	0.649509	0.589269	0.59542	0.666801	0.528489	0.397215	0.489547
paaI	0.543571	0.551838	0.525171	0.67701	0.892773	0.740764	0.879669	0.677188	0.658002	0.579564	0.572149	0.486723	0.38512	0.284479	0.52836	0.523177	0.500949	0.362242	0.599959	0.239246	0.662998	0.796977	0.845117	0.882351	0.715144	0.745465	0.731208	0.641794	0.459937
paaJ	1.1701	1.79757	2.10273	2.05206	2.02555	1.95824	1.85943	1.73916	1.68323	1.67735	1.68512	1.75492	1.62185	1.70742	1.7547	1.73469	1.78653	1.63753	1.64261	1.69406	1.02715	1.04464	1.35541	1.16167	1.17987	1.28095	1.07308	1.08288	1.14111
paaK	1.10122	1.60534	2.1025	2.08088	2.05467	1.95938	1.92312	1.79869	1.78213	1.72009	1.707	1.74079	1.71353	1.7067	1.81504	1.74915	1.8141	1.70149	1.64966	1.59518	1.16628	1.11364	1.36094	1.28782	1.26674	1.28385	1.19922	1.14605	1.09889
paaX	1.53343	1.7299	1.95834	2.02478	2.09446	2.14302	2.24105	2.14821	2.13741	2.1014	2.07607	1.94297	1.94222	1.79148	1.93444	1.80949	1.78337	1.7615	1.71362	1.55835	1.21907	1.16493	1.41863	1.43763	1.60323	1.60703	1.51274	1.49873	1.59142
paaY	1.60649	1.8184	2.12713	2.18316	2.22442	2.38632	2.44908	2.40765	2.39999	2.34248	2.35226	2.30336	2.18659	2.07875	2.1691	2.01408	1.97103	1.89521	1.82531	1.73868	1.37785	1.33554	1.54096	1.56706	1.75494	1.59698	1.5216	1.51316	1.63888
ydbD	0.217649	-0.116218	-0.0181922	0.165803	0.314618	0.263379	0.373023	0.230886	-0.0144146	-0.014025	-0.080768	-0.165511	0.0288876	0.10708	0.017643	0.0874996	0.0297487	0.0809722	0.181576	-0.078332	0.75434	0.475877	0.390055	0.553307	0.0965363	-0.0522636	-0.291887	-0.146925	-0.106621
ynbA	-0.255632	-1.02755	0	-0.709571	-0.386714	-0.564738	0	-0.679901	0	0	0	0	-1.0795	0	-0.607979	-0.331925	0	-1.09166	-0.521417	0	-0.338232	-0.46903	-0.972042	-0.329449	0	-0.494643	-0.951392	-0.950636	-0.603211
ynbB	-0.773488	0	-1.18505	-0.879891	-0.625741	-0.884752	-1.1136	-1.10354	-0.572914	0	-0.727354	0	-0.9137	0	-0.921636	-0.979367	-0.561532	-0.237348	-0.454236	-0.291326	0.131861	-0.405196	-0.279031	-0.622767	-0.338307	-0.965993	0	-1.12096	-1.07456
ynbC	0.520671	0.219117	0.362225	0.475535	0.420676	0.33565	0.337391	0.346968	0.309621	0.313209	0.298413	0.195427	0.258722	0.294189	0.304651	0.28471	0.386755	0.216408	0.356827	0.248956	0.76922	0.633285	0.561124	0.732726	0.691686	0.482039	0.550485	0.390532	0.273617
ynbD	0.726136	0.686847	0.776292	0.786437	0.759402	0.776328	0.889214	0.739712	0.795542	0.767672	0.744369	0.530737	0.692049	0.603701	0.721776	0.71916	0.660514	0.864328	0.802604	0.463682	0.877907	0.834314	0.83971	0.983721	1.0386	0.816882	0.677528	0.693212	0.606073
azoR	2.05253	1.26129	0.74043	0.924483	0.730484	0.675212	0.696662	0.343683	0.598108	0.529815	0.627218	0.587045	0.428192	0.526286	0.610411	0.653351	0.86529	1.03932	1.15996	1.27345	1.69795	1.77963	1.97253	1.87783	2.16512	2.23664	2.12153	2.11372	2.09633
aldA	2.11626	3.13074	3.27161	3.21704	3.17927	3.01034	2.98658	2.8226	2.79815	2.78966	2.76161	2.76662	2.75922	2.66388	2.90948	2.77114	2.81043	2.83448	2.79549	2.71837	1.45795	1.17891	1.20383	1.33056	1.45612	1.8191	2.0026	2.124	2.06528
trg	0.847533	0.655816	0.787452	0.80438	0.765337	0.776266	0.890118	0.865939	0.838355	0.855754	0.912284	0.94973	0.986949	0.886042	1.00113	1.02783	0.980508	0.963132	0.93145	0.920574	0.930907	0.778122	1.04101	1.05211	0.871646	0.789767	0.792428	0.677766	0.717578
tehA	1.23969	0.926546	1.00017	1.12671	1.14971	1.1354	1.26914	1.14537	1.22239	1.14066	1.04231	0.971363	0.981617	0.902874	0.998549	0.930719	0.909224	0.951949	0.8412	0.785091	1.30039	1.15072	1.36779	1.4281	1.44145	1.30268	1.23618	1.22441	1.27799
tehB	2.03918	1.71403	1.14285	1.3092	1.30042	1.40043	1.41968	1.31463	1.30002	1.17862	1.13051	1.08306	1.08689	1.01209	1.02025	0.852852	0.94212	0.973494	0.99656	0.904713	1.74311	1.87489	2.01081	1.98849	2.12325	2.0675	1.92428	1.91517	1.95146
hicA	-0.221215	0	0	0.0134389	-0.436955	0	-0.440896	-0.39872	-0.345217	-0.154223	-0.452845	0.176641	-0.021695	0.361816	-0.0513716	0.0264827	-0.479596	0	0	0	0.217929	0.065469	0.314511	-0.402884	-0.110609	0	0.0657126	-0.416137	0.0948265
hicB	1.48249	1.24964	1.1352	1.30402	1.45885	1.44748	1.69476	1.57984	1.58178	1.60491	1.4906	1.42494	1.67064	1.68645	1.72313	1.72251	1.70948	1.79837	1.77599	1.42515	1.9188	1.62183	1.43528	1.7429	1.64756	1.51579	1.39312	1.41475	1.49935
ydcS	1.37836	3.19734	3.52351	3.73337	3.78916	3.86614	3.77858	3.64115	3.59994	3.48998	3.48331	3.43556	3.28768	3.21635	3.26097	3.11523	3.09376	2.90019	2.86135	2.8369	0.903196	0.783922	1.16781	1.15375	1.27684	1.21205	1.23584	1.00522	1.38418
ydcT	0.992743	2.41864	2.87557	3.05537	3.17897	3.25053	3.20242	3.05399	3.00984	2.91848	2.8718	2.84885	2.72484	2.67082	2.76232	2.63986	2.63756	2.59012	2.47224	2.47299	0.702833	0.597689	0.896299	0.857512	0.821523	0.882277	0.701595	0.615644	1.00579
ydcU	0.960433	1.88374	2.41287	2.59249	2.78606	2.82129	2.91242	2.79047	2.74831	2.68318	2.55368	2.45082	2.53439	2.48285	2.53876	2.46461	2.49571	2.48208	2.3271	2.1871	0.800327	0.681853	0.849852	0.9365	0.934166	0.941158	0.735777	0.820249	0.833075
ydcV	0.731708	1.75291	2.22323	2.43305	2.65227	2.74908	2.82549	2.66877	2.63406	2.5868	2.39557	2.27844	2.33283	2.24756	2.36995	2.27089	2.30738	2.37145	2.17851	2.0643	0.73277	0.664415	0.672371	0.788563	0.89021	0.812134	0.680014	0.537309	0.766286
patD	1.17583	2.11162	2.42972	2.60128	2.76913	2.8968	2.82612	2.63523	2.54831	2.42663	2.34284	2.25483	2.14431	2.08103	2.31811	2.13306	2.16228	2.15953	2.07075	2.0032	1.20733	1.06714	1.11119	1.21111	1.27802	1.25014	1.26903	1.10417	1.17953
yncE	2.39129	1.90069	1.57098	1.5207	1.42115	1.16688	1.21067	1.16587	1.19044	1.31368	1.35892	1.43045	1.44874	1.44699	1.5317	1.51901	1.65111	1.70301	1.72787	1.75592	2.27979	2.55936	2.83911	2.66527	2.87646	2.83112	2.58503	2.32511	2.22387
ansP	1.03332	0.259038	0.0409632	0.38939	0.165599	0.295928	0.452014	0.396161	0.332086	0.61285	0.464228	0.420436	0.505687	0.60249	0.541132	0.616879	0.69792	0.705947	0.564228	0.518799	1.08443	1.09486	1.11178	1.20035	0.978307	1.07544	1.21903	1.07392	0.723506
narV	0.919602	0.704093	0.832792	1.14532	1.47785	1.57296	1.56513	1.47147	1.41026	1.23649	1.1442	0.939068	0.763183	0.651703	0.829553	0.658793	0.85378	0.946398	0.879068	0.782562	0.76767	0.601718	0.827627	1.03063	1.02022	0.922417	0.762151	0.735527	0.926288
narW	1.02157	0.7278	0.938749	1.19572	1.56023	1.65638	1.71978	1.58196	1.49311	1.39646	1.22719	1.10616	0.835268	0.627518	0.742212	0.743601	0.701285	1.02106	0.884709	0.883315	0.856904	0.892611	1.02026	1.08844	1.19238	1.15617	0.768211	0.742332	1.03369
narU	0.896348	0.615889	1.10814	1.51022	1.73691	1.6571	1.7812	1.68992	1.61009	1.55567	1.34572	1.04237	1.11178	1.02938	1.01114	0.924145	1.04858	1.31934	1.24921	1.02662	0.518274	0.393886	0.685183	0.870978	0.939145	0.704632	0.518087	0.492848	0.929509
yddG	1.30447	0.383942	0.023221	0.0816757	0.0532403	0.125071	0.0800729	0.121348	-0.276193	-0.382405	-0.355598	-0.262131	-0.11713	-0.159588	-0.416652	-0.0178002	-0.263465	0.049988	-0.131796	-0.505851	1.15111	1.02279	1.17679	1.23388	1.20473	1.05904	0.960505	1.03399	1.02303
fdnG	0.520508	1.71679	0.432009	0.499967	0.383186	0.464301	0.399417	0.277799	0.321498	0.431421	0.376585	0.230835	0.292945	0.195812	0.184541	0.033479	0.278613	0.244165	0.0213295	-0.0591206	0.610798	0.438102	0.482009	0.716668	0.516672	0.288676	0.483944	0.540302	0.476541
fdnH	0.470008	1.53252	0.525882	0.144138	-0.11864	-0.0779737	0.12818	0.218514	0.267499	0.335262	0.385686	0.271997	0.0645166	0.102179	0.294952	0.202574	0.317114	0.484764	0.438703	0.477951	0.690643	0.591191	0.6468	0.680864	0.746724	0.697365	0.572223	0.350972	0.338628
fdnI	0.743341	1.49048	1.29493	1.02711	0.900217	1.06298	1.07974	1.09961	1.1511	1.1311	1.18654	1.10099	1.02389	1.09524	1.10702	1.14907	1.14044	1.20687	1.31461	1.23328	1.04326	0.844321	0.933377	1.0166	0.984545	0.893931	0.787411	0.79118	0.798539
sra	1.33857	1.34961	1.75398	1.80059	1.75054	1.64264	1.79052	1.62015	1.36919	1.46343	1.20979	0.754871	0.853456	1.1466	0.937283	1.03767	1.06273	1.16266	1.19051	0.667715	0.326024	-0.286084	0.422605	0.674945	1.25276	1.21708	0.744471	1.01799	1.11499
bdm	0.367069	-0.278498	0.0353471	-0.0812814	0	0.0771472	-0.194229	-0.28549	-0.431697	0	0	-0.64117	-0.563923	-0.326725	-0.272842	-0.361028	0	-0.0833249	-0.28529	0	-0.567521	-0.507141	-0.0469018	0.124366	0.949039	1.34808	1.26797	1.09255	0.136457
osmC	2.59631	2.80955	3.1388	3.29189	3.32546	3.31396	3.20709	3.13312	3.06877	2.9563	2.9655	2.88182	2.64456	2.56314	2.61084	2.53273	2.54806	2.54448	2.58129	2.63387	1.97979	1.76766	2.10519	2.33366	2.69584	2.72022	2.61123	2.47101	2.60932
ddpF	1.16646	1.25209	1.37453	1.53918	1.63294	1.57023	1.53288	1.34701	1.30621	1.19776	1.0641	0.905904	0.965756	0.903972	0.905834	0.875578	1.05872	1.00204	0.933533	0.864648	1.12447	0.98293	1.14781	1.20948	1.46475	1.34241	1.09477	1.05615	1.07
ddpD	0.788439	1.23785	1.40611	1.36997	1.67425	1.59341	1.41537	1.22754	1.08902	0.881092	0.909458	0.714632	0.553013	0.581614	0.587851	0.591893	0.626702	0.70482	0.694571	0.473329	1.00306	0.86548	0.901884	0.948236	1.02386	0.937338	0.904317	0.841786	0.683902
ddpC	0.799392	0.957008	1.29625	1.32908	1.64234	1.44179	1.44317	1.17011	1.10978	0.956578	0.861106	0.672521	0.747503	0.727035	0.714757	0.692731	0.812135	0.877224	0.803899	0.632953	0.959594	0.658591	0.694492	0.94284	0.900576	0.975247	0.825727	0.702495	0.732835
ddpB	0.464874	0.833056	1.55232	1.63254	1.81098	1.54393	1.55544	1.27608	1.14741	0.915016	0.822508	0.55092	0.502953	0.621103	0.623038	0.576334	0.633737	0.714502	0.594658	0.314349	0.606491	0.322669	0.399167	0.438834	0.525429	0.579876	0.5636	0.534581	0.424039
ddpA	0.738374	1.71257	2.42243	2.5011	2.62493	2.4956	2.34167	2.08929	1.96161	1.77507	1.67576	1.50837	1.34187	1.30426	1.38912	1.26995	1.27576	1.23373	1.12217	1.06855	0.752253	0.575997	0.832941	0.735219	0.772828	0.844256	0.870535	0.912673	0.729753
ddpX	0.581689	2.10545	2.31832	2.60462	2.67695	2.54658	2.45981	2.21695	2.13237	1.93806	1.82284	1.71946	1.61942	1.51465	1.55365	1.46857	1.47579	1.42869	1.34475	1.25448	0.579622	0.0784724	0.635462	0.45206	0.627714	0.745041	0.756613	0.638961	0.592158
gadC	2.51587	2.38174	2.7677	2.93793	2.91264	3.05287	3.2756	3.33828	3.38133	3.44233	3.34738	3.16251	3.1325	2.9178	2.96339	2.79546	2.71962	2.68056	2.64977	2.42359	1.30371	1.02066	1.33323	1.24201	1.41487	1.5449	1.45584	1.43714	2.34008
gadB	2.75128	2.58491	2.85737	3.00902	2.98292	3.15759	3.27822	3.32549	3.37178	3.38104	3.33935	3.25392	3.03605	2.83215	2.92713	2.72806	2.64816	2.63875	2.58924	2.57239	1.52195	1.27941	1.57702	1.37238	1.6324	1.87424	1.80462	1.69445	2.52151
ydeM	-0.0667698	0.247062	0.456345	0.390453	0.455405	0.502193	0.170977	0.0182072	0.129623	-0.12819	-0.361149	-0.58304	-0.485391	-0.210881	-0.368949	-0.245185	-0.442183	-0.284163	-0.477565	-0.402242	-0.0205025	-0.0749376	-0.171087	-0.0921206	-0.926344	-0.273326	-0.267486	-0.227428	-0.157797
ydeN	0.52306	1.58665	1.63855	1.3428	1.1608	1.128	1.00959	0.801983	0.6506	0.64013	0.565482	0.40927	0.507954	0.273007	0.445371	0.38081	0.368139	0.265683	0.166215	0.359662	0.5722	0.339197	0.266646	0.197319	-0.18563	-0.220141	0.0460621	0.141154	0.372483
ydeO	0.282194	-0.0506317	-1.11421	0.272223	-0.124307	-0.104872	0.17287	-0.412808	-0.234766	0.0907084	-0.0833503	0.0491063	-0.388819	-0.0291278	-0.113314	-0.306469	-0.189664	-0.0565377	-0.419026	-0.919459	0.281503	-0.0854881	0.0379448	0.251736	-0.267469	-0.20426	-0.259141	-0.744645	-0.0663003
safA	0	0	0	-0.512374	0	0	0	0	0	0	0	0	0	0	0	0	0	0	0	0	0	-0.469352	0	0	0	0	0	0	0
ydeP	0.781238	0.835479	0.641496	0.638084	0.614537	0.689541	0.720954	0.58247	0.594711	0.483381	0.459772	0.349523	0.408565	0.331035	0.491808	0.513118	0.504137	0.531405	0.373775	0.563603	1.1566	0.905236	0.863642	0.794559	0.624528	0.565567	0.390132	0.412638	0.626403
hipA	1.15485	0.99028	1.15328	1.27972	1.26061	1.26099	1.39174	1.359	1.40331	1.38852	1.38552	1.36217	1.40466	1.25353	1.32554	1.1782	1.09156	1.07869	0.990362	0.909122	0.891083	0.837174	0.996905	1.09043	1.08026	1.0436	1.03861	0.984803	1.2458
hipB	0.976448	0.831478	0.933197	1.03478	1.00839	0.87193	1.18356	1.10965	1.2067	1.19803	1.06632	0.686552	1.18531	0.979158	0.975041	0.825668	0.83298	0.826402	0.483456	0.234955	0.541595	0.491214	0.807441	0.545077	0.752246	0.843083	0.620932	0.773606	1.1407
lsrK	0.845588	1.8277	2.36711	2.8646	3.13008	3.37458	2.06847	1.80876	1.77551	1.74931	1.68246	1.62891	1.57526	1.3921	1.52027	1.42442	1.4414	1.38046	1.36336	1.35578	0.806745	0.733028	0.861153	0.788083	0.773998	0.742666	0.694824	0.548955	0.750782
lsrR	1.0374	1.88807	2.21241	2.70932	2.89419	2.9681	1.75864	1.53474	1.54812	1.46842	1.43794	1.29523	1.30063	1.1649	1.30767	1.14921	1.1748	1.12627	1.11259	1.03985	0.748738	0.526262	0.728147	0.74258	0.811029	0.741018	0.741827	0.726322	0.833095
lsrA	0.383824	2.19809	2.7547	3.18586	3.38851	3.53474	2.14468	1.92093	1.92312	1.84997	1.78777	1.69232	1.49423	1.35282	1.38359	1.28535	1.26149	1.18966	1.17697	1.22481	0.486261	0.337258	0.455593	0.479903	0.482452	0.325964	0.31494	0.140251	0.308319
lsrC	0.53796	1.74903	2.35255	2.90155	3.14998	3.32699	2.05857	1.8007	1.80311	1.75224	1.6943	1.57615	1.49599	1.41195	1.42119	1.32837	1.3697	1.17685	1.28352	1.23788	0.504167	0.208552	0.489985	0.455722	0.669017	0.466942	0.331507	0.426146	0.19103
lsrD	0.391941	1.53432	2.07119	2.6185	2.90802	3.10353	1.90818	1.70843	1.7206	1.68716	1.65739	1.44003	1.48343	1.38553	1.37486	1.23416	1.35014	1.25336	1.18011	1.22562	0.443823	0.262834	0.469103	0.573148	0.602813	0.602564	0.434852	0.41958	0.411339
lsrB	0.687159	1.85432	2.47253	2.98208	3.33503	3.62169	2.34313	1.97267	2.00348	1.90855	1.83898	1.81533	1.62777	1.48073	1.56251	1.38185	1.37203	1.28629	1.23276	1.32369	0.755408	0.707175	0.771757	0.724242	0.835059	0.7641	0.576722	0.506724	0.688518
lsrF	0.846681	1.87769	2.3042	2.83582	3.24151	3.47188	2.34475	1.90058	1.85679	1.77066	1.70627	1.6175	1.50714	1.38537	1.44411	1.21844	1.28796	1.16212	1.0944	1.11341	0.724719	0.901154	0.999121	0.921725	0.885057	0.722969	0.709815	0.610629	0.798439
lsrG	0.911374	1.88878	2.35739	2.84312	3.23403	3.44541	2.46014	1.89497	1.8609	1.72244	1.72782	1.52213	1.41788	1.32199	1.38615	1.23381	1.20596	1.05655	1.01722	1.10066	1.0845	0.9339	0.819784	1.00649	1.08844	0.817895	0.772352	0.715613	0.730684
tam	1.70226	2.14374	2.32364	2.57741	2.77446	2.91699	2.54391	2.38217	2.39161	2.36371	2.28868	2.17417	2.14333	2.01567	2.04615	1.95412	1.87325	1.86553	1.76924	1.7055	1.43049	1.24024	1.5745	1.62067	1.69646	1.67988	1.51524	1.35179	1.6632
uxaB	0.631689	1.03935	1.0313	1.09447	1.07193	1.02419	1.29268	1.21164	1.23225	1.27904	1.28316	1.20654	1.24144	1.2437	1.24474	1.26017	1.25905	1.31551	1.30134	1.19323	0.592219	0.614517	0.612334	0.820176	0.760728	0.626593	0.574838	0.570988	0.53794
ydeA	1.4832	0.417557	0.357756	0.586436	0.503183	0.552634	0.696369	0.664118	0.602648	0.545201	0.547418	0.538453	0.502406	0.630787	0.644151	0.689906	0.646136	0.840088	0.773056	0.454786	1.77484	1.60984	1.63587	1.89027	1.76817	1.65743	1.55008	1.54906	1.47661
marR	1.29008	0.305693	0.347037	0.669285	0.347706	0.435854	0.580953	0.287011	0.381657	0.472564	0.354576	0.0213055	0.268869	0.27233	0.436918	0.376329	0.26099	0.717758	0.546284	0.500098	1.86773	1.74181	1.89552	2.03034	1.73692	1.48175	1.60574	1.51387	1.54992
marA	1.62976	0.998168	0.764119	0.760146	0.824647	0.824345	0.700945	0.581126	0.572369	0.592452	0.441437	0.56255	0.327569	0.67867	0.604917	0.619544	0.541711	0.882099	0.691447	0.720588	1.88494	1.88447	2.03728	2.01274	1.86266	1.83956	1.99715	1.91777	1.96795
marB	1.33248	0.704525	0.688696	0.436438	0.438178	0.296475	0.585674	0.621401	0.387274	0.653484	0.420057	0.574115	0.175769	0.269345	0.634309	0.47808	0.433584	0.788657	0.544446	0.663445	1.53589	1.55719	1.80209	1.62485	1.66024	1.66935	1.84917	1.80748	1.94516
mgrR	-0.104748	0	0	0	0	0	0	0	0	0	0	0	0	0	0	0	0	0	0	0	0	0	-0.0956158	0	0	0	0	0	0
dgcZ	1.40176	1.03452	0.700728	0.811227	1.02548	1.06492	1.20592	1.09384	1.06537	0.983226	0.991744	0.782995	1.07937	1.07488	1.10528	1.20253	1.22323	1.3713	1.37596	1.09898	1.89881	1.54275	1.55701	1.64843	1.61724	1.48861	1.59595	1.69194	1.57349
ydeI	1.65189	1.59437	1.92558	2.27844	2.42376	2.45234	2.53513	2.46904	2.46201	2.4185	2.36939	2.21364	2.21224	2.17826	2.15376	2.18792	2.16163	2.34262	2.31884	2.14262	1.74509	1.38797	1.56187	1.74673	1.88933	1.93297	1.77175	1.79707	1.73545
ydeJ	1.32796	1.05712	1.10228	1.46477	1.63519	1.73363	1.80251	1.70392	1.7571	1.71168	1.66522	1.58204	1.66035	1.62702	1.65875	1.69601	1.70207	1.8975	1.86732	1.69137	1.40065	1.33704	1.6485	1.54159	1.57449	1.45674	1.24641	1.27966	1.13374
cspI	0	0	0	0	0	0	0	0	0	0	0	0	0	0	0	0	0	0	0	0	0	0	-0.0408276	0	0	0	0	0	0
hokD	0.335593	1.07369	1.26779	1.25999	1.43309	1.84856	1.77018	1.86984	1.92539	2.07648	2.17728	2.34759	2.1541	2.22284	2.23589	2.27585	2.2593	2.20977	2.24296	2.36487	0	0	1.02471	0	0	0.747917	0.893229	0	-0.0138629
relE	1.93216	2.03212	2.228	2.41043	2.50164	2.57308	2.66428	2.63483	2.67574	2.70663	2.72004	2.70466	2.83821	2.78361	2.8015	2.75979	2.76713	2.71562	2.7229	2.5218	1.92144	1.67091	1.819	2.04844	2.01041	1.93848	1.80672	1.91301	1.99789
relB	1.11981	1.13526	1.51346	1.45263	1.69951	1.64004	1.77259	1.75241	1.79042	1.75993	1.83614	1.72646	1.85546	1.74809	1.79594	1.81593	1.73309	1.38133	1.53816	1.41479	0	0	0.794153	0	0.234275	0.655066	0.852108	0.870702	1.08851
flxA	0	0.234161	0.566311	0.788062	0.396193	0	0	0	0	0	0	0	0	0	0	0	0	0	0	0	0	0	0	0	0	0	0	0	0
ydfB	0	0	0	0	0	0	0	0	0	0	0	0	0	0	0	0	0	0	0	0	0	0	0	0	0	0	0	0	0
ydfC	0	0	0	0	0	0	0	0	0	0	0	0	0	0	0	0	0	0	0	0	0	0	0	0	0	0	0	0	0
dicB	0	0	0	0	0	0	0	0	0	0	0	0	0	0	0	0	0	0	0	0	0	0	0	0	0	0	0	0	0
ydfD	0	0	0	0	0	0	0	0	0	0	0	0	0	0	0	0	0	0	0	0	0	0	0	0	0	0	0	0	0
ydfE	0	0	0	0	0	0	0	0	0	0	0	0	0	0	0	0	0	0	0	0	0	0	0	0	0	0	0	0	0
intQ	0	0	0	0	0	0	0	0	0	0	0	0	0	0	0	0	0	0	0	0	0	0	0	0	0	0	0	0	0
ynfE	0.904704	1.24276	0.621093	0.678672	0.650036	0.613107	0.692027	0.564478	0.616465	0.66864	0.538771	0.535915	0.661591	0.690845	0.696711	0.695566	0.665627	0.59052	0.597995	0.452488	1.00712	0.810625	0.925669	1.09556	1.09669	1.00618	0.919358	0.971425	0.887119
ynfF	1.07363	1.48656	0.784444	0.752936	0.748245	0.921226	0.942232	0.803917	0.865968	0.787624	0.794022	0.812653	0.726122	0.609968	0.796599	0.571165	0.595797	0.514684	0.390048	0.497042	0.821089	0.836986	0.746117	0.956263	1.14553	1.03398	1.04459	0.945845	0.934943
ynfG	1.03017	1.45912	0.672678	0.61523	0.813726	0.896287	0.828959	0.604483	0.761106	0.698374	0.623526	0.64543	0.716208	0.517771	0.59723	0.613801	0.604501	0.587805	0.338662	0.493727	0.859526	0.594969	0.670885	0.922464	1.09456	1.00806	0.818731	0.800778	0.729343
ynfH	1.35048	1.61571	1.01748	0.946919	0.993302	0.984039	1.11177	1.06426	1.02393	1.0253	0.911022	0.952081	1.07083	0.967858	1.02921	0.975958	0.972907	1.08984	1.00322	0.711771	1.25581	1.12985	1.20929	1.33183	1.35462	1.35579	1.24607	1.2524	1.19021
dmsD	1.70612	1.36885	0.933329	0.981296	0.764957	0.830076	0.796322	0.821075	0.751789	0.705592	0.832473	0.702838	0.671475	0.695975	0.790624	0.940426	0.811785	0.925195	0.854214	0.741823	1.77514	1.71061	1.71838	1.89542	1.83845	1.77187	1.68842	1.63804	1.54216
ynfK	1.62853	1.5582	1.54477	1.70558	1.62749	1.86917	1.93614	1.98265	2.04256	2.03846	2.11051	2.16584	2.05805	1.95961	2.12702	2.03607	2.04048	2.12596	2.13442	2.16286	1.46651	1.39503	1.46529	1.6571	1.58479	1.66582	2.03771	2.12506	1.92822
mlc	1.46189	1.73301	1.6888	1.41738	1.3094	1.20819	1.33279	1.24614	1.20604	1.24182	1.1972	1.12874	1.12867	1.07938	1.30686	1.20686	1.22944	1.32201	1.19943	1.02807	1.2473	1.12818	1.28179	1.41597	1.397	1.36116	1.40541	1.48197	1.46528
asr	0.99667	1.10042	1.12775	1.26497	1.424	1.38622	1.44939	1.52074	1.43816	1.45276	1.41767	1.22702	1.23726	1.06184	1.27395	1.14623	0.999171	1.20036	1.16317	0.991052	0.739775	0.751377	0.66878	0.780888	0.92616	0.743132	0.603691	0.744438	1.18826
mdtI	1.33915	0.608902	0.766206	0.80896	0.790805	0.936575	0.783109	0.785014	0.722976	0.776445	0.838607	0.960077	1.00322	1.13267	1.08255	1.09836	0.95208	0.94328	0.954742	0.80571	0.775732	0.556567	0.800451	0.841954	0.897604	0.730018	0.72291	0.763976	0.714449
mdtJ	1.25935	-0.0805062	0.241032	0.0480555	-0.644844	0	0	-0.460909	-0.0152321	-0.297526	-0.314007	-0.542036	0.0776712	-0.0786307	-0.0552037	0	-0.795104	-0.0306751	-0.255573	0	0.971106	0.641871	0.776084	1.0261	0.829156	0.464581	0.427691	0.614417	0.639964
pntB	2.86959	2.57898	2.28823	2.25958	2.17664	2.17378	2.23101	2.18262	2.19826	2.24558	2.25087	2.24287	2.28538	2.20903	2.37674	2.25495	2.31147	2.28103	2.24756	2.18584	2.01108	2.38382	2.238	2.54437	2.78297	2.82394	2.7476	2.76037	2.86379
pntA	2.93173	2.56711	2.24646	2.42204	2.33693	2.36565	2.31447	2.23463	2.2405	2.24277	2.21389	2.25847	2.15099	2.03624	2.21905	2.06983	2.11573	2.08465	2.04579	2.1176	2.20153	2.54979	2.41875	2.60913	2.7896	2.87281	2.84567	2.83054	2.91825
rstA	2.01791	1.55861	1.24209	1.30255	1.30089	0.970783	0.938886	0.793054	0.667534	0.680664	0.552358	0.454493	0.594132	0.612795	0.648432	0.531067	0.701349	0.983015	0.967515	0.950262	2.42455	2.08057	1.94822	1.9871	1.91652	1.80905	1.76373	1.83484	2.01427
rstB	1.77902	1.14734	0.909855	0.867512	0.970051	0.739349	0.709463	0.52211	0.570029	0.515442	0.479458	0.387236	0.626101	0.625512	0.641555	0.664995	0.718205	0.765932	0.882659	0.626037	2.22839	1.92618	1.64655	1.7765	1.67597	1.59466	1.50678	1.58523	1.79058
fumC	1.50902	1.87732	2.26854	2.10406	2.05334	2.15377	2.15423	2.11299	2.14352	2.15107	2.1706	2.25902	2.13995	2.04957	2.26453	2.09206	2.11715	2.10363	2.05551	2.14595	0.971537	1.18032	1.60842	1.59695	1.74051	1.83089	1.9326	1.79869	1.7284
fumA	2.39214	2.82556	2.68848	2.6028	2.57102	2.49718	2.44665	2.39547	2.43768	2.45116	2.47799	2.55761	2.5413	2.50612	2.67326	2.62795	2.69486	2.63222	2.62136	2.62873	1.4933	1.55121	1.98743	1.83414	1.92927	2.11206	2.26018	2.3312	2.35517
manA	2.06223	1.61569	1.33541	1.27667	1.2648	1.14445	1.11419	1.00755	0.994381	1.06349	1.05478	0.9486	0.983443	0.98654	1.03693	0.932402	1.05633	1.0963	1.06095	0.978449	1.87556	1.87231	1.95849	1.98881	2.12272	2.14519	2.11757	2.10288	2.04375
uidC	-0.205971	-0.119022	-0.401729	0.256935	0.193323	0.0715762	0.279968	0.335176	0.27394	0.165857	0.223337	0.260237	0.323756	0.320269	0.251868	0.172022	0.505394	0.677703	0.732024	0.623491	0.26302	0.135732	0.176102	0.185263	-0.0108266	-0.441051	-0.665174	-0.36528	-0.942141
uidB	0.0186647	0.782555	0.504406	0.39948	0.328344	0.186717	0.239961	0.245985	0.204486	0.360707	0.146456	0.201904	0.297695	0.460807	0.469619	0.507537	0.579522	0.885944	0.779047	0.722137	0.151001	0.0840822	0.140549	0.196661	0.145506	0.0248088	-0.0203801	0.113267	-0.196323
uidA	0.264727	1.22023	0.910338	0.852201	0.764374	0.607976	0.564953	0.553986	0.619859	0.562751	0.661468	0.659499	0.627446	0.594669	0.787032	0.736457	0.817768	1.1542	1.06407	1.07909	0.493238	0.189266	0.463168	0.479718	0.39772	0.205667	0.162613	0.384854	0.257066
uidR	1.62984	1.67626	1.60352	1.64791	1.58793	1.64609	1.69988	1.66768	1.67125	1.7037	1.70687	1.71076	1.74505	1.70152	1.82211	1.82093	1.82297	1.83468	1.79697	1.73373	1.60735	1.55368	1.61251	1.70976	1.77402	1.71842	1.65948	1.66466	1.66062
malI	1.25205	1.53783	1.52424	1.45495	1.33159	1.23372	1.29968	1.19738	1.23073	1.15715	1.25098	1.23332	1.21913	1.26013	1.27588	1.29345	1.30232	1.12515	1.19497	1.04699	1.10675	1.16085	1.22624	1.31057	1.37046	1.23089	1.24052	1.15206	1.37057
malX	1.09703	1.6192	1.22096	1.12878	1.05157	0.891934	0.967429	0.798763	0.868899	0.745238	0.777524	0.637479	0.678133	0.631588	0.716659	0.634533	0.628387	0.60427	0.630884	0.492674	0.94473	0.907897	1.07288	1.05762	1.11124	1.08827	1.05991	1.07949	1.15629
malY	1.54921	1.77433	1.35789	1.20039	1.14133	0.892761	0.920468	0.737674	0.765901	0.694073	0.736851	0.650989	0.596898	0.701859	0.677861	0.736637	0.878367	0.919137	0.815623	0.756521	1.37388	1.22329	1.50011	1.47143	1.62557	1.63622	1.69095	1.65115	1.67122
add	1.70315	1.80725	1.59049	1.5528	1.48906	1.2864	1.24429	1.22145	1.1631	1.12532	1.12869	1.16506	1.08201	0.998087	1.16848	1.18475	1.24816	1.39469	1.32361	1.28177	2.39725	1.81467	2.20169	2.16154	2.22781	2.13332	2.09916	2.00823	1.8344
dtpA	1.21146	0.385716	0.223894	0.174033	-0.0131631	0.0662818	0.284789	0.28868	0.419408	0.491286	0.477481	0.405697	0.408969	0.52974	0.50389	0.520743	0.728744	0.950896	0.861257	0.591717	2.23473	1.97445	1.83885	1.32348	1.39497	1.34539	1.19534	1.18845	1.08489
slyB	3.13198	3.06177	3.07173	3.28031	3.31367	3.31646	3.41667	3.39373	3.43668	3.44383	3.45856	3.35542	3.38034	3.3101	3.33194	3.23702	3.20513	3.18906	3.23629	3.07372	3.27033	2.9465	2.87829	2.88652	3.00795	2.96705	3.02094	3.04362	3.16838
ydhI	1.08115	0.582211	0.628458	0.721139	0.539637	0.644649	0.962798	0.760857	0.711624	0.717839	0.598792	0.546487	0.743525	0.746924	0.602216	0.712621	0.557666	0.861585	0.738603	0.490838	1.19799	0.889052	0.89608	1.15891	0.804009	0.918899	0.726966	0.6912	0.661897
ydhJ	0.993384	0.360713	0.301667	0.1624	0.338983	0.449999	0.446248	0.488426	0.524575	0.47971	0.419968	0.508716	0.368197	0.654025	0.498126	0.454912	0.489824	0.450474	0.576917	0.443982	1.09998	0.980495	1.05779	1.11034	1.08469	0.950867	0.826337	0.694756	0.692998
ydhK	1.02306	0.984332	1.18888	1.29941	1.23707	1.30009	1.32923	1.3122	1.28163	1.28452	1.26935	1.29081	1.2265	1.14005	1.26023	1.13645	1.15171	1.17064	1.06047	0.948687	1.02186	0.890563	0.991578	1.18819	1.15986	1.16743	1.01664	0.970606	0.932761
sodC	1.85796	2.31974	2.79398	2.85347	2.82178	2.88453	2.89417	2.82932	2.8416	2.79685	2.81436	2.78481	2.70222	2.60181	2.69272	2.59421	2.53349	2.57275	2.50312	2.47884	1.57856	1.41169	1.65942	1.82652	2.08994	2.04673	2.02983	1.86137	1.94801
nemR	1.00213	0.719565	0.851314	1.09723	1.04793	1.14558	1.17787	1.08348	1.15352	1.12051	1.09463	1.10662	1.0733	0.831638	0.955118	0.987666	1.07919	1.14862	1.22682	1.17998	1.05706	0.881346	1.01206	1.15996	0.938997	0.95676	0.852997	0.903606	1.03406
nemA	1.70814	1.30109	1.54829	1.59491	1.58582	1.5245	1.529	1.39537	1.3853	1.32763	1.27772	1.32699	1.16826	1.05703	1.18246	1.09718	1.1634	1.30211	1.2385	1.31983	1.68334	1.68131	1.77748	1.72057	1.75952	1.68156	1.52733	1.46397	1.5889
gloA	2.2347	2.00477	1.7864	2.0635	2.08541	1.89341	1.98455	1.89917	1.85672	1.82241	1.74376	1.49243	1.64427	1.46525	1.53701	1.52113	1.50425	1.45534	1.39073	1.32496	1.99972	1.95419	1.90007	2.05783	2.10305	2.05737	1.93918	2.02768	2.15809
lhr	1.37876	1.14248	1.05053	1.0852	1.11608	1.18557	1.17225	1.09859	1.06324	1.02691	0.968798	0.964444	0.87777	0.756669	0.93168	0.84436	0.915818	1.04049	0.921677	0.97483	1.41953	1.43954	1.42677	1.52909	1.58055	1.59918	1.52934	1.45246	1.40322
grxD	2.81697	2.53116	1.868	2.1252	2.1782	2.07416	1.99643	2.01478	2.02182	1.9686	1.97386	1.89859	1.89716	1.88445	2.01519	2.00122	2.06994	2.17286	2.18484	2.18058	2.93316	2.9014	2.90237	2.94308	2.97455	2.87375	2.91944	2.89659	2.84025
mepH	1.39571	1.09169	1.0728	1.38353	1.40068	1.37456	1.50454	1.49368	1.44718	1.43719	1.40998	1.17154	1.4572	1.4345	1.30348	1.37771	1.4022	1.38318	1.36976	1.0922	1.10744	1.07351	1.13229	1.26531	1.15509	1.12915	1.06829	1.11805	1.15194
sodB	2.98233	2.93795	3.0209	2.77855	2.69105	2.59545	2.68661	2.68091	2.70741	2.7362	2.73824	2.66165	2.63543	2.50312	2.63753	2.49158	2.53595	2.51982	2.48731	2.364	2.28241	1.99118	2.10639	2.19849	2.21255	2.24098	2.49291	2.66097	2.83425
purR	2.48117	1.58159	0.991707	0.912835	0.835918	0.79349	0.846303	0.712031	0.646015	0.651118	0.652488	0.630405	0.654393	0.552884	0.570133	0.64352	0.65646	0.71955	0.664665	0.623447	2.11761	2.50232	2.52041	2.37839	2.26673	2.23715	2.22202	2.1786	2.17412
cfa	2.5733	2.35898	2.40207	2.58836	2.61893	2.60443	2.63932	2.54297	2.54789	2.51711	2.45051	2.36797	2.38746	2.29121	2.38822	2.31313	2.30108	2.47057	2.44311	2.31076	2.07916	2.06744	2.57471	2.53189	2.67976	2.66403	2.58411	2.54851	2.70224
ydhQ	1.89563	1.77158	1.83982	1.93401	1.97542	2.03869	2.04001	1.98981	2.01152	2.04419	2.01847	1.99506	1.80048	1.66121	1.92647	1.72351	1.751	1.85671	1.83826	1.83721	1.50711	1.5164	1.77593	1.74802	1.92621	1.90516	1.86127	1.78297	1.88186
ydhT	1.04161	0.789513	1.09326	1.16517	1.14589	1.0268	1.19312	1.20951	1.16342	1.16385	1.17997	1.05547	1.23306	1.11883	1.21646	1.04106	1.10749	1.02678	1.01473	0.776682	0.819989	0.712728	0.945863	0.987224	1.13576	0.998549	0.859468	0.666472	1.03019
ydhU	0.587237	0.610076	0.619781	0.783844	0.794972	0.809589	0.805857	0.879039	0.843312	0.945893	0.952619	0.677361	0.879064	0.793548	0.832807	0.740761	0.893037	0.760835	0.759758	0.544195	0.624905	0.394378	0.57143	0.824818	0.656915	0.674158	0.524496	0.445731	0.588933
ydhX	0.687718	0.503536	0.380908	0.47495	0.567861	0.377625	0.549827	0.379292	0.291265	0.363839	0.476043	0.438305	0.535791	0.261484	0.516714	0.189392	0.391863	0.488301	0.490427	0.45929	0.581744	0.546029	0.799811	0.68429	0.458067	0.689266	0.449112	0.457064	0.441288
ydhW	0.710709	0.603564	0.548779	0.711176	0.603524	0.586489	0.671112	0.488767	0.483093	0.710952	0.665656	0.524509	0.593535	0.474908	0.716387	0.69333	0.652609	0.794555	0.643779	0.628043	0.699119	0.58401	0.88053	0.888635	0.802911	0.902375	0.718399	0.788133	0.680705
ydhV	0.0119854	0.255916	0.107876	0.249771	0.290732	0.286301	0.347065	0.227991	0.173282	0.170242	0.221837	0.227758	0.194497	0.116254	0.276519	0.331828	0.209681	0.224508	0.185315	0.116778	0.387773	-0.0165018	0.153489	0.304577	-0.0393466	0.0602399	0.0059651	-0.186414	-0.101006
ydhY	-0.643251	-0.12085	-0.665176	0.154875	-0.509128	0.0424738	-0.131036	-0.748304	-0.661424	0	-0.547793	-0.362382	-0.570989	-0.488508	-0.600666	0	-0.307743	-0.546139	-0.48936	-0.135801	0.24031	-0.483825	-0.451115	-0.929143	-0.659903	0	-0.966187	-0.965431	-0.316976
pykF	2.90061	2.56204	2.76253	2.93407	3.00773	3.08162	3.11603	3.08925	3.12427	3.11825	3.07857	3.09037	3.04402	2.96043	3.08942	2.99917	3.0279	3.11155	2.96594	2.96996	2.64295	2.64134	2.6484	2.74728	2.84116	2.84741	2.78016	2.6899	2.79843
sufE	1.53881	1.43824	1.73471	1.83152	1.93099	1.96646	1.99418	1.98034	2.01737	1.94782	1.98659	1.97042	1.92344	1.91522	1.89292	1.74068	1.75654	1.74622	1.75395	1.70597	1.27399	1.55176	1.54084	1.81087	2.0331	2.05612	1.63987	1.54074	1.51992
sufS	1.95532	1.84977	2.27408	2.39348	2.44649	2.55353	2.59151	2.54856	2.59952	2.61551	2.56623	2.62666	2.4958	2.36224	2.48007	2.28308	2.32703	2.39098	2.25107	2.41498	1.75945	2.06661	2.21531	2.20765	2.48665	2.57119	2.27886	2.06407	2.00056
sufD	1.91898	1.88748	2.36438	2.3921	2.47071	2.6357	2.63672	2.6092	2.65655	2.66702	2.68044	2.76666	2.57526	2.4437	2.61505	2.40042	2.43688	2.50937	2.37424	2.59089	1.7613	2.07722	2.25309	2.20058	2.50034	2.58643	2.3204	2.0498	2.00893
sufC	1.88432	1.85548	2.24667	2.37677	2.43452	2.56093	2.61473	2.57229	2.63285	2.62027	2.63467	2.66531	2.56225	2.45185	2.56789	2.40265	2.42559	2.44918	2.3958	2.51062	1.70171	1.96131	2.15693	2.16952	2.43898	2.49247	2.20599	2.02488	1.96916
sufB	1.887	2.01262	2.38077	2.51664	2.51831	2.67428	2.70158	2.66795	2.70464	2.73331	2.70962	2.76439	2.62912	2.48892	2.65877	2.4743	2.49435	2.53533	2.47207	2.59471	1.64153	1.91268	2.20189	2.12188	2.46609	2.52609	2.27318	2.06599	2.0334
sufA	1.67941	1.96452	2.29522	2.43999	2.44586	2.51978	2.57096	2.49973	2.54202	2.59995	2.57219	2.56255	2.48125	2.34434	2.50025	2.29289	2.33373	2.39094	2.3708	2.40704	1.39945	1.51624	1.81245	1.81104	2.12785	2.20262	2.04747	1.73461	1.84764
ppsA	2.64015	2.51787	2.34848	2.16843	2.12204	1.98232	1.91526	1.80435	1.81844	1.77892	1.78541	1.84709	1.8025	1.76583	1.90327	1.85567	1.93814	1.98161	1.94319	1.97171	2.54951	2.70247	2.95241	2.77258	2.76413	2.85377	2.8665	2.82223	2.72911
aroH	2.15683	1.22043	1.0003	0.991605	0.842216	0.708029	0.640703	0.733372	0.846178	0.906312	0.884593	0.900123	0.881571	1.037	0.960954	0.949114	0.994371	1.16992	1.07983	1.00325	2.44605	2.43597	2.32715	2.57042	2.24322	2.26125	2.25419	2.28185	2.06178
ydiU	2.04085	1.5887	1.76586	1.75122	1.74758	1.71764	1.84589	1.73885	1.75709	1.71364	1.66393	1.57386	1.65404	1.64615	1.66068	1.6013	1.61514	1.62601	1.58104	1.24595	1.77872	1.86774	2.05088	2.15616	2.3319	2.39444	2.28941	2.17703	1.94294
ydiV	1.6446	1.08329	1.06732	1.28089	1.36129	1.3041	1.41849	1.33739	1.25824	1.25404	1.25847	1.0376	1.27906	1.16687	1.0961	1.11095	1.10445	1.07601	1.17451	0.864673	1.28758	0.957104	1.08963	1.34	1.12876	0.903178	0.730207	0.941186	1.32741
ihfA	3.15016	3.38234	3.56699	3.7584	3.80361	3.90608	3.9413	3.95987	3.95644	3.92265	3.92632	3.85556	3.81803	3.77951	3.79951	3.77028	3.73042	3.66507	3.69582	3.6106	3.00379	2.96792	3.06286	3.08632	3.2007	3.12641	3.07565	3.08927	3.1668
pheT	2.9159	2.84568	2.29762	2.27974	2.3409	2.34841	2.40429	2.27706	2.23358	2.19579	2.09576	1.97622	2.03902	1.97761	2.03648	2.00886	2.07535	2.15452	2.12442	1.9351	2.93881	3.05585	3.23516	2.91885	2.97528	2.94547	2.87375	2.86745	2.8197
pheS	2.8361	2.25835	1.56252	1.32402	1.35141	1.12308	1.10288	1.05282	1.07344	0.931896	0.867332	0.814211	0.842754	0.834278	0.959803	0.883521	0.9219	1.09336	0.852658	0.947225	2.79299	2.8651	3.0764	2.83094	2.84046	2.82964	2.7205	2.72594	2.67706
rplT	3.68546	3.54186	3.22466	3.01107	2.96471	3.08899	3.08631	3.16598	3.18378	3.23694	3.29704	3.30655	3.24472	3.28101	3.34462	3.40578	3.4569	3.40789	3.48838	3.45912	3.79728	3.78592	3.72331	3.68754	3.73209	3.67235	3.70072	3.70134	3.74241
rpmI	2.94722	2.8128	2.45031	2.24247	2.2256	2.4164	2.36234	2.41976	2.45648	2.52092	2.54104	2.62585	2.4205	2.45457	2.63908	2.63913	2.68544	2.64033	2.6776	2.83521	3.07824	3.19746	3.11525	2.96061	3.01852	2.98133	3.05692	2.98406	2.99733
infC	3.37777	3.13646	2.92374	2.89327	2.88904	3.03769	2.99898	2.97782	2.98498	2.99837	3.04828	3.10838	2.98231	2.96366	3.0956	3.07438	3.08512	3.16053	3.16825	3.26984	3.53537	3.57392	3.51659	3.47968	3.46904	3.39912	3.41417	3.3326	3.3128
thrS	2.90832	2.86175	2.66662	2.47032	2.44698	2.47987	2.50422	2.43591	2.44695	2.44403	2.46964	2.45103	2.42274	2.39162	2.50418	2.46783	2.50809	2.58252	2.58354	2.56224	2.95465	2.94175	3.02842	2.98176	3.02361	2.97419	2.95872	2.93721	2.91827
pfkB	2.4759	2.16073	2.24269	2.37255	2.40382	2.43556	2.46576	2.40313	2.42779	2.40932	2.3867	2.39723	2.33623	2.2661	2.37264	2.29453	2.30119	2.37699	2.25535	2.2755	1.94696	1.975	2.18703	2.18826	2.40943	2.4553	2.33246	2.19985	2.3303
ydjM	0.628219	0.522613	0.703423	0.801421	0.727396	0.983468	1.00717	1.15038	1.23195	1.2568	1.22106	1.1757	1.34919	1.26145	1.24303	1.32569	1.36404	1.33401	1.33851	1.20794	0.870091	0.713222	0.735786	0.664956	0.40717	0.463766	0.432588	0.366606	0.605602
cedA	0.979426	0.22152	0.543846	0.611496	0.513536	0.383904	0.54805	0.40573	0.418745	0.192935	0.0810147	-0.196926	-0.314046	0.321093	-0.323994	0.28679	-0.13073	-0.000176291	-0.12455	-0.42311	1.06207	0.834256	0.833069	1.01621	1.00703	0.879872	0.685555	0.598063	0.875457
katE	2.30087	2.02677	1.88086	2.07143	2.15038	1.9554	1.75639	1.51413	1.35993	1.27764	1.11252	0.967193	0.861325	0.763826	0.898479	0.902235	0.940441	1.10379	1.05866	1.10216	1.76304	1.69284	1.90814	2.09959	2.48028	2.66733	2.52394	2.2814	2.23711
chbG	1.4157	1.27033	1.07282	1.02873	0.981762	1.02225	1.09358	0.902846	0.77562	0.797249	0.807589	0.911512	0.954788	0.977766	1.10761	1.13179	1.21953	1.24776	1.19557	1.2458	1.66678	1.5024	1.63134	1.62825	1.58452	1.49757	1.40089	1.37495	1.36609
chbF	0.526575	0.475365	-0.038466	0.0565154	0.184013	0.115333	0.0166411	-0.276552	-0.0695544	-0.333959	-0.326139	-0.465497	-0.292456	-0.278471	-0.197052	-0.458902	-0.0273649	0.250308	0.225231	0.262562	1.08696	0.853899	0.558328	0.845512	0.511217	0.170034	0.228217	0.294798	0.374929
chbR	1.09	0.908703	0.801837	0.941844	0.891248	0.866694	0.859645	0.78257	0.623707	0.74587	0.647032	0.508563	0.756717	0.867231	0.906975	0.945225	1.00844	1.12807	1.18132	1.03667	1.49497	1.23072	1.07363	1.3413	1.10363	0.973739	0.878299	1.03109	1.07463
chbA	0.838552	0.88667	0.754205	0.625008	0.914064	0.922674	0.748778	0.427633	0.402912	0.197769	0.410208	0.498578	0.237202	0.240573	0.49019	0.273217	0.28467	0.634064	0.605222	0.89431	1.16544	1.02538	0.619237	0.712605	0.893087	0.530328	0.336104	0.40729	0.799652
chbC	0.666555	1.00642	1.25048	1.31462	1.42876	1.41198	1.51624	1.42264	1.32055	1.26784	1.00109	0.612381	0.867435	0.833551	0.725602	0.87363	0.86693	0.891787	0.963842	0.71009	1.19908	0.776965	0.777011	0.868456	0.535624	0.36476	0.0521606	0.220636	0.587503
chbB	1.32551	1.75727	1.7894	1.90346	1.90148	1.90866	1.8928	1.7573	1.66768	1.58713	1.55684	1.49694	1.4883	1.37046	1.44221	1.49223	1.45407	1.56657	1.54102	1.49738	1.55406	1.31211	1.31465	1.39081	1.16234	1.18231	1.09508	1.0468	1.27207
osmE	2.64059	2.75469	2.84682	3.00796	2.87457	2.94037	3.0197	2.99518	2.92725	2.96044	2.88488	2.82188	2.83877	2.90061	2.79917	2.90801	2.87842	2.86222	3.01198	2.98666	1.63052	1.39755	2.05729	2.05876	2.42141	2.51573	2.39386	2.26881	2.44635
nadE	2.43292	2.10004	1.8598	1.82546	1.86111	1.70447	1.61518	1.40539	1.38662	1.17112	1.10235	1.16566	0.982042	0.805702	1.00915	0.787789	0.990003	1.07349	1.13109	1.21765	2.35841	2.43948	2.57705	2.54133	2.60921	2.53126	2.38138	2.31045	2.31779
cho	1.40729	0.653998	0.488728	0.57867	0.797567	0.604311	0.885513	0.809174	0.921055	0.879706	0.945627	0.92401	1.03777	1.10464	1.09882	1.05844	1.15149	1.23684	1.21908	1.02692	1.7376	1.56484	1.48254	1.65893	1.61709	1.57749	1.48377	1.44752	1.39146
ves	0.651336	0.222989	0.0586919	0.311218	0.10773	0.141599	0.0970446	0.200066	0.141138	-0.0646124	0.0670758	-0.198683	0.137981	0.150397	0.309249	0.417123	0.139057	0.390542	0.367923	0.406194	1.03026	0.997013	0.939781	0.976848	0.968007	0.692747	0.763135	0.580455	0.665467
spy	1.53887	2.30738	2.15418	2.05491	2.17472	2.24867	2.14006	2.07162	2.03638	2.04795	2.07831	2.01567	1.88029	1.73271	1.85276	1.78922	1.79797	2.02606	1.95212	1.931	2.42415	2.31249	2.19473	2.19825	2.17827	2.22123	2.42076	2.56877	2.52277
astE	0.863859	0.566354	2.01956	2.43201	2.64438	2.63678	2.53496	2.63271	2.85191	2.93628	2.96543	2.9406	2.93074	2.88716	2.97988	2.89874	2.94273	2.93186	2.79869	2.65296	0.999581	0.670794	0.877893	0.919037	0.823139	0.887393	0.685466	0.599248	0.655399
astB	1.12113	0.775751	2.43828	2.74175	2.90186	2.91895	2.76887	2.87798	3.09263	3.17416	3.16538	3.21106	3.07846	3.00119	3.12639	3.01063	3.05941	3.07217	2.86284	2.88664	1.16217	0.996897	1.26442	1.12903	1.14569	1.18242	0.964889	0.943615	0.934669
astD	1.19064	0.793964	2.73844	2.89499	3.02686	2.97037	2.8613	2.96872	3.18028	3.26427	3.24783	3.28563	3.19169	3.09907	3.2328	3.11874	3.17174	3.20205	2.98528	3.00223	1.01175	0.897513	1.16034	1.13797	1.03185	1.15701	1.00717	1.0146	1.04967
astA	1.14315	1.21616	2.89041	3.05399	3.13698	2.96315	2.87634	2.99866	3.20033	3.25932	3.25575	3.28099	3.2089	3.11168	3.24196	3.12769	3.17286	3.19411	2.99762	2.96279	0.7638	0.482836	1.15146	0.962979	0.961273	1.00775	0.8538	0.817287	0.98175
astC	1.20376	1.90817	3.09851	3.29524	3.36861	3.16217	3.05677	3.20407	3.39828	3.47512	3.45554	3.46653	3.37208	3.29234	3.40178	3.30395	3.33664	3.31817	3.14186	3.06748	0.704966	0.579126	1.2014	0.731825	1.05065	0.960347	0.947169	0.910963	0.956782
xthA	2.00181	1.68587	1.43889	1.61217	1.55463	1.47766	1.46592	1.3913	1.47063	1.45494	1.44739	1.43267	1.43186	1.35371	1.52152	1.41291	1.36505	1.41661	1.30526	1.28607	1.93093	1.99355	2.11052	2.04482	2.02914	2.07154	2.08257	2.0325	1.92987
ynjH	1.07145	0.842314	0.908023	1.14503	1.16461	1.02825	1.19895	1.16809	1.15673	1.18281	1.19208	0.888935	1.04158	1.09008	0.935429	1.06874	1.0562	1.25574	1.16568	0.848553	1.21003	0.994639	1.0001	1.13483	1.00223	1.02633	0.726496	0.743744	0.976159
gdhA	3.12465	2.52379	1.5858	1.34479	1.29311	1.06346	1.04985	0.904794	0.858974	0.814971	0.712512	0.690294	0.585609	0.611724	0.553861	0.57742	0.605758	0.759932	0.692377	0.703329	3.09425	3.46446	2.81407	2.95496	3.36047	3.37332	3.25564	3.25925	3.41625
ynjI	1.35938	0.0508589	-0.349791	-0.295556	-0.848268	-0.668026	-0.49827	-0.437758	-0.580577	-0.537526	-0.792012	-0.694975	-0.813653	-1.00972	-0.498782	-1.04402	-0.282371	-0.409298	-0.285741	-0.452894	1.72693	2.10189	0.979657	1.5405	1.63974	1.55952	1.19424	1.32658	1.47253
msrB	2.34116	2.46224	2.41384	2.39702	2.39759	2.34267	2.35233	2.27528	2.24076	2.22168	2.23407	2.23031	2.20506	2.14431	2.27098	2.20276	2.20193	2.0782	2.13989	1.99774	1.65647	1.72228	2.10575	1.84406	1.87639	2.03023	2.17098	2.17675	2.13097
gapA	3.79819	3.43723	3.12726	3.01659	3.00399	2.9647	3.03551	3.02077	3.02907	3.01685	2.98912	2.94976	2.97242	2.9286	2.99672	2.98669	3.00381	3.1163	3.06303	2.92892	3.26827	3.27133	3.15469	3.34397	3.595	3.69983	3.70806	3.70065	3.79955
yeaD	1.84863	2.06837	1.61604	1.35748	1.22568	1.35659	1.40816	1.36378	1.35471	1.29011	1.25786	1.1767	1.23273	1.22215	1.22925	1.10927	1.07407	1.13124	0.990338	0.924038	1.09383	1.11122	1.26071	1.33078	1.58487	1.97973	1.9774	1.82994	1.82175
yeaE	1.68056	1.55138	1.37112	1.22263	1.29652	1.32389	1.38179	1.33352	1.33332	1.3081	1.33482	1.36332	1.40054	1.24308	1.38787	1.33812	1.32707	1.32148	1.31591	1.24272	1.65052	1.58313	1.80295	1.7455	1.74196	1.73483	1.596	1.58688	1.5804
mipA	2.59701	1.85673	1.25164	1.40029	1.44592	1.44675	1.57083	1.58529	1.6211	1.66024	1.64017	1.56876	1.65366	1.58466	1.59938	1.53786	1.56779	1.58718	1.48155	1.41959	2.33907	2.48335	2.74129	2.30833	2.2623	2.31928	2.37484	2.37705	2.32597
yeaG	2.26999	3.0644	3.64475	3.84316	3.82767	3.88911	3.80116	3.72272	3.74613	3.76241	3.72277	3.75752	3.68475	3.55055	3.688	3.50956	3.52758	3.48016	3.39633	3.45084	2.12968	1.61667	2.17029	2.25798	2.45394	2.40912	2.22062	2.125	2.41312
yeaH	1.78596	2.27648	3.11503	3.30403	3.28142	3.43612	3.38672	3.34523	3.39633	3.44592	3.40309	3.49324	3.39812	3.26084	3.41963	3.22526	3.24552	3.17841	3.07365	3.17683	1.94486	1.14463	1.6869	1.90504	2.00607	1.90967	1.69791	1.64579	1.97733
yoaG	0.077934	-0.0304039	0	0	0	0	-0.423256	0.141151	-0.0586644	0.0188453	0.0624814	-0.0737712	-0.223359	0	0.147291	0	-0.179051	-0.452147	0.342143	0.177167	-0.0551256	0.041983	0.671836	-0.104661	0.175944	0.398931	-0.12214	0	0.299643
yeaR	0.696368	-0.0149506	-0.424211	0.213042	-0.745285	-0.406997	0	-0.507339	0	-0.0577032	-0.83343	-0.863018	-0.484742	0	-0.318599	-0.582877	-0.486896	0.0863396	0.397907	-0.292776	0.68814	0.481904	0.991986	0.982657	0.923485	0.53511	0.359443	0.534759	0.763348
leuE	1.17109	1.3576	1.25336	1.48435	1.487	1.22558	1.27871	1.03449	1.1415	0.845585	0.842358	0.638694	0.871693	0.942591	0.959216	1.00043	1.03769	1.04639	1.00844	0.554935	1.29316	1.11402	1.06076	1.16597	0.994622	0.746206	0.498692	0.779598	1.07042
rnd	1.81301	1.28886	1.67935	1.7572	1.70919	1.69446	1.59729	1.46847	1.51402	1.41105	1.48781	1.56214	1.44673	1.48176	1.53197	1.41108	1.44022	1.20833	1.17076	1.15074	1.93786	1.90149	1.84336	1.92883	1.86967	1.83611	1.74779	1.72644	1.64286
fadD	1.65267	3.00784	3.40508	3.41193	3.38475	3.46325	3.49681	3.45569	3.50843	3.51052	3.53523	3.5571	3.54435	3.50208	3.53736	3.46338	3.4854	3.28186	3.30085	3.28592	1.58526	1.5201	1.56281	1.63323	1.58075	1.4551	1.42717	1.46227	1.44494
yeaY	2.08695	2.27646	2.61888	1.88172	1.78588	2.46249	2.40955	2.33221	2.38452	2.39733	2.46244	2.44128	2.39353	2.35608	2.45664	2.48703	2.62542	2.75558	2.84689	2.89367	2.09044	2.04221	2.06507	2.23183	2.27985	2.23573	2.09307	2.04254	2.00454
yoaC	1.50078	2.00161	2.41331	2.61794	2.70254	2.78263	2.81323	2.74707	2.76855	2.76278	2.69618	2.54645	2.58775	2.40451	2.48256	2.35484	2.32729	2.3912	2.40331	2.18867	1.48518	1.36443	1.60484	1.62876	1.57406	1.24996	1.21399	1.17228	1.62358
sdaA	1.6374	1.73181	1.96689	1.96431	1.96434	2.09205	2.20583	2.29733	2.55116	2.70469	2.82637	2.88356	2.83426	2.79873	2.84966	2.74581	2.77663	2.75352	2.67969	2.63075	2.00263	1.91017	2.34514	1.84243	1.91974	1.90027	1.87822	1.86446	1.87852
yoaE	1.86287	1.36744	1.41478	1.51677	1.62779	1.80821	1.74086	1.60964	1.56984	1.49991	1.39408	1.39357	1.22864	1.16955	1.31541	1.23598	1.27413	1.45666	1.24518	1.32166	1.89794	1.79469	1.7339	1.99632	1.9821	1.92502	1.8384	1.71156	1.63147
manX	2.749	3.44736	3.00579	3.07046	3.04195	3.11049	3.10884	3.06561	3.0726	3.06093	3.06898	3.11923	3.03643	2.94764	3.12657	3.03564	3.07079	3.08666	3.05946	3.12288	1.73546	1.65795	1.786	1.8509	2.16254	2.35134	2.6189	2.67698	2.85086
manY	2.7313	3.51774	2.99856	3.01715	3.00691	3.05666	3.08341	3.02382	3.04083	3.06257	2.9889	3.03629	3.0296	2.96378	3.08745	3.0449	3.10279	3.1421	3.10785	3.09265	1.85241	1.73838	1.93046	1.97084	2.11283	2.26921	2.4321	2.5316	2.79226
manZ	2.79498	3.65957	3.15992	3.11417	3.10066	3.12695	3.18282	3.13403	3.15469	3.1576	3.12867	3.14262	3.1823	3.1367	3.24975	3.22346	3.27872	3.30823	3.28399	3.2456	2.00946	1.81609	2.0958	2.05554	2.14344	2.30048	2.43046	2.54658	2.85183
mntP	1.06637	0.275683	-0.291957	0.169783	0.175529	0.173874	-0.24092	-0.0244404	-0.0258646	-0.0131174	-0.409429	0.0246475	-0.0726639	-0.268733	-0.156389	-0.479127	0.0763939	-0.142819	-0.403389	-0.490057	1.34677	1.11248	1.16744	1.16477	1.07398	1.03868	0.897986	0.957109	0.888971
cspC	3.55933	3.69056	3.62091	3.82522	3.88205	3.81976	3.95017	3.90676	3.87692	3.81515	3.75833	3.46517	3.68268	3.64944	3.57598	3.63121	3.59582	3.44517	3.49878	3.08103	3.36511	3.26217	3.1118	3.56796	3.5087	3.31821	3.18085	3.28785	3.49095
yobF	1.11633	0.798597	1.1035	1.02751	1.23634	1.19307	1.37548	1.21866	1.00905	1.12534	1.09939	1.03388	0.664464	1.12812	0.934861	0.514033	0.955953	0.621183	0.791926	0.105164	0.678856	0.674378	0.908152	0.604356	0.933245	0.638262	0.724521	0.978062	0.925609
mgrB	-0.135544	0	0	0	-0.239725	-0.241658	0	0	0	0.0997135	0	0	-0.387832	-0.150633	0	0	0	0.0531577	0.0391642	-0.195866	0.484409	-0.00353695	0.0382778	-0.290238	0	0	0.282978	0	0
htpX	2.55696	2.57035	2.27973	2.07258	2.04685	2.1679	2.35307	2.46539	2.55973	2.60707	2.64594	2.68303	2.66221	2.65165	2.74793	2.73228	2.76755	2.67686	2.64273	2.68672	2.79584	2.52392	2.47664	2.5942	2.65847	2.62881	2.64562	2.60003	2.56333
pphA	1.31229	1.33697	1.51836	1.62484	1.54406	1.54743	1.61889	1.5671	1.65316	1.6317	1.68645	1.63145	1.73505	1.79655	1.72927	1.69993	1.75305	1.56472	1.69552	1.48339	1.27725	1.05047	1.38712	1.61827	1.56284	1.28155	1.08047	1.10923	1.28846
sdsR	0	0	0	0	0	0	0	0	0	0	0	0	0	0	0	0	0	0	0	0	0	0	0	0	0	0	0	0	0
yebE	1.39248	2.30393	1.60184	1.42228	1.36776	1.41682	1.54906	1.54823	1.62161	1.61611	1.65961	1.6932	1.72035	1.70273	1.86361	1.81946	1.85961	1.89447	1.86442	1.88332	2.1871	1.95939	2.05707	2.0609	2.18292	2.16307	2.2844	2.2677	2.1487
yebG	1.80195	1.48672	1.66156	1.47095	1.37726	1.38776	1.5479	1.42467	1.54028	1.49591	1.58683	1.4935	1.69827	1.67738	1.55881	1.63011	1.57825	1.43168	1.52843	1.37942	1.74801	1.6039	1.55641	1.7509	1.69466	1.77035	1.7782	1.77757	1.71005
eda	2.43582	1.9191	1.46627	1.50133	1.44679	1.39803	1.38456	1.37001	1.42043	1.41924	1.41815	1.4177	1.41161	1.40159	1.57889	1.56729	1.58067	1.67077	1.69168	1.65602	2.22768	2.35398	2.3977	2.41558	2.58462	2.5849	2.58576	2.50511	2.4997
edd	1.36182	1.02157	0.396987	0.457049	0.41877	0.434304	0.326483	0.268979	0.146464	0.392539	0.190327	0.216746	0.169412	0.111299	0.396535	0.36848	0.453793	0.391863	0.505415	0.467766	1.14769	1.18649	1.14414	1.27121	1.40295	1.41964	1.4907	1.44798	1.4018
zwf	2.31606	2.16799	1.8043	1.92519	1.94091	1.9333	1.93259	1.81714	1.79251	1.79461	1.68966	1.64894	1.56523	1.52259	1.65167	1.56552	1.63467	1.66923	1.59855	1.61361	2.42994	2.43761	2.60069	2.44008	2.49306	2.43293	2.31348	2.29832	2.3455
pykA	2.59488	2.95992	2.51009	2.55815	2.57417	2.55765	2.52673	2.45838	2.48034	2.44887	2.42189	2.43215	2.34984	2.26693	2.41128	2.34166	2.41712	2.48567	2.47332	2.53619	2.38915	2.36554	2.49363	2.5124	2.59625	2.58724	2.53621	2.52112	2.55922
znuA	1.80035	1.58343	1.16871	1.17386	1.14836	1.05392	1.29563	1.11455	1.21212	1.2111	1.14599	1.06593	1.17977	1.19318	1.21317	1.28458	1.40607	1.45555	1.44473	1.33897	1.98539	1.88426	1.8404	1.97738	1.91178	1.76232	1.6864	1.63795	1.63099
znuC	1.72293	1.34572	1.13742	1.12917	1.0545	1.03055	1.18249	1.10019	1.1361	1.14506	1.28352	1.23762	1.38471	1.42146	1.46967	1.4911	1.53162	1.45684	1.60209	1.42043	1.86703	1.68302	1.70108	1.90608	1.84317	1.75245	1.73959	1.72194	1.69425
znuB	1.52656	1.04322	1.20129	1.32156	1.43353	1.37042	1.45368	1.4188	1.44098	1.49185	1.42608	1.31265	1.54701	1.54847	1.52024	1.50614	1.61914	1.55289	1.60528	1.38929	1.70739	1.57039	1.62438	1.7106	1.65018	1.63582	1.50844	1.47872	1.44419
ruvB	1.88782	1.63909	1.63644	1.64839	1.73371	1.65044	1.68068	1.62872	1.54405	1.57756	1.51688	1.47246	1.44877	1.35128	1.47701	1.45012	1.44099	1.51667	1.51843	1.38263	2.07156	1.94567	2.16684	2.08852	2.03679	1.98275	1.88182	1.84265	1.87133
ruvA	1.70844	1.37104	1.24147	1.23607	1.23184	1.10829	1.0503	1.07488	1.12095	0.983326	1.0628	0.931555	1.07693	0.893076	1.18456	1.191	1.15959	1.24332	1.29207	1.20105	1.86353	1.73045	1.73956	1.84722	1.79622	1.72548	1.67413	1.7197	1.69216
yebB	0.252364	-0.516077	0.26935	0.33168	0.167017	0.393693	0.471496	0.495628	0.34471	0.240799	0.369314	0.162742	0.3675	-0.295467	0.408091	0.307052	0.429832	0.339446	0.270412	0.223572	0.57131	0.294764	0.544445	0.510781	0.436229	0.0222435	-0.0318967	0.312707	0.197341
ruvC	2.35146	1.77494	1.41102	1.41343	1.4625	1.39669	1.3934	1.38299	1.3612	1.32942	1.26253	1.4251	1.32172	1.29866	1.33136	1.32394	1.37406	1.34832	1.39371	1.28622	2.29619	2.3841	2.32861	2.38239	2.44459	2.34152	2.13486	2.15089	2.16968
yebC	2.49808	2.17784	1.8891	1.87268	1.87618	1.81802	1.79839	1.66622	1.68967	1.5978	1.63896	1.70586	1.54819	1.54953	1.64059	1.49454	1.51034	1.51282	1.55634	1.546	2.47127	2.56589	2.55608	2.52526	2.59265	2.50305	2.39738	2.37859	2.39875
nudB	2.32301	2.13169	1.78347	1.78229	1.80254	1.7971	1.81348	1.68669	1.73771	1.77473	1.75302	1.70669	1.63335	1.48517	1.66923	1.53217	1.5354	1.59311	1.52751	1.51591	2.3412	2.45168	2.46765	2.42756	2.41677	2.41657	2.34882	2.26204	2.35427
argS	2.20413	1.61895	1.33137	1.34514	1.29181	1.33769	1.34565	1.2916	1.36898	1.30724	1.42826	1.44066	1.36451	1.36307	1.41133	1.34397	1.3312	1.36119	1.36103	1.32224	2.40019	2.39289	2.44169	2.30396	2.1888	2.21351	2.24202	2.16426	2.04117
yecT	0.492517	-0.0250722	0.279381	0.723143	0.631912	0.569011	0.547861	0.417308	0.446534	0.577426	0.481918	0.322143	0.562129	0.749784	0.492459	0.69909	0.746579	0.547024	0.761007	0.352369	0.904921	0.765842	0.703757	0.768358	0.226207	0.0118976	0.0571045	0.0997375	0.0286853
flhE	0.272646	0.219781	-0.462301	-0.220461	-0.306253	-0.0325714	-0.46993	-0.299236	-0.307693	-0.0957932	-0.17255	-0.547412	0.0941501	0	-0.184651	0	-0.0384859	-0.00593746	-0.458275	-0.330866	0.734025	0.390596	0.111834	0.569117	0.241942	0.314709	0.0980341	0.542032	0.308022
flhA	0.769985	0.566792	0.619257	0.580746	0.484244	0.572204	0.523545	0.518252	0.591209	0.439158	0.521542	0.50283	0.515258	0.528724	0.629182	0.536385	0.629057	0.507833	0.559751	0.648963	0.747338	0.633183	0.821367	0.831161	0.856937	0.753263	0.728	0.658625	0.869278
flhB	0.174881	-0.180035	-0.410176	-0.290975	-0.0460393	-0.648719	-0.00738379	-0.0998314	0.14571	-0.225153	-0.533852	-0.430289	-0.157552	-0.149501	-0.134034	-0.0868941	-0.235308	-0.0930395	-0.0677442	-0.143581	-0.0657114	-0.0137925	0.271907	0.360577	0.156226	0.239069	0.224375	0.141706	0.42587
cheZ	0.823598	0.678694	0.624108	0.72487	0.517492	0.786161	0.730493	0.736553	0.683342	0.74418	0.690712	0.75802	0.623328	0.629533	0.805319	0.817079	0.750042	0.733943	0.862054	0.806149	0.846445	0.954845	1.14033	1.04411	1.11313	1.14394	0.971426	0.825569	0.932908
cheY	0.536168	0.560467	0.509346	0.520933	0.266247	0.310957	0.573329	0.181213	0.198767	0.314705	-0.0645964	-0.402385	-0.0225985	0.319754	0.183313	-0.0155787	0.185762	0.432867	0.105808	0.0704017	0.413165	0.326661	0.540554	0.65947	0.500543	0.710267	0.330097	0.390711	0.523471
cheB	0.0547723	-0.400198	-0.255984	-0.293677	-0.142459	-0.394762	-0.248898	-0.759671	-0.283286	-0.230797	-0.33994	-0.474881	-0.257335	-1.01346	-0.264253	-0.0935209	-0.130205	0.0294638	-0.10237	-0.581572	0.239368	0.159576	0.410594	0.249657	0.230119	0.320325	0.265249	0.0693797	-0.0157981
cheR	0.393573	0.124287	0.0421863	0.0921411	-0.0303521	-0.00226853	0.343572	0.172583	-0.0334426	0.276247	0.0726859	0.163426	0.0938556	0.248817	0.121826	0.214514	0.226429	0.151143	0.267111	0.106674	0.311389	0.355738	0.544593	0.242328	0.564089	0.640768	0.515275	0.282592	0.243701
tap	0.259302	0.0797791	0.0123919	0.115932	-0.152945	0.0823784	-0.0802	-0.0615892	0.0103621	-0.0163301	-0.196974	-0.00537606	-0.103409	-0.0829901	0.00338935	0.130491	0.131709	-0.118516	0.0151867	0.155774	0.277819	0.224093	0.23074	0.181539	0.211456	0.0373301	0.286565	0.0944727	0.142824
tar	0.178258	0.222102	0.312185	0.32401	0.203824	0.210769	0.1697	0.15855	0.334275	0.342744	0.357746	0.167092	0.286566	0.343401	0.329994	0.271309	0.297182	0.314459	0.245912	0.0206189	0.30566	0.0196506	0.263747	0.156384	0.120854	0.126091	0.095771	0.0772841	0.394847
cheW	0.609206	0.713443	0.370608	0.647897	0.534377	0.62014	0.627154	0.678895	0.743369	0.670684	0.689017	0.547914	0.713971	0.606329	0.64944	0.762357	0.760606	0.752314	0.761103	0.707224	0.748423	0.643475	0.861458	0.843349	0.832874	0.76665	0.782513	0.700975	0.780082
cheA	0.358801	0.211544	0.181648	-0.070748	-0.121213	0.00957547	0.0271191	-0.17201	0.00130525	-0.161397	0.0060267	0.0187912	-0.215953	-0.0303609	-0.0354851	0.0417912	-0.0366343	0.0186318	-0.0109908	-0.0298362	0.496319	0.502224	0.491277	0.528185	0.650182	0.633334	0.518527	0.47322	0.438109
motB	0.421069	0.0133599	0.0184464	-0.150393	-0.0723862	-0.0223101	-0.0725668	-0.138122	-0.162729	-0.274181	-0.29457	-0.295354	-0.196918	-0.658321	-0.341823	0.00634619	-0.10324	-0.0565895	-0.498143	-0.305613	0.560028	0.475074	0.642237	0.458193	0.601649	0.558035	0.215362	0.23112	0.149605
motA	0.232826	0.151968	0.0303343	0.225911	0.147028	0.107947	0.215981	-0.0676899	0.349039	0.0917716	-0.0575129	-0.0238777	-0.245013	0.235407	-0.0812677	0.104194	0.068437	-0.157797	0.0758763	-0.286947	0.410183	0.096463	0.23585	0.187706	0.302895	0.401726	0.096002	0.144611	0.190623
flhC	1.33785	1.04073	0.694429	0.6555	0.721007	0.715361	0.891844	0.770531	0.805759	0.784897	0.768704	0.719347	0.858747	0.750201	0.807666	0.790531	0.777254	0.920916	0.889275	0.890014	1.04415	0.938707	0.748891	0.937201	0.851807	0.952742	0.973509	1.16738	1.17599
flhD	1.33798	1.09329	0.706067	0.755069	0.803521	0.569859	0.72871	0.54085	0.861852	0.547281	0.630167	0.53108	0.455238	0.541603	0.602213	0.632239	0.490803	0.932502	0.732329	0.417189	1.00483	0.887531	0.455926	0.726426	1.00703	0.85177	1.10901	1.16116	1.28377
otsA	2.27274	2.02994	2.45594	2.53156	2.53469	2.55425	2.56614	2.49846	2.49782	2.47072	2.39953	2.28268	2.31453	2.21261	2.28531	2.26444	2.32118	2.46621	2.44567	2.30947	1.74006	1.47866	2.06946	2.22553	2.48475	2.51592	2.29814	2.10651	2.22626
otsB	2.0762	2.02413	2.2884	2.39665	2.44839	2.47768	2.52897	2.41545	2.40348	2.41158	2.3275	2.20337	2.20719	2.09355	2.19611	2.17223	2.19612	2.36406	2.33219	2.22292	1.54882	1.20947	1.94528	2.10244	2.37612	2.35323	2.0762	1.931	2.05159
araH	1.01738	1.53406	2.08355	2.30795	2.32661	2.37934	2.55116	2.52254	2.57457	2.59007	2.57408	2.54212	2.60596	2.49913	2.55613	2.44642	2.42875	2.33091	2.32262	2.24967	1.1484	0.957131	1.08019	1.16593	1.16835	1.08741	0.924956	0.94938	0.934621
araG	0.842939	1.56	2.00694	2.19604	2.18988	2.35977	2.42461	2.42181	2.48861	2.54815	2.49702	2.57434	2.43625	2.3191	2.48414	2.31845	2.34456	2.32363	2.24351	2.37125	1.04231	0.906307	1.01153	1.10617	0.965552	0.868697	0.767092	0.796003	0.753255
araF	0.429538	1.74842	2.20123	2.59161	2.65429	2.78222	2.92467	2.91208	2.92358	2.86685	2.80785	2.72196	2.63526	2.51927	2.60351	2.51016	2.45915	2.4109	2.30686	2.34344	0.690797	0.446518	0.493166	0.584748	0.503457	0.425376	0.374646	0.443809	0.53058
ftnB	1.80081	2.33207	2.40671	2.26814	2.19488	2.21385	2.29189	2.29489	2.36579	2.37331	2.44749	2.5056	2.53423	2.5456	2.61996	2.57311	2.58107	2.63363	2.57689	2.48795	1.48788	1.41206	1.42895	1.50898	1.40342	1.26033	1.38459	1.5141	1.70065
yecR	0.602531	-0.0370484	0.240726	0.618097	0.597403	0.670411	0.671112	0.7453	0.639088	0.798927	0.413863	0.525782	0.60491	0.342282	0.467786	0.462881	0.47422	0.485984	0.224411	0.230103	0.618623	0.377579	0.602724	0.605309	0.404971	0.0145702	0.0228045	0.280469	0.645853
ftnA	2.08298	1.75453	1.09586	1.18553	1.2675	1.1041	1.10239	1.10026	1.15857	1.16199	1.12521	1.06314	1.212	1.27429	1.20257	1.2107	1.23665	1.28225	1.23796	0.90872	1.80959	1.62321	1.68443	1.67571	1.55741	1.56468	1.7689	2.06618	1.93287
tyrP	1.35983	0.610757	0.544433	0.769227	0.779866	0.777092	1.00962	0.982873	1.12479	1.22639	1.10553	1.00285	1.28751	1.21648	1.35074	1.40314	1.40434	1.51155	1.52864	1.17566	0.987673	0.904326	2.83014	1.11312	1.0667	1.02468	1.1445	1.18121	1.09107
glyW	-0.306338	-0.125888	0	0	0	0	0	0	0	0	0	0	0	0	0	0.0926123	0	0	0	0.0816827	0.187149	0.247529	0.230647	0	0	0	0.259497	0	-0.0413855
uvrC	2.16375	1.56757	1.46537	1.46705	1.54495	1.60904	1.65072	1.62348	1.6436	1.60209	1.59453	1.59829	1.52552	1.4639	1.62812	1.51167	1.53375	1.52884	1.45982	1.33982	2.28406	2.2613	2.03236	2.27337	2.20279	2.10997	1.97469	1.87832	1.95196
uvrY	2.25283	1.94557	1.68756	1.80124	1.77677	1.65794	1.69659	1.54813	1.5579	1.56743	1.52548	1.51011	1.47325	1.49336	1.58751	1.59834	1.58504	1.5295	1.51688	1.43719	2.37371	2.28682	2.37362	2.32852	2.21907	2.03447	1.96976	1.96034	2.01395
yecF	1.31602	0.967779	0.315477	0.82979	0.891697	0.72593	0.818029	0.796343	0.828699	0.717455	0.564625	0.686678	0.680316	0.558637	0.727147	0.621243	0.322825	0.481653	0.429956	0.455412	1.49491	1.36204	1.03593	1.26681	1.01563	0.70708	0.763709	0.961513	1.09093
sdiA	1.56681	1.34728	1.42653	1.73666	1.84802	1.88248	1.96068	1.91749	1.97788	1.90774	1.93655	1.8734	2.00587	1.97531	1.96342	1.90947	1.91564	1.93545	1.88471	1.63356	1.49922	1.21914	1.84201	1.90719	1.33513	1.10983	0.998112	1.0635	1.21521
fliZ	0.784949	0.608318	0.591262	0.9274	0.965838	0.832399	0.908765	0.819539	0.804749	0.648173	0.412155	0.587062	0.619372	0.46991	0.591822	0.593215	0.547299	0.621133	0.594379	0.299739	0.753893	0.463413	0.670011	0.814711	0.599546	0.578096	0.515428	0.773921	0.982343
fliA	0.826943	0.313213	0.394042	0.535382	0.51597	0.452982	0.543342	0.576046	0.515199	0.590915	0.443047	0.473938	0.511933	0.472616	0.538286	0.496305	0.243966	0.367088	0.305775	0.251292	0.615554	-0.0638073	0.544537	0.577389	0.456123	0.459039	0.457985	0.591624	1.16255
fliC	1.60489	1.51318	1.49044	1.64819	1.62958	1.68218	1.79445	1.77567	1.79607	1.84025	1.85416	1.82101	1.86688	1.83511	1.89166	1.90235	1.90272	1.91234	1.87735	1.80556	1.71273	1.55905	1.6067	1.73507	1.63424	1.54139	1.4093	1.41318	1.57352
fliD	0.466662	0.0832036	-0.0902636	0.297014	0.260684	0.0676612	0.0659577	-0.3387	0.146374	-0.0328023	-0.0638606	-0.126849	-0.181771	-0.441595	0.0790223	-0.133475	-0.194447	-0.110797	-0.178485	0.0694747	0.560577	0.506798	0.70818	0.463329	0.331493	0.201845	0.260722	0.310814	0.356181
fliS	0.436471	-0.056399	-0.0458011	-0.0680387	-0.0361418	-0.202241	-0.318672	-0.123535	-0.141669	-0.124479	-0.0633377	-0.098086	-0.132722	-0.606113	-0.281656	0.137735	-0.349785	-0.0431558	-0.305934	-0.350315	0.574781	0.50217	0.765185	0.795365	0.699614	0.471351	0.220538	0.523468	0.684189
fliT	0.576067	-0.0996743	0.336829	0.155577	0.172128	0.358633	-0.0443008	0.0455544	0.135998	0.132329	0.296874	0.151642	-0.0586532	-0.0786307	0.229758	0.188096	-0.480081	0.227135	-0.00623643	0.00107524	0.604196	0.662967	0.821565	0.740437	0.175944	0.34562	0.0539509	0.272799	0.374963
amyA	2.02461	2.0686	2.27213	2.36527	2.42567	2.408	2.4087	2.22131	2.19601	2.14527	2.0532	1.99269	1.90757	1.82413	1.93618	1.82572	1.89729	1.97999	1.90361	1.9065	1.48286	1.30723	1.77545	1.85243	1.92855	1.94354	1.75226	1.63742	1.9361
fliE	0.328584	-0.442355	-0.42954	-0.438194	0.259338	-0.581606	-0.0570559	-0.0701979	0	0	-0.402153	-0.75236	0	-0.189551	-0.0755705	-0.0477634	-0.120821	0	-0.246992	-0.535814	0.122021	0.196897	-0.180471	0.502929	-0.360946	0.259922	0.184906	-0.365444	0.357057
fliF	0.48433	-0.141901	-0.386606	-0.269371	-0.258845	-0.176815	-0.286191	-0.279441	-0.378427	-0.247183	-0.466615	-0.157008	-0.65138	-0.911087	-0.538997	-0.100292	-0.432003	-0.122769	-0.332673	-0.303108	0.0884609	0.11525	0.118646	0.251659	0.0936095	0.258223	0.0804296	0.356233	0.747232
fliG	0.735419	0.360816	0.284148	0.20823	0.0843039	0.0447716	0.104771	-0.373789	-0.0438818	0.0931631	-0.126596	-0.13549	0.0132006	0.00946977	0.0297304	0.121295	0.248876	-0.125118	-0.0131405	-0.433703	0.578685	0.677335	0.57222	0.73992	0.616227	0.663093	0.661303	0.683624	1.00945
fliH	0.55644	0.217331	-0.0582494	-0.109445	0.0203546	0.0113188	0.0916888	0.144026	-0.00885118	-0.0442366	0.00272572	-0.0169962	0.0275287	-0.227168	-0.489276	0.0907117	-0.161949	-0.0131306	-0.305475	-0.397339	0.106845	0.179007	0.158169	0.32313	0.379589	0.325839	0.20847	0.146713	0.653514
fliI	0.530636	-0.202529	0.00679407	-0.289039	-0.131422	-0.170104	0.0114702	-0.257264	-0.142046	-0.202468	-0.21855	-0.30974	-0.0890908	-0.176015	-0.270841	-0.164561	-0.16019	-0.0527128	-0.228019	-0.47652	0.346524	0.303504	0.456709	0.323702	0.361106	0.217259	0.400913	0.299468	0.711314
fliJ	0.0922416	-0.290397	0.131324	-0.40261	-0.427716	-0.161486	-0.341511	-0.21927	0	-0.246838	0	0	-0.274792	0	0	-0.673957	-0.0914763	-0.321418	0	-0.684887	-0.239139	-0.333941	0.121298	0.109578	-0.0328971	0.358697	-0.0354003	0.18978	0.557814
fliK	0.556121	0.22916	0.143978	0.078543	0.150626	0.0852007	0.320233	0.18246	0.0828352	0.138815	-0.0528582	0.143471	0.294504	0.101548	0.384768	0.282845	0.361282	0.487621	0.375667	0.140636	0.513589	0.482141	0.541791	0.558909	0.547453	0.527528	0.572701	0.515709	0.550268
fliL	0.757558	-0.0396915	0.0200944	0.140047	-0.304691	0.064977	0.007903	-0.564881	-0.119204	0.0703865	-0.186876	-0.232567	0.0285817	0.0392462	0.0953752	0.151071	0.264961	-0.611768	0.238171	0	0.361222	0.471677	0.509407	0.667961	0.748665	0.364232	0.403708	0.600355	1.07058
fliM	0.84882	0.513593	0.655849	0.764194	0.692151	0.654276	0.763921	0.67619	0.59189	0.661976	0.721712	0.543145	0.690887	0.618347	0.651488	0.57332	0.572151	0.556809	0.552638	0.322058	0.591538	0.636879	0.655121	0.697713	0.61232	0.483443	0.594838	0.582776	0.996892
fliN	0.430107	-0.862074	-0.849259	-0.355588	-0.289949	-0.205399	-0.777806	-0.321844	-0.218551	-0.812825	-0.344751	-0.410784	-0.29407	-0.00721124	-0.420399	-0.643574	-0.848624	-0.10445	-0.228275	-0.353474	-0.17276	0.476077	0.411357	0.541939	0.666492	0.236786	0.129413	0.218395	0.825097
fliO	0.0802288	0	0	-0.503364	-0.752463	0	-0.724286	0	-0.508218	0.0035038	-0.768353	-0.81753	0.0937303	0	-0.0658495	-0.590055	-0.0904829	0.191174	-0.126334	-0.123863	0.126611	0.041983	0.0837013	0.251343	0.573884	0.194751	0.387864	0.316197	0.420042
fliP	0.274361	-0.39456	-0.498255	-0.318033	-0.204264	-0.623925	-0.00469281	-0.606538	-0.292246	-0.222025	-0.505495	-0.453963	-0.187137	0	-0.0880173	-0.5936	-0.24653	0.18165	-0.139616	-0.3035	0.360055	0.202369	0.204829	0.351931	0.172398	0.145475	-0.426716	0.173998	0.410632
fliQ	0.364475	-0.375408	-0.143279	-0.672277	-0.620346	-0.187232	0.0878165	0	0	-0.627189	-0.407461	0	-0.660833	0	-0.733991	-0.457938	-0.158316	-0.219844	0	-0.468867	0.396774	-0.289578	0.316086	0.465741	0.183122	0.230019	0.0180249	-0.116491	0.281228
fliR	0.392549	0.11571	0.212437	0.339281	0.352941	0.281587	0.287639	0.0593927	-0.131601	0.171754	-0.322143	0.105128	-0.15736	0.191488	0.155418	0.282123	0.44325	0.413269	0.562471	0.447285	0.627794	0.395319	0.247786	0.574963	0.321123	0.405909	0.346645	0.386434	0.446102
rcsA	0.906875	0.581402	0.115058	0.578117	0.550089	0.405042	0.651497	0.551306	0.290404	0.228667	0.236321	-0.0695407	-0.364948	-0.486425	-0.121462	-0.0436074	0.123364	0.235088	0.486269	0.31344	0.942369	0.840942	0.912784	1.12623	1.15509	1.57842	1.91258	2.01145	1.67784
dsrA	0	0	0	0	0	0	0	0	0	0	0	0	0	0	0	0	0	0	0	0.0229771	0	0	0	0	0	0	0	0	0
hchA	2.44083	2.45659	2.81948	3.19423	3.34343	3.48947	3.47513	3.4273	3.47677	3.49388	3.4381	3.32949	3.23116	3.06776	3.14121	3.02666	3.02186	3.0736	2.96463	2.87342	1.71917	1.35796	2.07934	1.94309	2.0514	1.93661	1.85619	1.76579	2.30062
zinT	0.47559	0.282251	0.0312295	0.449246	0.363854	0.568044	0.68569	0.791286	0.554665	0.558311	0.521888	0.359592	0.604316	0.308091	0.62178	0.607003	0.678927	0.785905	0.757947	0.353035	0.763364	0.47716	0.36015	0.748712	0.527904	0.252281	0.103525	0.421875	0.131279
shiA	1.98552	1.54127	1.35872	1.30192	1.3674	1.13635	1.2247	1.10435	1.19712	1.15911	1.14537	1.08474	1.25003	1.13856	1.16901	1.23945	1.21472	1.30873	1.21676	1.09088	1.97227	2.05284	2.23985	2.30103	2.33417	2.19636	1.89386	1.83577	1.92889
amn	2.3425	2.01851	1.91759	1.99713	2.06093	1.96052	1.92269	1.75789	1.6962	1.60082	1.51864	1.46586	1.50325	1.43593	1.54042	1.57249	1.59011	1.75857	1.60508	1.44897	1.96399	1.97858	2.00575	2.22235	2.35832	2.34895	2.23504	2.18374	2.32177
asnU	0	0	-0.113073	0	0	0	0	0	0	0	0	0	0	0	0	0	0	0	0	0	0	0	0	0	0	0	0	0	0
cbl	1.66819	1.61659	0.841919	0.854718	0.805813	0.957147	0.954221	0.923265	0.883061	0.87453	0.863898	0.728735	0.760476	0.728519	0.801379	0.801425	0.67193	0.648062	0.588003	0.263069	2.27645	2.36969	2.70795	2.87418	1.74352	1.80245	1.81454	1.77825	1.57735
nac	0.692889	0.479207	0.666623	0.814472	0.618097	0.822389	0.818395	0.682073	0.701326	0.724704	0.736328	0.540741	0.587614	0.367106	0.542268	0.554651	0.322088	0.399308	0.575005	0.446812	1.45371	1.04694	0.709724	1.00173	1.3144	1.38455	1.30518	1.41954	1.07225
cobT	1.40082	1.22225	0.987675	1.01251	1.05819	0.858555	0.906919	0.761626	0.833319	0.851218	0.673623	0.650347	0.754423	0.554089	0.907053	0.778851	0.812691	0.927141	0.602596	0.645076	1.52796	1.48665	1.67565	1.59142	1.57081	1.53381	1.35593	1.32351	1.48058
cobS	0.85712	0.559349	0.254586	0.501728	0.331918	0.329578	0.428981	0.443274	0.189341	0.383145	0.397499	0.245729	0.377793	-0.0856926	0.61735	0.357125	0.49796	0.455571	0.343873	0.522287	1.08667	0.888132	1.2129	1.10913	1.2911	1.0685	0.946371	0.893866	1.03238
cobU	1.13101	0.997742	0.748872	0.797672	0.869481	0.506048	0.640755	0.558686	0.606911	0.742633	0.686066	0.554964	0.795367	0.7019	0.81701	0.558453	0.695627	0.818631	0.807431	0.587032	1.32229	1.25214	1.30856	1.34208	1.44156	1.33911	1.20812	1.29502	1.32408
isrC	0	-0.234079	-0.403721	0.0775518	-0.120852	0.0790358	0.440482	0.749635	0.748899	0.705352	0.69879	0.823547	0.844617	0.717694	0.851696	0.797335	1.04557	0.811567	0.876677	0.51756	-0.383739	0	0.0278052	0	-0.15267	0.132446	0	-0.458198	0.171289
flu	1.5339	1.49664	1.25781	1.0161	0.97052	1.09264	0.986263	0.936061	0.910439	0.869322	0.837702	0.93535	0.683103	0.627518	0.820226	0.7148	0.651529	0.726801	0.656357	0.769372	1.11801	1.32697	1.39361	1.33605	1.58123	1.7039	1.74933	1.64324	1.54007
sbmC	1.37781	1.8265	2.12911	2.26211	2.25423	2.1932	2.26389	2.18882	2.186	2.17265	2.19294	2.05934	2.12649	2.06914	2.14101	2.0388	2.01189	1.92407	1.96473	1.69155	1.29505	1.10647	1.43832	1.39909	1.33665	1.28908	1.02174	1.12922	1.34311
yoeB	1.60727	1.22501	1.25355	1.12451	0.961904	1.14198	1.39816	1.40024	1.41429	1.44637	1.58865	1.59498	1.68708	1.56023	1.74346	1.6161	1.71982	1.61685	1.66928	1.65976	1.8995	1.82408	1.73912	1.76225	1.7839	1.78106	1.73474	1.65359	1.56786
yefM	1.45013	1.0427	1.03281	0.913458	1.02471	0.982692	1.22163	1.19384	1.21995	1.30081	1.19423	1.16824	1.42957	1.39166	1.3811	1.33545	1.38543	1.44889	1.34638	1.23319	1.69137	1.60734	1.54038	1.57947	1.61678	1.48393	1.41342	1.59947	1.39969
hisG	2.86983	2.80988	2.90456	2.11182	1.5187	0.963218	0.970324	0.76944	0.766789	0.865577	0.689909	0.82446	0.75758	0.752457	0.928172	0.932997	0.912677	0.985491	0.875159	0.990525	2.83909	2.88013	2.40052	2.98637	2.95698	3.11603	3.0703	3.00847	3.16562
hisD	2.43064	2.7372	3.06476	2.2773	1.5812	1.18725	1.07759	0.95318	0.994068	0.798423	0.829369	0.885425	0.874295	0.737217	0.955832	0.874849	0.994004	0.974479	0.882341	1.04554	2.76153	2.90674	2.51516	2.6572	2.85369	2.98287	2.89591	2.77961	2.80227
hisC	2.36441	2.77823	3.17804	2.39594	1.60044	1.22199	1.17291	0.953357	0.976184	0.914762	0.891855	0.954655	0.791304	0.841262	0.93107	0.812868	0.948966	1.03049	0.882853	0.958013	2.71905	2.92262	2.54192	2.46109	2.68472	2.72656	2.59083	2.54677	2.51191
hisB	2.33348	2.67009	3.01126	2.32778	1.57808	1.28458	1.2261	1.01735	1.05988	0.995853	1.0175	1.05483	0.98887	0.811667	1.06558	1.01304	1.03494	1.08226	0.880345	1.06426	2.66069	2.90631	2.56324	2.40459	2.47894	2.55495	2.45078	2.43057	2.38891
hisH	2.2384	2.58515	2.88515	2.24044	1.53531	1.10776	1.19056	0.971915	0.920364	0.855685	0.850281	0.985895	0.956323	0.792444	1.03263	0.957713	0.992479	1.0862	0.951007	0.961761	2.56679	2.81113	2.45588	2.30601	2.35478	2.41853	2.31364	2.27179	2.24231
hisA	2.22725	2.47658	2.70784	2.19783	1.46707	1.09106	1.13743	0.928839	0.860377	0.782962	0.775197	0.869898	0.69853	0.683741	0.894548	0.897761	0.872901	1.06984	0.831777	1.00292	2.50217	2.74549	2.33971	2.3113	2.3474	2.38281	2.23697	2.24894	2.23105
hisF	2.13051	2.39013	2.59531	2.11775	1.34276	1.04717	1.02409	0.741276	0.738702	0.818372	0.741303	0.830917	0.630199	0.60867	0.784736	0.685065	0.907125	0.777739	0.85475	0.98056	2.32241	2.68951	2.28294	2.25248	2.28991	2.26858	2.16997	2.14068	2.12341
hisI	2.31485	2.79061	2.70357	2.29365	1.5547	1.36012	1.21661	1.07329	1.13964	1.07647	1.08964	1.23797	1.14573	1.17522	1.24491	1.13116	1.22821	1.23836	1.18988	1.27612	2.44883	2.86959	2.51523	2.37653	2.4702	2.41951	2.327	2.30024	2.3092
gnd	3.15563	2.73278	2.42369	2.44519	2.46019	2.47985	2.47119	2.38668	2.40256	2.43675	2.37866	2.42968	2.40843	2.32452	2.48502	2.42151	2.47218	2.55825	2.44327	2.46519	2.73635	3.1068	3.25714	3.04147	3.11802	3.14023	3.08707	3.0358	3.0748
wcaB	-0.027008	0.103972	-0.14765	0.309291	-0.0717015	0.121367	0.179872	0.165437	0.230197	0.211059	0.11585	-0.0929346	-0.000766198	-0.38055	-0.181031	-0.113823	0.101245	-0.332594	-0.729283	-0.249691	0.0266136	-0.253162	0.437795	0.284043	0.226207	0.506406	1.15357	1.20056	0.794126
wcaA	0.241824	0.0812596	0.281134	0.0743201	0.164771	0.19201	0.156206	0.303721	0.0300983	0.214018	0.19638	0.138559	-0.173323	-0.0134602	0.0490961	-0.251883	-0.144672	-0.144734	-0.342715	-0.116685	0.337784	-0.488133	0.134946	0.424955	0.535305	1.07182	1.38529	1.4264	1.003
wzc	0.00319549	-0.354617	-0.0845129	-0.452159	-0.361747	-0.292026	-0.19017	-0.323136	-0.530706	-0.427501	-0.400874	-0.472287	-0.485652	-0.482229	-0.40877	-0.361631	-0.353761	-0.303795	-0.405492	-0.527462	0.239336	0.14193	0.359513	0.370731	0.558183	1.04403	1.35031	1.40041	0.888741
wzb	-0.605339	0	0	0	-0.728746	0	0	0	-0.744626	-0.866428	0	0	0	0	0	0	-0.550427	0	0	-0.684887	-0.305641	0	-0.329543	0.0561167	0.33508	0.941405	1.18329	1.20669	0.847597
wza	-0.0563138	-0.687565	-0.447692	-0.285033	-0.410601	-0.756943	-0.466156	-0.587758	-0.267074	-0.662125	-0.995374	-0.761561	-0.853107	-0.447116	-1.02575	-0.606358	-0.987498	-0.805776	-0.504556	-0.0944085	-0.485263	-0.260438	0.229203	-0.0556652	0.611939	1.08845	1.44146	1.43455	0.939984
yegH	1.74934	1.05939	1.28974	1.48567	1.58551	1.74545	1.89167	1.88483	1.94569	1.96478	1.95299	1.95853	2.00313	1.96904	2.01638	1.99089	2.05217	2.23524	2.13227	2.03966	1.45849	1.39471	1.45933	1.68073	1.6756	1.68648	1.57004	1.56286	1.74838
alkA	1.20628	1.10985	1.17803	1.34377	1.2777	1.2811	1.31844	1.09976	1.18396	1.14269	1.13429	1.0806	1.09173	1.07005	1.24988	1.06982	1.09063	1.05905	1.06178	1.01586	1.24681	1.07058	1.36914	1.33903	1.36982	1.29126	1.26143	1.13787	1.1818
sibA	-0.634627	0.237704	0.958709	0.819078	0.615907	0.784301	0.620552	0.389363	0.224542	0.239444	0.517174	0.0508802	0.184786	-0.147607	0.0412656	0.295211	0.117711	-0.0996514	-0.49634	0	0.252908	-0.30154	0.322554	0	0	-0.307018	0.152866	0.280788	0.174537
sibB	-0.00581625	-0.331176	0	0.329677	-0.021491	0.492888	0.642349	0.192836	0.246339	0.425567	0	0.291075	0.070259	0.47625	0.301822	0.140917	-0.337613	-0.442727	-0.0104535	0.129987	-0.366606	-0.279743	0	0	0.00382569	0	0	0	0
mdtA	1.19068	0.988584	1.06601	1.26436	1.30492	1.31375	1.37677	1.34866	1.33845	1.23823	1.20378	1.18461	1.09607	0.9943	0.951064	0.997785	0.947668	1.12527	0.977918	1.09159	1.50654	1.28695	1.23725	1.26769	1.27415	1.25631	1.15961	1.11115	1.17033
mdtB	1.26396	1.05442	0.976647	1.16224	1.23214	1.34517	1.41149	1.30719	1.26572	1.19807	1.1478	1.07302	0.914278	0.803192	0.93703	0.784205	0.906608	1.05019	0.983879	0.952224	1.49245	1.35017	1.17356	1.34969	1.3478	1.35128	1.22895	1.18009	1.19181
mdtC	1.1133	0.996014	0.747679	0.914473	1.06517	1.21625	1.24166	1.15619	1.11405	1.03694	0.995763	0.852254	0.70964	0.643312	0.781186	0.75467	0.781309	0.976752	0.872934	0.806666	1.32854	1.24027	1.03916	1.19769	1.19316	1.17531	1.07705	1.00576	1.10935
baeS	1.06881	0.664322	0.712037	0.780281	0.810353	1.0012	0.987902	0.978803	0.90747	0.848602	0.798979	0.647489	0.622832	0.584638	0.669438	0.638972	0.762108	0.870777	0.73378	0.585981	1.17351	1.26052	1.15907	1.19612	1.22299	1.2346	1.06656	1.02104	1.20019
baeR	1.71346	1.34622	1.20783	1.39697	1.27319	1.41043	1.38675	1.35864	1.41093	1.38451	1.44471	1.46245	1.39234	1.30393	1.4075	1.36471	1.41482	1.48712	1.38743	1.45747	1.73636	1.80203	1.99464	1.83093	1.91169	1.87864	1.74888	1.69743	1.67602
yegZ	-0.0835256	-0.0963324	-0.259609	0.481435	0.205372	0.332009	0.576901	0.21632	0.143793	0.513058	0.27204	0.386743	-0.124582	0.37832	0.106981	0.122168	0.144619	0.296101	0.253185	0.412268	-0.260417	0.114436	-0.432769	0.00164608	-0.191015	0	0.112961	0.205985	-0.168086
yegR	-0.160141	0.0470448	0.0656137	0.175673	0.435891	0.248938	0.232048	0.352319	0.346852	-0.228734	0.243411	-0.809143	-0.162305	-0.193668	0.0682665	-0.227971	0	-0.290907	-0.0394981	0.0621292	-0.0941829	-0.18016	0.191669	-0.0494033	0.236997	-0.515628	-0.671346	-0.369561	-0.060939
gatD	2.48823	3.32017	2.91467	2.61161	2.62502	2.45585	2.49903	2.35344	2.27851	2.16062	2.03624	1.76608	1.76773	1.74386	1.87054	1.86231	1.94641	2.29301	2.15444	1.82471	1.32892	1.12945	0.860736	1.28729	1.50908	1.94964	2.24837	2.53392	2.70982
gatC	3.00222	3.69913	3.42845	3.07852	3.10668	2.99758	3.04209	2.92515	2.90277	2.81402	2.72303	2.53942	2.51688	2.51392	2.60874	2.59165	2.7076	2.97118	2.88208	2.64657	1.67762	1.5534	1.06844	1.56924	1.97481	2.48616	2.81829	3.01005	3.2277
gatB	2.68223	3.40105	3.04721	2.86042	2.88307	2.72635	2.76115	2.65534	2.62196	2.55971	2.39607	2.18842	2.30261	2.29008	2.33798	2.30746	2.46559	2.7487	2.64471	2.36739	1.41096	1.32952	0.726965	1.33038	1.68684	2.17523	2.49813	2.74093	2.91929
gatA	2.93876	3.47592	3.20992	3.16539	3.15348	3.09411	3.10483	3.04169	3.02881	2.94398	2.88684	2.81198	2.79512	2.81373	2.88539	2.83912	2.9289	3.1263	3.10544	2.99339	1.7355	1.81246	1.313	1.74962	1.95256	2.44394	2.70365	2.92682	3.07042
gatZ	3.21049	3.7635	3.70597	3.60669	3.58458	3.52908	3.53727	3.45654	3.49711	3.46	3.44893	3.45669	3.42064	3.35937	3.50339	3.41447	3.50789	3.63112	3.62454	3.63128	2.21226	2.22759	2.17786	2.25252	2.56449	2.92289	3.1377	3.24658	3.3322
gatY	3.38468	3.96242	3.87905	3.8112	3.76491	3.70915	3.72325	3.69322	3.74107	3.7236	3.74295	3.76886	3.72096	3.70608	3.78841	3.74706	3.82102	3.88084	3.91428	3.929	2.49631	2.52895	2.46954	2.57989	2.94663	3.28575	3.51901	3.56795	3.61561
fbaB	2.61643	2.65514	2.70587	2.74621	2.77442	2.75598	2.83081	2.75239	2.76503	2.70353	2.671	2.6112	2.64817	2.59211	2.7347	2.68444	2.75383	2.92031	2.8518	2.64985	1.79241	1.56713	2.43156	2.32134	2.61845	2.69241	2.66405	2.50605	2.56058
rcnR	1.54515	1.24085	1.3294	1.33344	1.38742	1.31705	1.52293	1.39145	1.42458	1.49492	1.40648	1.25794	1.30655	1.31193	1.30978	1.23623	1.22991	1.27729	1.26222	1.03148	1.28787	1.06735	1.12504	1.39019	1.33467	1.22349	1.19097	1.23916	1.31999
rcnA	2.32015	1.82447	1.61393	1.49524	1.35182	1.21744	1.20881	1.12192	1.24664	1.21922	1.23277	1.35711	1.36299	1.43567	1.50119	1.53119	1.51602	1.5901	1.58194	1.4932	2.1266	2.06777	2.22483	2.25002	2.32094	2.29954	2.33533	2.29919	2.33238
rcnB	2.0315	1.52809	1.1214	1.44283	1.42177	1.27955	1.4462	1.42871	1.35239	1.34907	1.39237	1.08366	1.4774	1.42692	1.45799	1.73326	1.71986	2.00558	2.04248	1.77472	2.10362	1.92979	2.14452	2.17727	2.19488	2.18582	2.10134	2.16693	2.10687
mrp	2.32153	2.01671	1.75039	1.76118	1.76239	1.71267	1.68755	1.623	1.59107	1.54154	1.58129	1.56402	1.52991	1.49516	1.68563	1.61205	1.62472	1.67711	1.66081	1.60381	2.20029	2.14749	2.25053	2.23191	2.31606	2.31255	2.4092	2.37049	2.34443
metG	2.49533	2.0326	1.42969	1.19437	1.04044	0.826969	0.774093	0.631036	0.780313	0.599063	0.654249	0.741061	0.686831	0.65842	0.791157	0.814294	0.866102	1.00668	0.9095	0.921317	2.59896	2.61968	2.71817	2.60638	2.46157	2.46775	2.45582	2.41428	2.34139
yehR	0.617208	0.149532	0.235668	0.665627	0.452794	0.569978	0.736881	0.905514	0.877605	0.97417	0.877033	0.978492	0.937259	0.911289	1.04379	1.03306	1.18485	1.11159	1.07367	0.888919	0.807088	0.383531	0.738155	0.66693	0.426965	0.230042	0.218241	0.400785	0.578052
mlrA	1.46274	1.58455	1.69622	1.92707	1.92359	1.88955	1.88996	1.74612	1.65135	1.60627	1.55868	1.56296	1.51727	1.46128	1.60914	1.54348	1.55269	1.70547	1.53285	1.44434	1.16333	0.891992	1.21286	1.53093	1.44894	1.54351	1.41013	1.14522	1.38685
yehW	1.59683	1.14801	1.18776	1.26136	1.48333	1.42819	1.3557	1.1949	1.20776	1.06725	0.93043	0.894536	0.905651	0.815316	0.937167	0.879767	0.947628	0.962501	0.776064	0.830379	1.37144	1.11076	1.27328	1.65506	1.60327	1.59336	1.35497	1.23271	1.41822
yehX	1.3559	0.871051	1.17749	1.16306	1.35233	1.27075	1.25941	1.04636	1.00264	0.953127	0.891497	0.773271	0.798118	0.653433	0.850637	0.574548	0.684149	0.65171	0.637017	0.5752	1.04928	0.765771	0.910922	1.34575	1.37711	1.3167	1.10313	0.803287	1.1541
yehY	1.56751	1.1899	1.32796	1.50683	1.66703	1.54156	1.59309	1.33722	1.25017	1.08839	1.02975	0.865247	0.646679	0.435382	0.711674	0.617288	0.647918	0.707736	0.724311	0.511572	1.17268	0.894824	1.32968	1.61139	1.5961	1.572	1.28748	1.07509	1.38466
osmF	1.82861	2.18147	2.16373	2.53196	2.55766	2.49266	2.41535	2.26684	2.22481	2.07915	1.99128	1.83723	1.68194	1.47786	1.62447	1.54714	1.65008	1.65677	1.65773	1.6845	1.43712	1.20114	1.84116	1.71514	1.89633	1.77863	1.57093	1.39855	1.73161
bglX	1.88862	1.58099	1.36338	1.40258	1.34701	1.27627	1.3232	1.22478	1.27108	1.26149	1.24879	1.29664	1.26682	1.09198	1.22167	1.11587	1.1538	1.15309	1.107	1.109	1.76943	1.75956	1.89313	1.76785	1.72589	1.72375	1.64188	1.64758	1.73148
cdd	1.78425	2.2846	2.35303	2.58814	2.60466	2.50637	2.44038	2.32537	2.32798	2.28698	2.28423	2.28235	2.18451	2.11	2.26016	2.16066	2.19333	2.17603	2.12893	2.10652	1.67004	1.61768	1.62982	1.71887	1.88327	1.81988	1.81607	1.81926	2.02878
preT	0.677922	1.79371	1.97948	2.19608	2.21074	2.25185	2.18281	1.98392	1.863	1.72639	1.57641	1.45314	1.39192	1.25905	1.28782	1.17482	1.11974	1.16468	0.905962	0.808944	0.416774	0.226567	0.388536	0.571664	0.442233	0.428597	0.351103	0.490765	0.689408
preA	0.634494	1.71543	1.93425	2.05283	2.06251	2.1136	2.11947	1.89048	1.73065	1.57637	1.45889	1.28788	1.25535	1.08597	1.1071	0.934486	0.915169	1.01425	0.827406	0.809997	0.492495	0.331991	0.529433	0.582537	0.536708	0.447697	0.382804	0.563135	0.547331
mglC	0.815638	2.47794	2.34779	2.08626	2.01458	1.78419	1.87626	1.63071	1.4656	1.43208	1.12311	0.978903	1.06241	0.980702	1.19119	1.18878	1.36619	1.48271	1.36766	1.24105	0.484902	0.271759	0.147118	0.462822	0.387886	0.598579	0.525885	0.775207	0.801937
mglA	1.08037	2.70472	2.6516	2.35586	2.26533	2.03604	1.99156	1.7835	1.64764	1.52111	1.35229	1.21462	1.21264	1.17585	1.32523	1.36533	1.39937	1.4445	1.40421	1.29624	0.719288	0.461901	0.593193	0.582973	0.460385	0.479193	0.644342	0.909178	1.04978
mglB	1.43587	3.24998	3.07662	3.02589	2.93278	2.67019	2.54491	2.31592	2.24833	2.13615	2.07896	2.06502	1.96194	1.96096	2.1579	2.08107	2.13942	2.13404	2.09259	2.09165	0.690805	0.431236	0.726621	0.691056	0.706001	0.697791	1.02273	1.25845	1.30523
galS	1.00575	2.54847	2.21685	2.16365	2.06054	1.66256	1.55037	1.37205	1.26508	1.18224	1.17427	1.17095	1.14947	1.11085	1.18349	1.22315	1.27934	1.23693	1.20691	1.10341	0.631527	0.655814	1.10322	1.34573	1.23386	1.10484	0.883445	0.926177	0.851058
yeiB	2.06741	0.872736	0.621094	0.523203	0.554753	0.504627	0.262863	0.403688	0.401303	0.219999	0.250032	0.0241149	0.0487417	0.148141	0.358541	0.401079	0.610049	0.58328	0.47363	0.313761	1.93653	1.88422	2.61132	2.76043	2.70662	2.66134	2.40849	2.313	1.99749
folE	3.02269	2.2363	1.82899	1.75902	1.74485	1.57275	1.41557	1.29748	1.24226	1.24507	1.19635	1.23175	1.12291	1.19514	1.27483	1.32409	1.3724	1.56721	1.43913	1.36238	2.84721	2.89886	3.69254	3.74389	3.79012	3.74384	3.65276	3.52142	3.12598
cirA	1.79831	1.42622	0.73937	0.808868	0.711493	0.765895	0.805093	0.723221	0.847176	0.798897	0.86874	0.785479	0.838265	0.757658	0.893318	0.92699	0.975619	1.07879	1.06565	0.995645	1.40843	1.81225	1.85149	1.95556	2.20951	2.30289	1.95826	1.57494	1.51619
lysP	2.51139	1.60742	1.55671	1.73368	1.77654	1.72982	1.8195	1.82352	1.84844	1.90582	1.86402	1.86938	1.95849	1.92535	2.07849	2.0714	2.16708	2.21775	2.13888	2.00843	3.04604	3.18241	2.44053	2.53909	2.49522	2.48928	2.43146	2.42327	2.33411
nfo	1.97379	2.09245	1.97014	1.85426	1.89347	1.8093	1.69081	1.51367	1.43943	1.28879	1.19962	1.03535	0.887639	0.814605	0.771107	0.772332	0.793052	0.73998	0.697108	0.761403	1.68278	1.80426	2.13011	1.95868	2.10588	2.03833	1.948	1.89416	2.01295
rihB	-0.340825	0.474136	0.555981	0.696881	0.708022	0.769575	0.567847	0.528083	0.396139	0.441919	0.366234	0.368359	0.269037	0.147622	0.129976	0.321594	0.109349	0.145713	0.180358	-0.108465	-0.0686033	-0.223636	-0.267824	-0.0748529	-0.535656	-0.395308	-0.430954	-0.0248489	-0.435653
yeiL	0.419983	0.766667	0.848434	1.32157	1.38025	1.17304	1.34631	1.22047	1.0586	1.08205	0.99402	0.817881	1.06702	0.887155	0.805593	0.894245	0.773403	0.731913	0.491926	0.443982	0.424899	0.0937237	-0.0944164	0.0417975	0.162919	-0.0291615	0.0213584	0.220303	0.25978
fruA	1.64243	2.74801	2.2708	2.31819	2.32098	2.41766	2.44694	2.40602	2.43204	2.46907	2.42906	2.45781	2.37885	2.25456	2.45064	2.31028	2.3481	2.33553	2.30524	2.37408	1.42742	1.1161	1.41301	1.42524	1.49668	1.41346	1.35398	1.37961	1.70503
fruK	1.60792	2.36033	1.95047	2.13587	2.14768	2.24424	2.27657	2.22121	2.24547	2.25547	2.19012	2.19152	2.06574	1.94729	2.10352	1.98076	2.01913	2.01177	1.92938	2.03476	1.00363	0.701766	1.0591	1.07648	1.30771	1.23958	1.4541	1.49336	1.97708
fruB	2.05806	2.15287	1.84165	1.99795	2.04939	2.17441	2.15287	2.16606	2.19724	2.21156	2.14161	2.18916	2.00622	1.92368	2.04002	1.87081	1.9196	1.89032	1.8615	2.00035	0.870932	0.786498	0.781391	0.877002	1.31435	1.50906	1.93831	2.02839	2.52879
yeiW	1.24611	0.907009	0.896961	1.01107	1.01193	1.01022	1.13782	0.967273	1.16164	1.01721	0.961394	0.629787	0.885948	0.856461	0.692119	0.867916	0.67548	0.95899	0.653677	0.401054	1.39685	1.27249	1.29273	1.35013	1.27489	1.23338	0.989494	1.02137	1.26011
yeiP	2.17663	1.44334	0.90823	1.03879	0.990812	0.963062	0.974753	0.827568	0.938589	0.848445	0.795899	0.670346	0.811424	0.781053	0.836589	0.828055	0.784307	0.849119	0.859576	0.8671	2.35061	2.27934	2.21391	2.22937	2.08678	2.14519	2.22913	2.25912	2.11823
rplY	3.29045	2.89609	2.0214	1.44708	1.49614	1.34767	1.24343	1.22592	1.1745	1.15061	1.05384	1.05796	1.0205	0.950824	1.02304	1.06265	1.08171	1.2657	1.27519	1.07585	3.35945	3.2633	2.93863	3.25093	3.13645	3.13721	3.15123	3.1782	3.22518
narP	1.63983	1.60572	1.37185	1.59002	1.56098	1.62263	1.71282	1.61014	1.67409	1.71951	1.68086	1.65823	1.73905	1.67183	1.75048	1.62425	1.6327	1.71239	1.64535	1.49334	1.87263	1.60661	1.56147	1.68149	1.70054	1.59779	1.68809	1.67563	1.723
ccmH	1.43106	1.44931	1.09216	0.823456	0.901795	0.958305	0.909716	0.89724	0.924574	0.85859	0.809373	0.806638	0.888087	0.777692	1.01854	0.946633	1.01005	1.11134	1.09913	1.04044	1.28527	1.46695	1.35143	1.32932	1.30246	1.36301	1.23265	1.25931	1.24946
ccmF	1.29291	1.0902	0.871083	0.348736	0.419941	0.431666	0.586249	0.463713	0.379399	0.417555	0.239006	0.362532	0.331066	0.210395	0.513187	0.448158	0.591853	0.744579	0.714662	0.512649	1.21699	1.25549	1.18297	1.24204	1.17295	1.17906	1.11785	1.03784	1.07059
ccmE	1.45949	1.24564	1.16115	0.618388	0.791938	0.897474	0.83206	0.65178	0.788424	0.385935	0.579881	0.669573	0.660464	0.803609	0.774943	0.672396	0.634224	0.749679	0.687792	0.582285	1.42193	1.2911	1.36147	1.3954	1.29497	1.33338	1.28648	1.36704	1.3146
ccmD	0.744953	0.707047	0.442986	0.227804	0.147993	0.0893817	0.457236	0.489293	-0.090865	-0.217014	0.245751	-0.576269	-0.142129	0.162631	-0.104581	0.128328	-0.225263	0.0942362	-0.124693	-0.058693	0.617661	0.660866	0.711799	0.649369	0.718235	0.720029	0.63038	0.514944	0.736289
ccmC	1.30909	1.15567	1.09203	0.519356	0.730503	0.622221	0.66137	0.686698	0.71231	0.58843	0.41205	0.544162	0.646966	0.658187	0.65688	0.728619	0.824756	0.86178	0.751845	0.737893	1.19666	1.08113	1.24101	1.22276	1.25608	1.249	1.20206	1.18296	1.19321
ccmB	0.890012	0.763958	0.808994	0.554304	0.661019	0.628302	0.678453	0.6004	0.672848	0.602239	0.405099	0.524649	0.508375	0.566427	0.718115	0.720114	0.86815	0.939959	0.713711	0.784435	0.968168	0.818373	0.869354	0.970012	0.959304	0.938071	0.899008	0.778804	0.898675
ccmA	1.3184	1.42163	1.22243	1.18999	1.2059	1.33152	1.38392	1.35318	1.34225	1.42515	1.48781	1.53149	1.47313	1.5179	1.63972	1.62072	1.7216	1.75455	1.77519	1.83663	1.24472	1.13897	1.29225	1.26862	1.35921	1.37802	1.44797	1.47279	1.47464
napC	1.1749	1.3069	1.14095	0.887744	0.965033	0.84717	0.929814	0.874334	0.768678	0.848383	0.879222	0.706919	0.937198	0.917608	1.02794	0.963961	1.15724	1.13473	1.20366	1.00825	0.952182	0.961206	1.09214	0.968242	0.901115	0.860488	1.081	1.08597	1.05401
napB	0.985576	1.37517	0.898361	0.418428	0.35766	0.556339	0.5141	0.266135	0.151138	0.643204	0.0733829	0.299196	0.284735	0.132668	0.388487	0.274456	0.407186	0.487342	0.389412	0.513404	0.729639	0.870985	0.894017	0.817173	0.762906	0.544967	0.439532	0.661072	0.826521
napH	1.05175	1.69412	0.739333	0.560346	0.489592	0.440133	0.465009	0.4024	0.224007	0.372958	0.226231	0.217706	-0.0291557	0.275335	0.317604	0.0783049	0.438682	0.421601	0.164103	0.281255	0.766141	0.869753	0.86559	0.823336	0.581062	0.673433	0.643277	0.686182	0.84332
napG	1.27844	2.05129	1.0102	0.725297	0.72141	0.586578	0.534442	0.586497	0.381228	0.424904	0.339809	0.446372	0.219275	0.279063	0.467936	0.276945	0.319972	0.389789	0.293685	0.611249	0.911092	0.932308	1.10439	0.843137	0.88582	0.840696	0.795109	0.891466	0.976759
napA	1.5696	2.29351	1.0591	0.843966	0.868367	0.837558	0.699856	0.521208	0.475889	0.359316	0.438566	0.34076	0.242092	0.203118	0.340807	0.230963	0.344675	0.410087	0.35017	0.322695	1.09571	1.12769	1.23085	1.10219	1.04272	0.965118	1.12012	1.1919	1.26752
napD	0.712144	0.303959	-0.352833	0.136738	0.112147	-0.272298	-0.281379	-0.67367	-0.518847	-0.640649	0	-0.112482	0	-0.413875	-0.423202	0	-0.0441143	-0.0956385	-0.285487	-0.459108	0.382428	0.36896	0.474006	0.607392	0.560859	0.279603	0.62078	0.796726	0.728885
napF	1.38368	1.25506	0.779909	0.708679	0.795664	0.764643	0.841733	0.668269	0.71396	0.732392	0.421232	0.440783	0.720464	0.543573	0.472688	0.454912	0.406693	0.480987	0.247457	-0.130049	0.90067	0.846706	0.804396	0.948427	0.618851	0.934672	1.30655	1.52534	1.38353
yojI	1.70383	0.898794	0.414258	0.634941	0.518416	0.579978	0.683482	0.684094	0.665369	0.674378	0.725968	0.589145	0.713604	0.73631	0.799493	0.857895	0.813273	0.873263	0.803955	0.627408	2.16999	2.08814	1.81799	1.92125	1.64819	1.68712	1.58334	1.52936	1.57021
alkB	1.0882	1.02935	1.25	1.38298	1.46587	1.6053	1.70753	1.62125	1.63881	1.60252	1.58923	1.6094	1.61506	1.57617	1.62453	1.62074	1.59591	1.74772	1.55538	1.48936	0.804277	0.854237	1.10248	1.06382	1.25828	1.17236	1.11488	1.03558	1.17105
ada	1.48646	1.52057	1.88726	1.96613	2.01854	2.12945	2.18133	2.11588	2.14684	2.10114	2.09914	2.08235	2.07932	2.00528	2.13301	2.03774	2.06193	2.2396	2.10659	2.06322	1.29248	1.24311	1.51199	1.44511	1.6097	1.66092	1.62973	1.51083	1.5682
ompC	3.97925	4.10516	3.78866	3.31113	3.36496	3.22816	3.10734	3.11345	3.11157	3.02874	2.89944	2.74253	2.64777	2.53084	2.54826	2.42794	2.35637	2.40227	2.2823	2.14921	2.6113	2.53085	3.12354	3.13492	3.49738	3.59846	3.71689	3.80264	3.99719
rcsD	1.97361	1.45711	1.19574	1.22945	1.21374	1.20609	1.24501	1.1336	1.19943	1.15835	1.12297	1.09603	1.10323	1.10577	1.18384	1.18392	1.21155	1.29923	1.26129	1.17199	2.01078	1.96017	1.86055	2.05322	2.01464	1.96419	1.92482	1.92152	1.87823
rcsB	2.65233	2.44256	2.23203	2.39974	2.41258	2.3981	2.42682	2.39247	2.41352	2.40506	2.38882	2.40299	2.40005	2.36646	2.4722	2.43052	2.47932	2.55503	2.51776	2.49311	2.67132	2.61076	2.69463	2.69514	2.83042	2.76809	2.7066	2.66456	2.64095
atoD	0.123248	-0.0906202	-0.102348	-0.0471294	-0.00510787	-0.452443	-0.30885	-0.0828736	-0.48573	-0.134497	0.0530663	-0.267421	-0.214916	-0.512754	-0.047136	-0.0699364	-0.0419065	-0.0668588	-0.390833	-0.0139191	-0.0487536	0.0618369	-0.0740633	0.176411	0.0148211	0.0875879	0.169659	0.191741	-0.0101676
atoA	-0.586003	-0.733259	-1.04584	-0.439649	-0.593914	-0.281417	-0.0376931	-0.134926	-0.341409	-0.0208609	-0.141071	-0.0139844	0.175992	-0.203792	-0.514149	-0.363034	0.050259	-0.280775	-0.282099	0.103158	-0.471839	-0.265984	-0.219001	-0.250997	0.0227536	-0.178036	-0.49448	-0.130312	-0.182678
atoE	0.138542	0.0641192	-0.00141543	0.0305232	-0.03251	0.397234	0.350403	0.325278	0.366311	0.214232	0.217729	0.134951	0.172805	0.208389	0.285026	0.343228	0.241318	0.401555	0.388844	0.238877	0.343636	0.0555598	0.312468	0.389179	0.396016	0.367837	0.209345	0.145592	0.242853
atoB	0.13471	0.157779	0.24225	0.317788	0.0530022	0.163511	0.338693	0.243614	0.138524	0.235047	0.107266	0.104536	0.0740995	-0.0245966	0.3219	0.103828	0.334516	0.096628	0.122692	0.14405	0.328316	0.0436961	0.356679	0.373811	0.47862	0.42912	0.257709	0.144978	0.217626
gyrA	2.6386	2.24627	1.78798	1.53539	1.41845	1.28658	1.1826	1.11787	1.06097	1.06487	1.05842	1.05118	0.951573	0.8956	1.03278	0.970441	1.09459	1.10776	1.06631	1.1471	2.54369	2.60406	2.71767	2.65183	2.66434	2.70214	2.74604	2.64056	2.57039
ubiG	2.35733	1.59252	1.21445	1.2886	1.22955	0.964294	0.868186	0.681491	0.445142	0.452447	0.389222	0.492907	0.427782	0.324682	0.141359	0.318408	0.587185	0.534397	0.583377	0.736826	2.39154	2.43181	2.41834	2.3613	2.29734	2.21716	2.04775	2.01397	2.08254
nrdA	2.42615	1.67602	1.65304	1.47253	1.44923	1.15127	1.07399	1.00198	0.979967	0.89231	0.780734	0.566772	0.655941	0.562467	0.537659	0.533428	0.469979	0.435489	0.526563	0.183204	2.29773	2.20693	2.31153	2.20043	2.17501	2.26093	2.18898	2.31304	2.24147
nrdB	2.34221	2.10203	1.69465	1.62105	1.56565	1.48734	1.51988	1.47283	1.47445	1.52808	1.47802	1.44379	1.47653	1.3936	1.53736	1.46897	1.49254	1.58606	1.55279	1.47133	2.2135	2.22562	2.18636	2.19462	2.27647	2.31971	2.29103	2.36182	2.35721
yfaE	2.22557	1.81383	1.21656	1.2366	1.30347	1.23413	1.27733	1.24158	1.44169	1.45727	1.43494	1.43485	1.44854	1.49882	1.617	1.63134	1.74375	1.73206	1.67121	1.61286	2.18938	2.13251	2.08009	2.14328	2.14913	2.22897	2.16107	2.27823	2.2541
inaA	1.59812	1.08062	1.08453	1.29914	1.23367	1.28021	1.41024	1.36962	1.33432	1.31402	1.27954	1.31037	1.31944	1.23554	1.43214	1.40288	1.50886	1.65045	1.66049	1.6068	1.61832	1.5635	1.80535	1.82644	1.80951	1.69521	1.68962	1.71908	1.727
glpQ	1.29562	1.67646	2.41885	2.05475	1.74053	1.79979	1.84922	1.82663	1.81179	1.83752	1.84189	1.82396	1.77504	1.72602	1.81679	1.80513	1.79794	1.85179	1.90583	1.89265	1.53641	1.34195	1.53222	1.50948	1.55386	1.36657	1.29171	1.30342	1.3883
glpT	0.260327	1.34254	2.18682	1.4077	0.92005	0.76066	0.744859	0.570922	0.465022	0.584884	0.483612	0.36884	0.499371	0.652661	0.624448	0.547777	0.620223	0.689593	0.539567	0.47273	0.100138	0.161263	0.104267	0.0837636	0.384356	0.286317	0.0536226	0.179592	0.306847
glpA	-0.0626355	1.13548	2.50788	1.47152	0.975947	0.514645	0.0598145	-0.0185335	-0.105792	-0.144745	-0.223096	-0.214139	-0.332574	0.300958	-0.201384	-0.197102	-0.256223	-0.357245	-0.269859	-0.550455	0.0254269	-0.139938	-0.125793	0.0450755	-0.171466	0.0535568	0.0905972	-0.147539	0.0476025
glpB	0.356016	0.646978	2.34706	1.67686	0.74116	0.389433	0.241089	0.196761	0.00142571	0.379455	0.204148	0.23952	-0.0925184	0.28757	0.324923	0.215478	0.272003	0.237669	0.144724	0.0382171	0.122021	0.197733	0.393112	0.489209	0.315748	0.292128	0.19878	0.183383	0.0163141
glpC	0.491392	0.711206	2.02878	1.88644	0.48256	0.347677	0.436733	0.35081	0.431148	0.415778	0.446773	0.351558	0.444708	0.329757	0.340378	0.277725	0.282603	0.497052	0.255295	0.266796	0.634833	0.407092	0.613236	0.718643	0.508611	0.676257	0.489022	0.42351	0.440168
elaB	3.01768	2.92178	3.09093	3.38124	3.44083	3.29981	3.38955	3.23203	3.15548	3.08101	2.96481	2.69179	2.86159	2.77023	2.70151	2.76348	2.73711	2.82765	2.74706	2.44851	2.18076	1.89556	2.34295	2.63659	2.84169	2.88882	2.63489	2.54264	2.86598
nuoN	2.66944	2.40093	2.53265	2.19983	2.28659	2.48013	2.52019	2.5074	2.53478	2.55685	2.47546	2.37485	2.36111	2.30412	2.39025	2.33289	2.36434	2.22478	2.03409	1.94734	1.53766	2.41815	2.71025	2.71853	2.72658	2.67486	2.48836	2.46241	2.66508
nuoM	2.49536	2.16181	2.29122	1.98109	2.05833	2.09562	2.13087	2.01044	1.98259	1.92846	1.82542	1.72593	1.68596	1.61613	1.79793	1.62758	1.70777	1.59284	1.4155	1.31183	1.46186	2.26256	2.39409	2.54645	2.56429	2.50349	2.31715	2.30974	2.46388
nuoL	2.50589	2.38856	2.44307	2.14727	2.2113	2.28805	2.3172	2.23282	2.22632	2.23706	2.11197	2.02888	1.95131	1.84829	2.04487	1.88394	1.92407	1.8311	1.62331	1.65193	1.91582	2.44241	2.46276	2.56565	2.60535	2.57788	2.41023	2.38192	2.52989
nuoK	2.15744	2.12487	2.04013	1.86251	1.9485	2.0136	2.02836	1.87512	1.91081	1.88222	1.85838	1.74024	1.69597	1.50401	1.74978	1.54506	1.50276	1.5257	1.3286	1.30713	1.76767	2.19077	2.16908	2.27619	2.26976	2.2635	2.14718	2.08976	2.20877
nuoJ	2.48283	2.52022	2.36856	2.24523	2.3576	2.40182	2.38858	2.30484	2.28046	2.28746	2.15242	2.07404	1.93717	1.78848	2.05763	1.86862	1.88515	1.8411	1.63069	1.66225	2.19121	2.51825	2.53905	2.54549	2.6586	2.59331	2.45016	2.42221	2.55097
nuoI	2.30219	2.44263	2.1054	2.02524	2.07617	2.14003	2.14661	2.08644	2.07516	1.97131	1.9433	1.88903	1.7092	1.65854	1.86059	1.60784	1.63656	1.47344	1.35961	1.40954	2.14807	2.39002	2.37918	2.38854	2.44867	2.38416	2.24594	2.22537	2.34756
nuoH	2.5701	2.72294	2.40474	2.27944	2.35401	2.37796	2.46241	2.36778	2.35309	2.35299	2.13852	2.06	2.02996	1.90501	2.01805	1.8707	1.90912	1.85766	1.62627	1.5753	2.40972	2.65587	2.62173	2.60843	2.71228	2.71986	2.54274	2.53016	2.62123
nuoG	2.64304	2.78672	2.44725	2.36435	2.42871	2.48019	2.46545	2.37849	2.38541	2.33623	2.24946	2.2013	2.05647	1.9394	2.11279	1.92495	1.96771	1.85738	1.67852	1.7696	2.39874	2.73044	2.67523	2.67276	2.74078	2.70774	2.60581	2.5563	2.65466
nuoF	2.6122	2.80883	2.35988	2.30789	2.36771	2.40002	2.38801	2.29504	2.27379	2.19654	2.1707	2.13694	1.94967	1.82625	2.01248	1.80362	1.79878	1.66571	1.48183	1.64627	2.19997	2.6696	2.71094	2.63577	2.69242	2.65219	2.59167	2.53192	2.61789
nuoE	2.65773	2.75676	2.42264	2.40689	2.42832	2.39699	2.41866	2.31208	2.28104	2.18929	2.15732	2.05208	1.96555	1.87374	1.92068	1.73897	1.76611	1.62638	1.46825	1.4445	2.1482	2.53251	2.61091	2.61597	2.64945	2.59748	2.52421	2.50712	2.60266
nuoC	2.74794	2.62354	2.41608	2.44967	2.49363	2.53497	2.57357	2.48325	2.47005	2.41259	2.3508	2.32034	2.16588	2.04266	2.12963	1.96732	1.94717	1.77148	1.62102	1.58039	2.30145	2.63178	2.72268	2.72788	2.68957	2.66806	2.60458	2.60447	2.64652
nuoB	2.8193	2.76523	2.53047	2.71218	2.75498	2.76197	2.80236	2.68608	2.68234	2.59785	2.53101	2.42306	2.35347	2.28831	2.27019	2.14181	2.10157	1.82617	1.79568	1.6595	2.47669	2.61794	2.7904	2.76339	2.6493	2.63353	2.5731	2.61741	2.66491
nuoA	2.7852	2.7498	2.55523	2.73981	2.7997	2.74706	2.87435	2.73145	2.7007	2.66385	2.5052	2.32116	2.41844	2.23829	2.20649	2.12676	2.07682	1.88009	1.8206	1.54556	2.39657	2.47747	2.63811	2.65437	2.50197	2.53819	2.4675	2.54775	2.57264
lrhA	1.8583	2.50796	2.26716	2.24182	2.15161	2.04336	2.13877	2.12892	2.15138	2.23927	2.28227	2.39514	2.53552	2.59616	2.73777	2.79329	2.89736	2.81445	2.84421	2.77941	2.23502	1.95049	2.13643	2.07882	2.02862	1.8814	1.81172	1.89019	1.91271
alaA	2.00863	1.50228	1.20786	1.19116	1.17247	1.07434	1.11491	1.02226	1.04305	1.04865	1.10379	1.14843	1.20422	1.20084	1.30934	1.34262	1.36778	1.56506	1.45958	1.35829	2.22087	2.1758	2.28159	2.37103	2.1916	2.06539	1.96281	1.98435	2.06335
yfbR	1.58026	1.20298	0.905305	0.891188	0.82547	0.77583	0.798614	0.753913	0.592446	0.727885	0.548647	0.742652	0.682274	0.78588	0.782624	0.610248	0.804214	0.787246	0.723813	0.856443	1.72187	1.69485	1.69023	1.71095	1.77251	1.70144	1.67359	1.75467	1.62905
ackA	2.47926	2.55541	2.55685	2.6461	2.67265	2.68456	2.69544	2.66381	2.6744	2.64707	2.6252	2.58079	2.49936	2.41162	2.51637	2.47488	2.53239	2.5416	2.54187	2.52785	2.6387	2.68484	2.65616	2.50665	2.51103	2.49652	2.55553	2.50493	2.35292
hisP	1.68113	1.58268	1.85267	2.03029	2.17255	2.06378	2.04067	1.7711	1.66335	1.48197	1.39736	1.26465	1.11629	1.12331	1.30588	1.05317	1.06843	1.02162	0.944652	0.763951	1.78433	2.03156	1.52498	1.6638	1.75377	1.9047	1.84989	1.71419	1.75738
hisM	1.59806	1.39185	1.71958	1.95632	2.09106	2.01973	2.12594	1.95233	1.8446	1.74694	1.55542	1.23507	1.44304	1.27606	1.39669	1.35595	1.39311	1.3051	1.24296	0.686761	1.74096	1.94238	1.46151	1.67933	1.76329	1.92847	1.77194	1.76724	1.73489
hisQ	1.80687	1.79304	2.08957	2.30395	2.38527	2.32036	2.38433	2.14934	2.0562	1.88387	1.8	1.5945	1.60244	1.60052	1.61858	1.58051	1.53526	1.42786	1.42612	1.11677	1.96098	2.12043	1.7477	1.81099	1.91425	2.2107	2.08448	1.9898	1.9843
hisJ	2.48819	2.65193	2.8377	3.044	3.07839	3.02607	2.94353	2.73048	2.66162	2.50822	2.41627	2.29159	2.19989	2.15536	2.25194	2.12224	2.15661	1.95563	1.94568	1.84977	2.58525	2.73155	2.30428	2.27462	2.52006	2.80937	2.77689	2.6954	2.67652
argT	2.33665	3.18876	3.42565	3.71385	3.74019	3.62584	3.54386	3.33386	3.26296	3.14148	2.99805	2.84617	2.83039	2.73254	2.77292	2.71333	2.694	2.61645	2.58986	2.46231	1.90831	1.73948	2.28342	2.01828	2.15795	2.14985	2.10876	2.15403	2.28151
ubiX	1.55144	0.828607	0.668317	0.707989	0.684799	0.407	0.491123	0.279072	0.321377	0.290826	0.19964	0.0437217	0.299564	0.0969523	0.17441	0.171794	0.391206	0.262641	0.35321	0.109711	1.66981	1.64461	1.57517	1.55154	1.63676	1.57074	1.6332	1.52413	1.40286
purF	2.3643	1.64406	1.33992	1.45809	1.45254	1.38093	1.40113	1.28545	1.26318	1.26607	1.19324	1.1623	1.19776	1.10749	1.2452	1.22029	1.25147	1.27293	1.16329	1.17392	1.54276	2.5557	1.74482	2.02158	2.243	2.63952	2.71129	2.63022	2.38996
cvpA	2.38244	1.58129	1.41145	1.4912	1.49759	1.46891	1.37836	1.30408	1.25008	1.27795	1.16345	1.12707	1.17286	1.11776	1.3015	1.27534	1.2096	1.05854	1.14989	1.154	1.53296	2.38253	1.65386	2.02115	2.09052	2.45981	2.56637	2.49032	2.31607
accD	2.6811	2.2864	1.9093	1.90169	1.83756	1.7354	1.659	1.60203	1.64939	1.60084	1.6062	1.65963	1.52646	1.54185	1.78388	1.78579	1.83919	2.00185	1.94407	1.99627	2.82298	2.82582	2.80737	2.81971	2.76923	2.73161	2.73701	2.66799	2.57982
fabB	2.95105	2.23764	1.79798	1.92672	1.90832	1.78585	1.83788	1.73908	1.68963	1.74118	1.72507	1.79195	1.78554	1.7155	2.0853	1.99629	2.10839	2.23997	2.14708	2.18541	3.18461	3.18747	3.1901	3.12644	2.98987	2.9102	2.83823	2.77156	2.7862
sixA	2.26373	2.31693	2.59458	2.60617	2.53918	2.76468	2.8693	2.88678	2.94326	2.91687	2.94903	2.90957	2.96816	2.98845	2.9724	2.9674	2.9985	3.00615	3.05167	2.93673	2.6577	2.53142	2.42833	2.60245	2.43705	2.37727	2.19165	2.0702	2.11685
fadJ	1.49933	2.30412	2.9605	2.68447	2.63279	2.78858	2.7537	2.62615	2.64362	2.61344	2.59932	2.62201	2.56312	2.47357	2.5789	2.43864	2.46149	2.36013	2.26944	2.26856	0.766903	0.730233	1.10745	1.06667	1.17701	1.22198	1.16581	1.33225	1.40306
fadI	1.55216	2.66626	2.86843	2.70482	2.64994	2.78258	2.7913	2.70184	2.7293	2.70918	2.68041	2.72302	2.65958	2.56508	2.6689	2.5421	2.54803	2.47099	2.35832	2.35957	0.637789	0.621952	1.0692	0.854692	1.00203	1.16015	1.2385	1.33244	1.37314
fadL	1.84975	3.14482	3.73942	3.69587	3.71414	3.78972	3.70219	3.51124	3.46805	3.35132	3.19397	2.98788	2.93953	2.80271	2.83123	2.7279	2.72732	2.61191	2.53081	2.38468	1.90959	1.91776	1.8224	1.79313	1.62903	1.61377	1.66759	1.62818	1.61841
intS	1.20538	0.41011	-0.0373468	0.285953	0.311077	-0.00214608	0.0734528	0.167325	-0.0206349	-0.0144281	-0.172808	-0.494454	-0.414209	0.222774	-0.101282	0.188471	0.07979	0.00369105	0.0282715	-0.256114	1.03648	0.879514	0.965349	1.08711	0.936979	0.956051	0.955033	1.13825	1.02607
dsdC	1.07783	1.35303	1.31384	1.38332	1.42534	1.32378	1.41905	1.36525	1.3496	1.27103	1.25298	1.14703	1.22477	1.19482	1.19899	1.2402	1.13626	1.24868	1.2923	1.12794	0.805289	0.76293	1.00406	0.937848	1.04115	1.06711	1.09652	1.02604	1.0062
dsdX	0.573785	0.831969	0.586967	0.718364	0.637286	0.538795	0.579476	0.585952	0.488953	0.497748	0.45468	0.354658	0.538287	0.449475	0.468617	0.579364	0.459387	0.469891	0.400351	0.448824	0.548814	0.465315	0.514139	0.550196	0.425882	0.42416	0.143887	0.322716	0.468064
dsdA	1.37013	1.46519	1.36391	1.21595	1.22828	1.08008	1.13766	1.01277	0.894169	0.941223	0.876063	0.794548	0.952047	0.870976	0.920657	0.87109	0.887183	0.912865	0.811666	0.714033	1.30268	1.26124	1.48736	1.38827	1.39405	1.37006	1.22634	1.13737	1.32209
emrY	-0.0299828	-0.637767	-0.859847	-0.158697	-0.243884	-0.219356	0.0511673	-0.158225	-0.23902	-0.250052	-0.229541	-0.456428	-0.186693	-0.27642	-0.252992	-0.213813	-0.0674825	0.1821	0.131269	-0.2705	0.282633	0.0203944	0.00790985	0.116679	-0.350904	-0.551694	-0.346336	-0.352731	-0.38464
emrK	0.189394	-0.291426	-0.221142	0.274461	0.333679	0.296003	0.554521	0.631546	0.672782	0.428052	0.622693	0.533889	0.621076	0.786874	0.616472	0.530722	0.622344	0.554712	0.641763	0.401693	0.192718	-0.0194255	-0.109394	0.111378	-0.150437	-0.245637	-0.526081	-0.52982	-0.43505
evgA	2.32719	1.617	1.31395	1.45964	1.40774	1.32879	1.46604	1.23022	1.21889	1.22791	1.00099	0.920074	1.00197	0.872067	0.776535	0.752753	0.746704	0.711842	0.789391	0.287565	1.78825	1.54215	1.62733	1.83563	1.84403	1.80558	1.73057	1.87558	1.96035
evgS	1.68424	0.427535	0.577168	0.721522	0.819469	0.896927	1.02407	0.948245	0.900504	0.916493	0.854565	0.746625	0.859649	0.817639	0.750923	0.756304	0.671358	0.737844	0.765979	0.540457	1.1639	1.09891	0.681747	1.23109	1.09766	1.09884	0.929447	0.944884	1.20207
yfdE	0.401222	0.0646784	0.522552	0.794534	0.904113	0.994922	1.24976	1.14062	1.1951	1.22422	1.13702	0.855538	1.14906	1.03133	0.997942	0.939547	0.912182	0.996594	1.05107	0.862353	0.698372	0.492503	0.197631	0.450532	0.224308	0.0764893	-0.216667	0.0579383	0.0653592
yfdV	0.340332	-0.59408	-0.366219	0.199888	0.123523	0.102681	0.381364	-0.0024919	0.0102382	0.237586	0.181565	-0.255016	-0.0590365	-0.0646127	-0.0242364	0.174085	0.145589	0.303101	0.296478	-0.058693	0.790323	0.501554	0.058586	0.427693	0.203325	-0.36736	-0.287586	-0.238278	-0.164086
oxc	0.497798	0.0100618	-0.176869	0.0248337	0.0414228	-0.27269	-0.195639	-0.0815265	0.0705703	-0.157085	-0.282955	-0.73946	-0.164098	-0.443289	-0.352915	-0.0516238	-0.19306	-0.0695082	0.0310554	-0.187492	0.793879	0.585023	0.50855	0.502805	0.306135	0.184473	0.00446221	-0.0914177	-0.160966
frc	0.7047	0.181723	-0.264016	0.0558743	0.0984663	-0.182332	-0.233894	-0.116275	-0.183263	-0.530272	-0.336756	-0.543165	-0.302742	-0.612407	-0.526564	-0.64671	-0.23114	-0.0184505	-0.180561	-0.435791	0.841596	0.620146	0.564843	0.602291	0.0401073	0.168221	-0.217323	0.136432	0.252742
yfdX	0.207906	-0.246014	-0.558595	-0.550285	0	-0.284692	-0.964262	-0.273694	-0.190493	-0.41452	-0.276989	-0.389364	-0.22514	-0.795728	-0.0465209	-0.227971	-0.0238501	-0.0608421	-0.0584714	-0.539931	0.253809	0.214272	0.504829	0.394677	0.112059	0.179324	-0.0610864	-0.491532	0.0596666
lpxP	2.36091	1.42239	1.21249	1.02574	1.07911	1.23606	1.27266	1.15874	1.15814	1.14935	1.25272	1.21955	1.34915	1.52059	1.5094	1.53421	1.81362	1.77242	1.87691	1.67948	2.89448	2.77205	2.71866	2.78373	2.68163	2.45322	2.21599	2.19834	2.16925
alaC	1.90203	1.50905	1.54876	1.86232	2.10666	1.6762	1.61287	1.55926	1.54739	1.64294	1.53628	1.57657	1.55513	1.4852	1.68447	1.50049	1.61601	1.71797	1.59431	1.5994	3.00137	2.75286	1.99507	1.91674	1.89063	1.87331	1.82804	1.78282	1.81099
glk	1.98541	2.09792	1.87474	1.93512	1.92877	1.79674	1.87956	1.81484	1.87425	1.84053	1.78348	1.71741	1.82024	1.72172	1.8894	1.79733	1.88721	1.9301	1.93579	1.77548	1.83993	1.73577	1.8228	1.87786	2.00851	2.01334	2.06704	2.10251	2.08969
mntH	1.33243	1.61895	2.03416	2.02084	1.82389	1.82469	2.0137	1.99931	2.0812	2.17716	2.17961	2.20809	2.3328	2.24971	2.41762	2.29046	2.29588	2.32583	2.20949	2.03586	1.11468	1.14352	1.53805	1.45149	1.50519	1.35564	1.18646	1.14308	1.31907
nupC	2.16796	1.64721	1.42038	1.57988	1.5656	1.36922	1.3891	1.3008	1.26003	1.29911	1.15953	1.0949	1.23118	1.21076	1.25663	1.2195	1.30398	1.27953	1.16136	0.935309	1.91989	1.88558	1.88369	1.81771	1.78301	1.93561	2.02144	2.0522	1.97868
alaX	-0.295366	-0.125888	0	0	0	0	0	0	0	-0.0766385	0	0	0	0	-0.183441	0	0	0	0	0	0	0	0	0	0	0	0	0	0
alaW	-0.295366	0	0	0	0	0	0	-0.13288	0	0	0	0	0	0	0	0	0	0	0	0	0	0	0	0	0	0	0	0	0
gltX	2.71718	2.10683	1.88805	1.9263	1.92547	1.78731	1.72179	1.60456	1.5892	1.52445	1.51677	1.44485	1.41104	1.36587	1.47791	1.50541	1.53434	1.6759	1.67795	1.65901	2.70466	2.70413	2.61681	2.66046	2.62108	2.61479	2.63885	2.64676	2.58777
valU	0.167188	0	0	0	0	0	0	0	0	0	0	0	0	0	0	0	0	0	0	0.0816827	0.187149	0.729178	0.0147967	-0.035724	0	0.105986	0.267545	0.434059	0
valX	0.167188	-0.125888	-0.113073	0	0	0	0	-0.13288	0	0	0	0	0	0	0	0	0	0	0	0	-0.113881	0.733659	0.0147967	-0.0126891	0.256551	0.105986	0.560527	0	0
valY	0.1365	0	0	0	0	0	0	0	0.0219431	0	0	0	0	0	0	0	0	0	0	0	0	0.650897	-0.0703829	-0.0126891	0.256551	0	0	-0.0401347	0.27948
lysV	0.26083	-0.125888	0	0	0	0	0	0	0	0	0	0	0	0	-0.183441	0	0	0	0	0	0.0254819	0.441454	0.275322	0	0	0	0.251297	0	0
xapR	0.980936	0.866502	0.927768	0.927493	0.978742	0.847496	0.824987	0.888231	0.770432	0.788938	0.662806	0.713146	0.783679	0.824214	0.86727	0.750759	0.725398	0.804511	0.749674	0.668766	0.964266	0.777371	0.904949	1.02718	0.853179	0.912204	0.922252	0.918597	1.03768
xapB	0.859822	0.719044	0.62466	0.867874	0.775431	0.717535	0.784384	0.750523	0.70014	0.707235	0.619811	0.407701	0.667758	0.747243	0.633695	0.71294	0.739698	0.733299	0.723631	0.419464	0.923649	0.760992	0.867648	1.05603	0.930124	0.801661	0.739257	0.757671	0.875657
xapA	-0.254572	0.0294518	-0.15596	0.353487	0.485067	0.35572	0.347125	0.363526	0.156885	0.405077	0.286493	0.175594	0.140529	0.0408056	0.158164	0.166203	-0.057326	-0.00374287	-0.093851	-0.35661	0.0671423	-0.0777706	0.0978912	-0.468142	-0.0848314	-0.21996	-0.0802637	0.0293974	-0.0222764
cysK	3.58519	3.46298	2.34497	2.35705	2.49089	2.39153	2.18065	2.03211	2.01797	2.03598	2.01449	1.95661	1.84048	1.81802	1.95897	1.9064	1.9379	2.20305	1.98743	1.91185	3.86987	4.02594	4.1876	4.05946	3.26073	3.39528	3.49061	3.41442	3.4424
ptsH	3.08104	2.69704	2.3851	2.48237	2.52125	2.5409	2.58863	2.59686	2.61105	2.61497	2.64074	2.65375	2.6038	2.64026	2.66736	2.69053	2.62237	2.62922	2.60872	2.5879	2.75029	2.76344	2.69894	2.86779	3.11153	3.08035	3.08851	3.0869	3.09779
ptsI	3.13501	2.82187	2.69367	2.79118	2.83592	2.90088	2.89275	2.8473	2.85719	2.82032	2.79154	2.79019	2.6636	2.62455	2.72949	2.66775	2.68033	2.6952	2.66602	2.64377	2.87116	2.87786	2.90019	2.85306	3.06619	3.10055	3.07014	3.0377	3.11598
crr	3.31059	3.36674	3.43975	3.71101	3.73043	3.8014	3.81465	3.78345	3.80568	3.76061	3.80175	3.81058	3.78045	3.74982	3.82548	3.78119	3.81294	3.84722	3.82247	3.79331	3.0159	2.96317	2.97941	3.08488	3.31769	3.29688	3.22122	3.23871	3.33719
yfeK	0.929441	0.739053	1.17849	0.919494	1.04231	0.789873	1.05558	0.995457	0.836677	0.913929	0.824979	0.752371	0.769351	0.755917	0.86352	0.814368	0.743045	0.846359	0.573834	0.467646	0.785766	0.718585	0.771064	0.987808	0.885553	0.970062	0.877439	0.694431	0.580406
yfeS	1.62327	1.21293	1.08584	0.934615	0.911596	0.992877	1.06885	0.959608	0.901761	0.87517	0.876842	0.744872	1.02451	1.04453	0.951747	0.993629	0.914979	0.874334	0.876306	0.803779	1.6245	1.81977	1.91345	2.1762	1.62133	1.37525	1.2417	1.36444	1.30741
cysM	2.50655	2.05448	1.24272	0.892526	0.887695	0.693464	0.567532	0.530713	0.401534	0.375132	0.494365	0.512123	0.437797	0.524856	0.556768	0.593215	0.535189	0.667841	0.611534	0.655714	2.60951	2.88914	3.09096	3.06958	2.39695	2.26515	2.27539	2.21523	2.23899
cysA	2.81815	3.11314	2.19186	1.38284	1.56107	1.41416	1.19768	1.09541	1.05611	1.04679	1.0283	1.12739	1.09801	1.07772	1.19775	1.17087	1.24235	1.40614	1.22257	1.11223	3.24949	3.42247	3.61926	3.51477	2.57863	2.63635	2.70311	2.61565	2.64738
cysW	2.46582	2.64351	1.10065	1.00976	1.14719	1.06576	0.998574	0.872583	0.845656	0.840256	0.787641	0.801847	0.815101	0.718438	0.900708	0.934012	0.925322	1.15158	0.865862	0.632776	3.07056	3.10663	3.35172	3.24149	2.15007	2.25519	2.25548	2.19564	2.15557
cysU	2.2466	2.41734	0.65346	0.695804	0.923016	0.932164	0.712455	0.643466	0.643048	0.622222	0.657785	0.599637	0.702897	0.408782	0.736519	0.65432	0.860101	1.07299	0.716531	0.54648	3.00957	3.07421	3.47087	3.12178	2.01347	2.20896	2.23876	2.14202	2.0553
cysP	2.51139	2.45944	1.56077	0.828574	0.91449	1.01719	0.683157	0.691743	0.648838	0.765002	0.825673	0.754965	0.67599	0.806588	0.831868	0.785649	0.743384	0.928105	0.781842	0.578425	3.15796	3.20086	3.49168	3.13309	2.00799	2.32902	2.42144	2.31524	2.12859
murR	0.623455	1.23216	1.08139	1.07263	0.838499	0.855174	0.624727	0.235471	0.253353	0.134921	0.250227	0.250232	0.0560854	-0.0226682	-0.0439182	-0.00581885	-0.0719362	-0.15571	0.142165	-0.067901	0.28102	0.11304	0.241811	0.281482	0.106967	0.229308	0.578064	0.584034	0.696299
murQ	1.1986	2.21936	2.21483	2.14214	1.93221	1.83722	1.64377	1.31409	1.28506	1.26676	1.10218	1.02596	0.91875	0.854277	0.939622	0.918261	0.796726	1.10971	0.928092	0.973492	1.17052	1.17482	1.18446	1.12435	1.11399	1.09702	1.15309	1.25357	1.29392
murP	1.1244	1.95924	2.12302	1.98392	1.78749	1.7711	1.58788	1.39895	1.31518	1.15943	1.10364	1.08464	0.994265	0.866751	0.942822	0.933554	0.976304	1.1258	1.06729	0.96097	1.12042	1.08583	1.18714	1.18653	1.15674	1.11166	1.01542	1.11412	1.11552
yfeX	2.30389	2.09099	1.7245	1.6945	1.68024	1.56866	1.45193	1.3854	1.34061	1.2118	1.28328	1.33774	1.30006	1.323	1.44324	1.39576	1.39323	1.37881	1.49839	1.52939	2.24086	2.2028	2.3159	2.22964	2.23543	2.15721	2.17993	2.21987	2.25699
yfeY	1.91893	1.49303	1.18942	1.32021	1.29979	1.33614	1.17917	0.980543	1.0123	0.958289	0.882831	0.828513	0.569568	0.502579	0.725449	0.690125	0.783472	0.789434	0.66624	0.89227	1.87452	1.88083	2.02302	1.99279	1.89546	1.87465	1.73915	1.62519	1.63401
amiA	1.86925	1.39224	1.20034	1.38934	1.37757	1.45938	1.50448	1.50443	1.47651	1.50207	1.4782	1.45411	1.47582	1.48981	1.49026	1.38026	1.42768	1.37757	1.29815	1.14025	1.83166	1.77972	1.72608	1.84731	1.87909	1.84326	1.87289	1.79204	1.69569
hemF	1.79016	1.34351	1.24942	1.2802	1.26686	1.23036	1.33633	1.26245	1.28891	1.31414	1.24442	1.22625	1.2809	1.23818	1.37527	1.25723	1.32011	1.29575	1.23256	1.19859	1.81767	1.75095	1.82505	1.82547	1.7895	1.81703	1.76516	1.70877	1.61191
yffO	0.517514	0.379737	0.406226	0.776183	0.665274	0.528129	0.829614	0.678962	0.380373	0.49425	0.364406	0.421244	0.588387	0.290683	0.31411	0.131441	0.0618675	0.331153	0.111574	0.488488	0.301226	0.120388	0.358601	0.465036	0.362327	0.358589	0.500031	0.471417	0.619338
yffP	0.584163	0.728438	0.703398	0.913739	0.827861	0.976	0.990087	0.759423	0.746408	0.683203	0.739416	0.962526	0.592221	0.711064	0.742186	0.561367	0.660263	0.704376	0.624266	0.531133	0.616951	0.514128	0.972324	0.754336	0.642332	0.598019	0.656767	0.594492	0.520416
talA	2.44317	2.28066	2.5167	2.60556	2.61665	2.65344	2.6893	2.64649	2.63823	2.60562	2.52834	2.45192	2.39391	2.25434	2.38736	2.31932	2.39238	2.54222	2.48116	2.46518	1.65758	1.45521	2.10062	2.20576	2.50377	2.51453	2.25589	2.07867	2.35307
tktB	2.4894	2.28255	2.62878	2.65601	2.64997	2.73191	2.73453	2.66486	2.67751	2.64593	2.57249	2.55646	2.38719	2.2585	2.44602	2.33589	2.43391	2.61951	2.52584	2.64826	1.83809	1.61495	2.29124	2.30811	2.57274	2.63308	2.38926	2.17332	2.44305
narQ	1.27124	0.923634	0.952239	1.07924	1.03046	1.02928	1.19092	1.19992	1.18089	1.1895	1.21524	1.23842	1.35082	1.36809	1.35042	1.35551	1.32616	1.23394	1.22059	1.06017	1.55543	1.36837	1.43039	1.44125	1.29583	1.15662	1.08069	1.14685	1.17304
acrD	1.07784	1.15755	0.59894	0.673005	0.620077	0.57559	0.612578	0.574804	0.639908	0.666907	0.722179	0.691217	0.694711	0.704742	0.908657	0.841835	0.900723	0.883332	0.794772	0.707224	1.6862	1.36862	1.23344	1.39568	1.26	1.19637	1.07796	1.13899	1.25616
yffB	1.96202	1.96816	2.00423	2.04093	2.02714	1.90983	1.89209	1.83385	1.80037	1.80058	1.65342	1.50263	1.64756	1.41885	1.52388	1.45818	1.56936	1.58342	1.54061	1.27315	1.48811	1.21113	1.61731	1.64833	1.6746	1.39133	1.46661	1.56237	1.81913
dapE	2.14716	1.80623	1.90439	1.9827	2.00275	1.90778	1.90702	1.8519	1.85073	1.80826	1.80259	1.7619	1.71693	1.621	1.70801	1.60954	1.65978	1.65337	1.64467	1.53447	2.02295	1.90949	2.0071	2.04295	1.97323	1.71693	1.63798	1.7484	1.95469
ypfN	1.91095	2.05712	2.27574	2.38184	2.32196	2.45918	2.63879	2.72295	2.75316	2.76229	2.79744	2.74169	2.82818	2.81914	2.75678	2.71906	2.72897	2.65646	2.73847	2.45795	1.83779	1.60764	1.63704	1.86676	1.82539	1.71548	1.59053	1.65046	1.97348
purC	2.67235	1.69607	0.672035	0.475874	0.376443	0.508258	0.330764	0.369766	0.460449	0.416916	0.415374	0.573771	0.423589	0.358151	0.490568	0.441947	0.440881	0.483854	0.4408	0.284889	1.36398	2.45143	1.85493	2.04464	2.44713	2.67074	2.69784	2.61264	2.48926
bamC	2.83969	2.31999	1.95355	1.91125	1.88684	1.8836	1.88401	1.82449	1.88885	1.87451	1.93547	1.96155	1.87777	1.90872	2.07055	2.0373	2.14533	2.19783	2.15689	2.17416	2.73818	2.77024	3.06624	2.85377	2.89796	2.87069	2.8011	2.72954	2.7463
dapA	2.89874	2.41558	2.11287	2.07402	2.0231	1.8731	1.87742	1.84573	1.84522	1.86737	1.85654	1.82521	1.84759	1.78224	1.94301	1.96191	1.97542	2.04524	2.04483	1.92646	2.75983	2.7171	2.8918	2.86944	2.93649	2.88743	2.85855	2.8422	2.8421
gcvR	2.46415	1.99294	1.85582	1.99692	2.02288	1.99976	2.03528	1.94537	1.9904	1.99961	1.97448	1.88745	1.98697	1.99073	1.89001	2.06897	2.03023	2.01126	2.02588	1.88468	2.27063	2.17571	2.13907	2.31907	2.41703	2.36981	2.24082	2.23951	2.38183
bcp	2.83299	2.07143	1.69938	1.73261	1.77607	1.71483	1.71266	1.62847	1.6851	1.60612	1.69243	1.67021	1.54684	1.55219	1.63116	1.62262	1.57419	1.68075	1.60253	1.54715	2.80115	2.80435	2.58015	2.77631	2.70239	2.61638	2.4782	2.50249	2.59846
hyfA	-0.276902	-0.176874	-0.421188	-0.317634	-0.320776	0.111033	-0.115633	-0.52947	0.00616325	0.00404694	-0.0603249	0.110747	0.0636028	-0.783259	-0.0522234	0.0855274	-0.0528488	0.0636876	-0.233744	-0.0503409	-0.346748	-0.176516	0.0230512	0.208597	-0.352594	-0.202129	-0.0445751	-0.256624	-0.153574
hyfB	0.371731	-0.0561547	-0.0354168	-0.154104	-0.290856	-0.37768	-0.140743	-0.104422	-0.154827	-0.329416	-0.398507	-0.450014	-0.43564	-0.297407	-0.172344	-0.63274	-0.244738	-0.289686	-0.103022	-0.564489	0.399962	0.307144	0.271835	0.490745	0.51347	0.375777	0.373347	0.212937	0.267137
hyfC	0.0333614	-0.435456	-0.157694	-0.503454	-0.420527	-0.431647	-0.69261	-0.309076	-0.186977	-0.275233	-0.496232	-0.140431	-0.388858	-0.270109	-0.0960703	-0.401322	-0.115257	-0.259323	-0.149493	-0.169214	-0.2146	-0.434443	0.0304481	-0.00345607	0.114799	0.188646	-0.0597023	-0.0620845	-0.0383639
hyfD	0.0954564	0.265097	0.317144	0.346835	0.234925	0.378168	0.399835	0.293455	0.399072	0.381716	0.393366	0.460013	0.378442	0.229578	0.416862	0.371366	0.312232	-0.077787	0.0504689	0.105164	0.0987912	0.129552	0.242022	0.348786	0.209451	0.256774	0.249339	0.209916	0.0485793
hyfE	0.168095	0.186292	0.042499	0.104419	-0.167277	-0.25176	-0.138225	0.185731	0.242522	-0.06791	0.120602	-0.098458	0.115771	-0.203792	-0.071015	0.239026	0.230139	0.17609	-0.208987	-0.249025	0.119146	0.167593	0.287259	0.321326	0.278026	0.173076	0.177591	0.252888	0.0338902
hyfF	0.566939	0.452568	0.452004	0.487675	0.488226	0.464372	0.57911	0.50038	0.424132	0.490091	0.418902	0.403679	0.539804	0.45225	0.562275	0.506888	0.524064	0.622704	0.503396	0.365624	0.63528	0.571087	0.595429	0.783383	0.789691	0.636259	0.56598	0.591591	0.580436
hyfG	0.827523	0.814817	0.813258	0.921226	0.973358	1.0279	1.11069	1.02773	1.06635	1.02721	1.02638	0.93741	1.06652	1.00825	0.953561	0.999203	0.969732	1.04066	0.941618	0.844104	0.729272	0.771966	0.849422	0.924818	0.960492	0.822122	0.745642	0.790293	0.800436
hyfH	0.810048	0.363188	0.59159	0.676985	0.639443	0.615583	0.579152	0.559313	0.584439	0.643905	0.595437	0.729528	0.638241	0.349718	0.522553	0.537263	0.715219	0.577566	0.565377	0.567726	0.62678	0.448386	0.607903	0.754906	0.905322	0.800318	0.774359	0.618805	0.66336
hyfI	0.777637	0.672436	0.853255	0.855965	0.872468	0.963564	0.991548	0.877128	0.84837	0.921988	0.830478	0.838064	0.819361	0.790245	0.831498	0.736637	0.733014	0.815043	0.745692	0.613733	0.695063	0.686037	0.765038	0.897672	0.929221	0.893734	0.786204	0.654654	0.804807
hyfJ	0.471298	0.267024	0.22781	0.354241	0.488203	0.193676	0.215958	0.39492	0.082479	0.218166	0.268528	0.137575	0.171553	0.0896988	0.192307	-0.342544	0.159826	0.507058	0.290801	0.123647	0.546457	0.453425	0.101027	0.53848	0.666492	0.607085	0.637878	0.474552	0.441508
hyfR	0.529086	0.212493	0.251618	0.258791	0.170514	0.293756	0.337685	0.219909	0.241278	0.117731	0.191713	0.124908	0.297949	0.118859	0.250942	0.21365	0.0692374	0.319448	0.123476	0.311865	0.462028	0.406859	0.490293	0.609214	0.66603	0.544003	0.500635	0.407674	0.562763
focB	0.947049	0.624568	0.430153	0.583556	0.364619	0.261791	0.386404	0.257028	0.509278	0.503024	0.322898	0.304406	0.42276	0.357575	0.536388	0.575997	0.467922	0.649155	0.638229	0.51071	0.931917	0.941108	1.0044	1.0679	0.940851	1.07103	0.96205	0.82151	0.860321
bepA	1.92418	1.72963	1.71406	1.46456	1.48011	1.70411	1.7057	1.6171	1.60593	1.59992	1.55257	1.50903	1.48703	1.35674	1.48667	1.42383	1.50013	1.59104	1.58293	1.54977	1.92406	1.83387	2.12936	2.05669	2.12533	2.04173	1.91282	1.89507	1.91107
yfgD	2.38718	1.97628	1.95902	1.54191	1.52451	1.72059	1.70453	1.55735	1.56595	1.48934	1.5934	1.48552	1.44183	1.46426	1.4937	1.56014	1.48659	1.64345	1.58923	1.55541	2.23117	2.22748	2.27107	2.45753	2.42863	2.32738	2.15815	2.20694	2.24775
uraA	2.04084	1.25427	0.217498	0.348777	0.32173	0.169434	0.257369	0.3879	0.326284	0.256999	0.217138	0.0676651	0.382756	0.415653	0.262989	0.431038	0.410387	0.433217	0.455117	0.194329	0.991066	0.964013	0.938434	0.989978	1.28923	2.24358	2.68343	2.56226	2.00391
upp	2.51894	2.3899	0.856894	0.961765	1.01967	0.90212	0.964761	0.778721	0.772398	0.693493	0.734696	0.704792	0.655499	0.766764	0.81584	0.916521	0.899252	0.851001	0.880444	0.721531	2.24333	2.22792	2.2121	2.15441	2.22489	2.74171	3.14913	3.04296	2.63202
purM	2.57755	1.04943	0.497015	0.51177	0.471219	0.451284	0.466489	0.47577	0.441865	0.397555	0.457526	0.409455	0.414039	0.371743	0.385355	0.488707	0.282595	0.3846	0.191547	0.150419	1.00194	2.50488	1.79236	2.01363	2.03551	2.33892	2.45487	2.37363	2.16099
purN	2.43677	1.35043	0.924209	0.88651	0.819465	0.81453	0.92101	0.862005	0.779871	0.855194	0.924239	0.848801	0.812435	0.892424	0.990712	0.987469	1.00741	1.03289	1.06776	0.819753	1.72307	2.41306	1.94297	2.06846	2.15859	2.38821	2.44468	2.40542	2.21633
ppk	2.08039	1.78236	1.72066	1.70069	1.76177	1.61349	1.68255	1.64903	1.72895	1.75063	1.69706	1.63711	1.69752	1.64129	1.75807	1.76052	1.78823	1.95452	1.85102	1.73953	2.01432	1.98533	2.1222	2.07102	2.10983	2.13038	2.04142	2.0574	2.05176
ppx	2.21019	1.96522	1.74526	1.76106	1.8081	1.69844	1.74382	1.70872	1.75978	1.74821	1.70869	1.71067	1.70682	1.67998	1.76426	1.75569	1.82214	1.91978	1.8232	1.748	2.23521	2.21757	1.91546	2.27125	2.23394	2.16034	2.02237	2.03277	2.1363
guaA	2.80859	1.99286	1.37154	1.29791	1.24517	1.01839	0.995508	0.904577	0.855039	0.72033	0.791144	0.75376	0.678366	0.696113	0.835926	0.762091	0.886018	0.936654	0.854848	0.874979	2.39398	2.66979	2.60861	2.57401	2.81898	3.05966	3.0822	2.93154	2.77116
guaB	2.71254	1.13557	0.266691	-0.018567	-0.0709891	-0.172027	-0.0308743	-0.23946	-0.428527	-0.229243	-0.278339	-0.20186	-0.390051	-0.459731	-0.357123	-0.347906	-0.183397	-0.264314	-0.190752	0.0513387	2.27096	2.69698	2.51898	2.59288	2.69709	2.9631	2.96971	2.85581	2.61555
xseA	2.23567	1.20612	1.16314	1.1159	0.993471	0.899998	0.968189	0.855956	0.929007	0.818762	0.754903	0.684898	0.667802	0.78977	0.719542	0.635729	0.802494	0.826861	0.848626	0.793942	2.39296	2.11649	2.07343	2.23408	2.23026	2.14506	2.00833	1.94313	1.96627
der	2.34341	1.9713	1.92147	2.01087	1.99844	2.02346	1.99151	1.84871	1.84881	1.78434	1.80457	1.78176	1.66881	1.62486	1.75038	1.67269	1.72148	1.85176	1.82208	1.86099	2.36711	2.38471	2.40822	2.44741	2.38779	2.28301	2.14955	2.12558	2.15258
bamB	2.64713	2.31984	2.18274	2.31114	2.32408	2.43049	2.51429	2.53621	2.52744	2.52104	2.52757	2.5045	2.40634	2.42123	2.42436	2.42449	2.41883	2.44028	2.45285	2.4058	2.49346	2.55345	2.63039	2.66892	2.70274	2.64768	2.50538	2.44634	2.48087
hisS	2.6254	2.21187	1.86796	1.97188	2.03801	2.06998	2.1288	2.09745	2.10277	2.04956	2.07133	2.00334	1.93333	1.89873	1.95667	1.82886	1.86051	1.73665	1.68901	1.57549	2.59239	2.60404	2.72357	2.67167	2.62258	2.58388	2.47564	2.42121	2.46192
iscX	2.13957	1.70543	1.37891	1.18468	1.18707	1.19948	1.20747	1.03221	1.10143	0.742209	1.06116	1.04762	1.02333	1.11951	1.17286	1.16159	1.24213	1.33718	1.39191	1.07427	2.48634	2.32914	1.91813	2.01992	2.27977	2.1536	2.11509	1.98467	2.09304
fdx	2.54284	2.05369	1.72868	1.60087	1.67654	1.57212	1.58804	1.52529	1.43707	1.37395	1.34977	1.21789	1.27615	1.43563	1.51704	1.48051	1.56125	1.74864	1.57444	1.33925	2.93394	2.65238	2.2666	2.47186	2.61535	2.56733	2.38228	2.3563	2.46925
hscA	2.52926	1.82143	1.72148	1.62807	1.64244	1.53238	1.5793	1.47476	1.4673	1.44698	1.4403	1.41774	1.42365	1.4314	1.61801	1.59867	1.69089	1.83366	1.67981	1.58941	2.93315	2.67332	2.40484	2.43982	2.64331	2.59106	2.41101	2.32515	2.39216
hscB	2.36781	1.40604	1.37832	1.52639	1.45283	1.41794	1.54582	1.44958	1.38274	1.41048	1.38732	1.36118	1.437	1.36696	1.56668	1.66732	1.71088	1.76854	1.57282	1.57207	2.83727	2.54456	2.30545	2.27015	2.50208	2.43138	2.17102	2.06709	2.17334
iscA	2.82735	2.34169	2.44081	2.47831	2.4743	2.51373	2.54024	2.45164	2.43351	2.42722	2.46154	2.4745	2.46599	2.4362	2.63833	2.59418	2.64983	2.73691	2.6875	2.63208	3.34598	3.04067	2.83038	2.71369	3.0012	2.91247	2.77573	2.66454	2.82428
iscU	2.92167	2.3961	2.67311	2.53782	2.56035	2.52349	2.55121	2.43858	2.43811	2.40366	2.35771	2.38753	2.39601	2.3285	2.49858	2.49899	2.55414	2.6734	2.55384	2.50318	3.48069	3.15931	2.93566	2.79215	3.0833	3.02448	2.8009	2.70061	2.8846
iscS	3.03627	2.40134	2.53962	2.53218	2.54726	2.53243	2.53626	2.43845	2.42494	2.3756	2.32957	2.36966	2.31181	2.28469	2.46297	2.42767	2.50441	2.61382	2.48356	2.47693	3.50412	3.19078	3.06665	2.83204	3.16663	3.09404	2.86492	2.76874	2.92292
iscR	2.74948	2.32386	2.21809	2.40693	2.44845	2.39387	2.38865	2.29504	2.31172	2.29287	2.21621	2.25505	2.23406	2.24579	2.37365	2.40304	2.42526	2.54213	2.45724	2.38074	3.30722	2.94306	2.85315	2.66542	2.9547	2.8721	2.59675	2.46151	2.65784
csiE	1.34396	2.47545	2.72995	2.81838	2.8722	2.92276	3.01298	2.97773	3.06738	3.12228	3.04951	2.94555	2.94276	2.79956	2.82928	2.75237	2.7357	2.7186	2.62243	2.50496	0.999396	0.899369	1.06376	1.17955	1.28989	1.30538	1.18585	1.16049	1.31556
hcaR	1.40488	2.11607	1.99547	1.94789	1.92001	1.62124	1.52246	1.33727	1.28153	1.17959	1.14678	1.20569	1.1995	1.19457	1.30842	1.29771	1.30323	1.32023	1.29238	1.11983	0.899838	0.791646	1.2423	1.05235	0.935675	1.0584	1.0515	1.11432	1.14349
hcaE	1.25759	0.926849	0.941056	0.986733	0.916211	0.834998	0.778246	0.632916	0.698354	0.656449	0.652343	0.515816	0.577688	0.392066	0.66857	0.546819	0.576476	0.729051	0.700795	0.552595	1.32091	1.18884	1.36398	1.41617	1.387	1.28258	1.17678	1.12037	1.17368
hcaF	1.06967	0.553187	0.612921	0.841414	0.846447	0.816996	0.832238	0.828771	0.757894	0.6345	0.649192	0.688675	0.41677	0.593592	0.668872	0.580478	0.595429	0.443758	0.627691	0.609057	1.04573	1.15999	1.3289	1.26129	1.11239	1.16211	0.97037	1.01924	0.905513
hcaC	0.884791	0.2775	0.426417	0.496556	0.431813	0.438265	0.581027	0.161228	0.660259	0.367327	0.359541	0.41803	0.18953	0.103284	0.167218	-0.0559579	0.0494016	0.394278	-0.0375686	0.301089	1.00057	1.02633	1.13463	0.972406	0.992587	0.833302	0.731041	0.729656	0.840981
hcaB	1.12912	0.866031	0.881378	0.829586	0.878501	0.828107	0.743958	0.598032	0.712116	0.505326	0.498751	0.622833	0.357463	0.17682	0.512159	0.461275	0.437868	0.486164	0.370444	0.374625	1.18472	1.19072	1.4711	1.2717	1.29546	1.10747	0.945598	0.959859	1.02204
hcaD	1.03488	0.967604	0.917505	0.727527	0.847396	0.831559	0.809006	0.72471	0.681032	0.732204	0.661002	0.61202	0.632315	0.590221	0.721947	0.750493	0.845218	0.820336	0.690081	0.757292	1.17096	1.10566	1.37398	1.16649	1.21847	1.1046	1.0364	0.97102	1.04522
glyA	3.41462	2.84416	2.1947	2.09769	2.09233	1.73353	1.57544	1.37831	1.32327	1.13432	1.09955	1.03846	1.05553	1.06779	1.10961	1.23686	1.24787	1.31283	1.22084	1.18435	2.84127	3.20011	3.77665	3.77177	3.83056	3.81793	3.75918	3.69853	3.42162
hmp	1.59384	1.41856	1.3612	1.16416	1.01113	0.889725	0.865649	0.804836	0.778754	0.751779	0.833066	0.948615	0.899198	0.890859	1.16435	1.24582	1.25367	1.52556	1.67149	1.94539	1.61842	1.39782	1.80372	1.41066	1.52684	1.41766	1.41208	1.45322	1.53916
glnB	2.34356	1.87828	1.64261	1.74442	1.77453	1.76599	1.71739	1.77046	1.77131	1.75077	1.66434	1.67996	1.69248	1.68972	1.72593	1.73326	1.68669	1.77142	1.78068	1.73333	2.13986	2.08037	2.11455	2.26731	2.38022	2.34453	2.33306	2.33449	2.30333
glrK	1.29688	1.07093	1.13275	1.26042	1.1536	1.14507	1.31833	1.30773	1.2806	1.29778	1.28321	1.05984	1.29156	1.2314	1.26014	1.28999	1.32013	1.30977	1.3297	1.07494	1.25595	1.09127	1.33319	1.3058	1.31305	1.2468	1.15827	1.12433	1.22144
glmY	1.1443	0.96668	1.11657	0.90449	0.79386	1.08057	1.12638	1.13675	0.892547	1.09579	0.829754	0.793212	0.850804	1.20531	1.05594	1.07034	1.1031	1.29347	1.29145	0.697679	1.05874	0.946214	1.18891	0.915803	1.48533	1.28474	1.00912	1.15078	1.11319
purL	2.52607	2.33954	0.68047	0.640598	0.610395	0.630932	0.662446	0.632592	0.639482	0.580078	0.629177	0.577425	0.635106	0.579371	0.697686	0.606416	0.6168	0.581628	0.602067	0.62319	1.12713	2.5911	1.91295	1.94641	2.38149	2.64335	2.71249	2.64609	2.46764
mltF	1.05161	0.47849	0.458648	0.434811	0.493059	0.481907	0.499507	0.357091	0.475806	0.311402	0.330988	0.350847	0.438681	0.4175	0.337679	0.383197	0.342804	0.344458	0.379711	0.201571	1.26832	1.11949	1.22746	1.26902	1.12977	1.03609	1.10598	1.13416	1.08024
tadA	1.80159	1.25358	1.21402	1.43536	1.4484	1.53011	1.47993	1.34658	1.42776	1.37456	1.30423	1.23459	1.23386	1.27378	1.26028	1.22039	1.21145	1.13838	1.16034	1.1293	1.73266	1.65602	1.6516	1.753	1.67797	1.68521	1.74006	1.65851	1.71465
pgpC	1.94798	1.79576	1.83941	2.0448	2.06843	2.00115	2.11743	1.98878	1.97868	1.92389	1.91592	1.69601	1.86705	1.88912	1.81443	1.82702	1.8502	1.84208	1.8518	1.52826	1.88618	1.54352	1.66109	1.83868	1.92274	1.89083	1.87693	1.89126	2.03819
acpS	2.04254	1.50831	0.777487	1.06517	1.13165	0.959929	1.08623	1.06687	1.06111	0.919138	0.982308	0.951999	0.987659	0.970872	1.1376	1.21204	1.18807	1.38551	1.37612	1.18091	1.78367	1.83045	1.85576	1.87481	1.98619	1.9838	1.82053	1.85967	1.99204
pdxJ	2.36378	2.0928	1.803	1.77927	1.82742	1.7343	1.71163	1.6703	1.70961	1.64231	1.69078	1.72401	1.6827	1.64837	1.74214	1.71422	1.7825	1.90718	1.85074	1.88615	2.23195	2.2324	2.25065	2.28117	2.39833	2.34868	2.28255	2.28987	2.3869
recO	1.92608	1.42968	1.53311	1.69864	1.75637	1.81305	1.90446	1.82937	1.88773	1.89358	1.90819	1.95248	1.90635	1.8774	1.88728	1.86581	1.90143	1.90916	1.81516	1.8191	2.07755	2.07334	2.0277	2.08893	1.9495	1.88993	1.81819	1.74976	1.75981
era	2.45989	2.08388	2.33105	2.4955	2.50392	2.5835	2.60616	2.59435	2.67157	2.67026	2.75314	2.82388	2.70401	2.6382	2.76017	2.62225	2.63757	2.59677	2.56163	2.63874	2.66535	2.64129	2.64813	2.5877	2.46195	2.40569	2.36679	2.32193	2.27699
rnc	2.35817	1.93796	2.03787	2.34212	2.36297	2.40626	2.58609	2.54757	2.60159	2.61992	2.68712	2.59448	2.68188	2.61486	2.63127	2.5851	2.56719	2.48124	2.545	2.39275	2.52746	2.38392	2.3199	2.47244	2.3179	2.17644	2.10654	2.0839	2.1411
rseC	2.24873	1.45833	1.72783	1.47556	1.48472	1.61367	1.74441	1.64971	1.62612	1.573	1.6017	1.52713	1.57972	1.57446	1.64887	1.69531	1.79266	1.87767	1.8938	1.69956	2.23282	2.09855	2.11294	2.42127	2.371	2.24879	1.91993	1.91028	1.93725
rseB	2.44658	2.09444	2.36093	2.04514	2.01986	2.2905	2.33154	2.22133	2.25103	2.21431	2.23185	2.14222	2.13578	2.14109	2.15846	2.14112	2.20107	2.2802	2.29015	2.14475	2.37444	2.26638	2.43583	2.57267	2.62583	2.51494	2.29718	2.21076	2.1925
rseA	2.89064	3.10365	3.32775	2.95061	2.87246	3.33177	3.28107	3.20006	3.24142	3.23223	3.3262	3.33817	3.277	3.24263	3.38369	3.35971	3.47036	3.68079	3.71746	3.82803	2.75231	2.688	2.9969	3.04861	3.22371	3.14509	2.97043	2.85724	2.83823
rpoE	2.7259	2.93312	3.0374	2.74561	2.73074	3.11255	3.10155	2.99837	3.03327	3.05603	3.05342	3.02657	2.97189	2.91251	2.95585	2.96505	3.00917	3.14907	3.18144	3.1707	2.59796	2.53128	2.73403	2.90511	3.04383	2.96708	2.77085	2.60629	2.57091
nadB	1.80623	0.841701	0.569716	0.533608	0.569176	0.257163	0.304945	0.262247	0.305736	0.213434	0.243347	0.128307	0.235897	0.244569	0.370621	0.386357	0.307494	0.348363	0.432716	0.385646	1.43025	1.40271	1.50829	1.58913	1.79274	2.05308	2.17727	2.214	2.09333
grcA	3.62343	3.56012	3.20802	2.46699	2.28669	2.20488	2.3598	2.4636	2.51809	2.60064	2.64292	2.63818	2.74436	2.74624	2.72458	2.8044	2.82995	2.77211	2.80945	2.67197	3.55085	3.41236	3.41622	3.6495	3.62003	3.53838	3.68142	3.75817	3.70434
ung	1.82221	1.47851	1.18273	1.23007	1.18134	1.12759	1.16303	1.0964	1.25026	1.19265	1.20798	1.13881	1.21273	1.22958	1.20257	1.17597	1.22477	1.31576	1.28569	1.25719	1.53102	1.55047	1.68967	1.71754	1.82615	1.82646	1.77606	1.79492	1.84065
trxC	1.77595	1.82544	1.88328	2.06274	2.11927	2.24365	2.39339	2.44197	2.49516	2.52847	2.54021	2.50109	2.54548	2.46583	2.47327	2.42499	2.42684	2.45325	2.50602	2.49731	1.78427	1.57602	1.42515	1.65842	1.62806	1.53929	1.5541	1.53895	1.61405
rrfG	0	0	-0.31144	0	0	0	0.0289255	0	0	-0.298226	0	0	0	0	0	0	0	0	0	0	-0.312249	0	0	0	0	0	0	0	-0.239753
rrlG	2.22886	2.42295	2.6833	2.59301	2.28915	2.58637	2.41826	2.4638	2.39288	2.36927	2.33635	2.60362	2.36934	2.14647	2.64179	2.18262	2.22219	2.76959	2.3872	2.65985	1.90733	2.26919	2.22071	2.59794	2.65677	2.23868	2.39498	2.09969	1.99687
gltW	-0.295366	0	0.00550004	0	0	0.268492	-0.0737368	0	0	0	0	0	-0.177845	0	0	0	0	0	-0.221818	0.0816827	0	0	0	0	0	0	0	0	0
rrsG	2.15246	2.39522	2.628	2.5238	2.25982	2.5499	2.37269	2.33965	2.32625	2.30457	2.36656	2.57561	2.37898	2.10543	2.65158	2.17202	2.1807	2.71606	2.39581	2.63319	1.80473	2.27785	2.1868	2.49721	2.67109	2.13953	2.37601	2.03542	1.98691
clpB	2.2077	2.72879	3.02535	2.47639	2.23071	2.28093	2.35388	2.38362	2.45241	2.53834	2.54347	2.67956	2.61444	2.53409	2.73474	2.62933	2.64468	2.87441	2.66675	2.68225	1.88737	1.7476	1.96952	2.05362	2.50959	2.57559	2.50639	2.42439	2.58074
ryfD	1.25681	1.50952	1.69802	1.71158	1.45134	1.63862	1.91816	1.79564	1.71206	1.90712	1.40682	1.31771	1.57593	1.71572	1.34172	1.55845	1.57237	1.43812	1.59792	0.983252	0.835786	0.899356	0.842152	0.708278	1.18615	1.10179	0.862735	1.09421	1.00106
bamD	2.7011	2.00898	1.69824	1.65081	1.58844	1.54474	1.48306	1.39631	1.35937	1.26237	1.26273	1.18179	1.16901	1.22246	1.22848	1.25766	1.34067	1.51571	1.42372	1.38224	2.66876	2.6398	2.77105	2.74166	2.70927	2.63436	2.53397	2.50578	2.48595
raiA	3.04674	4.1469	4.4277	3.97158	3.71626	3.57037	3.56345	3.61243	3.67504	3.74041	3.82155	3.87556	3.88514	3.82193	3.92447	3.87179	3.83312	3.87971	3.83443	3.83037	2.76081	2.43234	2.43509	2.72782	3.06379	3.10962	3.36155	3.41534	3.35618
pheA	2.92204	2.61123	2.06467	1.89977	1.91611	1.59227	1.51464	1.35074	1.32255	1.21038	1.13552	1.14961	1.19833	1.11899	1.2048	1.21395	1.34373	1.34412	1.29051	1.32091	3.09418	3.10078	2.96483	3.064	3.02158	2.85098	2.59993	2.69484	2.70341
tyrA	2.41034	2.53874	1.70155	1.54726	1.55326	1.4259	1.45669	1.46581	1.47159	1.50779	1.55907	1.60643	1.59527	1.53866	1.71537	1.6224	1.67095	1.67994	1.61478	1.63017	1.7428	1.69177	3.90053	2.093	2.10315	2.23171	2.23154	2.40895	2.60946
aroF	2.70657	3.00745	2.0131	1.88787	1.88633	1.80649	1.76858	1.73489	1.80231	1.81377	1.8494	1.90413	1.90394	1.82489	1.93232	1.88664	1.93342	1.97961	1.85204	1.88695	1.7588	1.67531	4.21796	2.34644	2.24556	2.40572	2.36694	2.61438	2.78821
yfiR	1.56816	1.17563	0.971891	0.991496	0.973249	0.881296	0.996213	0.920077	0.967786	1.09324	1.08274	1.07366	1.26461	1.29256	1.30018	1.29965	1.35646	1.27603	1.22483	0.995517	1.63383	1.432	1.44357	1.46992	1.24827	1.0671	1.21711	1.40231	1.39189
yfiB	1.73447	1.20661	1.12173	1.13069	1.13726	1.08149	1.08397	0.883816	1.04296	0.902364	1.02796	0.739372	0.886566	0.800903	0.835507	0.78084	0.761181	0.886353	0.681968	0.600769	1.6627	1.61198	1.56742	1.58773	1.29852	1.24273	1.40657	1.42391	1.54448
rplS	3.28944	3.12807	2.13119	1.87838	1.92553	1.90134	1.89909	1.87873	1.91762	1.89958	1.89974	1.93086	1.86712	1.86582	2.01126	2.06532	2.10022	2.05614	2.12815	2.05841	3.31173	3.34408	3.12949	3.20044	3.20506	3.23594	3.27435	3.35394	3.33449
trmD	3.37212	3.10314	2.0424	1.86994	1.89307	1.9231	1.86795	1.83171	1.82882	1.91568	1.91454	1.93829	1.88294	1.84004	2.06489	2.02408	2.11134	2.12362	2.11421	2.22512	3.42134	3.51151	3.35662	3.27692	3.28321	3.33525	3.43986	3.39876	3.3941
rimM	3.46599	3.13724	2.08982	1.93302	1.96543	1.91287	1.89424	1.77791	1.81571	1.82187	1.77753	1.75156	1.6212	1.57565	1.83908	1.81705	1.94769	1.95778	1.91513	2.03181	3.52649	3.61911	3.45446	3.3846	3.38047	3.46687	3.53095	3.5053	3.46051
rpsP	3.10576	2.69347	1.65929	1.51432	1.57412	1.36924	1.41748	1.22978	1.40255	1.15015	1.22614	0.964067	1.05527	1.07393	1.17048	1.3015	1.32363	1.36527	1.25575	1.09778	3.0856	2.96904	2.73684	2.96345	2.89437	2.94987	2.92743	3.05105	2.99069
grpE	2.56455	2.65523	2.39307	2.19272	2.09485	2.03045	2.08128	2.06584	2.0602	2.08958	2.1357	2.09139	2.07856	1.99737	2.13331	2.07528	2.10449	2.22462	2.14037	2.12823	2.38832	2.39291	2.37057	2.5245	2.73446	2.74157	2.75267	2.68148	2.68911
recN	1.28653	1.26846	1.30838	1.33741	1.293	1.32764	1.22635	1.11347	1.1097	1.06026	1.01771	1.0161	0.972116	0.869883	0.950088	0.940316	0.917251	1.05969	1.00014	1.09405	1.28114	1.24768	1.33554	1.21811	1.18858	1.1703	1.12823	1.18995	1.2878
bamE	2.42461	2.16236	1.90617	1.83201	1.79211	1.91371	1.98644	1.97991	2.05527	2.12654	2.11374	2.10358	2.12238	2.09175	2.1614	2.19907	2.23187	2.30196	2.2793	2.21805	2.43374	2.29298	2.47859	2.46193	2.4932	2.401	2.40395	2.38702	2.39654
ssrA	4.97512	5.21633	5.3643	5.33636	5.32824	5.37153	5.32896	5.42017	5.39645	5.41442	5.47494	5.53532	5.50332	5.55636	5.52383	5.53978	5.53541	5.51912	5.5503	5.65327	5.19834	5.11613	5.00096	5.14927	5.16541	5.12591	5.13633	5.12307	5.10071
rnlA	2.07001	1.68017	1.62436	1.53472	1.46555	1.54023	1.57981	1.50192	1.50444	1.48475	1.45702	1.25512	1.41919	1.48458	1.35502	1.5059	1.49762	1.51708	1.58729	1.31351	2.22422	2.0087	1.96782	2.14524	1.97265	1.77597	1.70891	1.80776	1.90787
rnlB	2.0913	2.10086	2.25913	2.33337	2.30443	2.32225	2.50362	2.48434	2.52544	2.55902	2.51032	2.35164	2.55921	2.53444	2.42544	2.45326	2.4458	2.39305	2.43063	2.16574	2.30576	2.09586	2.09877	2.34111	2.14889	2.00723	1.84094	1.8165	1.99589
csiD	1.49906	3.10226	3.46972	3.66825	3.55453	3.19059	2.98772	2.8648	2.93641	2.97737	3.12016	3.35276	3.36027	3.34661	3.39982	3.26605	3.25363	3.04454	2.99002	2.91605	1.36223	1.01041	1.37898	1.43589	1.60034	1.53155	1.27758	1.18056	1.49697
lhgO	1.60209	2.48836	3.0938	3.22044	3.17806	2.91044	2.71947	2.58956	2.65057	2.70051	2.78978	3.0494	3.06313	3.04449	3.16936	3.05323	3.06191	2.94691	2.81092	2.82145	1.47633	1.22405	1.38754	1.58631	1.70692	1.68279	1.48101	1.30843	1.60584
gabD	2.04111	2.47195	3.16748	3.27845	3.25672	3.1082	2.86644	2.71025	2.73334	2.75326	2.80594	3.03998	3.01857	3.00647	3.13922	2.99977	3.01445	2.93752	2.76663	2.80657	1.7015	1.43722	1.75963	1.89778	2.11555	2.12652	1.87173	1.68721	1.99124
gabT	2.09731	2.51195	3.17473	3.37341	3.33422	3.12192	2.86262	2.68499	2.67431	2.66069	2.72313	2.93585	2.92293	2.91571	3.05708	2.93127	2.94745	2.81133	2.67891	2.66296	1.86857	1.55398	1.82836	1.94533	2.13973	2.15569	1.89571	1.72267	2.02128
gabP	1.2423	1.69513	2.22777	2.54076	2.52336	2.23774	2.0112	1.80559	1.80423	1.78892	1.79868	1.94675	2.11281	2.14887	2.24025	2.15496	2.163	2.00065	1.81922	1.65175	1.14725	0.793024	0.948953	1.2486	1.39917	1.36225	1.03764	0.896421	1.18713
yqaE	0.349618	0.621436	0.430495	0.89449	1.05141	1.1296	1.40922	1.13752	1.23214	1.50886	1.1984	0.962403	1.26663	1.18654	1.11674	1.30351	1.07543	0.89568	1.07624	0.715342	0.0426568	-0.0596111	-0.0452616	0.128629	0.413089	0.345891	-0.354068	0.332968	0.250122
stpA	2.33432	1.08661	1.26169	1.27686	1.27116	1.17434	1.17942	1.10146	0.816173	0.740922	0.433693	0.443859	0.598779	0.546402	0.81911	1.05617	1.27441	1.13964	0.809624	0.957101	1.77882	1.77458	1.51427	2.2567	2.21025	2.1261	2.16717	2.22527	1.98384
alaE	1.40479	0.584372	0.999504	0.828447	0.909606	0.940596	1.0455	0.945262	1.07455	1.24061	1.30911	1.2219	1.46839	1.54485	1.56889	1.6445	1.69136	1.70912	1.62114	1.20138	2.19362	1.98856	1.94281	1.6963	1.89913	1.85512	1.78221	1.9777	1.80303
ygaC	1.304	1.48913	1.55673	1.66071	1.67475	1.70983	1.8539	1.82936	1.90224	1.962	2.00944	1.97139	2.0512	1.92475	1.95033	1.90099	1.8652	1.79332	1.82229	1.73217	1.48347	1.28383	1.53133	1.66778	1.73627	1.85326	1.83543	1.90895	1.63348
nrdH	1.6476	1.07025	1.93914	1.92623	1.78801	1.44004	1.80103	1.82458	1.92943	1.96162	1.88782	1.64393	1.96155	1.71716	1.64555	1.66167	1.58835	1.65776	1.55986	1.10304	1.78547	1.72303	1.67553	1.8327	2.10436	2.1677	1.76811	1.78392	1.70626
nrdI	1.84026	1.33357	2.16455	2.1834	1.99767	1.74091	1.87597	2.00032	2.11557	2.1884	2.21438	2.14101	2.14314	2.06413	2.04249	1.94617	1.86979	1.91983	1.81636	1.5892	2.08069	2.09124	2.19935	2.16222	2.45294	2.47287	2.12659	2.07568	1.96587
nrdE	1.77366	1.12006	1.88068	1.88377	1.70774	1.5427	1.72008	1.79573	1.93662	1.97747	1.96377	1.91917	1.89981	1.78385	1.81058	1.68497	1.73238	1.76139	1.63569	1.43521	2.04676	2.21737	2.18124	2.1902	2.43799	2.46446	2.05528	1.97352	1.82178
nrdF	1.46872	1.07336	1.52656	1.61096	1.34341	1.1299	1.24141	1.34598	1.45383	1.458	1.48295	1.37146	1.36364	1.2685	1.25886	1.17013	1.22775	1.252	1.13912	0.934468	1.80872	2.08064	1.69596	1.97739	2.16412	2.11448	1.64273	1.57951	1.49324
proV	1.76038	0.449463	0.377874	0.233147	0.229053	0.150868	0.0870464	-0.112838	-0.142423	-0.202599	-0.0894189	-0.470114	0.10254	-0.227438	-0.255463	-0.20375	-0.159709	-0.266685	-0.239723	-0.339618	1.00675	1.25783	0.950277	1.46487	1.65589	1.70093	1.49115	1.41464	0.944067
proW	1.76957	0.698573	0.597159	0.522253	0.475793	0.435514	0.391652	0.260006	0.404149	0.39368	0.407619	0.332917	0.257661	0.235652	0.518479	0.393234	0.486393	0.443668	0.453678	0.440297	1.13963	1.38908	1.20669	1.58053	1.82013	1.96063	1.7677	1.59201	1.20466
proX	1.7151	1.00083	0.398107	0.546415	0.513301	0.558693	0.533108	0.438778	0.599901	0.513111	0.480282	0.577866	0.319014	0.457938	0.438411	0.39145	0.466662	0.512537	0.45585	0.456909	1.14527	1.45421	1.36591	1.41547	1.78387	1.83963	1.68895	1.48876	1.13943
mprA	2.35122	1.77868	0.662269	0.628546	0.566191	0.562703	0.628872	0.624817	0.532305	0.623283	0.684596	0.702375	0.637819	0.729793	0.889154	0.77981	0.850111	0.923413	0.837605	0.714523	1.64659	1.83186	1.73755	1.90754	1.97337	2.03527	2.08074	2.15616	2.26585
emrA	1.72561	0.893495	1.05626	1.10877	0.974946	0.974272	0.972693	0.844958	0.792075	0.84382	0.809326	0.680747	0.655842	0.701859	0.744594	0.710308	0.771729	0.784136	0.805908	0.617474	0.997015	1.25579	1.185	1.41748	1.51677	1.61732	1.58669	1.64153	1.63649
emrB	1.64601	0.993139	0.963896	1.15553	1.06591	1.18732	1.27539	1.36888	1.34883	1.42525	1.38305	1.45116	1.50384	1.45295	1.60347	1.52179	1.60927	1.63609	1.60317	1.52033	1.06541	1.16963	1.34695	1.43114	1.59946	1.60132	1.55444	1.56658	1.61201
luxS	2.95864	2.82098	2.80528	2.89594	2.86472	2.87168	2.86626	2.79585	2.77766	2.71867	2.71731	2.68943	2.61333	2.59415	2.6792	2.65889	2.71435	2.79425	2.79003	2.73028	2.46766	2.5128	2.86826	2.93337	3.09718	3.06847	2.96255	2.87418	2.9827
argQ	-0.346298	0	0	0	0	0	0	0	0	0	0	0	0	0	0	0	0	0	0	0	0.181472	0.241852	0.269645	0.282664	0	0.262858	0	0	0
argZ	0	0	-0.11875	0	0	0	0	0	0	0	0	0	0	0	0	0	0	0	0	0.0760056	0.357563	-0.0591779	0.0091196	-0.0414011	0	0.100309	0.25382	0	-0.0470626
argY	0.447077	0	-0.11875	0	0	0	0	0	0	0	0	0	0	0	0	0	0	-0.195679	0	0	-0.119558	0.255295	0.570675	0	0.551904	-0.0381724	0	-0.0546544	0
argV	0.161511	0	0	0	0	0	0	0	0	0	0	0	0	0	0	0	0	0	0	0	0.455251	0.426952	0.0091196	0.583694	0	-0.0381724	0.25382	0.250819	0
serV	0.281989	0	0.100288	-0.209396	-0.0498456	0.443118	0.139624	0.326673	0	0	0	0.0784977	0	0	0.206011	0	0	-0.158179	0	-0.00598661	0	0	-0.0728726	0	0	0	0	-0.127804	0
csrA	3.20925	3.47407	3.77933	3.92602	3.92975	3.96582	4.15387	4.22012	4.23189	4.2328	4.17795	3.99435	4.1874	4.14742	4.01155	4.10144	4.01696	3.95306	4.04454	3.65388	2.91595	2.81358	2.91029	3.09005	3.26143	3.12412	2.93921	3.0655	3.2127
alaS	2.8319	2.28941	1.65427	1.41451	1.42692	1.29916	1.33004	1.18525	1.16428	1.14888	1.09429	1.05469	0.98944	1.04549	1.09377	1.14102	1.17795	1.30477	1.31626	1.24567	2.83553	2.90372	2.88491	2.78243	2.80239	2.82675	2.73717	2.71298	2.71859
recX	0.876796	0.648296	0.720212	0.617181	0.632555	0.504131	0.79192	0.683621	0.619161	0.695522	0.556708	0.483882	0.737195	0.799253	0.696303	0.720746	0.663763	0.839786	0.833848	0.624386	1.00145	1.07968	1.04953	0.921935	1.10028	0.97707	0.763465	0.758215	0.783597
recA	2.60098	2.40966	1.97721	2.08394	2.12914	2.08572	2.11778	2.02907	2.05746	2.03995	2.02613	2.03905	1.93697	1.86242	1.98575	1.90443	1.92491	2.00768	1.94552	2.01228	2.62966	2.66981	2.69942	2.59149	2.65543	2.66492	2.67753	2.63859	2.60438
pncC	1.6802	1.36314	0.640345	0.900529	0.843149	0.993723	0.868023	0.730952	0.685637	0.736297	0.593741	0.654816	0.288548	0.21359	0.353611	0.531469	0.480318	0.518418	0.234396	0.587486	1.57331	1.64645	1.62507	1.6198	1.69541	1.86875	1.85879	1.71508	1.6336
srlA	0.364103	1.90587	2.09869	1.99686	1.96134	1.93059	1.97825	1.84458	1.82949	1.85919	1.72458	1.63321	1.73561	1.62936	1.77333	1.73135	1.84113	2.03188	1.83921	1.72841	-0.608069	-0.609493	-0.315877	-0.593489	0	-0.300901	-0.128465	0.28746	0.465476
srlE	0.405371	1.80187	2.03871	1.94785	1.94862	1.95275	1.9143	1.84307	1.83946	1.81248	1.70083	1.73889	1.7369	1.65792	1.89862	1.78003	1.90081	2.06503	1.88147	1.8576	0.193724	-0.235128	-0.177666	0.17205	0.196486	0.283207	0.219796	0.39896	0.513605
srlB	0.440409	1.67961	1.87828	1.7566	1.7241	1.8253	1.76788	1.68091	1.72979	1.68339	1.56823	1.70836	1.61678	1.44151	1.76097	1.66056	1.75607	1.96055	1.72655	1.7422	0.458132	0.105751	0.457814	0.129667	0.344973	-0.722225	0.223882	0.341961	0.49284
srlD	1.14993	2.0801	2.32058	2.22969	2.18599	2.20292	2.18802	2.08605	2.11141	2.06948	1.99436	1.99327	1.98541	2.03103	2.1458	2.13709	2.20027	2.33729	2.24359	2.13523	1.17013	0.719738	0.806146	0.817057	0.776749	0.833532	0.920487	0.969408	1.19271
srlR	1.48706	1.94032	1.84094	1.75458	1.7217	1.58715	1.53988	1.4796	1.43687	1.40106	1.33565	1.34295	1.32508	1.26821	1.38736	1.35186	1.41421	1.53088	1.39486	1.45936	1.30868	1.24454	1.07601	1.22419	1.21241	1.23985	1.33306	1.43507	1.48924
norR	1.31882	1.24024	1.2637	1.23412	1.19363	1.22139	1.22568	1.1973	1.21498	1.21696	1.19989	1.2733	1.229	1.18715	1.29226	1.1804	1.2282	1.30507	1.25106	1.25191	1.5052	1.39458	1.41217	1.33865	1.18995	1.31059	1.25086	1.30434	1.37368
norV	0.736054	0.508544	0.636393	0.757701	0.58982	0.633686	0.514743	0.525318	0.421753	0.388396	0.442552	0.288803	0.421841	0.311765	0.309249	0.306425	0.277526	0.383511	0.288655	0.235498	0.67585	0.606673	0.78031	0.789585	0.887487	0.779061	0.793861	0.622501	0.554447
norW	0.70887	0.364167	0.551021	0.525403	0.392071	0.391476	0.492792	0.39406	0.234923	0.340167	0.316027	0.373888	0.278815	0.254146	0.303815	0.280541	0.217784	0.173187	0.257713	0.112003	0.660254	0.684272	0.701865	0.76443	0.735964	0.643522	0.611106	0.572916	0.585186
hypF	1.03134	1.31006	1.04874	1.04778	0.993148	1.02161	1.03687	0.927664	0.968814	0.933384	0.973112	0.924067	0.831196	0.737753	0.868553	0.779027	0.832784	0.987329	0.957937	0.929881	0.982307	0.973811	1.08061	1.06978	1.13485	1.11708	1.20473	1.20522	1.09744
hydN	0.689433	0.0518927	0.0260034	-0.060457	-0.502967	-0.422673	-0.126434	-0.294521	-0.0533584	-0.628884	-0.270432	-0.701189	0.0655656	-0.413875	0.15362	0.0289433	0.310394	0.142824	0.0595042	0.319044	0.729432	0.706804	0.593403	0.736761	0.64518	0.424053	0.607746	0.645125	0.468345
ascF	0.930692	0.845889	1.0156	1.23988	1.26209	1.29916	1.37444	1.36974	1.41771	1.42638	1.39188	1.3882	1.36869	1.30034	1.41631	1.39513	1.40496	1.51847	1.4933	1.58407	0.924609	0.820489	0.983171	0.917351	0.92785	0.97218	0.973436	0.957736	0.909876
ascB	0.95167	0.954041	1.14154	1.32319	1.34283	1.39208	1.46284	1.41839	1.41316	1.4462	1.42912	1.36983	1.39444	1.27055	1.38538	1.30105	1.33096	1.4452	1.48227	1.4686	1.11391	1.11478	1.37612	1.1512	1.21144	1.21558	1.20915	1.17538	1.07605
hycI	1.35799	1.67225	1.6642	1.80022	1.77382	1.81255	1.92695	1.94655	1.99537	2.021	2.02227	2.03026	2.16643	2.1063	2.14575	2.14239	2.18605	2.22016	2.21841	2.13951	1.37408	1.41475	1.54934	1.45189	1.60736	1.54392	1.55397	1.57722	1.49422
hycH	1.06135	1.03168	0.850334	1.02521	1.01486	1.01925	1.07137	1.03627	0.955824	0.932917	1.06356	1.08581	0.996124	1.00667	1.06771	1.05855	1.11238	1.20726	1.08993	1.1875	1.15038	1.11867	1.31331	1.1359	1.19562	1.14439	1.03873	1.02255	1.08662
hycG	0.885	0.696643	0.495406	0.57799	0.620256	0.562856	0.722611	0.586368	0.644128	0.68396	0.500102	0.473698	0.582664	0.553732	0.678201	0.292185	0.672859	0.685795	0.678365	0.582285	0.938061	0.841369	0.980516	0.91105	0.942199	0.920896	0.781568	0.736321	0.765668
hycF	0.495127	0.488252	0.316186	0.184996	0.0816058	0.264132	0.0481931	-0.0810146	-0.14707	0.259129	-0.0160695	0.060391	-0.176414	-0.249949	-0.0400401	0.238626	0.0448072	0.0787804	0.105743	0.130786	0.648052	0.555001	0.779356	0.70053	0.764293	0.64029	0.621268	0.515091	0.468645
hycE	0.584047	0.443623	0.531955	0.520359	0.502131	0.53348	0.469557	0.372532	0.452977	0.335548	0.315779	0.309348	0.203957	0.075763	0.264223	0.202828	0.00939105	0.304367	0.149649	0.191898	0.732813	0.741493	0.848428	0.663478	0.785182	0.791505	0.559262	0.51699	0.647641
hycD	0.183111	-0.200835	-0.134611	-0.59174	-0.137369	-0.0827942	-0.446492	-0.146288	-0.528799	-0.212308	-0.397701	-0.348792	-0.183163	-0.258973	-0.270912	-0.691216	-0.328478	-0.0232111	-0.217538	-0.225024	0.225167	-0.122277	0.409232	-0.0316544	0.285636	0.251492	0.174639	0.0481706	0.293852
hycC	0.239223	0.0241814	-0.0504659	-0.0144286	-0.275544	0.0441559	-0.00753714	-0.105097	-0.302336	-0.128711	-0.297117	-0.590013	-0.444495	-0.254009	-0.0264624	-0.0578637	-0.273531	-0.106032	-0.130787	-0.153114	0.224792	0.00792293	0.234139	0.083775	0.176656	0.304769	0.239593	0.198842	0.222617
hycB	0.0745966	-0.332856	-0.599408	-0.114951	-0.15867	-0.718711	-0.267571	-0.105505	-0.555397	-0.397814	-0.186332	-0.616346	-0.293616	-0.779022	-0.59015	-0.512296	-0.522694	-0.0845017	-0.016785	0	0.214067	0.133186	-0.0285559	0.183065	0.253703	0.107933	-0.101214	0.163132	0.108584
hycA	0.25979	-0.909716	-0.41978	-0.905555	0	-0.897632	-0.132714	0	-0.528799	-0.398687	-0.392393	-0.35552	-0.660643	-0.355883	-0.241902	-0.390186	0	-0.37177	-0.467115	-0.702146	0.617947	0.502723	0.488875	0.391898	0.551904	-0.0565705	-0.12477	-0.531776	-0.0337391
hypA	0.0660075	0.247974	0.173858	0.0130347	0.118485	-0.628602	-0.228991	-0.283788	-0.409464	-0.764352	-0.483776	-0.356627	-0.11507	-0.537578	-0.229189	-0.571881	-0.28125	0.0628455	0.0408362	-0.582811	0.624695	0.0779903	0.268733	0.454278	0.0691787	-0.558508	0.336104	-0.00917368	-0.0937883
hypB	1.35066	1.76167	1.27245	1.15592	1.17265	0.967507	0.989628	0.843645	0.810211	0.755955	0.779754	0.812825	0.731593	0.729473	0.879666	0.79584	0.786151	0.859666	0.700419	0.777357	1.30382	1.27187	1.33567	1.30074	1.34248	1.38378	1.68321	1.7019	1.48838
hypC	0.968051	1.44212	0.76331	0.613799	0.578118	0.426689	0.56656	-0.387199	0.628689	-0.0356173	-0.0736014	-0.127041	-0.00592584	0.474656	0.494122	0.0143845	0.526864	0.00542233	0.451011	0.225304	0.902444	0.748218	0.901688	0.624717	0.815145	0.94375	0.905211	0.944817	0.871641
hypD	1.35257	1.76114	1.16213	1.25176	1.26849	1.22069	1.20325	1.10985	1.12608	1.12909	1.0603	1.12513	0.994734	1.05465	1.22923	1.12755	1.21555	1.24509	1.11567	1.13522	1.27066	1.19362	1.32548	1.34286	1.32792	1.37519	1.38918	1.39609	1.34497
hypE	1.37152	1.70256	1.40204	1.568	1.62044	1.69797	1.76097	1.69533	1.70188	1.7139	1.68421	1.65609	1.66229	1.55443	1.7471	1.6417	1.7382	1.74916	1.67082	1.70748	1.3583	1.18778	1.35041	1.40365	1.47897	1.48872	1.45221	1.35142	1.38711
fhlA	1.29329	1.23766	1.58322	1.64521	1.75901	1.79259	1.80348	1.67547	1.65051	1.58809	1.50304	1.46001	1.28541	1.21492	1.24579	1.15526	1.15911	1.34205	1.25398	1.19365	0.897573	0.809473	1.00455	1.21845	1.26355	1.17671	1.08356	1.06725	1.33483
ygbA	0.867606	0.710031	0.642171	0.857799	0.681138	0.945612	0.992281	0.941303	1.01645	1.07861	0.979929	1.1319	0.996291	1.1577	1.01986	1.15682	1.16035	1.33229	1.39303	1.57486	1.02885	0.845104	0.815516	0.933194	0.764453	0.769237	0.834578	0.717821	0.693691
mutS	1.79955	1.65077	1.12685	0.929277	0.848717	0.567277	0.514459	0.367816	0.412934	0.336833	0.442705	0.396901	0.417465	0.38448	0.452581	0.409945	0.431661	0.49889	0.495393	0.553917	1.81176	1.82466	2.00938	1.86646	1.83971	1.88294	1.86779	1.87907	1.78718
ygbK	0.86174	0.997655	1.28771	1.44949	1.41285	1.52594	1.6421	1.57994	1.59431	1.61848	1.58252	1.67556	1.60074	1.57312	1.69687	1.67647	1.7434	2.01574	1.96283	2.07296	0.794226	0.787934	0.835909	0.864945	0.984108	0.851828	0.841436	0.790946	0.78409
rpoS	2.98096	3.40784	3.43329	3.36004	3.25801	3.26333	3.12512	2.9859	2.97233	3.00228	2.8754	2.92701	2.77594	2.69964	3.012	2.95085	3.09931	3.19286	3.09881	3.24166	3.03982	3.12116	3.48061	3.1958	3.36212	3.3512	3.29559	3.18279	3.16118
nlpD	2.42462	2.62776	2.58976	2.51917	2.43732	2.33685	2.30377	2.13327	2.09368	2.07378	2.02556	1.9534	1.96723	1.91225	2.27645	2.09435	2.25221	2.24693	2.27359	2.1391	2.41784	2.37087	2.60446	2.57712	2.66332	2.61448	2.53286	2.43588	2.43483
pcm	2.0418	1.9328	1.93715	1.97416	1.98849	1.96005	1.91357	1.82512	1.78298	1.81144	1.79191	1.79599	1.8682	1.88532	1.99685	2.01939	2.08493	2.1764	2.16399	2.10475	1.9186	1.99509	2.00396	2.09065	2.15898	2.17147	2.10581	2.05424	2.07454
umpG	2.23782	2.23191	2.25824	2.32094	2.32133	2.22487	2.21889	2.01273	2.02176	1.97441	1.83792	1.7501	1.82127	1.78379	1.83063	1.81328	1.84756	1.8526	1.73775	1.64164	1.98879	2.08815	2.12219	2.22421	2.27866	2.3566	2.26718	2.23534	2.26309
cysC	2.32244	2.51301	0.856946	1.10561	1.089	1.07317	1.02823	0.782159	0.878103	0.67351	0.790969	0.808248	0.776094	0.74377	0.754818	0.682315	0.756496	0.676615	0.601725	0.782084	2.68153	2.92185	3.27496	3.20303	2.26391	2.29807	2.39335	2.28681	2.20509
cysN	2.79145	3.03323	1.51535	1.60759	1.72745	1.68861	1.5181	1.42201	1.38518	1.37909	1.34198	1.31272	1.18753	1.12251	1.21337	1.18977	1.19705	1.26941	1.20771	1.1676	3.15391	3.4077	3.876	3.6151	2.65906	2.81772	2.90673	2.80962	2.69639
cysD	2.84864	2.75726	1.34234	1.27787	1.44483	1.42504	1.16153	1.02696	0.952414	1.02788	1.02401	0.933619	0.763872	0.617367	0.850419	0.713832	0.791251	0.898637	0.76673	0.744295	3.27426	3.39245	3.77919	3.60037	2.55829	2.76377	2.86435	2.77704	2.60889
casE	1.11326	0.789181	0.676159	1.04406	0.918467	1.09623	1.0718	0.97698	0.970476	1.06943	0.812174	0.808643	0.895147	0.79778	1.0445	0.919551	0.966507	1.11018	1.03962	0.962496	1.16946	1.04845	1.01008	1.11352	0.961273	0.779928	0.794125	0.939524	0.998082
casD	1.0177	0.776648	0.799814	0.951415	0.941344	0.89502	1.0422	0.856759	0.820573	0.746648	0.849841	0.637417	0.786902	0.902701	0.794034	0.834318	0.762675	0.895945	0.805903	0.651707	1.03594	0.81268	0.897584	0.891567	0.723034	0.510503	0.456554	0.713766	0.841977
casC	0.952906	0.74012	0.792839	0.99455	1.06206	1.05024	0.995127	0.990077	0.872079	0.797619	0.758364	0.634091	0.706452	0.622719	0.699647	0.651207	0.603388	0.674615	0.672969	0.415635	0.869945	0.82033	0.625503	0.849961	0.630621	0.500372	0.306208	0.513891	0.773556
casB	0.691722	0.138886	0.2548	0.498025	0.655737	0.528369	0.813288	0.44128	0.224465	0.555101	0.315504	-0.122207	-0.282008	0.16888	-0.0352361	0.06763	-0.00194355	0.365759	0.112844	-0.119391	0.697765	0.690618	0.261618	0.588671	0.599546	0.159032	0.0563881	0.407605	0.675592
casA	0.213163	0.0734944	0.00109844	0.25594	0.182549	0.209698	0.400336	-0.0439922	0.170371	-0.216899	-0.198472	-0.229375	-0.14983	-0.216718	-0.208933	-0.360165	-0.358699	0.0736298	-0.257758	-0.10225	0.327107	0.363676	0.032571	0.349923	0.189124	-0.139976	-0.298755	-0.000388572	0.186934
cysH	2.66123	2.82084	1.13374	1.08953	1.14842	1.1405	1.12216	0.99622	1.0295	1.03477	0.952412	0.966757	0.895732	0.912294	1.01104	0.999233	1.03325	1.15295	1.00604	1.02563	2.87569	3.20447	3.33729	3.41311	2.6971	2.56583	2.68799	2.62775	2.50346
cysI	2.81099	2.99664	1.07636	1.00401	1.06364	1.00949	0.828561	0.629991	0.510276	0.640114	0.515757	0.660726	0.379815	0.365036	0.50373	0.42091	0.484709	0.784524	0.616734	0.561248	3.12875	3.39476	3.48077	3.49152	2.70191	2.7429	2.8813	2.78194	2.64647
cysJ	2.847	2.76948	0.90465	0.900831	0.987153	0.930301	0.784567	0.587867	0.486119	0.560778	0.483729	0.512121	0.49391	0.33224	0.511991	0.425724	0.529369	0.768019	0.540037	0.298288	3.26777	3.38214	3.56918	3.45694	2.50977	2.72599	2.82338	2.74825	2.60306
eno	3.45922	3.31139	3.21875	3.37216	3.41215	3.46919	3.44817	3.42066	3.42958	3.41735	3.40265	3.39952	3.2713	3.19195	3.32258	3.21729	3.23208	3.21371	3.10732	3.12926	3.04132	3.09332	3.00849	3.10656	3.32589	3.33359	3.31317	3.25031	3.32634
mazG	1.63507	1.4523	1.402	1.39697	1.38737	1.44207	1.54249	1.48837	1.5113	1.50912	1.5108	1.51513	1.64246	1.53714	1.73103	1.64641	1.6754	1.69303	1.6094	1.45116	1.73027	1.61413	1.60991	1.72221	1.71576	1.68897	1.5715	1.60684	1.64342
mazF	1.46099	1.46857	1.19888	1.15479	1.08012	1.19743	1.21404	1.04487	1.27443	1.43539	1.38696	1.42219	1.39265	1.17159	1.58272	1.48051	1.50232	1.4995	1.34622	1.33925	1.58291	1.60438	1.57546	1.59024	1.5933	1.60111	1.53217	1.45324	1.50564
mazE	1.24433	1.29342	0.982472	1.06458	1.03741	0.777811	0.941347	1.00992	0.878074	0.791198	0.849811	0.931188	1.09238	0.787621	1.05925	1.13353	0.915213	0.931944	0.807016	0.712425	1.33732	1.3077	1.32236	1.41326	1.42241	1.338	1.18982	1.24626	1.29654
relA	1.89251	1.90675	1.75718	1.62761	1.58805	1.61092	1.55505	1.49538	1.44509	1.47474	1.3961	1.46759	1.29753	1.23248	1.45287	1.3283	1.41578	1.44672	1.26747	1.42412	1.96989	1.96227	2.18454	2.01459	2.12475	2.13278	2.07929	2.02796	1.955
gudD	0.781703	0.779674	1.04859	1.02416	0.904833	1.02209	0.978636	1.03673	0.879442	0.937071	0.931952	0.959552	0.855402	0.68648	0.988113	0.850319	0.739491	0.818946	0.748012	0.738158	0.658785	0.64259	0.97839	0.807359	0.795266	0.922385	0.816359	0.872841	1.0233
gudX	0.472587	0.447805	0.537231	0.434088	0.249207	0.425295	0.481597	0.467814	0.408731	0.24201	0.308264	0.182023	0.334198	0.20252	0.292743	0.243937	0.246359	0.505646	0.173387	0.414851	0.61425	0.391802	0.738957	0.642583	0.653388	0.744244	0.656519	0.68132	0.740054
gudP	0.135461	0.339315	0.235332	0.168332	0.176297	0.287178	0.352092	0.398154	0.173456	0.179584	0.0183336	0.159447	0.179392	0.0805513	0.0759496	0.433193	0.112995	0.158314	0.301333	-0.214559	0.28201	-0.115334	0.0290625	0.254904	0.152195	0.261201	0.20013	-0.118043	0.0820392
csrB	3.81046	3.50819	3.53194	3.44218	3.36239	3.31266	3.36079	3.22036	3.20445	3.35534	3.24084	3.36803	3.32703	3.17996	3.57225	3.26379	3.33045	3.41246	3.20749	3.18968	3.23428	3.57387	3.75317	3.7817	3.89501	4.09176	4.14833	4.07336	3.98813
fucO	0.992327	2.21776	2.33475	2.04459	1.85726	1.64697	1.51752	1.3642	1.29582	1.19731	1.2485	1.23014	1.23644	1.19538	1.4295	1.42096	1.51567	1.62236	1.6862	1.64254	0.696756	0.610603	0.812133	0.832703	0.855196	0.923613	1.02783	1.03858	1.11844
fucA	0.370177	1.20233	1.20547	1.06107	0.944535	0.876622	0.894778	0.640746	0.589448	0.484113	0.417495	0.350789	0.259617	0.275335	0.27785	0.48407	0.421869	0.367796	0.303127	0.0540113	0.105656	0.146168	0.147565	0.199461	0.471918	0.237534	0.0713082	0.303691	0.321309
fucP	0.114561	1.1344	1.09459	1.12659	0.936474	0.935709	0.980568	0.903413	0.964742	0.943396	0.817464	0.735725	0.863989	0.879369	0.860908	0.954211	0.937859	0.911711	0.898038	0.583273	-0.0123716	-0.241062	-0.0969639	-0.0601478	-0.137123	-0.1699	0.020725	0.17894	0.265416
fucI	0.607452	1.55838	1.49776	1.40803	1.40214	1.37016	1.38322	1.25012	1.29669	1.20034	1.14057	1.17359	1.05678	1.01596	1.19513	1.06641	1.11692	1.07136	1.01616	1.03527	0.660586	0.67789	0.766738	0.552061	0.751244	0.677696	0.671346	0.700236	0.626481
fucK	0.537816	1.31809	1.1561	1.11461	1.09489	1.03251	1.05153	0.981595	0.976301	0.979748	0.807871	0.836315	0.78426	0.681822	0.907446	0.755942	0.842491	0.848397	0.733397	0.814835	0.616003	0.562951	0.713065	0.635684	0.638595	0.660209	0.665107	0.70048	0.671784
fucU	1.39483	1.6228	1.57081	1.65479	1.41552	1.35951	1.34253	1.18815	1.14699	1.24382	1.1605	1.1984	1.23377	1.04415	1.21616	1.17316	1.22604	1.30752	1.18895	1.1557	1.20898	1.16748	1.59574	1.2427	1.38026	1.33684	1.40858	1.32657	1.42796
fucR	1.39802	2.03923	1.83823	1.59269	1.64302	1.33496	1.22041	1.04409	1.08414	0.909027	0.896368	0.921268	0.965306	0.91407	1.03918	1.06796	0.98143	1.1837	1.04105	1.06647	1.34895	1.23458	1.52696	1.3705	1.39012	1.47962	1.53076	1.53045	1.43839
gcvA	1.5825	1.1962	0.974678	1.23315	1.14974	1.19381	1.34789	1.23438	1.29458	1.30331	1.20588	1.17632	1.35517	1.2676	1.31355	1.29162	1.37987	1.48367	1.37385	1.23518	1.62526	1.38847	1.38246	1.66155	1.6399	1.62235	1.56133	1.62391	1.6633
gcvB	1.4178	1.80337	1.51223	1.42952	1.38098	1.18265	1.29358	1.03604	1.11012	1.11043	1.05049	0.924264	0.914468	1.05559	0.955098	0.914831	0.848714	1.01428	1.11746	1.04657	1.83337	1.95743	2.43139	1.66965	1.85692	1.84152	1.99771	2.26451	1.89808
metZ	0.882589	0	-0.11875	0	0	0	0	0	0	0	-0.163618	0	0	0	-0.189118	0	0	-0.195679	0	0	0.409148	1.0889	0.459662	0.282664	0.250874	0	0.733641	-0.0458118	0.273802
metW	0.625077	0	0	0	0.0321467	0	0	0	0	0	0	0	0	0.121238	0	0	0	0	0	0.0760056	0.685151	0.98469	0.0091196	0.74842	0.551904	-0.0381724	0.947889	-0.0458118	0
metV	0.441298	-0.0841281	0	0	0	0	0	0	0	0	0	0	0	0	0	0	0	0	0	0	-0.119558	0.898088	0.431349	0.578049	0.551904	0	0.898833	-0.0458118	0
argA	2.12181	2.08268	1.1196	1.0395	1.06723	0.89803	1.03145	0.837517	0.91467	0.858772	0.886224	0.920816	0.883092	0.807504	0.837923	0.853243	0.785026	0.843005	0.874201	0.792235	2.89451	3.00802	1.9996	2.55947	2.37041	2.67628	2.48907	2.41461	2.35147
recD	1.76998	1.71288	1.49422	1.38843	1.33302	1.46512	1.46418	1.40229	1.499	1.4744	1.46566	1.46133	1.40571	1.34038	1.4305	1.43185	1.43205	1.49675	1.47879	1.55263	2.19081	2.25365	1.77705	1.8736	1.96835	2.06614	1.93276	1.84077	1.7848
recB	1.86748	1.57446	1.12394	0.777841	0.811294	0.784078	0.874835	0.762474	0.742641	0.622689	0.663432	0.566875	0.581492	0.548263	0.635762	0.537998	0.631739	0.64408	0.583578	0.577478	2.09019	2.15981	1.73969	1.93903	1.98559	2.06996	1.96799	1.86056	1.80599
ptrA	1.62596	1.27785	0.991449	0.760747	0.77397	0.754113	0.738452	0.736082	0.689478	0.721774	0.649358	0.585198	0.61907	0.572287	0.684388	0.580864	0.638492	0.692621	0.627709	0.558654	2.27887	2.07509	1.8534	1.93079	1.88317	1.8353	1.72836	1.67055	1.59087
recC	1.76111	1.64223	1.40502	1.26908	1.22936	1.21257	1.17035	1.07713	1.09534	1.07619	0.989964	1.00962	0.983251	0.888468	1.02114	1.01996	1.04424	1.15487	1.07796	1.13222	1.7357	1.67539	1.82794	1.83749	1.89475	1.89617	1.78593	1.80589	1.7582
ppdC	1.06939	1.10794	0.956365	1.07182	0.975728	1.04385	1.07298	0.935849	0.957899	0.796092	1.02264	0.789654	0.647647	0.497184	0.801655	0.741635	0.749863	0.800412	0.78662	0.883315	0.994393	1.14373	1.13144	1.2013	1.14533	1.03572	1.14202	1.06489	1.05871
ygdB	0.979196	0.915972	0.810514	0.770602	0.854166	0.926296	0.806709	0.655015	0.860868	0.736424	0.709185	0.593413	0.720951	0.47625	0.700907	0.663796	0.713015	0.686899	0.654494	0.749776	1.10986	1.00825	1.19526	1.13453	0.869127	1.23938	1.03327	1.01117	0.930651
ppdB	0.749913	0.878269	0.793936	0.787482	0.759245	0.561229	0.788774	0.56971	0.645348	0.521647	0.608615	0.5352	0.613231	0.486899	0.602671	0.669305	0.596679	0.756114	0.539514	0.46649	0.967408	0.637685	0.919494	0.870889	0.833244	0.811035	0.700587	0.748527	0.685722
ppdA	0.416382	0.45298	0.42739	0.437824	0.563787	0.483634	0.451442	0.399238	0.107785	0.0198776	0.342753	0.200973	0.316552	0.334708	0.235295	-0.398565	0.103806	0.181655	0.1569	0.0676267	0.34062	-0.125424	0.524507	0.601361	0.309442	0.396162	0.317005	0.339645	0.361039
thyA	2.21837	1.84848	1.37785	1.26616	1.25485	1.20413	1.1066	1.04976	1.0407	0.96979	0.847666	0.967585	0.995534	1.01585	1.15483	1.05533	1.13888	1.24433	1.08512	1.07073	2.14829	2.24015	2.07712	2.23711	2.25653	2.20216	2.13615	2.07364	2.09936
lgt	1.8922	1.40109	1.01703	0.93579	0.96715	0.904926	0.8632	0.78548	0.751487	0.763463	0.620189	0.598251	0.809299	0.764195	0.965972	0.944736	1.04009	1.06519	0.853086	0.798143	1.88412	1.88133	1.68803	1.93094	2.01309	1.91147	1.77479	1.73131	1.74832
omrA	0	0	0	0	0	0	0	-0.196549	0	0	0	0	0	0	0	0	0	0	0	0	0	0	0	0	0	0	0	0	0
galR	1.69314	1.72931	1.72177	1.86994	1.87137	1.80603	1.86377	1.74607	1.79627	1.70791	1.68466	1.59717	1.64358	1.58511	1.6036	1.52912	1.55566	1.45884	1.48972	1.26268	1.76499	1.70144	1.73103	1.67979	1.73114	1.69805	1.63021	1.69721	1.75282
lysA	2.04471	1.13109	0.853952	0.738977	0.766274	0.707896	0.645543	0.730961	0.720254	0.64659	0.689491	0.696876	0.56954	0.630602	0.72538	0.627897	0.647818	0.556341	0.654981	0.514306	2.6288	2.45974	2.01266	2.03828	2.00863	2.00282	1.91529	1.98622	2.05931
lysR	1.13907	0.961637	0.766354	0.897607	0.756026	0.643355	0.742189	0.483729	0.401255	0.512823	0.595405	0.483477	0.553706	0.416665	0.502508	0.558453	0.608902	0.55152	0.566063	0.509734	1.0781	1.14629	1.18283	1.21482	1.17893	1.10147	1.07253	1.11285	1.1324
ygeA	1.48513	1.21806	0.853442	0.632621	0.544308	0.5173	0.352037	0.386532	0.423232	0.258782	0.135115	0.235654	0.370066	0.0120939	0.355868	0.278821	0.418758	0.371439	0.483755	0.352212	1.60604	1.56696	1.47249	1.66796	1.61678	1.5118	1.38424	1.4055	1.44458
araE	1.03998	1.16939	0.979257	1.03095	0.950382	0.836172	1.06448	1.03422	1.00005	1.0531	1.05941	1.11944	1.1834	1.15678	1.27498	1.2512	1.30213	1.34028	1.38945	1.3224	1.14529	1.04671	1.06914	1.1737	1.12526	0.990882	0.927474	0.953383	0.996479
ygeH	-0.594238	-0.408041	-0.27187	-0.289986	-0.367691	-0.328258	-0.200325	-0.191264	-0.551204	-0.343899	-0.528216	-0.479139	-0.489434	-0.228115	-0.921295	-0.466538	-0.874877	-0.72657	-0.831026	0	-0.366174	-0.591337	-0.343973	-0.279877	-0.700539	-0.716454	-0.814484	-0.698389	-0.448648
xdhA	0.742774	1.21068	1.08923	1.01511	0.984804	0.927765	0.953129	0.924028	0.918059	0.894845	0.874325	0.919316	0.834339	0.774387	0.906946	0.874782	0.80233	1.01255	0.848498	0.851618	0.484	0.427119	0.560493	0.653181	0.691933	0.707673	0.7369	0.767807	0.845472
xdhB	0.644751	1.21964	1.13082	0.8239	0.972317	0.874026	0.949136	0.952779	0.953074	0.92379	0.959786	0.944994	0.882541	0.961367	1.00776	0.868286	0.856807	1.02126	0.800866	0.838051	0.535317	0.559525	0.730956	0.661781	0.684737	0.641824	0.700455	0.743861	0.791471
xdhC	0.822255	1.43571	1.36676	1.27958	1.21166	1.23113	1.26203	1.21178	1.26945	1.17837	1.25727	1.23783	1.17637	1.03406	1.25039	1.06304	1.19182	1.26041	1.13493	1.17888	0.703029	0.727359	0.734858	0.776426	0.836335	0.855142	0.619035	0.698222	0.94145
ygfK	0.585182	0.628332	0.974656	1.01988	1.04005	1.0589	1.11271	1.03063	1.01243	0.998448	0.973783	0.961661	0.97173	0.893084	0.930179	0.812618	0.862766	0.720126	0.690247	0.595126	0.497369	0.333182	0.46658	0.563466	0.484992	0.616054	0.449974	0.466235	0.50377
ssnA	0.143916	-0.12081	0.720014	0.713239	0.703603	0.869064	0.724607	0.737226	0.655771	0.615783	0.628588	0.552741	0.482857	0.556302	0.568063	0.297059	0.291993	0.371772	0.144481	0.0942439	0.170721	-0.00331924	0.257062	0.0924522	0.21796	0.273552	0.0175973	0.112988	0.169251
prfB	2.75324	2.03852	1.52297	1.56394	1.53626	1.31303	1.31974	1.18711	1.20888	1.19931	1.11308	1.14022	1.0625	1.01205	1.16917	1.15254	1.21364	1.27489	1.12944	1.22253	2.84938	2.87626	2.83379	2.80327	2.75666	2.67845	2.61838	2.61587	2.5822
recJ	2.1922	1.69804	1.64671	1.5942	1.61124	1.65389	1.68373	1.62999	1.70782	1.68509	1.70888	1.78806	1.71022	1.70318	1.83639	1.75474	1.8154	1.80483	1.70292	1.69611	2.19996	2.21982	2.35912	2.24189	2.28517	2.27056	2.15497	2.10712	2.08035
dsbC	2.16974	1.80921	1.75277	1.75846	1.74432	1.81781	1.86101	1.79154	1.78597	1.79285	1.74597	1.7865	1.77843	1.68734	1.76235	1.74169	1.75739	1.75053	1.71175	1.60339	2.07072	2.08234	2.23561	2.16981	2.2344	2.21556	2.17113	2.14166	2.09182
xerD	1.89148	1.58522	1.63309	1.71251	1.67086	1.77775	1.82438	1.72053	1.77536	1.7564	1.82819	1.83247	1.78617	1.68333	1.83249	1.73244	1.7071	1.72521	1.6838	1.66867	1.73878	1.70602	1.78334	1.85757	1.90638	1.95291	1.90231	1.86611	1.84317
fldB	2.04252	1.72875	1.53093	1.40358	1.28288	1.22472	1.36866	1.37023	1.39143	1.53184	1.49321	1.54936	1.51622	1.51017	1.65029	1.62682	1.70151	1.61052	1.60484	1.57321	1.87757	1.81134	1.97234	2.01551	2.05618	2.08334	2.13715	2.14352	2.05795
gcvP	1.56495	1.8212	1.2189	1.36713	1.31944	1.36076	1.31614	1.19399	1.14531	1.1961	1.13048	1.21222	1.08126	1.02636	1.22817	1.09472	1.12339	1.10566	0.93245	1.1028	0.946284	1.42388	1.4695	1.75895	1.78744	1.88545	2.04995	2.33301	2.04414
gcvH	1.78675	1.92681	1.38237	1.57447	1.54262	1.56425	1.58276	1.55247	1.58598	1.58973	1.4595	1.54533	1.50983	1.45806	1.56341	1.3952	1.41862	1.43243	1.32664	1.36266	0.839133	1.42154	1.48814	1.7548	1.81347	1.91344	2.1766	2.48855	2.2273
gcvT	1.66958	1.54906	1.17366	1.35084	1.41077	1.43096	1.46169	1.35584	1.36406	1.35806	1.37386	1.41488	1.26189	1.24478	1.41151	1.2995	1.25539	1.26125	1.26917	1.33638	0.796704	1.59483	1.76617	1.7261	1.63953	1.84399	2.12548	2.41407	2.09708
ubiI	1.96462	1.5506	1.43153	1.4063	1.3463	1.24109	1.30392	1.17332	1.17336	1.20938	1.21033	1.27873	1.18029	1.19931	1.34104	1.29628	1.35057	1.47726	1.38758	1.35935	1.72064	1.74068	1.78655	1.85733	1.90467	1.93146	1.90942	1.86825	1.89197
ubiH	2.15816	1.96774	1.98056	1.84584	1.82709	1.81086	1.78743	1.7313	1.75811	1.72434	1.7623	1.75186	1.70172	1.67658	1.76922	1.70741	1.7474	1.73675	1.72353	1.77747	1.95621	2.00888	2.19262	2.08972	2.14539	2.2131	2.22947	2.14348	2.13896
pepP	2.45093	2.33093	2.27435	2.10606	2.03722	2.02868	1.95907	1.90953	1.92263	1.92069	1.96323	1.96952	1.87698	1.79528	1.95902	1.86161	1.95048	1.90316	1.88488	1.9195	2.25768	2.30654	2.52763	2.37259	2.5052	2.53386	2.56514	2.54359	2.46785
ygfB	2.48198	2.10432	1.84334	1.75486	1.70715	1.62407	1.66426	1.63391	1.63685	1.59609	1.67701	1.58458	1.6628	1.57749	1.68439	1.74982	1.73608	1.79094	1.72124	1.74264	2.29688	2.29344	2.29838	2.38449	2.47333	2.49089	2.49311	2.47079	2.45202
ssrS	3.24677	3.41216	3.58745	3.64508	3.58369	3.75858	3.82692	3.91437	3.89463	4.01631	3.87593	3.91228	3.81141	3.91254	3.81692	3.89396	3.92087	3.95199	3.95978	3.97793	3.47451	3.40416	3.53363	3.31626	3.56714	3.59262	3.46013	3.44322	3.40487
fau	1.7949	1.32507	1.2727	1.23736	1.1215	1.10166	1.10367	0.990564	1.02015	1.09538	1.09342	1.20458	1.20631	1.25043	1.45507	1.37373	1.49234	1.59692	1.47005	1.34678	1.86746	1.88677	2.03744	1.98532	1.84027	1.79064	1.8078	1.78066	1.85866
serA	3.33718	1.97042	1.42148	1.34258	1.30247	1.12308	1.18009	1.14203	1.06364	1.09681	1.01833	1.01392	1.09255	1.12895	1.26045	1.28558	1.3548	1.47219	1.47071	1.45473	2.545	2.98316	3.17411	3.20511	3.29831	3.29182	3.21585	3.20664	3.24745
argP	2.17143	1.73421	1.51497	1.39731	1.42382	1.27918	1.25936	1.27395	1.23569	1.33214	1.29948	1.35334	1.28769	1.24672	1.34238	1.32744	1.36286	1.37118	1.31546	1.3436	2.18838	2.09084	2.11907	2.19424	2.20514	2.12474	2.08563	2.07254	2.06997
yggE	2.36386	2.29861	2.24323	2.51465	2.57324	2.50546	2.53681	2.45098	2.46013	2.39181	2.37515	2.32455	2.29392	2.18829	2.26962	2.21521	2.24445	2.38342	2.33825	2.32997	1.97907	1.90794	2.52526	2.23272	2.40172	2.41061	2.45557	2.45595	2.42829
argO	1.57581	0.879318	0.461145	0.443853	0.421479	0.252903	0.363855	0.18941	0.383383	0.611959	0.461121	0.148951	0.431371	0.408392	0.440376	0.531697	0.305698	0.652908	0.461697	0.460069	1.42457	1.26714	1.39826	1.49167	1.53256	1.45383	1.36569	1.45317	1.49167
fbaA	3.16629	3.14023	2.78062	2.81783	2.88168	2.99337	2.97852	2.95001	2.9606	2.93788	2.90385	2.93621	2.80504	2.73163	2.92959	2.82661	2.85902	2.90119	2.7835	2.85039	2.78303	2.83199	2.94291	2.9057	3.14541	3.203	3.1936	3.14046	3.15262
pgk	2.94174	2.59922	2.50534	2.81726	2.78985	2.79768	2.84171	2.80618	2.82455	2.83924	2.78823	2.80345	2.7451	2.65434	2.86477	2.7167	2.80363	2.84492	2.76116	2.79058	2.62161	2.64427	2.85455	2.80924	3.01008	3.00274	2.95853	2.93562	2.94991
epd	2.36354	1.91571	1.84094	2.00812	1.95294	1.97848	1.96578	1.90284	1.88757	1.88393	1.89352	1.94382	1.94097	1.91135	2.08146	2.00066	2.05504	2.04521	1.98788	1.94953	1.98574	2.01232	1.97972	2.06632	2.23868	2.34493	2.56826	2.5472	2.61947
loiP	1.85222	2.41591	2.63805	2.745	2.78095	2.77433	2.7905	2.7069	2.70949	2.65253	2.69645	2.65738	2.62892	2.58309	2.63943	2.55453	2.56479	2.56057	2.58754	2.56769	1.98713	1.84996	2.07027	2.02161	2.04881	2.09535	2.2087	2.2084	2.04482
speB	2.08459	2.30386	2.15465	2.12876	2.16216	2.16681	2.14051	2.07629	2.07388	2.04485	2.03553	1.95006	1.85756	1.83656	1.8684	1.75424	1.84952	1.82955	1.81315	1.73304	2.17648	2.21121	2.10693	2.03296	2.06072	2.02755	1.94874	1.9349	2.05518
speA	2.6452	2.7344	2.49678	2.62847	2.58962	2.60849	2.66017	2.64704	2.69507	2.65804	2.69316	2.68349	2.58025	2.51299	2.55478	2.46946	2.50664	2.56229	2.56584	2.61831	3.02152	3.07074	3.01217	2.67467	2.60426	2.53048	2.47877	2.53198	2.59426
metK	2.8766	1.91651	2.13963	1.81217	0.958781	1.90124	2.38419	2.40648	2.33399	2.10306	1.48463	0.55229	0.581042	0.476626	0.649969	0.564056	0.709531	0.656064	0.630342	0.431393	3.23027	2.70405	3.83354	3.26438	2.60009	2.93307	2.86204	2.79971	2.83282
galP	1.72946	1.5187	1.14626	1.1224	0.996406	0.849374	0.858366	0.774175	0.776484	0.652812	0.644299	0.540632	0.578519	0.579158	0.498596	0.628192	0.65754	1.04297	0.999022	0.957801	0.739269	0.62793	1.37204	1.22169	1.35073	1.47432	1.57277	1.60225	1.64053
rdgB	2.14404	1.59185	0.963301	1.16347	1.15882	1.00702	1.0719	1.05327	0.907075	0.765044	0.963299	0.906973	0.960251	0.941513	1.075	0.862397	0.945722	1.06881	0.939497	0.707224	2.20237	2.16053	2.24776	2.16151	2.15876	2.11279	2.05723	2.03641	1.98501
yggW	1.99763	1.45695	1.1144	1.01519	1.01143	0.809148	0.883102	0.625007	0.87515	0.785348	0.726959	0.772686	0.791089	0.815292	0.828597	0.886148	0.906224	0.944619	0.858013	0.677588	2.07261	2.03432	2.11756	2.06741	2.03536	2.0164	1.9235	1.90651	1.85104
ansB	1.03843	1.83722	0.860723	0.876628	0.740455	0.72124	0.752695	0.59653	0.609624	0.649534	0.663566	0.60847	0.547581	0.578847	0.669567	0.693842	0.642511	0.818138	0.7504	0.775059	0.975147	0.89314	1.18403	1.12608	1.08121	0.944907	0.938676	0.962777	1.0221
yggN	1.58825	1.58413	1.48073	1.49607	1.50824	1.66169	1.57881	1.45708	1.41052	1.43635	1.31253	1.28742	1.17295	1.1504	1.34262	1.13728	1.243	1.36692	1.31064	1.3862	1.68919	1.74339	1.9685	1.81904	1.90637	1.83174	1.76937	1.68738	1.5569
nupG	1.30074	2.252	2.09911	2.15909	2.1675	1.99972	2.10001	2.04818	2.1115	2.10159	2.05768	1.99638	2.09422	2.03582	2.07495	2.08468	2.1236	2.18149	2.11667	1.9857	1.41981	1.31381	1.55803	1.30636	1.36231	1.25456	1.37089	1.44574	1.43771
speC	1.70961	1.89235	0.815433	0.55164	0.593574	0.373653	0.508388	0.319355	0.280436	0.379813	0.226822	0.229282	0.290057	0.196642	0.273999	0.334021	0.484915	0.41806	0.404752	0.164374	2.29612	2.25177	2.17739	1.85073	1.70539	1.74153	1.73235	1.77923	1.83389
yghF	0.661152	-0.074402	-0.526294	-0.114499	-0.179008	-0.177542	-0.409727	-0.525306	-0.191004	-0.369802	-0.427884	-0.934593	-0.485185	-0.444057	-0.493547	-0.478361	-0.544478	-0.817574	-0.805822	-0.364351	0.812894	0.702529	0.709973	0.69247	0.3224	0.2765	-0.138101	0.267753	-0.0264928
glcA	1.02981	1.43383	1.99994	2.41919	2.95975	2.46839	2.20761	2.01281	1.86653	1.76582	1.54775	1.40226	1.42761	1.24851	1.39637	1.358	1.39725	1.38816	1.33605	1.20328	0.921203	0.765484	1.04472	1.10936	1.08737	0.922014	0.724604	0.731506	0.935893
glcB	1.83964	2.036	2.26103	2.9277	3.38087	2.35949	2.04621	1.89084	1.83898	1.7492	1.7284	1.74279	1.61366	1.533	1.71675	1.65693	1.67563	1.76143	1.69909	1.77207	1.52498	1.53522	1.90505	1.8059	1.82045	1.77907	1.63402	1.59317	1.8502
glcG	1.77089	1.89519	2.05895	2.94259	3.37472	2.18119	1.99381	1.79205	1.80375	1.76912	1.64744	1.59445	1.62061	1.50748	1.67388	1.57549	1.66284	1.79237	1.66848	1.64951	1.38022	1.34808	1.74029	1.69792	1.69426	1.73685	1.5379	1.53218	1.85088
glcF	1.39278	1.51211	1.93657	2.77781	3.11294	1.97334	1.83027	1.66628	1.63768	1.58089	1.52885	1.52049	1.44347	1.4085	1.49534	1.50159	1.51731	1.5648	1.52612	1.57972	1.19724	1.23368	1.44135	1.50752	1.49674	1.41948	1.3157	1.23088	1.47722
glcE	1.09626	0.755439	1.96472	2.85471	3.12415	1.72009	1.44825	1.29495	1.30071	1.14599	1.07036	0.967927	0.811098	0.763452	0.827681	0.80833	0.895152	1.14936	1.01758	1.14147	1.02096	1.03477	1.40872	1.30927	1.19772	1.08515	0.865925	1.00109	1.27193
glcD	1.15344	1.42377	2.26995	3.00101	3.18998	1.69209	1.49037	1.34058	1.3185	1.10288	1.13962	1.0181	0.922161	0.809361	0.905557	0.865521	0.970578	1.12991	1.08963	1.15002	0.909973	0.931908	1.42321	1.20465	1.16539	1.06568	0.910566	0.994765	1.32595
glcC	1.76604	2.76268	2.75853	2.43913	2.18656	2.57509	2.51795	2.34403	2.34374	2.30244	2.35703	2.37006	2.29615	2.30961	2.38518	2.32856	2.36704	2.13425	2.18935	2.1222	1.04065	0.865743	1.21015	1.11675	0.876952	1.12463	1.138	1.285	1.49596
pitB	0.305789	-0.0757101	0.046669	0.0969755	0.216837	-0.0856695	0.147446	0.153372	-0.142221	0.046701	-0.00207311	-0.0386841	0.00671429	-0.0544188	0.149126	0.0526072	0.174108	0.282996	0.162649	-0.134414	0.712122	0.400963	0.272499	0.465432	0.0752167	0.0147389	0.094854	-0.0165405	0.00261247
hybG	1.26575	1.16959	1.12475	1.0151	1.00027	0.896206	0.728263	0.676059	0.709182	0.696388	0.674337	0.80483	0.945605	1.07393	0.899563	1.03962	1.05856	1.11362	0.980482	0.742388	1.39659	1.18942	1.26671	1.39318	1.40392	1.39916	1.21407	1.17875	1.24231
hybF	1.22976	1.22124	1.02463	0.919087	0.755461	0.849461	0.920254	0.810141	0.832266	0.836641	0.682614	0.842514	0.952153	0.905067	1.06957	1.24558	1.06442	1.30611	1.04278	0.808681	1.37802	1.23069	1.44111	1.40371	1.48415	1.44473	1.27873	1.28807	1.28619
hybE	1.57795	1.67971	1.36503	1.24812	1.28269	1.31542	1.34956	1.21883	1.30423	1.28605	1.24145	1.3362	1.40632	1.43569	1.63794	1.64395	1.76907	1.8433	1.67958	1.70132	1.63409	1.57534	1.67284	1.64738	1.71757	1.72775	1.56784	1.57804	1.59053
hybD	1.65555	1.71705	1.45592	1.29646	1.28676	1.26056	1.28157	1.21526	1.17792	1.18253	1.22803	1.29525	1.29272	1.39231	1.57273	1.58417	1.57378	1.56876	1.60168	1.52796	1.60294	1.45642	1.59961	1.67161	1.7752	1.6552	1.60906	1.63153	1.6352
hybC	1.31089	1.62925	1.38887	1.28939	1.27357	1.30196	1.31332	1.21332	1.2263	1.2444	1.26466	1.33476	1.33413	1.35832	1.63316	1.54473	1.6267	1.63917	1.55074	1.43173	1.22188	1.14432	1.27927	1.28815	1.28791	1.27028	1.27455	1.27423	1.31414
hybB	0.850082	1.55236	1.07441	0.976219	0.981915	0.833667	0.961439	0.910432	0.941697	1.01538	0.909778	0.970809	1.1224	1.15632	1.44168	1.41111	1.52791	1.57798	1.39257	1.30596	0.800696	0.506949	0.58926	0.522457	0.542972	0.527023	0.638314	0.832914	0.840999
hybA	1.01038	1.70667	1.24662	1.2248	1.14463	1.09391	1.13399	0.914939	1.0442	1.05306	1.1192	1.29001	1.30241	1.41653	1.63091	1.63616	1.71759	1.65359	1.54677	1.54452	0.747485	0.524914	0.663485	0.568429	0.504775	0.196513	0.593442	0.791998	1.04671
hybO	1.24029	1.85094	1.65398	1.572	1.56249	1.41758	1.45604	1.41711	1.39677	1.40168	1.51695	1.63804	1.71525	1.82043	1.98192	2.00414	2.08435	1.98965	1.95117	1.91193	1.0318	0.787962	0.885021	0.989015	0.873864	0.636024	1.09467	1.33917	1.37566
exbD	2.49921	1.67777	1.45166	1.27345	1.15861	0.946539	1.15359	0.88657	1.22689	1.21128	1.2702	1.28573	1.41231	1.52754	1.64914	1.71693	1.79434	1.99959	2.00629	1.94904	2.86175	2.78977	2.63447	2.77108	2.76491	2.68123	2.53435	2.41976	2.42598
exbB	2.7124	1.90216	1.58397	1.50788	1.32289	1.14532	1.25979	1.27019	1.34001	1.38885	1.40776	1.35767	1.47482	1.51619	1.61057	1.77924	1.86229	2.06675	2.07272	1.92551	2.96893	2.86474	2.63701	2.88531	2.94382	2.8638	2.74106	2.63893	2.61092
metC	2.27011	2.3198	2.16728	1.67278	1.07471	1.28856	1.46089	1.22354	1.09066	0.996413	0.926865	0.967568	0.944767	0.906041	0.980936	1.00582	0.945361	0.951227	0.940006	0.817099	1.95822	1.5296	2.84267	2.61778	2.15911	2.35339	2.16747	2.17263	2.22587
yqhD	2.21982	2.13679	1.83091	1.59786	1.57876	1.58342	1.51347	1.53079	1.55969	1.56273	1.53429	1.57047	1.47234	1.33447	1.52096	1.4351	1.46271	1.62008	1.48655	1.58229	1.61801	1.60743	1.81809	1.53645	1.8666	2.04184	2.18898	2.19539	1.9408
dkgA	1.93088	2.29229	2.74673	2.85675	2.80376	2.94857	2.90341	2.82767	2.82917	2.8065	2.74821	2.72382	2.50204	2.28753	2.46983	2.2705	2.20197	2.26472	2.15743	2.21998	1.10534	1.03606	1.49343	1.48586	1.84258	1.91849	1.9056	1.86039	1.89911
yqhG	0.761626	0.482455	0.606602	0.828908	0.891691	0.747837	0.962558	0.840887	0.872783	0.869602	0.814267	0.694966	0.862738	0.921463	0.805366	0.875578	0.908712	0.816928	0.825006	0.375628	0.635969	0.476398	0.528049	0.613304	0.688799	0.354808	0.367995	0.361275	0.523391
mqsA	1.56185	1.77545	1.88279	2.04425	2.10564	2.39314	2.43741	2.47134	2.54465	2.61394	2.60605	2.5997	2.54054	2.44786	2.51204	2.40633	2.35825	2.32249	2.32785	2.22394	1.51659	1.46602	1.55126	1.49118	1.58499	1.59313	1.67592	1.72175	1.74025
mqsR	1.33864	1.38334	1.7733	1.76955	1.96629	2.07702	2.272	2.2484	2.2792	2.2976	2.23161	1.97817	2.24581	2.11476	2.03499	1.96605	1.97246	1.9148	1.92693	1.51912	1.15281	1.03704	1.09113	1.24748	1.28786	1.24999	1.27771	1.42051	1.37825
qseB	1.07338	0.85527	0.490093	0.399486	0.303881	0.179387	0.235281	0.173323	0.0218751	0.0844326	-0.051893	0.123515	0.195494	0.142428	0.0567103	-0.368997	0.175468	0.210728	0.248459	0.256896	1.01194	0.743736	0.902048	1.0763	1.02539	0.958932	0.993383	0.945687	1.06539
qseC	1.01505	0.899997	0.693155	0.712779	0.666608	0.706573	0.626101	0.588222	0.679169	0.630744	0.608668	0.635168	0.507434	0.457179	0.609628	0.583455	0.657311	0.699683	0.675492	0.689495	1.02157	0.940404	1.17076	1.152	1.01563	1.03849	0.838618	0.993839	1.01707
ygiZ	-0.195869	-0.141093	0.226193	0.0275788	0.235204	-0.17302	0.208073	-0.0943316	-0.235744	-0.440459	-0.426286	0	-0.296166	-0.514715	-0.304806	-0.0718971	0.156075	-0.310924	0.0636991	-0.559948	-0.153452	-0.380658	-0.149713	0.108611	-0.0840496	0	-0.0730556	-0.681765	-0.192571
tolC	2.69627	2.71567	2.68219	2.88175	2.88886	2.89915	2.82286	2.69143	2.655	2.54648	2.50504	2.40571	2.24337	2.1624	2.22033	2.12953	2.17005	2.12641	2.08651	2.06488	2.36577	2.35012	2.59325	2.5134	2.679	2.62613	2.62248	2.60483	2.65898
ygiB	2.4737	2.68557	2.49742	2.59079	2.5985	2.73038	2.74699	2.72649	2.73244	2.66527	2.68345	2.66226	2.47199	2.39494	2.46912	2.32904	2.37848	2.14647	2.10987	2.17533	2.48647	2.36832	2.56329	2.42761	2.50645	2.49191	2.54474	2.50219	2.4531
ygiC	2.32457	2.4079	2.04462	2.15409	2.22341	2.34759	2.39158	2.36341	2.38639	2.31383	2.30198	2.2819	2.1137	2.0674	2.15509	2.05254	2.11087	1.96891	1.94476	1.95342	2.3299	2.20206	2.39374	2.29538	2.36656	2.31056	2.26728	2.23886	2.20906
yqiG	0.319624	-0.0276768	-0.385011	0.0654009	0.235916	0.194208	0.179821	0.159675	0.039903	-0.108332	-0.0251989	0.00732871	-0.111149	0.00715804	-0.0300949	0.279562	-0.0428353	0.171543	0.204177	0.214651	0.718572	0.390852	0.286031	0.570972	0.273013	0.265875	0.209865	0.184668	0.250507
yqiH	0.264245	-0.333709	-0.472447	-0.263525	-0.31878	-0.105551	-0.441616	-0.724778	-0.238248	-0.480281	-0.530907	-0.305807	-0.534939	-0.566302	-0.657423	-0.901635	-1.07914	-0.518347	-0.479218	-0.912565	0.371331	-0.0264347	-0.0372782	0.343927	0.0404546	-0.197367	0.0461	0.218452	-0.237647
yqiI	0.445161	0.273553	-0.0148454	0.438423	0.458634	0.100226	0.47866	0.308628	0.231105	0.288578	0.131021	0.151352	0.382093	0.457501	0.384018	0.599289	0.522357	0.720121	0.811563	0.397545	0.657809	0.407515	0.287555	0.561377	0.110015	0.138105	0.210845	0.328114	0.462214
glgS	1.83283	2.43486	2.84174	2.78943	2.78839	2.65966	2.96787	2.89492	2.8386	2.90181	2.71792	2.27685	3.01839	2.9207	2.79545	2.96115	2.94951	2.98578	3.02912	2.32206	1.65986	1.15834	1.55419	1.67145	1.72626	1.5166	1.50761	1.70317	1.87101
sibD	0.672305	0.596247	0.99513	0.697812	0.602312	0.603922	0.947694	0.785069	0.788813	0.890069	0.563394	0.421305	0.540699	0.893786	0.58723	0.51706	0.485688	0.562149	0.698043	0.10819	0.456695	-0.01355	0.423493	0.309203	0.584089	0.452735	0.15835	0.678283	0.468956
sibE	0.0897023	0.412982	0.415752	0.397735	0.632136	0.787349	0.917406	0.940078	0.797005	1.14267	0.793926	0.956494	0.833489	1.00157	0.965866	1.07641	0.682597	0.629019	0.863382	0.655306	-0.245993	0	0.165551	0	0.587136	-0.165489	0.155914	0.380301	-0.274057
ygiM	2.07967	1.84127	2.11042	1.38751	1.27462	1.71878	1.52004	1.22736	1.21288	1.17274	1.04208	1.00552	0.800371	0.758706	0.920869	0.879304	1.00816	1.21075	1.07484	1.09368	1.97814	1.98741	2.02429	2.16687	2.16447	2.11265	2.07541	1.97161	1.79539
cca	2.21416	2.05811	2.26475	2.28852	2.30837	2.14235	2.10328	1.9226	1.80648	1.71199	1.70438	1.54982	1.48583	1.42386	1.45889	1.5118	1.56283	1.61614	1.62393	1.54152	2.05705	1.98425	2.08191	2.23518	2.24841	2.20782	2.12252	2.08559	2.13458
bacA	1.64107	1.17552	1.02575	1.19592	1.2428	1.07005	1.26523	1.15998	1.11604	0.981926	1.0797	0.942166	0.987978	0.979348	0.978806	0.891063	0.981017	1.0177	1.06537	0.945252	1.58521	1.4334	1.56298	1.66725	1.65063	1.58396	1.6302	1.64952	1.62696
ttdR	0.793977	0.444528	0.43843	0.499446	0.223032	0.312494	0.289056	0.0869327	0.165962	0.126184	-0.0530741	-0.0822318	-0.281339	-0.263183	0.0809589	-0.0933657	-0.280993	-0.179266	-0.276553	-0.229234	0.61302	0.613876	0.480869	0.759321	0.547694	0.263209	0.586027	0.785956	0.931373
ttdA	0.175924	0.014439	0.0602007	0.0206958	-0.202347	-0.032538	-0.177002	-0.0877594	-0.0712349	-0.39301	-0.287485	-0.383353	-0.11059	-0.475144	-0.643877	-0.208418	-0.0605155	-0.095988	-0.3294	-0.0944085	0.205345	0.0541969	0.00171042	0.176124	0.17737	-0.0903938	0.185163	0.156201	0.00264394
ttdB	0.104992	-0.0515793	-0.53761	-0.049415	0.033933	-0.132018	-0.013808	0.113169	-0.3103	0.220133	0	-0.283906	-0.109313	-0.172684	0.130009	-0.110077	-0.0970128	0.0906686	-0.200908	0.221416	0.0597077	0.0609228	0.031567	0.0742871	0.559012	0.0605069	-0.096935	-0.941794	0.123439
ttdT	0.380885	-0.160002	-0.298477	-0.280696	-0.0701001	-0.0703071	-0.114502	0.0319188	-0.222479	-0.0293443	-0.149767	-0.0979472	-0.113169	0.0182793	-0.173187	-0.0781718	0.045635	0.00480528	-0.169407	-0.0891014	0.65922	0.628279	0.627015	0.503955	0.352035	0.168973	0.421638	0.369886	0.0723146
rpsU	2.67358	1.4461	0.939537	1.31096	0.864061	0.941656	1.06876	1.02058	0.994087	0.961963	0.953265	0.714398	0.792167	0.451427	0.750487	0.593215	0.824671	1.1043	1.20237	1.02598	2.85147	2.85316	2.44033	2.62479	2.26531	2.34059	2.52966	2.33142	2.35032
dnaG	2.31394	1.72723	1.70707	1.56418	1.49999	1.57241	1.72556	1.66348	1.66244	1.69713	1.65322	1.54249	1.73796	1.79709	1.6964	1.7534	1.76272	1.7441	1.70178	1.48909	2.48237	2.46576	2.25499	2.4154	2.16226	2.10019	2.02383	2.05027	2.06826
rpoD	2.57464	2.62526	2.65535	2.61895	2.55232	2.65507	2.66013	2.66183	2.72333	2.7661	2.84091	3.00771	2.89754	2.86166	3.06649	2.96473	3.01088	3.05551	2.9457	3.08605	2.6103	2.6852	2.83535	2.60735	2.68606	2.65151	2.65551	2.61305	2.62581
yqjH	1.86653	1.50633	0.844558	0.753084	0.754639	0.872971	0.953076	0.830977	0.929355	0.898861	0.860254	0.700261	0.875835	0.930248	0.86629	0.915839	1.07517	1.11579	1.12729	0.856986	1.98872	1.9894	2.15107	1.9251	2.11999	2.14856	1.94617	1.7802	1.79025
yqjI	1.54884	1.2646	1.35708	1.15919	1.13102	1.01179	1.08459	1.09157	1.13336	1.18809	1.30362	1.3649	1.26662	1.20377	1.25686	1.19943	1.14223	1.10088	1.20115	1.29116	1.35532	1.4837	1.6506	1.71078	1.82219	1.85965	1.78728	1.76138	1.55557
aer	0.858103	0.535318	0.585305	0.716283	0.684354	0.876191	0.794495	0.735999	0.692003	0.620328	0.654251	0.69316	0.628352	0.541603	0.675932	0.472538	0.650441	0.661133	0.61318	0.672462	0.892065	0.718518	0.984428	0.906075	0.928363	0.839111	0.866366	0.821137	0.76222
patA	2.6859	2.70078	3.19855	3.41101	3.49293	3.50278	3.46514	3.37758	3.39231	3.34467	3.35832	3.32693	3.25068	3.2135	3.28615	3.26098	3.30162	3.3637	3.33584	3.33968	1.94593	1.80438	2.51946	2.56912	2.73737	2.71947	2.50696	2.30223	2.53253
ebgA	0.305847	0.618588	0.587111	0.660048	0.666373	0.698684	0.58975	0.608351	0.451836	0.451676	0.481202	0.359879	0.413824	0.180107	0.176161	0.0145249	0.171715	0.20897	0.141037	0.196392	0.283998	0.0435337	0.268468	0.263861	0.138346	0.210799	0.316422	0.271651	0.239684
ebgC	-0.0980528	0.740593	0.177849	0.292223	0.708411	0.676412	0.760048	0.352449	0.646048	0.557151	0.404699	0.146384	-0.0205713	-0.0434234	0.150805	0.223303	0.244159	0.201464	0.16046	0.00825383	0.268149	-0.121502	0.0763033	-0.323187	-0.214818	-0.365383	-0.0330813	-0.0417387	-0.182302
fadH	1.11093	2.73943	3.21583	2.99303	2.96076	3.08262	2.95789	2.75724	2.72558	2.57545	2.5285	2.46676	2.24091	2.1304	2.18719	2.07055	2.07646	2.05175	1.97363	1.9982	0.389136	0.253148	0.488174	0.231423	0.572591	0.835799	1.01923	1.10875	1.01163
higA	1.12731	1.89707	2.59093	2.30579	2.25748	2.33411	2.30588	2.11692	2.10395	1.8611	1.78806	1.66243	1.64507	1.54896	1.48514	1.52938	1.49892	1.52052	1.54603	1.33359	1.4718	1.143	1.12336	1.13827	1.08543	0.944261	1.107	1.16063	1.25754
higB	0.530137	0.360162	0.0197739	0.271034	0.0354406	-0.7313	0.0208698	0.271867	0.0499384	0.200392	-0.402153	-0.45133	-0.141651	-0.0134602	-0.0885688	-0.524885	0.358626	0.773055	0.841234	0.543367	1.21933	0.690844	0.484336	0.851664	0.484152	0.239373	0.297912	0.594713	0.470398
uxaA	1.06276	1.58825	1.49415	1.36721	1.38621	1.38184	1.3948	1.30162	1.33322	1.26957	1.26001	1.30438	1.21627	1.19496	1.38765	1.42614	1.49166	1.65741	1.6432	1.64903	1.38349	1.25995	1.36074	1.13148	1.18748	1.06118	1.07441	1.11317	1.06995
uxaC	1.01948	1.80744	1.66963	1.51207	1.47909	1.5022	1.46386	1.33165	1.37514	1.36428	1.26759	1.32817	1.20875	1.18187	1.38405	1.42426	1.45042	1.61916	1.5678	1.63058	1.28336	1.19023	1.35246	1.05508	1.11107	1.15177	1.19948	1.17169	1.10196
exuT	1.09075	1.31692	1.4884	1.7436	1.71314	1.76556	1.92657	1.86807	1.86031	1.86316	1.84899	1.7856	1.87076	1.85979	1.94034	2.00687	2.06014	2.17497	2.10764	1.99502	1.06576	0.756902	0.949031	1.10378	1.16363	1.15887	1.07825	1.04518	1.03057
exuR	2.0457	2.06734	1.8268	2.00914	1.95897	1.85664	1.88679	1.87237	1.92699	1.93666	1.98272	2.05982	2.08425	2.07396	2.17772	2.16865	2.26577	2.27828	2.33766	2.31511	2.26617	2.1719	2.31522	2.15237	2.17891	2.14501	2.18333	2.20172	2.16672
yqjA	1.9762	1.78461	1.69933	1.76979	1.82596	1.80502	1.92582	1.86425	1.92573	1.89876	1.88991	1.7822	1.92713	1.93285	1.99849	1.99076	2.08473	2.04815	2.11399	1.91986	2.22709	1.94397	2.0318	2.06231	2.08152	1.98439	2.01829	2.04519	2.04296
mzrA	1.82514	1.35758	1.28482	1.31577	1.37811	1.39042	1.55141	1.35077	1.40201	1.37629	1.40555	1.36862	1.41048	1.36788	1.53261	1.44217	1.5172	1.57296	1.5744	1.57682	1.97601	1.80876	1.79479	1.79194	1.89743	1.75423	1.77067	1.82946	1.73756
tdcG	0.7557	0.992004	0.716973	0.805682	0.833581	0.749698	0.737804	0.627571	0.695104	0.648102	0.611769	0.619075	0.592737	0.525809	0.575036	0.481746	0.572499	0.75407	0.497979	0.672462	0.914242	0.667103	0.74026	0.721166	0.787562	0.678849	0.656763	0.679661	0.694776
tdcF	0.794245	1.08154	0.466966	0.673386	0.69616	0.621251	0.872892	0.726864	0.674854	0.563888	0.568816	0.513923	0.564557	0.319754	0.317251	0.528489	0.472228	0.605812	0.599567	0.51756	0.927601	0.744032	0.639324	0.797174	0.722391	0.594826	0.69363	0.54536	0.803086
tdcE	0.694676	1.02688	0.310928	0.397991	0.420457	0.481958	0.433027	0.302005	0.359565	0.179296	0.169959	0.122153	0.146346	0.25973	0.195889	0.256096	0.17722	0.438828	0.307347	0.203774	0.819854	0.813334	0.52841	0.627078	0.492585	0.52606	0.375405	0.484011	0.500299
tdcD	0.510469	0.906186	0.196573	0.4069	0.396038	0.299198	0.277181	0.198288	0.185952	0.05166	-0.208117	-0.0846438	-0.254411	-0.171607	0.0553309	0.0371277	-0.0493984	0.124267	-0.176802	0.08419	0.693793	0.524488	0.325703	0.192835	0.096331	0.159566	0.0343236	0.150554	0.26506
tdcC	0.948872	1.36698	0.981457	0.957245	0.895602	0.864723	0.870279	0.769985	0.705591	0.657305	0.54935	0.364528	0.524021	0.463008	0.396604	0.51168	0.547482	0.662647	0.589119	0.0932646	0.868573	0.765942	0.910679	0.789564	0.703056	0.618771	0.685785	0.745281	0.875957
tdcB	-0.349483	0.681583	0.441506	0.513733	0.473388	0.439619	0.257374	0.0755721	-0.00996522	0.0510658	-0.284915	-0.0744	-0.250882	-0.510785	-0.407096	-0.545088	-0.378116	-0.0935194	-0.360948	-0.556018	-0.0448588	-0.44287	-0.622904	-0.356903	-0.557241	0	-0.687433	-0.680763	-0.652835
tdcA	-0.358491	0.945014	0.777027	0.722585	0.664623	0.389927	0.456025	0.0841488	-0.226521	-0.0321624	-0.127017	-0.152705	0.0423723	0.0350635	-0.116628	0.231209	0.0695426	-0.284024	-0.368071	-0.709139	-0.352334	-0.659223	-0.44484	-0.410081	-0.35818	-0.393923	-0.531325	0.164645	0.237226
rnpB	4.87818	5.06277	5.12691	5.12983	5.10061	5.03003	5.01153	5.06322	5.06204	5.03953	5.03146	5.07773	5.05256	5.11293	5.00432	5.07334	5.04779	5.03428	5.00506	5.04636	4.63484	4.52721	4.46135	4.57668	4.60575	4.62592	4.65937	4.75681	4.87475
garK	1.07968	1.12791	1.53887	1.58645	1.56411	1.72971	1.76277	1.68386	1.66924	1.62326	1.55329	1.49819	1.41822	1.27076	1.46803	1.26059	1.26777	1.40232	1.35887	1.37753	0.955652	0.892264	1.06205	1.13345	1.18198	1.09457	1.061	1.02011	1.05658
garR	1.13668	1.33318	1.76459	1.92701	1.86111	1.98077	1.91445	1.80437	1.74094	1.65594	1.55899	1.47942	1.34849	1.16459	1.36175	1.27446	1.1743	1.26571	1.21589	1.17392	0.87792	0.916865	1.1358	1.03795	1.21573	1.1951	1.09266	0.934859	1.13585
garL	0.494757	0.746929	1.13139	1.15834	1.19369	1.40198	1.45528	1.31391	1.36803	1.21874	1.03928	0.830723	0.875602	0.783433	0.899977	0.818765	0.776853	0.803694	0.556727	0.473382	0.237501	0.188027	0.308985	0.401495	-0.0507198	0.47655	0.369692	0.290844	0.435275
garP	-0.142438	0.735091	0.916816	0.810398	0.824327	1.09409	1.21127	1.06363	1.08982	0.967107	0.761843	0.640378	0.80005	0.645676	0.673971	0.60382	0.584847	0.667829	0.444566	0.251988	-0.21579	-1.29817	-0.240719	-0.275686	-0.386057	-0.328856	-0.50535	-0.443472	-0.322883
garD	0.757075	1.49243	1.75301	1.79041	1.81958	1.84524	1.7883	1.71754	1.6939	1.66535	1.63484	1.65276	1.55713	1.4567	1.62204	1.50451	1.55845	1.5843	1.53532	1.53097	0.835614	0.70739	0.729537	0.82466	0.838539	0.696781	0.747463	0.743388	0.719375
prlF	1.66385	1.7365	1.84066	1.80826	1.92219	1.9638	1.98466	1.92959	1.87276	1.87672	1.82615	1.80522	1.74747	1.65458	1.80383	1.78355	1.79816	1.98133	1.88659	1.79788	1.77865	1.70717	1.545	1.64886	1.69381	1.6404	1.53373	1.54003	1.64962
yhaV	1.89975	1.88973	1.99919	2.13189	2.16299	2.20938	2.30777	2.27137	2.28797	2.25297	2.22995	2.23106	2.30875	2.27427	2.32747	2.3438	2.36462	2.52655	2.4804	2.28538	2.04099	1.92593	1.94656	2.0315	1.97234	1.84617	1.82185	1.85563	1.94392
agaR	1.94527	1.56978	1.32116	1.22931	1.14479	0.974981	1.01173	0.956306	1.02017	1.01692	1.02861	0.999876	1.09796	1.08602	1.19385	1.2233	1.27218	1.32064	1.2869	1.15782	1.99919	1.85749	1.89577	1.98671	1.91283	1.88478	1.85828	1.89435	1.90445
kbaZ	0.440796	1.03484	0.937184	0.773053	0.719188	0.667522	0.529537	0.479507	0.568897	0.478685	0.483336	0.50361	0.451017	0.456482	0.538693	0.606239	0.660313	0.409452	0.530608	0.71827	0.271305	0.302481	0.324234	0.394231	0.461179	0.262664	0.54502	0.492921	0.374039
agaV	0.571822	1.50246	1.3551	1.1998	1.1859	1.21735	1.1019	1.07323	1.00926	1.04568	0.970299	1.10773	0.919616	0.911734	0.961663	1.06108	1.05397	1.08434	0.978571	1.13798	0.370522	0.0713644	0.451325	0.262078	0.306684	0.442728	0.558508	0.623052	0.223111
agaW	0.36196	1.27714	1.18852	0.97146	1.02652	0.843885	0.882496	0.804113	1.00102	0.809456	0.84132	0.712448	0.828166	0.92506	0.950517	0.779606	0.928175	0.846359	0.855997	0.919944	0.0825796	0.304492	0.454326	-0.236329	0.341485	0.416608	0.305903	0.302434	0.232963
agaA	0.586883	1.28992	1.30487	1.15857	1.25792	1.17371	1.19036	1.05887	1.10121	1.13173	1.14303	1.1259	1.17339	1.08951	1.21293	1.2159	1.23673	1.29373	1.23822	1.37957	0.553079	0.557489	0.716614	0.530969	0.754799	0.700747	0.66209	0.538829	0.629352
agaS	0.574888	0.404481	0.31547	0.429632	0.104218	0.162369	0.179512	0.189011	0.256417	0.206485	0.0337384	0.242786	0.293887	0.20042	0.328928	0.373242	0.280656	0.379003	0.276159	0.443982	0.487556	0.567996	0.785811	0.701096	0.631085	0.65433	0.576941	0.565947	0.489638
kbaY	-0.154655	0.576099	0.265404	0.343591	0.191717	0.211105	0.235208	0.306432	0.174676	-0.0592498	0.23769	-0.0402535	0.0234775	-0.0241841	-0.0678579	0.117604	0.0753788	0.0546683	-0.0547165	0.141437	-0.207358	-0.621561	0.020008	0.0348133	-0.0986685	-0.558338	-0.32302	-0.0978397	0.0455973
agaB	0.101137	-0.876156	-0.546427	-0.292167	-0.122237	-0.378557	-0.140354	-0.930584	-0.542675	0	-0.955646	-0.932568	-0.639426	-0.670789	0	-0.404062	-0.423642	-0.187215	-0.629355	-0.716022	-0.270274	-0.824723	-0.133018	-0.213979	-0.0640325	-0.301854	-0.546407	-0.846682	0.0789603
agaC	0.131635	-0.355784	0	-0.133384	0.089022	-0.254801	0.118265	-0.200624	-0.214963	-0.34615	-0.843725	-0.314207	-0.326939	-0.897527	-1.20788	-0.93183	-0.650379	-0.392706	-0.54729	-0.465638	0.132321	0.169825	0.253482	-0.142537	0.135199	-0.167573	-0.580806	-0.169215	0.0604284
agaD	0.48419	0.115177	0.343602	0.454915	0.522746	0.534876	0.571069	0.593642	0.552276	0.670596	0.619544	0.538704	0.650692	0.700069	0.746457	0.676761	0.830935	0.846133	0.816978	0.849101	0.356527	0.465728	0.565243	0.539029	0.192882	0.271906	0.357399	0.21747	0.506265
agaI	0.144056	0.00550281	-0.508721	-0.259756	0.0105341	-0.346358	-0.0122398	0.171549	-0.0228519	-0.620446	-0.456679	0.0525395	-0.385386	-0.0256946	-0.129867	-0.427975	-0.0610639	-0.014515	-0.143566	-0.438904	0.442421	0.13567	0.348274	0.0574192	0.514115	0.066785	-0.341899	0.186383	0.12963
yraP	2.09731	2.03435	1.70561	1.55455	1.59752	1.44885	1.33287	1.20783	1.20988	1.07647	1.1529	1.09623	1.0506	0.946277	1.10838	1.0581	0.977494	0.928001	0.906952	0.874172	2.11428	2.18543	2.02664	2.06912	2.20107	2.06843	2.11294	2.08263	1.9679
yhbS	1.92585	2.25431	2.07252	2.1301	2.0255	2.0804	2.03167	1.96634	1.95996	2.04	2.06695	2.19972	2.08134	2.06647	2.28168	2.17894	2.23145	2.24895	2.26278	2.36216	1.79323	1.75461	2.08276	1.91175	1.97526	1.93371	2.06953	2.06993	2.07975
yhbT	2.05716	2.3772	2.2568	2.23377	2.13929	2.06449	2.08076	1.99103	1.97265	1.98336	2.05661	2.04151	2.10778	2.0729	2.22855	2.15636	2.21948	2.18398	2.25223	2.22686	1.9056	1.84153	1.98501	2.02643	2.0127	2.04358	2.15516	2.25541	2.1844
mtr	1.78359	1.39607	1.64044	1.47204	1.44771	1.07905	1.10362	0.904018	0.886722	0.903872	0.902752	0.839127	0.920915	0.890283	0.900802	1.07416	1.08638	1.123	1.09478	0.875927	1.15409	1.05146	1.5359	1.96233	1.64317	1.64963	1.65722	1.66376	1.67217
deaD	2.76877	1.80631	1.50546	1.45695	1.59889	1.64316	1.64058	1.62326	1.6607	1.69841	1.75181	1.86213	1.77732	1.84754	2.00736	1.99669	2.16706	2.21204	2.20948	2.25576	3.43584	3.24253	3.17336	3.03012	2.92641	2.73372	2.61284	2.62246	2.50599
pnp	2.9894	2.63902	2.41709	2.45442	2.50573	2.44222	2.44043	2.35527	2.31981	2.33504	2.25684	2.18751	2.23745	2.23875	2.23414	2.28251	2.2838	2.29691	2.32085	2.15716	2.969	2.89955	2.99722	2.921	2.94657	3.00961	3.04649	2.97297	2.90855
rpsO	3.41023	3.20294	2.52333	2.11286	2.07425	2.08865	2.03959	2.05596	2.03948	2.0558	1.98738	1.99091	2.01532	2.07879	2.08748	2.26056	2.25644	2.34146	2.32158	2.04833	3.23645	3.18625	3.06745	3.27788	3.28806	3.27494	3.30932	3.44693	3.41764
truB	2.22555	2.14223	1.69744	1.85322	1.92585	1.97697	2.02606	1.95813	2.01222	1.97781	1.94982	1.95086	1.91044	1.8432	1.94545	1.87131	1.92607	1.92007	1.82923	1.78016	2.11695	2.18843	2.14743	2.10731	2.21347	2.21337	2.14926	2.19943	2.21912
rbfA	2.19821	2.31307	1.90627	1.99473	2.01432	2.10926	2.10015	2.09557	2.0966	2.02753	2.03029	2.03921	1.99343	1.97637	2.02895	1.97126	1.9173	1.98289	1.88006	1.87678	2.13104	2.17283	2.20458	2.1123	2.19019	2.22172	2.18056	2.30142	2.27406
infB	2.68121	2.69285	2.28069	2.40401	2.42748	2.51793	2.49495	2.44385	2.44851	2.43765	2.44462	2.53405	2.35883	2.27314	2.47801	2.29291	2.328	2.33616	2.21961	2.34208	2.63103	2.77264	2.81037	2.64198	2.70164	2.71197	2.73518	2.74607	2.68113
nusA	2.70026	2.37943	2.17773	2.39634	2.38507	2.47325	2.42477	2.34731	2.35787	2.35821	2.35456	2.43421	2.23578	2.12472	2.32503	2.16312	2.17056	2.21314	2.06989	2.23814	2.78455	2.86563	2.90104	2.79687	2.73855	2.72733	2.72214	2.70449	2.62135
rimP	2.52887	1.92409	1.63122	1.81769	1.76948	1.70735	1.75284	1.67101	1.62811	1.64966	1.52887	1.51768	1.46356	1.35595	1.39034	1.34671	1.35092	1.45542	1.43413	1.29317	2.57436	2.60743	2.532	2.60412	2.54796	2.48783	2.4701	2.48802	2.39486
metY	0	0	0	0	0	0	0	0	0	0	0	0	0	0	0	0	0	0	0	0	0	0.417943	0	0	0	0	0	-0.0546544	0
argG	2.56062	2.589	1.73751	1.7919	1.79554	1.71616	1.6606	1.53731	1.52455	1.47424	1.52467	1.49554	1.45586	1.4271	1.48377	1.34471	1.34323	1.30429	1.25292	1.23377	2.8572	3.07057	2.30044	2.58152	2.54867	2.98696	2.90304	2.79716	2.80449
secG	3.0204	2.18315	1.83154	1.85837	1.68737	1.55988	1.60073	1.5484	1.58872	1.60082	1.56863	1.70791	1.74073	1.66138	1.77614	1.89189	1.86159	1.90395	1.89912	1.81296	2.90547	2.85519	2.74104	2.93373	2.79904	2.67065	2.81122	2.83147	2.80297
ftsH	2.84471	2.62043	2.72292	2.74333	2.73549	2.86726	2.90698	2.90234	2.94141	2.94279	2.97231	3.00646	2.88899	2.83245	2.96496	2.86237	2.91238	2.93983	2.90386	2.98018	2.95413	2.85998	2.95884	2.89485	2.95102	2.86178	2.75545	2.7283	2.76515
rlmE	2.54626	2.70531	2.77513	2.84473	2.80617	2.81238	2.95729	2.86871	2.88503	2.89727	2.87588	2.80732	2.82535	2.74746	2.79043	2.73183	2.74635	2.76139	2.73969	2.66133	2.68887	2.52414	2.59462	2.63012	2.65462	2.55056	2.43665	2.42292	2.48683
greA	2.3121	1.8958	1.52368	1.62585	1.5544	1.5236	1.41079	1.29683	1.28904	1.26436	1.27093	1.26682	1.1657	1.14212	1.33016	1.27718	1.43311	1.25509	1.28794	1.34468	2.44487	2.41405	2.50937	2.45057	2.46058	2.23853	2.17051	2.23856	2.21381
obgE	1.99089	1.57623	1.3638	1.61643	1.63462	1.80453	1.94382	2.00654	2.07733	2.15911	2.23606	2.35139	2.24903	2.1727	2.50019	2.33662	2.41005	2.44169	2.46112	2.52179	2.42314	2.35139	2.33091	2.29914	2.08426	1.97952	1.98328	2.03786	1.93687
yhbE	2.14672	1.30422	1.11934	1.29584	1.39938	1.43678	1.67852	1.63148	1.7104	1.86535	1.69631	1.62794	1.89511	1.80666	1.88065	1.90961	1.98111	2.1264	2.0423	1.74837	2.56711	2.50568	2.35275	2.42737	2.13916	2.07802	1.96884	2.03643	2.02844
rpmA	3.24741	2.68551	2.22689	1.95431	1.91419	1.77512	1.75599	1.71912	1.71482	1.74761	1.75386	1.76512	1.71789	1.71668	1.72629	1.78712	1.82837	1.87017	1.96603	1.97576	3.4207	3.35445	3.09349	3.30693	3.14817	3.04855	3.1321	3.19848	3.17732
rplU	3.06345	2.26349	1.80792	1.63205	1.54217	1.44891	1.53239	1.44566	1.52895	1.46196	1.55209	1.56472	1.51092	1.52217	1.56354	1.42866	1.50612	1.57817	1.62945	1.57215	3.18977	3.10076	2.74399	3.09049	2.90874	2.77848	2.83288	2.92955	2.86004
sfsB	1.56767	0.898675	0.743659	0.705428	0.665758	0.568057	0.330284	0.547263	0.253875	0.460165	0.665514	0.304081	0.47524	0.676068	0.374094	0.482064	0.369306	0.127928	0.30253	0.118952	1.54942	1.44059	1.6148	1.561	1.58939	1.41456	1.43819	1.50469	1.43614
ibaG	1.98817	1.23445	0.513413	0.841612	0.999693	0.757341	0.756387	0.650274	0.790305	0.609052	0.532449	0.542774	0.768939	0.77728	0.226676	0.469976	0.441018	0.605459	0.774776	0.0330774	2.10536	1.95291	1.98943	2.05385	1.94831	1.85809	1.81218	1.84791	1.72425
mlaB	2.04213	2.07353	1.85047	1.98189	2.02672	2.0202	2.07522	2.00462	2.01306	1.99812	2.00929	1.97582	1.88989	1.8042	1.95336	1.81471	1.85148	1.95543	1.91715	1.89898	2.20004	2.02772	2.3671	2.01163	2.17008	2.0946	2.0838	2.16157	2.1056
mlaC	2.2598	2.31462	2.09873	2.23882	2.25928	2.34328	2.29839	2.24149	2.24063	2.24663	2.23388	2.26249	2.08068	2.01181	2.16709	2.07899	2.06602	2.13048	2.07049	2.14086	2.38054	2.35171	2.61857	2.24855	2.40172	2.37159	2.41251	2.40431	2.30906
mlaD	1.92019	1.57469	1.38313	1.4339	1.45052	1.58268	1.61533	1.64389	1.73202	1.77236	1.773	1.81567	1.82653	1.70512	1.85399	1.78294	1.81846	1.75453	1.7477	1.72162	2.14885	2.02724	2.17987	2.00605	2.00395	1.89473	1.84526	1.85419	1.90044
mlaE	1.96481	1.6169	1.37767	1.4748	1.50468	1.5957	1.68808	1.698	1.7662	1.82351	1.81937	1.82176	1.80679	1.72675	1.81802	1.73191	1.78078	1.64124	1.60789	1.55729	2.19173	1.98435	2.14611	2.04853	2.00853	1.96559	1.8918	1.91363	1.97719
mlaF	2.11263	1.7592	1.6926	1.75903	1.72738	1.76488	1.89332	1.88374	1.90918	1.96566	1.97359	1.91497	1.97366	1.92207	1.95341	1.85311	1.91966	1.81254	1.80126	1.71488	2.28972	2.08007	2.17427	2.13329	2.09398	2.03623	2.02722	2.04517	2.1037
yrbG	1.65904	1.24371	1.23889	1.25334	1.29274	1.31916	1.47669	1.35291	1.33708	1.38617	1.30396	1.10941	1.21214	1.16661	1.05096	1.17621	1.11716	1.16514	1.11445	0.880643	1.60969	1.47792	1.43823	1.68744	1.66947	1.73133	1.62596	1.65793	1.62074
kdsD	1.95955	1.57996	1.37984	1.45523	1.42462	1.37644	1.43415	1.33818	1.3242	1.27988	1.20788	1.13015	1.18752	1.13726	1.24667	1.14937	1.23651	1.27636	1.20026	1.0174	1.9194	1.84745	1.9012	2.00146	2.04505	2.05951	1.9869	1.98902	1.93986
kdsC	2.27212	1.96173	1.93328	2.15407	2.13943	2.12241	2.24825	2.18253	2.19777	2.17664	2.14935	1.99436	2.117	2.075	2.07067	2.09606	2.1228	2.14483	2.1062	1.99566	2.3041	2.19161	2.26548	2.30902	2.36696	2.33306	2.25277	2.24352	2.24305
lptC	2.16548	1.93594	1.95796	2.22743	2.22345	2.33829	2.40132	2.38133	2.42545	2.44076	2.40518	2.41442	2.33423	2.21439	2.35657	2.26067	2.32264	2.38467	2.32078	2.32853	2.24155	2.21375	2.35966	2.25292	2.28166	2.24684	2.13228	2.13434	2.0925
lptA	2.48706	2.2669	2.2214	2.42907	2.41615	2.46886	2.45468	2.41462	2.46619	2.42323	2.44028	2.42311	2.35938	2.25892	2.35454	2.26858	2.28473	2.37382	2.28703	2.29901	2.42203	2.40716	2.54443	2.4566	2.52777	2.47725	2.37929	2.39961	2.35717
lptB	2.35309	2.09704	2.03213	2.21263	2.23539	2.31307	2.32561	2.26127	2.30608	2.29406	2.28668	2.33108	2.19341	2.11152	2.24339	2.14912	2.17388	2.2298	2.14115	2.20979	2.27693	2.29108	2.48056	2.38139	2.44669	2.41966	2.33937	2.29326	2.29546
rpoN	2.44484	2.21648	2.1234	2.19383	2.19613	2.21346	2.27769	2.20412	2.23622	2.21802	2.21292	2.21842	2.12801	2.03102	2.17803	2.04784	2.12833	2.17315	2.07133	2.08766	2.40635	2.38655	2.45812	2.48991	2.53603	2.49733	2.40028	2.3714	2.3515
hpf	2.4269	2.52081	2.59149	2.39848	2.37012	2.38598	2.34315	2.23658	2.21733	2.20588	2.24639	2.17149	2.04071	1.94103	2.09748	1.98679	1.95667	1.92378	1.87024	1.82117	2.22827	2.18128	2.30463	2.37127	2.5092	2.44093	2.45859	2.44012	2.4645
ptsN	2.35266	2.21219	2.18452	2.13625	2.11754	2.16227	2.10394	2.02389	2.04705	2.01409	2.00026	1.94751	1.84009	1.80572	1.89703	1.78525	1.8479	1.79813	1.6674	1.65792	2.22955	2.21513	2.17184	2.39446	2.46285	2.37487	2.32622	2.2757	2.31648
npr	2.00835	1.45292	1.34022	1.61463	1.65117	1.57224	1.60192	1.41262	1.44571	1.41101	1.30172	1.24185	1.16105	1.37775	1.31605	1.30069	1.34475	1.38579	1.25747	1.16979	1.87433	1.85307	1.78771	2.01825	1.95405	1.90831	1.78713	1.7056	1.86487
yrbL	2.60037	2.57689	2.68383	2.86366	2.89768	2.95446	2.99571	2.98989	3.01088	2.9618	2.983	2.98374	2.9433	2.95101	2.99604	2.97253	3.01945	3.08843	3.04117	2.98215	2.57838	2.42227	2.34973	2.46145	2.62466	2.5772	2.58712	2.58548	2.59276
arcZ	-0.261046	0	0.162077	0	0	0	-0.275709	0	0.297093	0	-0.287657	0	0	0	-0.084383	0	0	0	0	0	0	0	0	0	0	0	0	0	0
gltB	3.28207	2.86355	1.82823	1.27006	1.18853	0.930734	0.734037	0.66211	0.573962	0.519475	0.523128	0.481123	0.576498	0.513633	0.773112	0.742295	0.846416	0.974267	0.862633	0.968203	3.30909	3.52331	3.26689	3.3883	3.55166	3.59745	3.43083	3.37407	3.39999
gltD	3.1968	2.7572	2.09342	1.25188	1.16384	0.943738	0.78291	0.68655	0.688918	0.520021	0.545565	0.716061	0.500667	0.536988	0.835915	0.870662	0.886771	0.977221	0.925163	1.09607	3.1746	3.41102	3.12493	3.29684	3.5158	3.50447	3.34137	3.26627	3.34247
gltF	1.48982	0.914028	0.316746	-0.415347	0.00539448	-0.159632	-0.450216	-0.48006	-1.12943	-0.316677	-0.859759	-0.694982	-0.657383	-0.574902	-0.227406	-0.609206	-0.139466	-0.395799	-0.132402	-0.444044	1.17324	1.25389	0.731366	1.32489	1.57385	1.56121	1.45722	1.54292	1.52924
yhcH	1.44891	1.71583	1.84724	1.87667	1.84655	1.82544	1.90313	1.76771	1.81822	1.66651	1.68754	1.63417	1.59967	1.56038	1.6137	1.58013	1.58763	1.61628	1.61438	1.58951	1.0731	0.920545	1.35272	1.34884	1.48694	1.4757	1.32076	1.33629	1.45103
nanK	1.36445	1.65229	1.73478	1.80069	1.79467	1.80115	1.84517	1.76048	1.77185	1.72613	1.68109	1.63	1.61708	1.5481	1.61153	1.53335	1.61796	1.64148	1.60748	1.59863	0.95736	0.881625	1.22239	1.23177	1.44283	1.37538	1.30687	1.19176	1.33243
nanE	1.06167	1.56799	1.67711	1.65111	1.66784	1.64413	1.62208	1.55537	1.62336	1.56403	1.53242	1.53214	1.49107	1.52106	1.54236	1.54282	1.56193	1.54822	1.47597	1.50022	0.779999	0.642341	0.90262	0.873962	0.997486	1.08098	1.03095	1.10908	1.0717
nanT	0.714613	1.33645	1.4344	1.46354	1.41636	1.39992	1.56795	1.53934	1.59934	1.63861	1.63056	1.62123	1.65102	1.68182	1.71156	1.69647	1.76559	1.76798	1.76531	1.68554	0.435184	0.273291	0.581522	0.540615	0.712075	0.7309	0.630473	0.607687	0.678473
nanA	0.902443	1.18457	1.05028	1.14746	1.08092	1.04186	1.07542	1.03524	1.11557	1.16783	1.06586	1.11001	1.28046	1.30924	1.33159	1.31655	1.36785	1.45834	1.44969	1.39137	0.756862	0.519547	0.398173	0.484599	0.487057	0.698127	0.838154	0.940838	0.919443
dcuD	0.255794	0.248411	0.03839	0.259634	-0.0914419	0.0798692	0.0469755	0.0448501	-0.21658	-0.258419	0.0817514	-0.0047627	-0.0465027	0.075763	0.0864183	0.0926123	0.233447	0.0923419	0.125103	-0.0944085	0.0686803	0.213117	0.155075	0.444732	0.205398	0.310294	0.194818	0.078929	0.192473
rpsI	3.6175	3.19651	2.15603	2.08865	2.05751	2.08702	2.0757	2.065	2.03825	2.02785	1.98622	1.94965	1.86031	1.9033	1.96197	1.97121	1.96896	2.00572	2.02933	1.92801	3.58129	3.71152	3.55314	3.49301	3.51281	3.56793	3.68191	3.66456	3.58793
rplM	3.51957	3.07514	1.97189	1.78321	1.78671	1.78898	1.7355	1.76073	1.78172	1.71507	1.73639	1.64221	1.57322	1.58479	1.70752	1.67943	1.68436	1.75101	1.71888	1.63967	3.49855	3.64487	3.4083	3.4096	3.44107	3.47794	3.58981	3.59454	3.4676
degQ	1.69989	1.8922	1.83267	2.03722	2.06898	1.90625	1.78157	1.58751	1.53358	1.47299	1.42559	1.37776	1.35287	1.26258	1.43571	1.40082	1.50931	1.57796	1.50298	1.43919	1.57304	1.52169	1.52191	1.57421	1.68252	1.64796	1.6636	1.64253	1.70949
degS	1.62519	0.961404	0.793716	0.973601	1.0499	0.932997	0.98092	0.895536	0.786282	0.890213	0.743716	0.775069	0.88648	0.854219	0.956477	0.982281	0.968642	1.17841	1.1154	0.979248	1.76953	1.64259	1.50359	1.61665	1.69199	1.58205	1.55554	1.57855	1.49328
mdh	3.41294	3.47349	3.23594	2.84583	2.7369	2.58987	2.59958	2.53352	2.55044	2.52911	2.51892	2.51942	2.52192	2.50415	2.59843	2.62966	2.6792	2.72163	2.63066	2.48676	2.81956	2.86769	3.09096	2.97588	3.19009	3.23779	3.27731	3.29881	3.44631
argR	2.24372	1.96597	1.64816	1.75711	1.63171	1.86886	2.05922	2.03119	2.06401	2.07112	2.14411	2.17283	2.14809	2.1704	2.19428	2.16194	2.11233	2.11723	2.09831	1.97967	2.34597	2.2856	1.81221	2.10457	2.09477	2.16482	2.29996	2.24785	2.32068
aaeB	0.834756	0.653816	0.664956	0.829749	0.767938	0.765072	0.764941	0.700786	0.713834	0.679009	0.726924	0.584753	0.719964	0.667947	0.726745	0.732479	0.764773	0.769002	0.747462	0.592751	1.00922	0.833316	0.940447	1.02677	0.915222	0.815658	0.626598	0.770116	0.718536
aaeA	0.671681	0.444528	0.391118	0.517993	0.34755	0.281813	0.508543	0.387963	0.423465	0.454955	0.544593	0.546942	0.696361	0.617631	0.706432	0.594609	0.680501	0.739846	0.513541	0.483976	0.961963	0.759561	0.831853	0.831622	0.758548	0.621826	0.459838	0.528194	0.552139
aaeX	0.986159	0.744658	0.258411	0.464754	0.288482	0.350758	0.582149	0.42901	0.303334	0.566123	0.607177	0.30725	0.652891	-0.301901	0.470409	0.663796	0.749314	0.445025	0.697248	0.254926	1.23604	1.09969	1.12129	1.14919	1.27489	0.88855	1.15367	0.974124	0.585705
aaeR	1.7223	1.19155	1.14645	1.20351	1.12505	1.22039	1.33271	1.17486	1.26159	1.28511	1.24939	1.18461	1.24645	1.16635	1.25902	1.2972	1.27816	1.44689	1.34422	1.31208	1.86758	1.80663	1.97829	1.85064	1.8419	1.76017	1.66896	1.6628	1.70801
mreD	2.02123	1.16903	1.22093	1.31607	1.31439	1.17005	1.40034	1.27368	1.10389	1.15664	1.0408	0.647086	1.05073	1.05878	0.909396	1.03231	1.03879	1.15522	1.13173	0.791701	2.1497	2.15763	1.83229	2.15151	1.98335	2.02717	1.85989	1.82101	1.78762
mreC	2.35217	1.23038	1.07135	1.03338	1.10256	0.937917	1.05463	1.02087	1.04429	0.882948	0.86982	0.723837	0.773149	0.883838	0.952187	0.894245	0.911754	1.0502	1.01853	0.859047	2.45359	2.49277	2.23378	2.45137	2.31056	2.37653	2.23876	2.15202	2.08886
mreB	2.84374	2.15307	2.0504	1.91369	1.91132	1.89777	1.84036	1.72695	1.69445	1.63535	1.59413	1.54689	1.5644	1.56074	1.62135	1.63324	1.63837	1.7026	1.66009	1.61125	2.91608	2.94737	2.8301	2.88675	2.86817	2.87194	2.85842	2.83802	2.70014
accB	2.74206	2.08539	1.86577	1.7542	1.72214	1.54898	1.55308	1.56525	1.60938	1.52749	1.6472	1.66567	1.65881	1.57024	1.77907	1.70181	1.79145	1.69904	1.70113	1.74887	2.90829	2.85412	2.68466	2.64439	2.51395	2.50574	2.50725	2.48482	2.51262
accC	2.90886	2.1894	1.81157	1.60786	1.60277	1.57212	1.5703	1.54057	1.60369	1.65499	1.61219	1.72389	1.70846	1.67605	1.90301	1.85212	1.95073	1.94172	1.85508	1.87592	3.00668	3.0229	2.94637	2.73951	2.63858	2.70329	2.74853	2.73649	2.77197
yhdT	1.09869	0.339957	0.132478	-0.601315	-0.216424	0	0.133574	-0.336642	-0.18182	-0.291856	0	0	-0.682637	-0.377877	-0.0379253	0.18988	-0.28865	-0.694794	-0.336442	-0.42311	1.21983	1.19911	0.841189	1.0797	1.07398	0.802806	0.853883	0.830148	0.890119
panF	1.50893	0.99747	0.933866	1.06686	1.01663	1.04527	1.04516	1.07451	1.10736	1.10364	1.04787	1.03868	1.16473	1.10583	1.10465	1.13574	1.16311	1.11761	1.11049	0.958892	1.71517	1.59463	1.4166	1.51068	1.34647	1.32406	1.21032	1.299	1.30913
prmA	1.94042	1.74981	1.70739	1.88301	1.86265	1.86425	1.89528	1.88134	1.93355	1.93887	2.00141	2.02511	1.99482	1.94988	2.0393	1.99033	2.02189	2.01163	1.92292	1.91685	1.96156	2.04837	1.78525	1.89889	1.8865	1.84539	1.83552	1.85614	1.88747
dusB	2.73822	1.729	1.18548	1.13126	1.13266	1.00502	1.0293	1.00318	1.05768	1.04165	0.975115	1.0486	1.07271	1.05618	1.1729	1.1123	1.16673	1.26714	1.11822	1.10137	3.02102	3.01361	2.8118	2.91392	2.64051	2.62477	2.73156	2.59454	2.55395
fis	2.71577	2.03126	1.16332	1.24893	1.19047	1.10516	1.21554	1.28325	1.30242	1.27001	1.16187	1.00583	1.31459	1.28316	1.27295	1.33318	1.36772	1.42954	1.40648	1.0808	3.03355	2.90618	2.71935	2.92524	2.6203	2.60411	2.72174	2.68834	2.56319
acrE	0.108141	0.0298314	0.0564359	-0.0924671	-0.390487	-0.652108	-0.166479	-0.439238	-0.384796	-0.312894	-0.321798	-0.243748	-0.0594943	0.0232018	-0.0783099	-0.13604	0.0183121	0.207657	0.0282715	-0.101212	0.233663	0.102407	0.229361	0.270939	0.0278986	0.241484	0.121672	0.264646	0.154746
acrF	0.62363	0.446797	0.601201	0.794011	0.734392	0.777986	0.845378	0.754552	0.709672	0.638902	0.711186	0.579369	0.58873	0.572572	0.639156	0.630583	0.571558	0.545665	0.575039	0.333758	0.559573	0.448434	0.584487	0.653846	0.640938	0.529535	0.549178	0.550687	0.580458
yhdW	1.237	2.53984	2.95677	3.16763	3.20309	3.16319	3.13171	2.95801	2.86178	2.68902	2.65164	2.50427	2.4583	2.45775	2.4536	2.37043	2.4449	2.29375	2.34553	2.18604	1.16122	0.838632	1.06512	1.13181	1.36217	1.19202	1.081	1.07883	1.3182
yhdX	0.524141	1.00778	1.48329	1.72181	1.83591	1.75894	1.83762	1.63533	1.58048	1.43775	1.28528	1.11074	1.28782	1.27556	1.25334	1.16798	1.36112	1.30714	1.19222	0.927305	0.65631	0.377356	0.460587	0.691061	0.666807	0.542941	0.51601	0.513112	0.640735
yhdY	0.104881	0.492613	1.25079	1.363	1.39716	1.42588	1.41056	1.20532	1.17127	1.07053	0.925264	0.844497	0.825118	0.822093	0.853665	0.879847	0.948235	1.05045	0.889683	0.600769	0.224686	-0.428497	0.20706	0.293972	0.298516	0.310622	0.0551795	0.208284	0.381868
yhdZ	0.383971	0.600854	0.96537	1.18008	1.22386	1.25167	1.31583	0.975024	0.960797	0.962361	0.775118	0.650245	0.749915	0.542461	0.888399	0.705968	0.809762	0.82775	0.78127	0.638557	0.426712	0.285874	0.589477	0.692964	0.579342	0.652784	0.477307	0.599893	0.610229
rrfF	-0.192703	0	0.208903	0	-0.160544	0	0	0	0	0	0	0	0	0	0	0	0	0	0.0439041	0	0	0	0	0	0	0	0	-0.247345	0
thrV	0	0	0	0	0	0	0	0	0	0	0	0	0	0	0	0	0	0	0	0.382713	0	0	0	0	0	0	0	0	0
rrfD	-0.504706	0	-0.0104103	-0.29489	0	-0.312171	0	0	0	-0.298226	0	0	0	0.229578	0	0	0	0	0	0	-0.0112186	0	0	0	0	0	0	0	-0.239753
rrlD	1.81031	2.01585	2.27471	2.16379	1.81786	2.17538	2.00118	2.06126	1.97873	1.93668	1.971	2.21667	1.97963	1.71116	2.24691	1.82912	1.83017	2.32664	2.00346	2.23606	1.43447	1.83218	1.62832	2.17144	2.16991	1.72578	1.91515	1.62805	1.49948
rrsD	2.19487	2.40595	2.64565	2.5359	2.28007	2.54948	2.39979	2.40586	2.39021	2.33491	2.33896	2.61273	2.3407	2.18923	2.68801	2.10403	2.19997	2.75275	2.42665	2.62137	1.78634	2.28004	2.08383	2.48734	2.6186	2.00718	2.34572	2.10393	1.92722
yrdA	2.20307	1.84342	1.72141	1.68905	1.723	1.71048	1.75465	1.75298	1.707	1.737	1.7757	1.68581	1.67652	1.64725	1.6857	1.58897	1.56915	1.62029	1.6041	1.54862	2.19571	2.15986	2.28202	2.26989	2.309	2.22845	2.11173	2.18617	2.06877
def	2.61962	2.68221	2.7533	2.95247	2.99796	3.06556	3.23139	3.20375	3.29347	3.32246	3.35068	3.2413	3.40985	3.30452	3.28463	3.20106	3.21604	3.23692	3.27746	3.10996	2.53412	2.36702	2.30963	2.61983	2.67084	2.61002	2.61563	2.6448	2.63839
fmt	2.44475	2.416	2.5649	2.68321	2.7212	2.84379	2.89013	2.86567	2.92987	2.89562	2.9202	2.90307	2.79992	2.71505	2.76724	2.63829	2.70402	2.66529	2.68022	2.71445	2.42733	2.37247	2.33348	2.45748	2.48894	2.43304	2.33401	2.34448	2.3437
arfA	0.357288	0.448223	0.3632	0.601599	0.707354	0.109891	0.185157	0.313341	-0.00466101	0.153561	0.464714	0.319351	0.390823	0.512383	0.452795	0	0.0370455	0.514232	0.31078	-0.0769178	0.356594	0.191266	0.531319	0.363056	0.575072	0.397239	0.455778	0.608076	0.769761
zntR	1.56156	1.66013	1.6273	1.42922	1.39941	1.46869	1.31557	1.32952	1.3409	1.39267	1.33068	1.36073	1.32871	1.17766	1.38962	1.27344	1.19592	1.39016	1.27322	1.33309	1.75611	1.69886	1.84823	1.64504	1.76081	1.75586	1.70592	1.65107	1.60893
yhdN	1.44541	1.45408	1.36399	1.14818	1.08753	0.971233	1.22368	1.14586	1.14168	1.14463	1.10334	1.03817	1.24513	1.03177	1.09197	1.13879	0.977345	1.10501	1.18874	0.939538	1.65676	1.50744	1.42663	1.50701	1.57466	1.48379	1.5185	1.52487	1.54448
rplQ	3.52856	3.11088	2.3786	2.19667	2.22951	2.41632	2.41598	2.43071	2.48769	2.5017	2.55837	2.62318	2.49642	2.47262	2.69168	2.64557	2.71884	2.77157	2.70863	2.79331	3.62287	3.76194	3.62607	3.47928	3.5164	3.55393	3.62919	3.62256	3.57189
rpoA	3.67749	3.29336	2.67147	2.42437	2.46045	2.52501	2.5173	2.52428	2.5762	2.61669	2.60742	2.67321	2.5748	2.55728	2.77931	2.73829	2.82385	2.8742	2.81378	2.84082	3.78022	3.87771	3.75685	3.63627	3.66355	3.70452	3.74971	3.75471	3.71064
rpsD	3.51647	3.13352	2.52372	2.34767	2.35844	2.39763	2.36802	2.35195	2.40052	2.39335	2.48007	2.54476	2.42189	2.45842	2.64036	2.59145	2.64468	2.64697	2.63953	2.64391	3.64193	3.68108	3.56031	3.5028	3.48409	3.4811	3.54594	3.55259	3.5192
rpsK	3.50399	3.10996	2.52552	2.40621	2.39574	2.39463	2.36313	2.34531	2.38255	2.39468	2.40688	2.4818	2.40974	2.39485	2.60532	2.50326	2.58411	2.60229	2.56831	2.52919	3.6382	3.64947	3.53769	3.49003	3.46223	3.46817	3.519	3.51062	3.48533
rpsM	3.48758	3.1693	2.6356	2.44424	2.45666	2.43753	2.41783	2.38578	2.40754	2.40909	2.43573	2.43274	2.38358	2.3855	2.52717	2.49338	2.52927	2.53309	2.51001	2.44325	3.61798	3.60574	3.45719	3.47981	3.47506	3.44898	3.46827	3.51849	3.47174
rpsQ	3.24392	3.17052	2.27895	2.0418	1.98383	2.15222	2.06122	2.08169	2.03374	1.9702	2.04042	2.08657	1.88031	1.89122	1.99502	1.96483	1.97654	2.00801	2.06035	2.11346	3.36916	3.54565	3.27094	3.10371	3.25431	3.2489	3.32859	3.42746	3.34369
rpmC	3.16626	2.99926	2.02667	1.853	1.82615	1.96529	1.89864	1.85186	1.83348	1.78978	1.93826	1.86618	1.67761	1.67867	1.82849	1.75082	1.81875	1.87114	1.92452	1.95566	3.27059	3.41777	3.04284	2.9788	3.07548	3.13043	3.24225	3.26623	3.20515
rplP	3.57635	3.44993	2.49545	2.29553	2.30107	2.36766	2.35393	2.29832	2.29874	2.22158	2.25057	2.19993	2.14646	2.08497	2.18482	2.19209	2.24601	2.31656	2.30923	2.2566	3.72098	3.82194	3.50833	3.41881	3.52823	3.57112	3.62402	3.69237	3.62595
rpsC	3.68191	3.55739	2.42827	2.03083	2.02387	2.00559	1.98313	1.89494	1.88542	1.91704	1.9008	1.86366	1.80648	1.75689	1.91836	1.87683	1.97846	2.06779	1.99218	2.0425	3.818	3.94707	3.64628	3.51455	3.61366	3.68743	3.76939	3.81286	3.73296
rplV	3.46417	3.3399	2.02011	1.69492	1.65112	1.67038	1.58042	1.5965	1.60071	1.57993	1.58639	1.56927	1.38179	1.41978	1.59362	1.51168	1.69944	1.72628	1.77046	1.83275	3.58878	3.7296	3.4248	3.35684	3.42239	3.48502	3.56369	3.61758	3.49487
rpsS	3.37781	3.17265	1.778	1.47401	1.50322	1.5171	1.44007	1.38127	1.35501	1.44991	1.4042	1.47901	1.21266	1.2697	1.44403	1.334	1.52984	1.54225	1.55934	1.51253	3.48801	3.64805	3.3935	3.26499	3.28913	3.39785	3.42913	3.48936	3.36718
rplB	3.64479	3.455	2.0507	1.79579	1.78242	1.73416	1.67238	1.571	1.57794	1.62079	1.50207	1.51704	1.43084	1.38732	1.52547	1.53856	1.67335	1.83073	1.69156	1.84211	3.79123	3.97315	3.74912	3.60022	3.62592	3.73581	3.80129	3.81513	3.69503
rplW	3.47897	3.16814	1.71792	1.46937	1.49224	1.49204	1.25659	1.27951	1.31716	1.21933	1.23174	1.25104	1.09006	0.988684	1.26436	1.12545	1.43177	1.48403	1.45311	1.47228	3.60954	3.72754	3.53714	3.46634	3.40651	3.46369	3.52735	3.57689	3.45363
rplD	3.62177	3.23472	1.75718	1.5325	1.54837	1.50595	1.40185	1.28968	1.30298	1.25013	1.18822	1.23454	1.17922	1.07651	1.29868	1.27731	1.48093	1.56606	1.53067	1.53986	3.75112	3.85158	3.62538	3.61245	3.52206	3.59188	3.62597	3.66238	3.56201
rplC	3.74239	3.30295	1.91497	1.66653	1.73587	1.59872	1.4866	1.40649	1.44427	1.41844	1.27133	1.29046	1.25831	1.26147	1.3583	1.41463	1.60671	1.66951	1.63716	1.62555	3.91497	4.01044	3.76375	3.77179	3.70062	3.73436	3.75535	3.80081	3.67852
rpsJ	3.6706	3.20757	1.78804	1.5238	1.55191	1.45601	1.27193	1.21625	1.21041	1.0771	1.04329	1.07229	1.00266	1.08178	1.18811	1.29882	1.30822	1.48999	1.48171	1.47694	3.79857	3.82805	3.51605	3.68139	3.55982	3.5556	3.60496	3.63955	3.56213
gspB	0.797692	0.590031	0.706228	0.939386	0.937157	0.763297	0.954082	0.890399	0.779954	0.790504	0.732913	0.307812	0.650124	0.706699	0.611271	0.62893	0.633479	0.750921	0.621845	0.569696	1.066	0.859151	1.05652	0.958871	0.836335	0.646345	0.491782	0.780874	0.73995
gspA	0.148695	-0.397609	-0.172112	0.0373158	0.134177	-0.239861	0.309684	0.236285	0.0715558	0.132001	-0.0418893	-0.136103	0.0921933	-0.080407	-0.163448	-0.193891	-0.108374	-0.0587488	-0.115028	-0.0908776	0.139637	0.184342	0.090793	0.217521	0.116175	-0.302987	-0.254305	-0.185541	0.137717
gspC	0.513241	0.159049	0.249927	0.559152	0.636712	0.433034	0.377998	0.353312	0.370281	0.358924	0.417986	0.34902	0.402698	0.0960389	0.28624	0.423464	0.284592	0.363274	0.234924	0.306079	1.15018	1.31408	0.166307	0.514204	0.267067	0.258941	0.229432	0.24702	0.375331
gspD	0.899283	0.354607	0.157433	0.351761	0.578994	0.514639	0.61378	0.419464	0.341222	0.318739	0.293176	0.309309	0.249305	0.208389	0.338552	0.326176	0.284503	0.393113	0.293678	0.148915	1.14064	1.73742	0.729114	0.881193	0.738757	0.748036	0.662397	0.803476	0.988944
gspE	0.669359	0.227156	-0.0768222	0.108529	0.0375613	0.0322031	0.0314559	0.00241727	0.0589533	-0.207488	-0.109317	-0.0746274	0.0488073	-0.0839379	-0.0306297	-0.118241	-0.15722	0.0393644	0.0732462	-0.0322606	0.507743	1.5155	0.426338	0.569853	0.619729	0.527287	0.603497	0.558885	0.794411
gspF	0.814122	0.695154	0.683079	0.871166	0.867452	0.916161	0.832224	0.886147	0.861625	0.780083	0.851949	0.752299	0.76191	0.83812	0.817679	0.680662	0.704826	0.723485	0.720377	0.655254	0.752889	1.32779	0.62527	0.782645	0.822698	0.756509	0.756904	0.767219	0.837631
gspG	-0.048565	0.309144	0.107163	0.0888195	0	-0.423739	0.0247573	-0.0932504	-0.354774	0.0572282	0.0851213	-0.206588	-0.284814	0.065225	-0.052935	0	-0.250213	-0.176134	-0.681448	-0.201857	-0.114366	1.0544	-0.530013	-0.0143083	0.39898	0.0362206	-0.322373	-0.0270428	0.321165
gspH	0.343889	0.0285888	0.232878	0.406724	0.461613	0.469439	0.362124	0.408926	0.0562511	0.196406	0.630813	0.584587	0.739963	0.578913	0.773683	0.728254	0.521958	0.39571	0.72311	0.616654	0.106056	0.774225	0.0713498	0.356179	0.207946	0.0702825	0.172364	0.206415	0.230874
gspI	0.254664	-0.0122216	0.278588	0.227681	-0.25044	-0.810481	-0.0648286	-0.829558	-0.0586726	0.0652727	-0.110871	-0.371276	0.234096	0.208389	0.278546	-0.604066	0.376355	0.236088	-0.188766	-0.614995	-0.23575	0.663844	0.207606	0.188077	0.404971	0.146019	-0.0376195	-0.136947	0.43066
gspJ	0.457958	0.132877	0.224329	0.280584	0.341298	0.0412986	0.0100776	-0.258895	0.0277744	-0.0315379	-0.242909	0.0168655	0.0747779	0.352295	0.268043	0.158291	0.0605996	0.149329	0.113217	0.096209	0.218931	0.503232	0.26464	0.384944	0.481931	0.500217	0.216031	0.320699	0.411181
gspK	0.716915	0.57253	0.7967	0.68596	0.728174	0.643902	0.831088	0.726544	0.792034	0.619621	0.694352	0.636878	0.781565	0.747128	0.61397	0.825529	0.767321	0.787318	0.77432	0.400865	0.789951	0.698833	0.735908	0.818007	0.724153	0.6847	0.744221	0.752261	0.818784
gspL	0.966618	0.682414	0.698234	0.690999	0.618853	0.594094	0.726834	0.543342	0.577933	0.495054	0.558882	0.365628	0.575199	0.640746	0.53745	0.520257	0.554267	0.579031	0.406712	0.311517	1.00703	0.838369	0.896259	0.993052	0.863803	0.769218	0.688724	0.779014	0.709811
gspM	0.551312	0.335231	0.26481	0.58519	0.443306	0.616968	0.769613	0.587645	0.582036	0.591675	0.650155	0.582586	0.565868	0.29733	0.625943	0.211874	0.435333	0.714151	0.329717	0.377036	0.507214	0.456953	0.60869	0.515979	0.472723	0.547875	0.405565	0.285921	0.537044
gspO	1.09359	1.43435	1.82788	1.87727	1.91297	1.8987	1.83384	1.65123	1.59464	1.45429	1.51502	1.41767	1.38993	1.32263	1.45139	1.31829	1.33112	1.27534	1.3161	1.08066	1.13138	1.07938	1.1055	1.24638	1.20376	1.06347	1.06524	1.04236	1.14338
chiA	1.16095	0.974804	1.04728	1.22252	1.23422	1.29839	1.30275	1.29756	1.2519	1.27041	1.27816	1.30747	1.24739	1.16951	1.33031	1.27462	1.29752	1.3031	1.26128	1.25555	1.13283	1.04216	1.14702	1.19398	1.10491	1.05476	1.12007	1.06957	1.10884
tufA	4.01494	3.87417	3.31519	3.04953	3.07307	3.11501	3.11015	3.08507	3.10851	3.09349	3.08445	3.12909	3.01427	2.98101	3.17192	3.15249	3.23046	3.31316	3.23854	3.28826	3.88167	4.09276	3.95229	3.86112	3.99268	4.00606	4.04575	4.05689	4.01059
fusA	3.8085	3.54005	2.90972	2.84689	2.88548	2.97414	2.97523	2.94871	2.98013	2.99197	2.94363	2.98656	2.88578	2.82396	3.00758	2.97558	3.06668	3.14057	3.05401	3.14656	3.82441	4.01027	3.87585	3.69894	3.78668	3.86238	3.927	3.92062	3.82128
fkpA	2.6529	2.2001	1.99702	1.87247	1.84858	2.11956	2.04174	1.97726	1.97514	1.97283	2.00313	2.04665	1.9474	1.96096	2.03679	2.09394	2.13237	2.24377	2.22624	2.27978	2.59885	2.61271	2.60099	2.55842	2.63466	2.60712	2.57247	2.56133	2.49244
yhfA	1.89402	2.19885	1.88988	1.81784	1.57756	1.43041	1.37008	1.32956	1.21391	1.19085	1.36237	1.33646	1.37569	1.41731	1.47212	1.61639	1.65601	1.56729	1.64157	1.38035	1.63215	1.60261	1.81149	1.942	1.96288	1.90957	1.91627	1.94918	1.96699
crp	2.89197	2.85272	2.57273	2.70315	2.65595	2.5228	2.45475	2.35004	2.32832	2.2658	2.21985	2.22376	2.25705	2.24811	2.31392	2.27308	2.35781	2.38092	2.32658	2.26932	2.70284	2.64807	2.89505	2.85481	3.01512	2.98869	2.98899	3.06886	3.01105
argD	1.98617	1.73517	0.8891	0.825947	0.811209	0.88851	0.904792	0.946115	0.830594	0.884629	0.92686	0.955357	0.909518	0.889496	1.06084	0.899547	0.914433	0.771422	0.788692	0.557022	2.46042	2.58369	1.45621	2.04216	1.93827	2.38519	2.32633	2.22176	2.24479
pabA	1.30712	1.28196	1.6985	1.85988	1.76469	1.90674	1.99401	1.9809	2.00049	2.04664	2.061	2.07485	2.04407	1.92109	2.12564	1.85662	1.88305	1.81834	1.72656	1.58779	1.32975	1.18755	1.14741	1.32661	1.41547	1.3855	1.29701	1.32261	1.34913
fic	1.74487	2.28078	2.70489	2.81538	2.81271	2.88547	2.97304	2.90129	2.94841	2.96531	2.94425	2.89333	2.89823	2.75927	2.82725	2.63762	2.63046	2.59274	2.51764	2.3697	1.18034	0.971368	1.57286	1.66121	1.92876	1.86657	1.75132	1.65126	1.88169
yhfG	0.414229	0.81188	1.25237	1.2278	1.08012	1.39971	1.31165	1.30826	1.26139	1.46934	1.36826	1.33357	1.21958	1.19739	1.31918	1.16309	1.07931	0.867196	0.905642	0.69143	0.0703294	-0.0969665	0	0.22184	0.514115	-0.0012241	0.211951	0.0895633	-0.385881
ppiA	2.13298	1.69158	1.54385	1.86523	1.86269	1.96451	2.05928	2.12032	2.21354	2.27239	2.2469	2.27383	2.24279	2.17848	2.26764	2.16172	2.20969	2.1619	2.02528	2.01659	1.88291	1.71527	1.80525	1.77765	1.91954	1.88838	1.98256	1.9514	1.93471
tsgA	1.76451	0.405644	0.293375	0.241519	0.39491	0.282795	0.423254	0.322854	0.388933	0.318081	0.470191	0.370825	0.341031	0.412233	0.43671	0.28102	0.299048	0.466085	0.207917	0.232302	1.52648	2.36532	1.86058	2.21918	1.82138	1.70336	1.56414	1.58492	1.32856
nirB	1.39267	1.70269	0.603494	0.402971	0.344232	0.38628	0.464266	0.382074	0.354367	0.310929	0.315251	0.318438	0.353375	0.318215	0.385791	0.353239	0.335137	0.531227	0.518203	0.565579	1.66997	1.57086	1.40774	1.63717	1.62947	1.52247	1.8833	2.02527	2.06024
nirD	0.996696	2.06288	0.605597	0.254797	0.289625	0.494737	0.0762009	0.601948	0.519323	0.483741	0.69823	0.612672	0.59234	0.396271	0.749616	-0.0640006	0.716943	0.757954	0.772509	0.92507	1.06835	1.01179	0.973799	1.09708	0.945036	0.695584	1.03823	1.17255	1.33701
nirC	0.93304	1.44911	0.335453	0.606961	0.552498	0.489979	0.525015	0.591616	0.610566	0.650474	0.751711	0.769094	0.885686	0.933364	0.994529	1.00607	1.03639	0.850456	0.924934	0.95325	0.862748	0.573103	0.714912	0.912672	0.661855	0.734786	0.716804	0.868366	0.845824
cysG	1.76756	1.5259	1.18652	1.31342	1.25898	1.19767	1.30539	1.24849	1.25887	1.2875	1.28005	1.22474	1.24878	1.27114	1.38859	1.34464	1.41098	1.4749	1.44299	1.34434	2.03654	1.88441	1.94374	1.86738	1.91266	1.86561	1.86588	1.84145	1.76386
trpS	2.45748	2.12401	1.81368	1.70102	1.71248	1.59339	1.53204	1.44804	1.38236	1.35035	1.3908	1.34378	1.33441	1.28886	1.37582	1.34233	1.45714	1.46234	1.40122	1.39008	2.43541	2.48196	2.71682	2.48467	2.499	2.45387	2.38276	2.41187	2.44893
gph	2.32228	2.12724	1.66905	1.58445	1.66404	1.50565	1.40747	1.19911	1.17152	1.12605	1.00273	0.924478	0.916392	0.926828	0.990046	0.944442	1.00912	1.12714	0.961785	0.99074	2.19849	2.27199	2.50188	2.32653	2.39162	2.38996	2.32163	2.26381	2.33394
rpe	2.33527	2.27347	1.88444	1.71819	1.80356	1.57235	1.51806	1.31804	1.20794	1.13715	1.08156	0.951826	0.789313	0.681649	1.01157	0.882559	0.868723	1.07249	0.920384	1.00633	2.2173	2.25245	2.40657	2.3221	2.44063	2.43757	2.38669	2.39016	2.38574
dam	2.08078	1.77381	1.33939	1.45467	1.55957	1.42436	1.41195	1.21262	1.14519	1.02065	0.971062	0.912442	0.89389	0.960065	1.00979	0.870244	0.937907	0.925803	0.972177	0.839111	2.12584	2.0626	2.11447	2.17409	2.13581	2.06122	1.978	1.94066	2.00803
damX	2.62136	2.39197	2.28216	2.34038	2.4069	2.42193	2.37653	2.28574	2.25846	2.2137	2.1846	2.18417	2.1032	2.01807	2.19926	2.14397	2.20586	2.31646	2.19895	2.24155	2.63647	2.71063	2.67418	2.67573	2.70966	2.65373	2.56264	2.53485	2.55832
aroB	2.59341	2.26121	2.0077	2.10326	2.09978	1.98296	2.02416	1.86165	1.88998	1.83148	1.7864	1.68928	1.73443	1.67485	1.75489	1.72598	1.82947	1.79561	1.80343	1.62704	2.78821	2.71809	2.57507	2.72701	2.63487	2.58336	2.48041	2.50251	2.53473
aroK	2.58012	2.1449	1.84774	1.94893	1.87115	1.72552	1.81093	1.71711	1.68937	1.56497	1.61407	1.5677	1.56594	1.55723	1.62023	1.54801	1.68085	1.52691	1.62249	1.4928	2.79937	2.70326	2.5335	2.7191	2.60382	2.4763	2.40871	2.46086	2.42499
hofP	0.345574	0.0808102	-0.538684	-0.227269	-0.495407	-0.458149	-0.800378	-0.203853	-0.471612	-0.8265	0	0	0	0	-0.0367614	-0.634029	-0.510499	0.0502897	-0.948459	-0.343929	0.191158	-0.285188	-0.261303	0.362361	0.00703083	0.150777	0.346393	0.461091	-0.0531171
hofO	0.260263	0.221862	-0.512347	-0.0944156	-0.833421	-0.576398	-0.519976	-0.419383	0	0	-0.849311	-0.951154	-0.64044	-0.335679	-0.196814	-0.369983	-0.848513	-0.588754	-0.595275	-0.681942	0.169187	0.273287	0.169601	0.289579	0.572107	-0.79612	0.196464	0.23122	0.397331
hofN	0.484921	0.267479	0.198796	-0.00210017	-0.28981	-0.131402	-0.607931	-0.354769	-0.0329144	-0.627189	-0.280192	-0.710948	-0.13502	-0.122605	-0.384713	-0.0599978	-0.468337	0.0339759	-0.10593	-0.468867	0.157415	0.258256	0.432151	0.380916	0.518914	0.565113	0.363961	0.382873	0.462184
hofM	0.795323	0.844412	0.541027	0.503626	0.486384	0.348572	0.44839	0.397909	0.22184	0.181208	0.328251	0.469376	0.48942	0.115635	0.313044	0.512695	0.409206	0.68267	0.589593	0.349155	0.807967	0.672687	0.822244	0.809434	0.95284	0.933471	0.959629	0.986381	0.915905
yrfG	1.63577	1.52674	1.77729	1.85133	1.83402	1.83049	1.84094	1.7566	1.69794	1.65306	1.66669	1.58476	1.49276	1.57675	1.56833	1.55624	1.54789	1.56605	1.58802	1.51365	1.62458	1.54089	1.6067	1.65009	1.64235	1.69657	1.60822	1.61408	1.521
hslR	1.75952	1.89491	1.97937	2.03406	1.98071	2.06341	1.94608	1.89432	1.90134	1.84691	1.81326	1.88373	1.67227	1.58535	1.7853	1.61224	1.70786	1.76236	1.62291	1.77157	1.62429	1.68705	1.79853	1.72289	1.89863	1.91361	1.93117	1.80577	1.8706
hslO	2.02945	2.06662	2.0899	2.14565	2.10223	2.14323	2.14005	2.0617	2.07736	2.01908	2.0084	2.0187	1.9594	1.86788	2.03407	1.9798	1.98508	2.0424	1.9407	1.98418	1.85594	1.86933	2.06016	1.98643	2.09701	2.13098	2.12635	2.08792	2.11542
pck	2.1678	3.23775	3.19654	2.96092	2.87208	2.69519	2.64227	2.58591	2.62696	2.62946	2.62996	2.67255	2.64115	2.57578	2.72888	2.68177	2.72148	2.65491	2.63234	2.68006	1.60182	1.66054	1.83861	1.51056	1.72084	1.88233	2.15609	2.20938	2.13692
envZ	1.77885	1.95067	2.10101	2.2349	2.27275	2.29007	2.31818	2.19009	2.17344	2.1134	2.05472	2.02631	1.94997	1.90092	2.02887	1.92058	1.94993	1.97498	1.85944	1.83466	1.73106	1.65652	1.71241	1.72859	1.81021	1.77615	1.80972	1.78011	1.81666
ompR	2.23377	2.81915	2.88539	3.06009	3.04303	2.98917	2.95926	2.83318	2.81975	2.76937	2.70285	2.68203	2.60734	2.49203	2.5964	2.50579	2.48008	2.46846	2.3563	2.32159	2.12872	2.05356	2.39252	2.16312	2.23234	2.25566	2.30139	2.31765	2.41846
feoA	2.48832	1.60362	1.93841	1.04476	1.0575	0.843216	0.988367	0.772972	0.832472	0.791947	0.686974	0.727625	0.970225	0.905067	1.09661	1.12064	1.23925	1.37546	1.13663	0.926781	2.63241	2.49633	2.28087	2.5788	2.59033	2.49582	2.57669	2.69649	2.70063
feoB	2.13177	2.30057	1.46666	1.24405	1.32335	1.20637	1.25808	1.15679	1.17827	1.18337	1.16643	1.2707	1.23587	1.24717	1.42771	1.41238	1.51134	1.66652	1.58082	1.58963	2.60118	2.53012	2.36148	2.49985	2.50742	2.29871	2.30571	2.30758	2.46055
feoC	1.15208	1.83853	0.585272	0.539637	0.658654	0.676346	0.748106	0.463577	0.514012	0.593289	0.628841	0.644059	0.614824	0.587223	0.800276	0.9411	0.985953	1.0486	1.08749	1.29532	1.71685	1.78758	1.7197	1.62022	1.45281	1.26956	1.43454	1.31825	1.42158
nfuA	2.57256	2.2368	2.06988	2.08237	1.98117	1.8555	1.92554	1.91679	1.93126	1.92782	1.99715	2.00115	1.90836	1.9034	2.01746	2.01096	2.07576	2.18601	2.13993	2.10895	2.69443	2.5591	2.58187	2.36162	2.61323	2.57671	2.47949	2.40755	2.52465
gntT	1.49347	1.37223	1.3708	1.53922	1.49448	1.47434	1.4799	1.43236	1.3736	1.31198	1.20649	1.12426	0.922471	0.896744	0.979796	1.0122	0.991616	1.0135	1.01085	0.979631	0.935872	0.899006	0.877381	1.05409	1.14163	1.32733	1.5967	1.82122	1.68609
malQ	1.77345	2.15282	2.16054	2.13103	2.06512	1.80855	1.62356	1.4033	1.33856	1.23818	1.17353	1.1001	0.976128	0.881748	1.08163	0.935353	0.979496	1.10348	1.00417	1.08899	1.20542	1.09866	1.49042	1.38707	1.4995	1.50874	1.37257	1.38311	1.60055
malP	1.75561	2.26448	2.23172	2.13848	2.02018	1.76244	1.54763	1.29112	1.18634	1.09661	0.907931	0.904881	0.751434	0.681683	0.807654	0.701512	0.811515	0.93237	0.729414	0.852885	1.02048	0.928824	1.33006	1.22823	1.36355	1.34392	1.27591	1.37348	1.6247
malT	2.33768	2.99394	3.16539	3.11364	3.11185	3.08293	2.98031	2.79894	2.71809	2.60289	2.56011	2.51371	2.3904	2.33928	2.37398	2.26521	2.2623	2.10258	2.04659	2.02055	1.35311	1.38929	1.58082	1.60605	1.81563	2.02073	2.27683	2.37282	2.35815
[truncated: 522 more rows]
