# Supplementary material for: Systematic identification of metabolites controlling gene expression in E. coli
Source: Nat Commun. 2019 Oct 2;10:4463. doi: 10.1038/s41467-019-12474-1 (PMC6775132; doi:10.1038/s41467-019-12474-1)
Supplement: Supplementary file 13 — Supplementary Data 10 [file 41467_2019_12474_MOESM13_ESM.xlsx]

## Sheet: Supplementary Data 10
Reporting standards	Metabolomics
Category	Comment
Contact Person	Hannes Link
Institution	Max Planck Institute for terrestrial Microbiology, Karl-von-Frisch-Str. 16,D-35043 Marburg, Germany
Email	hannes.link@synmikro.mpi-marburg.mpg.de
Strain	Escherichia coli BW25113
Cultivation Vessel	BioFlo115 bioprocess system (Eppendorf, Hamburg, Germany), equipped with a pH-sensor (Mettler Toledo, Colombus, OH) and a DO-sensor (Mettler Toledo, Colombus, OH), total vessel volume 1L
Culture Volume	0.5 L
Cultivation conditions	Temperature: 37°C, initial strirring speed: 100 rpm, controlled parameter: dissolved oxygen (30%) and pH (7), base: 5 M NH4OH, acid: 20% H3PO4
Medium	medium A) minimal medium M9 containing 5 g/L Glucose medium B) minimal medium M9 containing 0 g/L Glucose (details see Material&Methods)
Cultivation Type	batch with medium exchange (medium A -> medium B) after 6 h and glucose addition after 18 h
Inoculation OD	0.05
Sampling time (h)	5.23; 5.60; 6.07; 6.15; 6.38; 6.48; 6.73; 6.98; 7.23; 7.48; 7.73; 7.98; 8.48; 8.98; 9.48; 9.98; 10.48; 10.98; 11.98; 12.98; 13.98; 14.98; 15.98; 16.98; 17.98; 18.18; 18.28; 18.42; 18.58; 18.83; 19.08; 19.33; 19.58; 20.08; 20.58; 21.08;
Sampling OD	1.68; 2.20; 2.15; 2.15; 2.15; 2.15; 2.15; 2.15; 2.15; 2.10; 2.10; 2.10; 2.05; 2.00; 2.00; 1.92; 1.92; 2.00; 1.87; 1.85; 1.87; 1.78; 1.82; 1.75; 1.75; 1.75; 1.70; 1.88; 2.00; 2.35; 2.67; 3.05; 3.50; 4.50; 5.55; 6.65;
Conversion factor OD600 to mg DCW*ml^-1	0.37
Conversion factor mg DCW/ mL to μL cell volume	1
Sampling pH	7
Sampling volume (mL)	1
Quenching method	Culture aliquots were vacuum-filtered on a 0.45 μm pore size nitrocellulose filter (Millipore, Burlington, MA). Cell on filters were directly transferred into 1 mL 40:40:20 acetonitrile/methanol/water kept at -20 °C.
Estimated time to arrest of metabolism	<1 sec
Sampling temperature	-20 - -10 °C
Extraction solution	acetonitrile/methanol/water 40/40/20 (v/v/v)
Extraction temperature	-9 °C
Extraction duration	15 min
Estimated extraction efficiency	>95%
Internal standards addition time	prior to analysis
Internal standards	fully 13C labeled Escherichia coli extract
Sample storage temperature quenching to extraction	-20 °C
Sample storage time quenching to extraction	~12 h
Sample storage temperature extraction to analysis	-80 °C
Sample storage time extraction to analysis	~ 24 h
Analysis method	Acquity001, Acquity002, Acquity003, iHilic001, iHilic002, iHilic003
Chromatographic separation principle	Acquity: acidic reverse phase liquid chromatographie with A) water containing 10 mM ammonium formate and 0.1% formic acid (v/v) and B) acetonitrile with 0.1% formic acid (v/v) iHilic: basic reverse phase liquid chromatographie with A) water with 10 mM ammonium carbonate and 0.2% ammonium hydroxide and B) acetonitrile
Chromatographic separation machine	Agilent 1290 Infinity II UHPLC system (Agilent Technologies)
Detection principle	ESI-quadrupole
Detection machine	Agilent 6495A triple quadrupole mass spectrometer (Agilent Technologies)
Integration software	Matlab R2017b
Calibration curve fitting	linear
Detection levels	see Guder et al. 2017 (Anal Chem)
