# Supplementary material for: Systematic identification of metabolites controlling gene expression in E. coli
Source: Nat Commun. 2019 Oct 2;10:4463. doi: 10.1038/s41467-019-12474-1 (PMC6775132; doi:10.1038/s41467-019-12474-1)
Supplement: Supplementary file 15 — Source Data [file 41467_2019_12474_MOESM15_ESM.xlsx]

## Sheet: Figure 1b
Figure 1b
Process time (h)	OD600
0	0.06
2.15	0.21
3.66667	0.58
4.73333	1.25
5.23333	1.68
5.6	2.2
5.7	2.3
6.06667	2.15
6.15	2.15
6.38333	2.15
6.48333	2.15
6.73333	2.15
6.98333	2.15
7.23333	2.15
7.48333	2.1
7.73333	2.1
7.98333	2.1
8.48333	2.05
8.98333	2
9.48333	2
9.98333	1.92
10.4833	1.92
10.9833	2
11.9833	1.87
12.9833	1.85
13.9833	1.87
14.9833	1.775
15.9833	1.82
16.9833	1.75
17.9833	1.75
18.1833	1.75
18.2833	1.7
18.4167	1.875
18.5833	2
18.8333	2.35
19.0833	2.67
19.3333	3.05
19.5833	3.5
20.0833	4.5
20.5833	5.55
21.0833	6.65

## Sheet: Figure 1c
Figure 1c
Genes	Average Gene Expression (TPM)																														Metabolite	Foldchanges
	Timepoints and process time (h)																															Timepoints and process time (h)
	t0	t1	t2	t3	t4	t5	t6	t7	t8	t9	t10	t11	t12	t13	t14	t15	t16	t17	t18	t19	t20	t21	t22	t23	t24	t25	t26	t27	t28			t0	t1	t2	t3	t4	t5	t6	t7	t8	t9	t10	t11	t12	t13	t14	t15	t16	t17
	5.65	6.06667	6.15	6.38333	6.48333	6.73333	6.98333	7.23333	7.48333	7.73333	7.98333	8.48333	8.98333	9.48333	9.98333	10.9833	11.9833	13.9833	15.9833	17.9833	18.1833	18.2833	18.4167	18.5833	18.8333	19.0833	19.3333	19.5833	20.5833			5.65	6.07	6.15	6.38	6.48	6.73	6.98	7.23	7.48	7.73	7.98	8.48	8.98	9.48	9.98	10.48	10.98	11.98
aaaD	2.45049	1.12562	2.01478	3.63081	5.31443	3.98532	4.4063	5.7285	3.64861	4.22215	5.06562	4.39949	6.07479	4.94154	4.78228	6.39274	4.33841	6.72273	3.85206	4.45276	1.80016	2.01172	4.4272	1.16968	2.66414	1.8547	2.66555	1.11218	0.712593		(2R,3R)-2,3-Dihydroxy-3-methylpentanoate	1	0.1828	0.104422	0.150711	0.127884	0.106826	0.122424	0.131016	0.103409	0.137916	0.199791	0.16312	0.245182	0.104685	0.115857	0.18192	0.168482	0.194583
aaaE	1.43346	1.22881	1.77674	1.30225	1.17169	2.46307	1.85748	1.3012	1.27617	1.85446	2.23132	2.07615	1.91481	1.79534	2.223	2.82028	2.67471	2.60211	1.93841	1.86042	1.69731	1.81108	2.00141	1.85397	1.20991	1.30622	1.16065	0.606109	0.97086		1,5-Diaminopentane	1	0.905496	1.23448	1.2377	1.33653	1.10738	1.31234	1.3626	1.60968	1.74481	1.48097	1.82674	1.92564	2.42881	2.15877	2.44966	2.524	2.40572
aaeA	4.69549	2.7831	2.46104	3.29605	2.22613	1.91343	3.2251	2.44322	2.65134	2.85072	3.50423	3.52324	4.97005	4.14602	5.08666	3.93196	4.79183	5.49345	3.26243	3.04773	9.16143	5.74859	6.78973	6.78613	5.73519	4.18626	2.88296	3.37438	3.56566		2,3-dihydroxybenzoylserine	1	0.105226	0.0541605	0.0353299	0.0226592	0.0637038	0.0601589	0.0481822	0.0417895	0.03043	0.0383879	0.0267769	0.0242731	0.0170894	0.0298668	0.0150984	0.0270806	0.0334813
aaeB	6.83527	4.50626	4.62334	6.75693	5.86055	5.822	5.82024	5.02095	5.17409	4.77539	5.33242	3.84373	5.24763	4.65529	5.33021	5.40106	5.81799	5.87492	5.59064	3.91517	10.2147	6.81265	8.71861	10.6359	8.22662	6.54121	4.23251	5.89	5.23041		2-Dehydro-3-deoxy-D-arabino-heptonate 7-phosphate	1	0.87252	0.865097	0.614956	0.537835	0.705181	0.602054	0.739017	0.512947	0.780439	0.693425	0.594108	0.830675	0.605521	0.5185	0.611872	0.397068	0.651344
aaeR	52.7599	15.5434	14.0103	15.9777	13.3368	16.6106	21.5136	14.9575	18.2636	19.2802	17.7579	15.2971	17.638	14.6673	18.1561	19.8244	18.9741	27.9825	22.0913	20.5152	73.7199	64.0658	95.1232	70.8994	69.4868	57.5659	46.6621	46.0042	51.0515		2-Isopropylmalic acid	1	0.118073	0.0616302	0.0347449	0.0364892	0.0342132	0.0285905	0.0160091	0.0279615	0.0177616	0.0209846	0.0183895	0.0225009	0.0273333	0.0236863	0.0248366	0.0189942	0.0205149
aaeX	9.68633	5.55466	1.81305	2.91578	1.94304	2.24263	3.82075	2.6854	2.01064	3.68233	4.04741	2.02885	4.49667	0.498998	2.95399	4.61101	5.61453	2.78628	4.98021	1.79857	17.2202	12.5801	13.2216	14.099	18.8318	7.73659	14.2453	9.42158	3.85217		3-Carboxy-4-methyl-2-oxopentanoate	1	0.381083	0.134248	0.119743	0.097014	0.0709371	0.0579929	0.0456883	0.047739	0.0523496	0.041907	0.0372621	0.0502417	0.0516223	0.053657	0.0484045	0.0545875	0.0548499
aas	54.2994	26.0603	26.9263	31.7236	31.7222	30.9405	30.8877	22.5729	19.7857	18.858	17.2264	18.31	15.1848	13.8084	20.0581	17.4629	19.9485	23.1797	21.5309	19.9166	29.7864	24.7636	33.074	39.5284	38.5567	36.9211	32.2353	36.1465	45.239		3-Phosphoserine	1	0.0702695	0.0515232	0.047769	0.0341537	0.0242815	0.0279032	0.0226292	0.0281011	0.0201637	0.0227789	0.0237337	0.0220946	0.0253413	0.0276913	0.0260503	0.027171	0.0289427
aat	62.9715	67.3456	29.0969	50.4804	50.9379	41.1109	39.7572	25.7505	30.4985	20.7948	21.9686	14.4056	14.8039	14.4391	12.9756	16.5447	13.7445	17.7071	17.1185	10.5388	101.8	71.2008	68.2435	88.0772	78.0405	59.7177	43.4794	40.2017	54.5685		4-Hydroxyphenylpyruvate	1	0.641453	0.96785	0.543711	0.628282	0.829544	0.707107	0.67823	0.75219	0.600802	0.664062	0.596593	0.735095	0.784369	0.789406	0.716328	0.829792	0.771954
abgA	1.92921	2.66645	2.45857	2.84845	2.48671	2.72346	2.47586	2.4106	2.99874	2.76325	1.96653	2.42239	1.59836	1.24236	1.72692	1.93726	1.79792	2.09669	1.61331	1.46931	3.39918	3.65562	4.31114	3.01516	4.08156	4.03535	2.63223	2.41103	2.5952		4-Methyl-2-oxovaleric acid (Ketoleucine)	1	1.18732	0.939273	1.1092	1.14383	1.05343	0.799848	1.075	0.997302	1.00445	0.83023	1.00853	0.843585	1.11861	0.856741	1.15887	1.29805	0.968055
abgB	5.08315	5.39929	9.2595	9.13096	10.0084	11.3492	14.8838	10.8175	13.2954	13.1817	13.2075	13.9017	15.1513	12.6717	14.3785	12.4899	13.0451	12.3479	11.5266	9.07119	5.98225	4.66215	6.79748	7.70635	9.2987	8.3597	6.39162	5.74608	4.61338		5-Amino-1-(5-phospho-D-ribosyl)imidazole	1	0.0595708	0.0360667	0.0182171	0.0269562	0.0224376	0.0126714	0.00968811	0.0150121	0.0214413	0.015119	0.0178774	0.0260752	0.027882	0.0183323	0.0131881	0.0164878	0.0157283
abgR	10.5208	17.1418	9.29698	11.9228	11.9318	9.37707	9.16024	6.88502	5.68531	6.06588	5.28166	3.76684	3.62877	3.91952	3.29552	3.51837	3.53038	4.7694	4.01027	4.03638	11.6564	9.16714	9.58667	8.6175	8.75445	7.38141	6.00693	7.47437	5.79018		5-Methyltetrahydrofolic acid	1	0.886519	0.567469	0.558236	0.562237	0.358839	0.511033	0.176474	0.12779	0.133245	0.0976539	0.104846	0.108147	0.11488	0.126201	0.109369	0.117975	0.126854
abgT	3.8311	3.25483	2.79014	2.24851	3.36665	3.04098	2.98496	1.87859	1.66402	2.32152	1.93978	1.55848	1.45504	1.4666	1.80181	2.34083	1.45922	1.40591	0.754926	0.961119	3.6614	3.17975	4.27762	6.13907	4.22302	4.19197	2.49704	2.87855	2.89834		5-Methylthioadenosine	1	1.2685	0.605619	0.864172	2.26132	0.934812	0.665299	1.04584	2.04666	2.7579	3.73161	5.56144	7.87802	9.87745	8.82121	7.67086	7.89648	8.89295
abrB	25.016	3.70024	4.46094	3.49873	3.3397	2.18803	4.19788	3.42616	3.11195	3.54303	2.88432	4.17346	2.86941	3.30568	3.89936	4.58194	4.55123	4.6071	2.79252	2.71588	12.7492	15.8261	17.2378	21.0457	17.5599	17.3057	19.0759	21.9887	24.16		7,8-Diaminononanoate	1	1.0131	1.14994	0.885689	1.04693	1.18881	1.22988	1.03589	1.74012	1.20561	1.20168	1.09062	1.41472	1.24077	0.967887	1.22828	1.03207	1.02889
accA	393.827	144.83	80.2295	120.777	110.504	105.081	101.92	87.1607	86.378	80.341	81.9255	69.9569	66.8801	60.4412	72.0846	61.4359	65.6708	79.5349	69.6428	59.0491	428.331	436.391	505.633	388.369	409.609	367.258	287.855	290.964	272.09		Acetyl-CoA	1	0.133282	0.171012	0.30048	0.148241	0.0398464	0.0395109	0.03547	0.0275751	0.017709	0.0189853	0.0140315	0.0124927	0.0130907	0.00983714	0.00859086	0.00918341	0.0118582
accB	552.156	121.728	73.4117	56.7803	52.7404	35.3982	35.7342	36.7492	40.6795	33.6888	44.3816	46.3091	45.584	37.1738	60.1267	50.3275	61.8663	50.0081	50.249	56.0877	809.636	714.695	483.795	440.947	326.55	320.437	321.554	305.365	325.552		Adenine	1	4.12328	3.57987	0.813824	1.48251	0.740718	0.776446	0.819854	0.985249	1.43379	1.70907	2.15815	2.68119	3.14428	2.57046	3.58278	3.05815	3.49289
accC	810.706	154.669	64.7989	40.5382	40.0654	37.3354	37.1791	34.7189	40.1501	45.1851	40.9442	52.9531	51.1051	47.4292	79.9852	71.1407	89.2751	87.4411	71.6274	75.148	1015.49	1054.15	883.84	548.919	435.087	504.996	560.439	545.113	591.515		Adenosine	1	7.87325	3.08743	1.60268	3.68551	3.09442	11.3433	5.16732	7.87427	7.56452	10.9527	10.3435	11.3077	6.76022	10.3307	9.00964	5.93568	7.34453
accD	479.848	193.373	81.1521	79.7424	68.796	54.3751	45.6034	39.9972	44.6057	39.888	40.383	45.6696	33.609	34.8219	60.7963	61.0648	69.0539	100.427	87.9161	99.1452	665.24	669.607	641.754	660.25	587.8	539.024	545.765	465.578	380.031		Adenylosuccinic acid	1	0.840831	0.298783	0.143976	0.10512	0.12475	0.123894	0.237462	0.1998	0.306535	0.270111	0.186315	0.406979	0.393274	0.225924	0.293692	0.253381	0.282467
aceA	4243.91	3847.07	9004.52	5839.42	7260.18	3530.99	2064.63	1118.84	923.11	738.505	579.939	529.904	425.288	373.329	554.451	531.302	640.749	699.456	528.07	606.24	5323.71	8214.37	6144.48	7617.94	9502.25	8202.97	5250.86	4203.52	3909.45		ADP	1	1.95066	2.38372	1.6034	1.18215	1.64652	2.43342	2.22283	2.27402	2.50775	2.66813	2.51622	2.41	2.58543	1.71344	2.65794	2.07185	2.40445
aceB	2897.29	2694.18	2782.26	1847.13	2147.69	1075.04	700.563	437.455	382.837	326.293	286.768	288.205	244.066	213.377	340.415	344.257	382.943	463.597	376.203	415.462	2864.07	3398.67	4253.97	4324.01	5495.41	4969.3	3582.06	3069.82	2570.04		a-Ketoglutaric acid	1	0.302715	0.180856	0.205642	0.333346	0.244207	0.243825	0.232765	0.212339	0.246674	0.226258	0.249999	0.285788	0.271476	0.231163	0.230634	0.216501	0.290183
aceE	1660.65	1499.91	263.988	116.727	110.048	105.407	97.994	81.8764	90.9862	94.0616	86.7026	105.812	103.037	98.433	160.615	144.345	174.654	203.142	153.216	169.646	544.001	875.868	840.793	809.893	1203.46	1534.49	1837.48	1490.72	1154.01		AMP	1	4.6136	3.41087	1.56545	1.47974	2.94045	4.46365	7.58968	8.05976	8.90116	9.81186	10.5855	10.6558	8.2718	9.21179	10.8584	7.94869	8.18093
aceF	1375.82	1684.96	299.4	118.274	107.882	125.386	103.931	86.6178	94.9622	98.1829	106.812	152.813	121.374	124.65	215.816	195.98	240.864	266.848	226.476	311.377	523.53	698.305	699.549	527.274	900.918	1198.47	1523.81	1173.31	1061		ATP	1	0.542518	0.822571	0.622734	0.573623	0.325109	0.38982	0.388588	0.284076	0.310982	0.350369	0.217136	0.321582	0.280909	0.173118	0.245434	0.202614	0.245538
aceK	519.932	277.206	632.876	442.826	537.678	285.798	237.644	159.666	132.858	134.606	105.885	83.8557	105.103	93.591	102.938	145.348	156.574	147.583	140.185	110.526	744.166	1000.44	460.475	1051.31	1130.96	892.702	470.21	427.134	406.841		cAMP	1	37.4965	37.1932	37.0666	23.2884	19.9367	16.0221	14.8699	16.0569	12.307	15.45	12.8051	15.4039	15.6062	14.0465	16.4714	12.72	11.5699
ackA	301.481	359.261	360.451	442.686	470.603	483.679	495.951	461.121	472.5	443.683	421.892	380.882	315.763	258.001	328.377	298.457	340.715	348.015	348.229	337.17	435.212	483.994	453.066	321.109	324.361	313.707	359.36	319.836	225.384		CDP	1	0.692606	0.903214	0.998276	0.722272	0.861886	0.952067	0.816411	0.653033	0.875474	0.552004	0.886577	0.668074	0.591829	0.816742	1.10175	0.554651	0.552618
acnA	174.486	169.313	818.648	1067.8	990.421	1127.07	1194.53	968.103	945.704	846.855	672.248	583.994	407.786	277.656	430.357	280.612	303.574	299.251	210.492	221.022	47.1828	42.8675	99.0097	95.7317	135.255	147.346	112.455	102.219	156.069		Citrate	1	0.489833	0.55446	0.563724	0.506036	0.397461	0.346136	0.272444	0.296146	0.269405	0.268714	0.446466	0.544464	0.335411	0.382321	0.338082	0.252612	0.308367
acnB	1431.52	512.105	579.036	285.091	256.944	221.487	157.12	104.481	97.8592	87.5638	82.5508	94.9167	82.7691	81.4992	146.209	145.876	191.983	273.565	222.643	266.672	299.355	559.091	978.086	963.924	1392.21	1592.05	1698.63	1688.41	1784.07		CMP	1	0.324108	0.383337	0.334174	0.173932	0.3015	0.332234	0.298036	0.339693	0.302837	0.284134	0.298607	0.283288	0.224169	0.242101	0.256643	0.235803	0.254285
acpH	31.5466	19.6579	19.1528	26.5947	33.105	28.2741	29.2754	23.4961	18.5294	19.1898	21.695	22.1329	20.5492	24.6618	29.9424	24.8899	30.6447	34.9788	32.0323	21.4344	30.2014	23.8876	35.4762	46.2946	37.2476	38.0403	34.4068	31.593	30.4465		Coenzyme A	1	2.29724	2.8248	2.11259	2.27236	2.70689	2.9709	2.80289	2.39204	2.43051	3.57809	3.10047	4.95575	3.58982	4.12502	4.21466	3.00131	4.04469
acpP	4509.22	3532.13	2334.3	3568.4	4041.88	4133.11	4969.46	4929.28	4259.77	3565.17	3556.1	2487.8	2957.86	2912.99	2518.28	2810.82	2540.57	2169.36	3031.98	1649.92	2699.7	2289	1630.94	3525.75	4131.15	3216.47	2945.56	3645.39	4532.35		CTP	1	0.678873	1.17327	0.942894	0.639246	0.513264	0.468458	0.473579	0.401622	0.45084	0.480134	0.349975	0.400849	0.374999	0.425301	0.437821	0.396769	0.4741
acpS	110.291	32.2335	5.99083	11.619	13.5409	9.11861	12.1963	11.6647	11.5108	8.30114	9.60082	8.95362	9.71983	9.3513	13.7276	16.2946	15.4197	24.2948	23.7747	15.1674	60.7674	67.6787	71.7405	74.9569	96.8706	96.3395	66.1496	72.3884	98.1835		Cytidine	1	3.41549	2.00635	1.36652	1.64689	1.78629	3.85858	2.02618	2.99543	2.18917	3.64494	2.64779	4.09696	2.47834	3.06651	4.76412	2.20005	2.94503
acpT	66.2128	33.5871	50.5367	79.1271	72.3582	75.1839	76.1079	58.4333	58.219	43.9841	50.5166	52.2628	35.7405	29.6038	41.592	26.0757	30.7329	40.5971	29.531	25.2717	49.031	37.5438	34.4823	52.6833	48.7678	39.8549	36.5026	33.943	52.0882		Cytosine	1	1.53497	1.23407	0.924124	0.970651	1.2424	1.46449	0.973091	0.995987	1.02969	1.11034	1.60651	1.52323	1.02333	1.12897	0.97396	1.6304	0.960287
acrA	176.218	79.0689	61.8751	111.11	107.582	96.9968	78.6617	53.6876	52.036	45.6103	42.5908	40.4616	30.4084	25.5768	35.9733	26.7068	28.649	32.5061	25.9042	25.6589	182.827	198.88	317.076	222.359	253.608	183.648	146.737	144.882	160.642		D-Alanyl-Alanine	1	1.13518	0.378608	0.158096	0.120586	0.294093	0.499791	0.660954	0.733185	0.702699	0.490313	0.517907	0.532049	0.481204	0.517721	0.488187	0.353996	0.320019
acrB	281.466	229.978	118.929	132.853	149.984	126.233	120.123	91.6012	83.0817	73.2941	67.0692	54.8687	48.6179	44.4023	54.9807	51.84	57.1273	59.0081	52.0701	44.9898	212.966	233.623	281.329	297.801	306.856	257.976	192.215	188.985	251.053		dCMP	1	8.31947	4.41174	1.19824	1.1812	2.40843	3.25906	3.52182	3.57389	5.05833	4.33387	4.28974	4.43508	3.30101	3.59289	4.04193	3.30309	3.46932
acrD	11.963	14.373	3.97137	4.70983	4.16943	3.76348	4.09806	3.75668	4.36423	4.64416	5.27447	4.91153	4.95121	5.0669	8.1032	6.94761	7.95651	7.6442	6.23407	5.09593	48.5516	23.3681	17.1174	24.87	18.1968	15.7171	11.9662	13.7718	18.0369		Deoxyribose-P	1	0.420453	0.146071	0.151568	0.219995	0.326094	0.0925912	0.0779827	0.076571	0.0546856	0.0496481	0.0423324	0.0401375	0.0407349	0.0364497	0.0446736	0.0279932	0.0319581
acrE	1.28275	1.0711	1.13877	0.808226	0.406923	0.222788	0.681587	0.363715	0.412291	0.486526	0.476653	0.570495	0.871978	1.05488	0.835007	0.731072	1.04307	1.61308	1.06726	0.792114	1.71263	1.26592	1.69575	1.86612	1.06635	1.74375	1.32334	1.83927	1.42806		Diaminopimelic acid	1	0.359027	0.180719	0.101549	0.0700232	0.088263	0.0498769	0.0458947	0.0365	0.0421998	0.0283069	0.0315572	0.0314387	0.0251361	0.0249839	0.026315	0.0226785	0.0274049
acrF	4.20368	2.79767	3.9921	6.22316	5.42491	5.99771	7.00452	5.68267	5.12474	4.35414	5.14264	3.79637	3.87909	3.73742	4.35668	4.27153	3.7287	3.5129	3.75872	2.15654	3.62721	2.80824	3.84138	4.50657	4.3746	3.38482	3.54142	3.55375	3.80591		Dihydroneopterin	1	0.972656	1.15621	1.50381	0.967366	1.59693	1.30271	1.49406	1.26926	1.09217	1.61751	1.25494	1.18756	1.25154	0.922326	1.15262	0.814436	0.784297
acrR	22.3773	9.94185	6.22911	15.4777	14.3251	11.232	16.0548	10.6763	11.3094	11.3714	6.93459	4.02386	7.96246	5.02694	5.37321	6.67742	5.51332	6.87717	6.61701	2.26486	27.2766	17.7087	19.9907	31.5926	23.7142	14.749	16.3936	18.5147	20.7657		Dihydroorotate	1	0.205604	0.0474694	0.0172877	0.0202867	0.0197462	0.0169219	0.0147692	0.0248388	0.0161987	0.0191976	0.0163783	0.0198248	0.0184379	0.01633	0.0183757	0.0103767	0.0151235
acrS	0.874777	0.438827	0.464366	0.8002	0.668021	1.08426	0.305041	0.16883	0.0856484	0.18717	0.267893	0.0840305	0.0761124	0.153538	0.0869097	0.141877	0.271246	0.635282	0.375258	0.691756	0.948635	0.633554	2.28429	1.75827	1.4486	0.82446	1.36793	1.34391	3.39612		Dihydropteroate	1	0.684058	0.481374	0.405181	0.406703	0.428697	0.328746	0.308839	0.155213	0.299724	0.2716	0.162554	0.213684	0.177804	0.303594	0.179656	0.186121	0.250672
acrZ	0.955548	2.36255	2.83355	1.55416	0.552772	2.1098	2.17056	3.181	0.532924	1.6767	2.72036	0.328998	1.06588	0	0.384141	1.88129	0	1.085	1.63168	2.44605	1.949	1.40016	1.38595	2.95246	0.914689	0.646708	1.40721	1.37652	3.3104		Dihydroxyacetone-P	1	0.167111	0.205036	0.1188	0.11447	0.171289	0.164206	0.142795	0.159379	0.136551	0.118415	0.120216	0.117403	0.128443	0.149571	0.136931	0.128266	0.133377
acs	70.5879	1060.19	6225.58	6054.08	5996.67	5738.6	4946.49	3450.08	3059.25	2226.68	1562.49	1107.28	735.041	523.58	722.631	542.684	570.249	414.915	293.111	290.258	21.6896	11.8591	18.3949	14.4306	19.0502	27.5137	38.3521	56.8376	70.3566		D-Pantothenic acid	1	2.77074	2.31509	1.74398	1.71233	2.2682	2.83916	3.32427	2.86376	3.15067	3.04879	3.46218	3.01304	3.05478	3.10487	2.91069	2.71294	3.18534
actP	16.7877	194.629	970.591	1536.85	1892.4	1310.73	1222.02	750.459	590.04	427.578	271.09	153.122	137.852	112.962	143.827	120.403	144.588	93.2932	71.6825	44.5848	12.8106	6.00528	6.7966	7.72699	7.65012	7.35824	9.45838	13.3733	15.0688		dTDP	1	1.26451	1.01313	1.18113	1.11108	0.94795	0.980827	0.900217	0.611939	0.911023	0.696502	0.760011	0.698259	0.591349	0.514398	0.633869	0.446773	0.471837
acuI	34.7956	61.7721	62.3194	97.9318	70.1981	79.6715	81.6935	76.79	80.0591	83.8802	91.2893	103.34	88.5794	64.5228	111.062	77.5671	63.1147	56.7698	56.3425	50.9907	22.8043	22.8325	42.0195	28.1539	38.1355	40.3587	34.5909	30.6519	39.3195		Erythrose 4-P	1	0.817418	0.762975	0.761944	0.821078	0.731359	0.925864	0.987165	0.896799	0.791658	1.00186	1.01287	1.30295	1.22662	1.54713	1.04451	1.02979	1.2616
ada	30.6522	33.1563	77.1362	92.4974	104.362	134.726	151.821	130.58	140.228	126.222	125.643	120.879	120.038	101.222	135.835	109.08	115.326	173.62	127.819	115.671	19.61	17.5029	32.5083	27.8682	40.7101	45.8056	42.6316	32.4216	37.0001		Flavin adenine dinucleotide	1	0.947882	1.01897	0.853709	0.996003	0.696524	0.714777	0.589196	0.395928	0.507495	0.584174	0.480712	0.568057	0.39305	0.333877	0.372753	0.267613	0.349143
add	50.484	64.1573	38.9482	35.711	30.836	19.3375	17.5507	16.6514	14.5579	13.3449	13.4489	14.6237	12.0784	9.95606	14.7393	15.3019	17.7076	24.8135	21.0673	19.1326	249.6	65.2633	159.106	145.057	168.971	135.932	125.649	101.913	68.2969		Fructose-1,6-Bisphosphate	1	0.138454	0.0328722	0.0271092	0.0258159	0.0232101	0.014519	0.0118036	0.0173777	0.0164235	0.0132156	0.0111315	0.0208069	0.0186962	0.0147958	0.0192014	0.014215	0.0165626
adeD	12.5898	44.3318	60.6345	76.6132	76.1966	72.7002	66.916	52.601	53.5162	50.5428	46.7442	52.3006	45.7903	42.6309	42.4372	37.7962	38.452	33.9054	27.3594	28.4992	8.51837	6.03526	7.364	6.9208	4.96945	6.71138	9.42827	10.8764	8.89429		Fumarate	1	0.2159	0.190306	0.167984	0.153364	0.149243	0.127345	0.132063	0.103056	0.118948	0.128129	0.142122	0.139953	0.120364	0.155367	0.134277	0.116417	0.148188
adeP	258.596	17.3075	6.85877	5.16491	3.20738	3.65058	3.17431	2.07801	2.37539	2.35882	2.48302	2.16056	2.93094	2.58673	3.77757	4.14784	5.38123	6.12829	4.89411	3.01643	53.626	296.114	98.4143	152.818	127.667	158.814	154.456	154.059	114.457		GABA	1	0.397331	0.405402	0.564419	0.64388	1.2825	1.70983	1.57543	1.62457	1.23592	0.91646	0.526055	0.457779	0.30249	0.311211	0.264074	0.197579	0.180338
adeQ	0.859284	1.42232	3.45725	6.12092	6.78972	7.3457	11.2884	9.22361	8.28774	10.1728	8.40767	6.31014	7.53973	7.62514	7.21151	6.83465	9.26589	9.74546	7.11724	5.49674	1.08547	0.72678	1.01423	1.07723	0.719418	0.627442	1.14014	0.821043	0.989623		gamma-L-Glutamyl-L-cysteine	1	0.84091	1.96477	2.13304	1.32917	2.09806	4.41736	5.64951	6.00968	8.38229	7.52403	11.6917	12.117	9.87852	12.6494	13.5646	10.7897	12.3886
adhE	906.314	664.27	841.135	877.236	935.953	976.63	942.193	822.035	936.323	975.6	885.73	838.003	705.764	569.386	801.882	690.58	802.743	1134.39	924.664	924.089	348.766	318.502	306.246	467.425	799.122	959.588	981.578	826.419	1186.64		GDP	1	1.3458	1.15974	0.775899	0.713197	0.535724	0.766525	0.926736	1.38976	1.03007	1.11009	0.986097	1.24952	1.6893	1.49225	1.24118	1.49503	1.694
adhP	187.066	176.608	234.823	387.537	471.253	558.742	447.753	326.362	295.67	245.374	236.613	217.081	153.855	135.325	188.095	161.333	183.405	223.196	186.296	181.911	53.1645	37.7972	83.1274	122.83	207.094	215.425	155.92	95.9969	135.065		Glycerol 3-Phosphate	1	1.10561	3.31746	1.1967	0.352994	0.704382	0.639404	0.365231	0.428415	0.283956	0.299404	0.371882	0.41335	0.418027	0.348299	0.337883	0.277898	0.382037
adiA	6.19712	5.87107	4.63736	3.75938	2.65992	3.40035	4.10638	3.10224	4.04266	3.56995	3.41665	4.39581	4.5676	4.30881	5.1264	4.56221	4.65364	4.29908	3.81245	3.35685	5.99843	3.47811	5.0586	5.22867	3.8717	5.60591	5.42187	6.17406	5.38386		Glycine	1	1.11005	1.06826	0.736389	2.41533	0.540353	0.608376	0.557087	1.03683	1.32948	0.59572	0.528101	0.655339	0.543542	0.715157	0.695468	0.452807	0.510407
adiC	3.05821	2.49984	2.91293	4.96571	5.22671	3.26494	4.80009	3.84336	4.02437	5.23146	3.59536	4.06526	3.80585	3.27146	3.61114	3.93693	4.05804	5.75972	4.6055	3.90764	2.99753	1.76424	2.3073	1.98413	3.38394	1.72643	2.16807	2.25568	4.38878		Glycolaldehyde	1	0.0348451	0.0332911	0.0264562	0.0393873	0.0383551	0.035021	0.0363859	0.0394015	0.0315395	0.0429187	0.0339958	0.0255463	0.0420609	0.0560263	0.0384137	0.0389049	0.0321304
adiY	2.61094	5.73588	3.99927	5.50354	4.85688	3.74669	5.71609	3.81873	4.47193	5.12769	2.89806	3.78743	5.09268	3.60693	4.65913	4.81433	4.30356	7.8221	5.36645	3.25016	3.20821	1.28438	1.29769	1.11735	3.78119	2.36016	4.64474	7.56144	16.3244		GMP	1	6.71449	3.91397	1.31303	0.822237	2.3923	3.94367	5.52589	5.98159	7.34145	8.88977	8.45231	10.9482	10.2239	12.8348	12.766	9.99885	14.2495
adk	770.766	42.6759	11.4496	10.1335	13.3319	5.0983	4.19874	3.12309	3.84803	2.70894	2.58282	3.35397	4.48814	3.15645	5.2772	5.25011	6.95091	8.01104	5.94163	5.40406	664.701	712.857	853.275	643.841	587.953	538.504	546.235	484.521	383.323		GTP	1	0.296418	0.331064	0.241861	0.202191	0.127003	0.118998	0.131465	0.101244	0.109046	0.0984302	0.0819725	0.0975216	0.116447	0.108113	0.111571	0.133313	0.173582
aegA	6.06834	4.63143	5.01948	4.388	4.25618	4.51168	4.57418	3.89866	5.95966	4.90062	4.18043	4.89131	3.86784	3.95872	6.03299	4.41818	4.61557	7.10323	5.91506	5.14226	9.75291	6.68215	10.5622	9.50509	8.10747	7.89513	6.67929	7.17356	5.62821		Guanine	1	38.7589	36.9862	33.9705	38.2827	40.4161	43.2303	51.5214	56.8183	46.0379	43.1409	43.6606	34.4424	28.7292	12.1884	8.85509	5.62568	5.2112
aer	7.21278	3.43019	3.84862	5.20335	4.83453	7.51954	6.2301	5.44502	4.92042	4.17184	4.51078	4.93355	4.24964	3.48019	4.74168	2.96851	4.47137	4.58282	4.10374	4.70394	7.79947	5.2302	9.64779	8.05518	8.47936	6.90417	7.35132	6.62426	5.7839		Guanosine	1	3.52396	2.29644	1.27882	2.00127	2.38417	2.86723	2.13244	2.06567	1.69732	2.62992	3.67973	3.01772	3.30746	3.44436	3.6286	2.33753	3.26668
aes	6.57395	34.4585	37.7133	31.0621	28.5365	19.37	23.0356	19.9135	18.9678	19.5086	20.5441	20.5332	21.6012	21.6316	24.3392	24.9859	22.912	24.2371	24.9312	19.683	4.78687	4.84342	6.10731	7.45834	7.14601	4.61963	4.0996	6.2877	7.16481		Hexose-P	1	0.0543713	0.0536661	0.0813969	0.0690998	0.034231	0.0289475	0.0279424	0.0308651	0.0163611	0.0143726	0.00878513	0.00815554	0.00882387	0.00725434	0.00756996	0.00628556	0.00673665
afuB	3.73345	1.7664	0.389504	0.165009	1.03443	0.642459	0.382722	0.160825	1.01548	0	0.331094	0.141809	0.290014	0.877548	1.16763	1.3515	1.03354	0.467672	0.845974	0	9.29085	8.00236	4.84414	4.35554	5.12541	3.44591	3.17557	3.53989	3.05233		Histidinol	1	0.112335	0.13553	0.0810205	0.130298	0.0713114	0.0697271	0.0587091	0.0801809	0.0703112	0.0695024	0.0679445	0.0838417	0.0925189	0.0470722	0.0718993	0.0498068	0.0495138
afuC	4.48382	2.70152	2.03628	1.32043	1.01409	1.12033	1.20143	0.900142	0.522344	1.11805	0.820798	0.708497	1.09327	0.97226	0.930986	1.16795	1.15365	1.42634	0.839688	0.963701	10.1683	8.69707	47.876	19.5348	5.11073	7.79797	4.54316	5.43032	3.09909		Hypoxanthine	1	26.176	46.9248	48.3556	61.2035	43.9419	44.6089	45.7347	63.8474	60.6548	75.8497	107.712	144.556	211.877	271.85	307.393	276.671	361.722
agaA	3.86263	19.4948	20.1778	14.4067	18.1103	14.918	15.5009	11.4517	12.6244	13.5435	13.9005	13.3629	14.907	12.2888	16.3278	16.4401	17.2478	19.6664	17.3071	23.9647	3.57338	3.60985	5.20732	3.39601	5.6859	5.0205	4.59294	3.45803	4.25943		IMP	1	0.364624	0.309705	0.127195	0.12722	0.250077	0.421309	0.480622	0.768791	0.862096	0.888504	0.678396	0.671203	0.9104	0.68274	0.858828	0.689578	0.651047
agaB	1.26223	0.132998	0.284167	0.510308	0.75468	0.418257	0.723846	0.117332	0.286632	0	0.110753	0.116797	0.22939	0.213408	0	0.394401	0.377015	0.649808	0.234772	0.192299	0.536693	0.149719	0.736177	0.610971	0.862914	0.499053	0.284179	0.142337	1.19939		Inosine	1	0.690685	0.591369	0.366642	0.728733	0.295079	0.321418	0.291712	0.312579	0.229389	0.390262	0.438495	0.713509	0.65776	0.856049	1.63376	1.24377	1.82405
agaC	1.35405	0.440774	0	0.735556	1.2275	0.556159	1.313	0.630051	0.609589	0.450661	0.14331	0.485057	0.471044	0.126611	0.0619607	0.116996	0.223677	0.40485	0.283602	0.342264	1.35619	1.47851	1.79259	0.720216	1.36521	0.679872	0.262539	0.677307	1.14929		Inosine diphosphate	1	2.27227	2.00799	1.35466	1.37352	1.39118	2.15318	2.39022	3.08943	2.1984	2.84982	2.37397	2.83922	2.97954	2.65183	2.87934	2.17196	2.49523
agaD	3.04923	1.3037	2.20598	2.85046	3.33231	3.4267	3.72451	3.92321	3.56678	4.68377	4.16432	3.45704	4.47396	5.01266	5.57773	4.75073	6.7754	7.01671	6.56111	7.06482	2.27262	2.92232	3.67488	3.45962	1.55913	1.87028	2.27719	1.64995	3.20822		Isopentenyl diphosphate / Dimethylallyl diphosphate	1	0.288714	2.16385	0.405483	0.413131	0.432254	0.197281	0.17481	0.134826	0.119195	0.085362	0.134783	0.141192	0.136525	0.0969973	0.123535	0.0986557	0.0823264
agaI	1.39334	1.01275	0.309941	0.54985	1.02455	0.450445	0.97221	1.48439	0.948742	0.239637	0.349398	1.1286	0.411731	0.942552	0.741537	0.373272	0.868833	0.96713	0.718512	0.363995	2.76963	1.36669	2.22984	1.14135	3.26675	1.16623	0.455094	1.53597	1.34782		L-Alanine	1	0.410203	0.332485	0.174437	0.41417	0.23571	0.305421	0.291664	0.406949	0.518133	0.282182	0.261292	0.321404	0.261621	0.237297	0.329305	0.217121	0.217219
agaR	88.1599	37.1343	20.9489	16.9554	13.9568	9.44019	10.2738	9.04286	10.4755	10.3973	10.681	9.99714	12.5302	12.1903	15.6262	16.7226	18.7148	20.9236	19.3599	14.3819	99.8138	72.0269	78.6624	96.9862	81.8138	76.6973	72.1567	78.4059	80.2504		L-Arginine	1	1.40272	1.12737	1.42379	2.00736	0.709202	0.542279	0.760552	1.36025	1.61827	1.88638	1.8867	2.08926	2.29765	1.98632	2.49672	1.98381	1.98432
agaS	3.75741	2.53794	2.06761	2.68926	1.27121	1.45335	1.51186	1.54529	1.80475	1.60874	1.08078	1.74898	1.96737	1.58643	2.13269	2.36179	1.90834	2.39333	1.88868	2.7796	3.07295	3.69825	6.10676	5.02454	4.27647	4.51159	3.77521	3.68084	3.08772		L-Argininosuccinic acid	1	0.0708332	0.0282986	0.0353544	0.0361515	0.0102414	0.00578211	0.00522793	0.00903859	0.00979312	0.00820338	0.0103202	0.00965204	0.0122024	0.0119134	0.0149964	0.013857	0.0120326
agaV	3.73097	31.8027	22.6516	15.8416	15.3427	16.495	12.6444	11.8367	10.2154	11.1091	9.33898	12.8154	8.31029	8.16083	9.15509	11.51	11.3231	12.1434	9.51855	13.7397	2.34705	1.17859	2.827	1.82843	2.02621	2.77159	3.61833	4.19809	1.67152		L-Asparagine	1	3.18155	2.69624	2.30073	2.71576	2.42896	1.935	1.90425	2.0263	2.30964	1.76648	2.15539	1.99789	1.70369	1.87416	1.73849	1.5804	1.47921
agaW	2.30123	18.9296	15.4356	9.36396	10.6296	6.98047	7.6295	6.36961	10.0235	6.44846	6.93938	5.1576	6.73234	8.4151	8.92313	6.02013	8.47569	7.02035	7.17789	8.31657	1.20943	2.01601	2.8466	0.580325	2.19525	2.60981	2.02257	2.00648	1.70987		L-Aspartic acid	1	4.04592	1.71991	1.41788	1.64813	1.09569	0.706084	0.728834	0.775771	0.613089	0.533139	0.448254	0.523458	0.382962	0.355519	0.353332	0.293237	0.288868
agp	69.8642	892.507	1618.56	1512.64	1645.72	1966.22	1855.74	1554.16	1671.12	1546.24	1583.8	1671.97	1378.64	1137.05	1399.76	999.493	996.421	779.331	666.396	699.546	36.2111	16.6692	22.8486	31.6629	47.281	53.5555	47.8482	46.4438	67.9312		L-Citrulline	1	0.30865	0.144542	0.140844	0.169741	0.0882176	0.0698027	0.0516305	0.112303	0.10716	0.0660529	0.0720547	0.0929161	0.107728	0.0610071	0.0785302	0.075449	0.125511
ahpC	3745.09	2560.56	1018.38	551.322	460.655	349.012	330.256	276.987	271.56	212.804	182.69	137.907	136.179	134.645	123.315	135.76	128.095	119.29	134.999	74.1621	2592.97	3017.26	3978.4	3469.04	4230.68	2887.89	2095.6	2201.34	2889.95		L-Glutamic acid	1	0.820531	0.723433	0.862357	1.02302	0.738596	0.533404	0.404556	0.25414	0.213053	0.14296	0.107674	0.0821048	0.0626298	0.0614563	0.0733091	0.0604751	0.0731062
ahpF	260.028	114.882	83.5353	54.8106	48.2101	42.0087	38.5873	28.1055	30.4697	25.5704	26.1729	28.3718	21.9228	21.9062	30.915	25.7686	31.2674	39.9504	35.0338	36.7844	322.185	407.926	478.753	277.195	295.171	209.899	168.554	182.524	235.062		L-Glutamine	1	0.242796	0.167676	0.449038	0.649069	0.328485	0.271303	0.188007	0.140173	0.129088	0.0734587	0.0552966	0.0343077	0.0286408	0.0230332	0.0234146	0.020969	0.024172
ahr	112.826	188.64	435.006	546.329	517.009	396.475	374.31	301.482	308.308	268.583	251.042	214.327	187.233	149.5	170.601	145.339	162.094	168.981	151.583	143.795	50.9773	25.6545	69.5872	91.7426	128.056	124.458	93.9337	73.6456	111.557		L-Histidine	1	1.33995	0.351036	0.64785	2.14429	0.543235	0.77159	1.67531	3.77386	7.50243	8.09598	16.6928	21.3983	27.7042	34.9267	47.0113	42.1625	46.7169
aidB	33.1065	48.9805	106.543	146.655	128.545	165.766	203.3	194.245	208.162	237.801	192.295	195.936	155.467	111.437	181.403	116.279	113.538	119.829	92.7859	90.3165	6.30548	4.73496	17.4897	16.1	25.3986	27.2047	18.4194	16.3678	39.667		L-Homoserine	1	0.936026	0.657148	0.774525	1.02752	0.341779	0.296606	0.26783	0.318838	0.358249	0.272433	0.34482	0.363493	0.353796	0.366044	0.373275	0.323155	0.342437
ais	4.51833	1.1754	1.09345	2.0624	3.80996	4.46643	5.48104	3.26272	4.04655	2.90312	2.29295	1.30146	2.55366	4.22038	1.29898	1.71594	2.39226	2.77226	2.67563	2.28176	33.5104	12.1273	14.5605	14.7991	7.73617	2.45648	2.187	1.36272	2.30554		L-Leucine/L-Isoleucine	1	0.719096	0.556153	0.597548	1.28016	0.574131	0.71251	0.951883	1.84415	3.22517	2.35722	2.92819	2.64503	2.75308	2.85254	3.03397	2.63753	3.00558
alaA	102.007	31.7896	16.1383	15.5296	14.8756	11.8669	13.0288	10.5259	11.042	11.1854	12.6997	14.0744	16.0037	15.8794	20.3865	22.0102	23.3228	36.7337	28.8123	22.8187	166.292	149.9	191.244	234.98	155.452	116.25	91.792	96.4609	115.704		L-Lysine	1	0.914611	1.34835	1.39901	1.9928	1.60457	1.33985	1.36295	1.42454	1.64474	1.99184	2.04882	2.90491	3.46625	3.97276	4.49659	4.10716	4.57252
alaC	79.805	32.2889	35.3805	72.8314	127.839	47.4458	41.0079	36.2463	35.2689	43.9484	34.3777	37.7201	35.9032	30.5633	48.3582	31.6585	41.3056	52.2361	39.2926	39.7557	1003.16	566.061	98.8708	82.5551	77.7375	74.6989	67.3046	60.6482	64.7134		L-Methionine	1	0.968789	0.555397	0.717646	0.938584	0.560333	0.567684	0.500407	0.508593	0.514464	0.584319	1.08531	1.98468	1.92582	2.432	2.94959	3.76382	4.34559
alaE	25.3976	3.84036	9.98859	6.7367	8.12094	8.7216	11.1044	8.8158	11.8727	17.4026	20.3754	16.6685	29.4026	35.0629	37.0583	44.1058	49.1312	51.1823	41.7966	15.8993	156.179	97.4006	87.662	49.6932	79.273	71.6335	60.5639	94.9958	63.5375		L-Ornithine	1	1.43215	0.707396	0.460352	2.45778	0.377517	0.328964	0.304905	0.857114	1.22794	0.278648	0.27772	0.458503	0.306355	0.234112	0.407489	0.254016	0.289128
alaS	679.055	194.722	45.1093	25.9724	26.7251	19.9143	21.3814	15.3197	14.5975	14.089	12.4249	11.3421	9.75977	11.1043	12.41	13.8362	15.0644	20.1731	20.7139	17.6063	684.752	801.159	767.202	605.944	634.441	671.047	545.967	516.394	523.101		L-Phenylalanine	1	0.710636	0.707508	1.01028	2.2323	0.886325	1.24176	1.972	3.67208	6.46859	6.89384	9.88137	9.57834	8.37348	8.1794	8.72136	8.41994	7.39588
aldA	130.695	1351.27	1869.01	1648.32	1511.02	1024.1	969.582	664.653	628.275	616.113	577.582	584.282	574.407	461.191	811.852	590.386	646.291	683.086	624.435	522.843	28.7047	15.0977	15.9892	21.4072	28.584	65.9323	100.6	133.045	116.221		L-Proline	1	0.350104	0.208774	0.305162	0.540241	0.241174	0.208386	0.209614	0.265596	0.49256	0.342847	0.317618	0.356643	0.293099	0.33621	0.366863	0.324157	0.248938
aldB	11.8396	490.386	1114.99	1804.61	2114.35	2061.24	1800.56	1270.94	1182	964.985	829.602	664.544	456.099	326.884	501.178	325.284	350.577	264.665	231.811	221.658	10.6767	3.50423	10.7843	10.4103	15.8689	20.2351	15.4216	9.44609	12.559		L-Serine	1	0.762583	0.488356	0.476047	2.76329	0.518337	0.531489	0.450889	1.31365	0.615819	0.504741	0.402357	0.567006	0.433253	0.382851	0.77509	0.369338	0.441647
alkA	16.0797	12.8779	15.067	22.0682	18.954	19.103	20.8182	12.5822	15.2742	13.8896	13.6234	12.0392	12.3519	11.7503	17.7778	11.7442	12.3206	11.4565	11.5287	10.3719	17.6527	11.7646	23.3958	21.8286	23.4328	19.5549	18.2572	13.7364	15.1984		L-Tryptophan	1	0.628461	0.335949	0.512929	1.60712	0.594496	0.944078	1.82775	3.24378	6.8815	4.34485	7.71946	9.35675	8.92048	11.2251	14.1231	11.7368	10.5854
alkB	12.2519	10.6992	17.783	24.1537	29.2327	40.2996	50.9955	41.8075	43.5319	40.0426	38.8358	40.6815	41.2152	37.6847	42.1244	41.7583	39.4378	55.9398	35.9234	30.8574	6.37202	7.14886	12.6613	11.583	18.1252	14.8717	13.028	10.8537	14.8268		L-Tyrosine	1	0.601608	1.05377	1.40909	2.15262	1.32959	1.55485	1.80959	2.31548	3.28016	4.05552	6.72367	9.20579	10.3059	10.1412	12.7445	11.5148	13.6507
allA	4.42798	2.28268	1.97152	2.90305	3.89819	2.64927	1.63412	2.12801	3.16172	2.19415	2.5939	1.11394	2.64814	2.73984	3.45587	3.11601	3.12397	3.35943	3.31411	2.65875	3.48442	1.73058	3.68198	2.22913	4.26097	5.54955	4.74305	3.56627	3.85294		L-Valine	1	0.368897	0.300826	0.141745	0.376846	0.422684	0.495678	0.761102	1.35615	1.40188	1.58246	1.86918	2.13451	2.35813	2.42016	2.82011	2.25312	2.57154
allB	2.06572	4.14542	8.00718	17.2178	17.9058	23.7729	18.9455	12.5984	12.5849	10.6259	12.6655	14.9168	14.8106	10.7625	18.3469	15.4702	15.7469	16.4325	15.8888	13.8735	1.76242	1.22741	1.0313	2.10335	1.41031	1.63134	1.12134	1.71436	1.26015		Malate	1	0.258324	0.129173	0.11815	0.102636	0.0503272	0.0451702	0.0336352	0.0399782	0.0404282	0.0381603	0.0395283	0.0442213	0.0378727	0.0471487	0.0353312	0.0357177	0.0288809
allC	5.19009	3.74856	3.26023	3.78684	3.06137	3.91563	3.53606	3.74804	2.15794	2.2496	2.00038	2.34137	2.93512	3.04728	2.66937	2.58754	2.5458	5.1168	3.94594	4.6754	7.31701	4.9038	5.44596	4.3678	3.21917	2.21846	1.50983	3.22668	3.54572		N2-Succinyl-L-arginine	1	1.02519	0.686495	2.3201	19.1001	0.642814	0.66152	1.31262	3.34027	6.23012	7.12629	13.386	20.2531	25.6825	20.8583	21.0963	24.4387	23.7898
allD	1.64083	1.29171	0.945172	0.959118	1.09785	0.782953	0.812772	0.614335	0.847431	0.782414	0.448044	0.247118	0.360685	0.581689	0.409286	0.537512	0.227144	1.0998	0.54097	0.78623	2.48175	1.65612	1.03818	2.20229	0.522679	0.361038	0.590786	0.650607	0.808073		N2-Succinyl-L-glutamate	1	0.879837	0.843127	0.510793	0.635919	0.667409	0.619837	0.561554	0.676545	0.616872	0.731174	0.785529	0.911547	0.852941	1.05486	1.09776	0.83322	0.903729
allE	34.2092	21.3913	11.9781	11.695	11.4961	8.02605	8.95577	5.39597	7.85434	3.63124	5.5954	5.29394	4.88251	6.21653	5.95707	5.38537	7.69832	9.35105	8.76377	6.06844	22.7248	21.9577	32.9399	31.4069	27.7549	17.9926	9.25138	15.2658	22.8878		N-Acetyl-D-Glucosamine-P	1	0.465463	0.490476	0.35865	0.268296	0.274057	0.262109	0.269981	0.191988	0.280654	0.160596	0.193795	0.203233	0.309745	0.183656	0.255605	0.165711	0.208542
allR	195.892	64.6132	62.9123	97.8482	101.342	112.705	173.631	148.431	146.895	210.276	153.317	140.328	175.636	178.018	173.663	157.005	179.868	189.958	191.991	172.325	221.744	183.908	214.218	235.98	237.584	196.436	141.748	142.837	157.384		N-Acetyl-L-Glutamic acid	1	1.27184	0.102826	0.0327736	0.0302254	0.0557508	0.0398712	0.0188575	0.0176778	0.0125803	0.0133982	0.0105907	0.0124581	0.0129763	0.0113795	0.0127502	0.0097523	0.00918384
allS	1.22333	1.65187	1.59596	2.47878	1.80203	1.24303	1.54857	1.82048	1.93105	1.13607	1.01499	0.807075	2.11548	1.64718	1.48984	3.14563	2.94727	1.98152	2.22804	1.28635	1.19159	0.679687	0.603074	0.783902	0.888047	1.61718	0.967206	0.518716	1.01769		N-Acetyl-L-Ornithine	1	0.335689	0.108335	0.10115	0.0592043	0.0348723	0.0203199	0.00727007	0.00507647	0.00436351	0.00299099	0.00483602	0.00394415	0.00529547	0.00350998	0.00468449	0.00397849	0.00601929
alpA	0.49932	0	0	0	0.389276	0	0	0	0	0	0.585839	0	0	0	0	0	0	0	0	0	0.378369	0.650738	0.303425	0.328632	0	0	0	0.325311	0		N-acetylmuramate	1	0.766026	0.52178	0.258891	0.180346	0.126392	0.110182	0.0704564	0.0683058	0.0746731	0.067049	0.0582828	0.062801	0.0795848	0.0541231	0.077587	0.050227	0.0488228
alr	126.26	38.9932	25.5353	13.2856	11.0144	9.58348	8.701	6.1932	5.96737	7.323	6.83719	7.08819	6.95133	5.37255	7.60209	5.92258	7.25263	11.0893	8.35247	8.06856	85.7553	101.081	122.853	111.933	114.971	135.326	156.547	141.211	126.975		N-Acetylputrescine	1	0.234348	0.183873	0.408012	0.485341	0.20885	0.170687	0.184628	0.206645	0.667536	0.235855	0.17747	0.231626	0.211314	0.187024	0.200551	0.184425	0.201761
alsA	2.13974	10.0102	5.32163	1.65098	2.00389	1.22513	1.35146	1.00864	0.765641	0.805156	0.792303	0.637554	0.867589	0.332014	0.69065	0.736317	0.785407	1.20676	0.852131	0.658183	3.55635	2.54542	2.23935	2.52042	2.685	1.80594	1.44175	2.10253	2.10523		NAD	1	0.791052	0.893201	0.890382	0.806936	0.925074	1.04357	0.96787	1.18057	1.09799	1.00812	1.17098	1.21859	1.12873	1.49972	1.43952	1.13299	1.29832
alsB	6.96019	62.8058	31.8937	12.9112	13.2318	9.82317	10.2978	5.48138	7.77776	4.49705	3.88809	3.14968	2.90436	3.15392	5.16527	4.32134	4.81973	5.1779	4.73269	3.62595	10.1332	6.84349	3.82072	5.29866	5.42364	3.91851	5.0985	5.78564	5.06505		NADH	1	0.265417	0.320453	0.245021	0.316624	0.16412	0.301882	0.238455	0.22226	0.190101	0.119868	0.181174	0.220989	0.31412	0.241871	0.246292	0.321664	0.31068
alsC	4.07772	11.5845	5.77619	2.17023	2.59547	1.68659	1.76497	1.94848	1.18354	1.07354	1.29198	0.6864	1.27836	0.622603	0.472943	1.05475	1.10775	1.65902	0.706112	0.467517	5.47533	3.25402	3.61691	4.6197	5.03498	4.88017	2.66754	4.55131	3.9678		NADP	1	1.05051	1.53001	0.892241	0.830002	0.949741	1.46676	1.16364	1.14658	1.15613	1.73853	1.16338	1.39342	1.27109	1.00495	1.35762	0.949406	1.10726
alsE	4.10815	26.0118	12.1901	5.52548	5.14601	3.67701	3.75629	2.94532	3.60249	3.19026	2.28298	2.37865	2.73289	2.63265	2.41376	2.703	2.96516	2.10101	2.5802	2.10866	9.59961	5.31082	5.17845	3.27859	3.74549	3.34412	3.77841	4.33835	4.19348		NADPH	1	0.589271	0.661066	1.14641	0.531285	0.402379	0.233606	0.190494	0.272558	0.231022	0.332546	0.296914	0.371829	0.419686	0.0902789	0.258582	0.220141	0.230386
alsK	7.65139	25.545	14.1487	12.1328	11.3818	15.1055	16.2838	14.064	16.3341	13.7152	16.1008	19.1228	17.2952	11.3836	19.8598	16.082	18.6358	19.1876	19.3676	18.5426	11.4509	9.24048	10.8528	10.3892	10.3271	10.0492	6.91936	8.92672	7.74865		N-Carbamoyl-L-aspartate	1	0.132448	0.0255691	0.00398614	0.00475906	0.00431539	0.00358962	0.00340495	0.00549868	0.00424287	0.00406373	0.00407275	0.00449452	0.00483601	0.00340181	0.0037609	0.00366623	0.00348484
alsR	42.8306	86.7558	49.6195	41.9336	39.8958	24.5648	28.1966	22.7848	22.382	18.6785	19.5431	20.5474	22.0566	16.3376	27.1044	27.3431	29.8087	29.5405	31.7811	28.2078	31.2185	23.9947	34.427	34.4889	35.4172	32.3683	33.1307	34.4049	34.0522		N-Succinyl-L-2-amino-6-oxopimelate	1	1.22989	1.28051	1.34143	1.33722	1.13571	1.05125	1.28662	1.05478	1.19574	1.25429	1.25895	0.993602	1.10198	0.986892	0.899621	0.907231	0.993278
alx	20.9005	5.87425	3.32956	5.13539	4.3462	3.23324	6.24528	4.35371	4.44412	4.62805	4.27415	4.47393	4.1822	5.69044	6.40223	6.42677	8.42808	5.40485	7.13135	7.12165	61.99	27.471	25.7182	29.7521	22.4411	15.5893	11.6905	11.1431	9.4151		O-Acetyl-L-Serine	1	0.133133	0.140068	0.188439	0.130416	0.131724	0.146152	0.125973	0.100974	0.137441	0.147668	0.117976	0.116512	0.136376	0.130798	0.157796	0.131972	0.143478
amiA	74.0029	24.6741	15.8613	24.5096	23.8546	28.7989	31.9504	31.947	29.958	31.7736	30.0744	28.4521	29.9106	30.8897	30.9212	24.0027	26.7722	23.8546	19.868	13.8117	67.8676	60.2171	53.2207	70.3573	75.6984	69.7049	74.6266	61.9494	49.624		Orotate	1	0.146111	0.197163	0.0620699	0.0503858	0.0543992	0.0541717	0.0641673	0.0999975	0.0834846	0.0872346	0.0819514	0.0865053	0.0973387	0.073129	0.0764468	0.0613861	0.0598305
amiB	65.3754	37.5038	52.6151	79.457	84.208	102.949	109.272	95.5376	94.2271	77.0104	67.2836	53.615	37.2235	26.0956	35.8452	25.5198	27.663	26.9404	23.7207	23.2402	70.8908	64.0517	110.04	87.9942	88.5977	83.4912	67.051	59.7069	64.0302		O-Succinyl-L-homoserine	1	0.0692523	0.040855	0.0326404	0.0209904	0.0178529	0.0119158	0.0072902	0.00955946	0.00502241	0.00583133	0.00368738	0.00495319	0.00547628	0.00449525	0.0051129	0.00366916	0.00556832
amiC	51.2111	7.67215	4.70662	5.81026	4.99787	3.76059	4.42941	3.56752	4.33438	2.66923	3.44179	2.84349	1.9264	2.19177	2.25485	1.9503	1.87658	1.84177	1.38881	1.5361	99.1909	79.7729	62.3031	45.6939	40.045	43.8527	35.9772	34.003	28.1064		Oxidized glutathione	1	2.23983	2.61315	2.20573	1.72001	2.32626	2.03519	2.21727	1.79899	1.87534	1.92254	1.78357	1.9958	1.4349	1.90456	1.87206	1.40823	1.22592
amiD	103.256	158.164	300.944	450.19	430.597	480.433	545.491	504.929	553.935	504.873	533.126	525.981	504.68	420.657	467.457	379.88	377.16	373.682	314.574	307.081	64.8325	57.0696	89.9663	80.225	93.6153	97.6444	67.9221	66.0174	96.2047		Pentose-P	1	0.120103	0.095425	0.0581886	0.0561292	0.0630467	0.0697602	0.0490705	0.0383532	0.0406332	0.024771	0.0301338	0.0260155	0.0324414	0.0289144	0.0330265	0.0268629	0.0308246
amn	220.041	104.355	82.717	99.3404	115.061	91.3099	83.693	57.2649	49.6826	39.886	33.0096	29.2321	31.8602	27.2854	34.7074	37.3672	38.9147	57.3546	40.2794	28.1169	92.0427	95.1874	101.332	166.861	228.201	223.331	171.807	152.665	209.783		Phosphoenolpyruvate	1	22.9574	26.479	11.0087	11.991	24.4215	23.1819	23.5881	23.3814	20.3919	19.5369	21.8605	19.7838	18.9278	16.8505	18.2949	15.4569	17.4572
ampC	14.7381	6.19228	5.19748	8.30858	10.3116	9.72454	15.312	11.6795	12.6299	16.3233	12.2336	8.19647	20.4187	20.9157	15.6956	18.5806	18.5542	18.5514	15.963	6.06659	12.8149	11.2379	17.0314	13.1822	11.9781	15.4259	13.8703	15.6157	11.5518		Phosphoribosyl-ATP	1	0.899291	1.02394	0.941846	1.13444	1.33289	0.968862	0.655028	0.925194	0.936881	1.03375	0.679008	0.737173	0.867494	0.508376	0.902434	0.538181	0.88845
ampD	42.5671	38.9043	31.2104	41.8574	44.2686	34.6902	42.0367	30.4982	34.7522	27.3424	27.2038	21.611	25.2331	21.2074	25.6176	26.413	29.819	32.2365	26.4771	19.4421	17.3657	13.6206	30.7793	26.47	40.7633	39.2122	42.0313	44.7624	42.8211		p-Hydroxybenzoic acid	1	0.817668	0.658412	0.590524	2.76997	0.821376	0.719647	0.730235	1.66931	0.914229	0.8744	0.879005	0.898103	0.72847	0.660161	0.955172	0.607395	0.721524
ampE	41.2832	50.3162	52.8154	43.2692	50.3416	40.4321	44.9733	33.6375	30.5668	27.7417	29.7397	28.7614	27.9267	26.7883	34.6492	33.1151	37.2591	29.294	32.5001	25.9624	17.7174	12.9098	38.8814	28.3944	33.5386	35.3293	31.5027	32.3416	37.7887		Propionyl-CoA	1	1.04996	0.204787	0.0872394	0.169706	0.967561	1.1346	1.35348	1.2112	0.999918	1.13821	1.03233	1.04684	0.735525	0.79943	0.691788	0.626315	0.610626
ampG	74.5597	3.62813	1.66779	2.20484	1.70723	1.16288	1.15972	0.943796	0.594259	0.54536	1.0213	0.615808	0.775509	0.275869	0.907227	1.21086	1.32652	1.37747	1.5624	0.55931	108.47	76.8935	24.68	74.2514	38.6698	44.48	30.4322	31.6912	28.9835		Protoheme	1	0.811973	1.37029	1.09647	1.03229	1.68857	1.37108	1.29664	1.23474	1.11102	0.993283	0.921815	0.934469	1.15681	1.50374	1.10975	1.07406	1.50346
ampH	54.8627	74.6393	65.238	104.011	130.052	108.771	113.963	87.0446	91.6709	74.1529	71.9683	62.0052	53.3728	44.3048	47.4233	39.884	42.9376	37.5896	33.7511	24.3971	112.033	94.5962	102.217	82.5075	64.9287	53.5252	47.7738	42.8891	53.9919		Pyridoxamine	1	0.816408	0.710495	0.950373	1.46858	1.43957	2.09976	2.11907	2.57936	2.87121	2.83361	3.38287	4.89123	5.54991	4.13855	4.91881	4.38068	6.33047
amtB	11.2946	9.34171	5.99693	4.82883	5.18399	4.40186	5.53855	3.53096	3.43206	3.12209	3.05877	2.66544	2.6876	1.58191	3.50238	2.92353	3.4746	3.61894	4.13448	3.56359	125.34	24.7446	16.6957	25.2862	42.7494	48.0851	38.5786	49.9097	20.6189		Pyridoxamine 5-Phosphate	1	1.18809	1.21779	1.44294	1.18568	1.75598	1.95686	1.69683	1.63187	1.86582	1.91238	1.57575	2.00646	1.50788	1.9304	1.92057	1.63711	1.82293
amyA	105.831	117.111	187.123	231.884	266.484	255.859	256.27	166.459	157.039	139.723	113.033	98.3312	80.8288	66.7008	86.3345	66.9451	78.9391	95.4972	80.0965	80.6308	30.3987	20.2874	59.6279	71.1911	84.83	87.8091	56.5273	43.3932	86.3175		Reduced glutathione	1	0.821685	0.720859	0.840389	0.950755	1.01984	0.939257	0.930744	0.764099	0.888488	0.879748	0.768497	0.796481	0.725293	0.723492	0.830219	0.795656	0.7497
anmK	32.4732	36.682	18.3657	15.4453	13.2383	11.4627	13.0654	11.2821	10.7028	11.524	14.0482	12.0121	13.2766	12.8391	19.9496	15.9317	20.9845	23.1375	23.3776	22.3946	29.6149	25.3375	30.6595	31.6514	36.8348	44.3232	41.2603	35.5942	36.3465		Riboflavin	1	0.898274	0.573124	0.382378	0.555756	0.507255	0.513647	0.618136	0.777025	0.466063	0.567662	0.507664	0.506172	0.450488	0.361494	0.401062	0.354057	0.358351
ansA	88.1891	17.7499	9.55341	12.1188	11.3507	6.45338	6.25708	4.89418	3.01347	3.87527	2.61519	2.09587	1.96953	2.20207	1.93225	1.66486	2.25622	2.83468	2.01044	1.89406	97.0623	96.5612	75.8306	91.052	67.1851	67.1034	51.0886	47.0095	51.0761		S-Adenosyl-L-homocysteine	1	0.526186	0.348565	0.401275	0.312549	0.108394	0.103734	0.09208	0.0793813	0.0615209	0.0526097	0.0625553	0.0752221	0.0665091	0.0510862	0.07593	0.0576609	0.0509442
ansB	10.9253	68.742	7.25643	7.52711	5.50116	5.26308	5.65842	3.94939	4.07028	4.46204	4.60856	4.05948	3.52842	3.79181	4.6727	4.94131	4.39047	6.57867	5.6286	5.95742	9.44381	7.81879	15.2769	13.3684	12.0561	8.8086	8.68311	9.17861	10.5221		S-Adenosylmethionine	1	0.967458	0.555501	0.907896	1.32736	0.831419	0.597478	0.948183	1.68733	2.10019	3.57252	4.3889	7.0191	7.58011	6.60995	8.23272	7.37678	7.80746
ansP	10.7975	1.81567	1.09891	2.45126	1.46419	1.97664	2.83148	2.48978	2.14825	4.10062	2.91224	2.63291	3.20396	4.00396	3.47642	4.13884	4.98792	5.08098	3.6663	3.30217	12.1459	12.4411	12.9353	15.8616	9.51276	11.8971	16.5588	11.8554	5.29061		Seduheptulose 7-P	1	0.328535	0.268671	0.247951	0.28692	0.344408	0.252687	0.166166	0.104959	0.122947	0.0895014	0.0779348	0.0405347	0.0465921	0.0624643	0.0685917	0.0528525	0.0373031
apaG	169.707	93.1678	114.845	169.745	170.056	179.849	198.855	176.285	183.144	166.435	153.685	125.617	108.81	95.0631	100.632	107.502	104.678	127.808	136.107	136.862	123.214	148.142	144.808	166.802	200.723	182.242	140.557	135.694	143.437		Semicarbazide	1	1.17138	1.19948	1.15635	1.1844	1.08996	1.07544	1.17311	1.10695	1.20824	1.24782	1.24294	1.22202	1.12862	1.42488	1.2884	1.27958	1.32359
apaH	79.3882	41.5505	59.0915	84.8095	82.303	79.1227	85.3041	72.1447	73.8291	60.9256	62.0882	53.1693	53.0639	41.7809	54.8519	49.9892	54.5865	50.9933	47.6947	45.7002	82.076	82.5787	56.8638	87.01	79.7504	79.9686	56.579	49.7838	64.6686		Succinate	1	0.578472	0.307172	0.427819	0.576462	0.42412	0.371346	0.239885	0.239649	0.595238	0.276592	0.407699	0.600659	0.380058	0.99466	0.371863	0.193712	0.564568
apbE	19.7984	2.7883	0.881101	0.889543	1.18737	1.3127	0.443766	1.09325	1.08956	0.895482	0.95008	0.860732	0.748971	0.963974	0.610441	0.71261	0.455344	0.89528	0.616607	0.868625	17.5534	14.9669	20.558	17.4148	15.4614	12.8329	11.7407	13.9621	15.8397		Succinyl-CoA	1	0.198045	0.227403	0.312992	0.275303	0.117602	0.109881	0.0721344	0.080913	0.0623831	0.126841	0.0847818	0.105594	0.0847573	0.0328355	0.0536329	0.0448077	0.0578095
aphA	17.4853	74.5329	19.5376	24.961	22.2149	11.3404	10.0868	5.31702	6.19252	2.94068	3.67779	3.77449	4.42109	2.85142	3.69205	5.40147	4.341	5.98833	6.08212	3.59713	6.47597	6.10023	6.62593	8.43806	10.1846	11.3732	17.2296	23.431	22.5623		UDP	1	2.28532	3.00278	1.42434	1.27115	1.62551	2.01102	2.35055	2.71372	2.52228	3.44215	2.35898	2.63861	2.41454	2.37526	2.26884	1.71856	1.69731
appA	20.8389	21.9682	30.9944	47.4999	58.6222	60.9149	56.4409	47.5953	45.9786	38.5233	32.4438	35.5391	30.8851	26.3305	40.7888	28.8204	29.168	29.1004	18.0023	18.077	16.6189	10.1397	16.3118	17.1833	17.0052	16.9823	12.428	12.2081	21.0752		Udp-Glucose	1	0.689574	0.403459	0.390904	0.484614	0.219043	0.228542	0.150393	0.118948	0.0882896	0.0647274	0.0227677	0.010682	0.0084772	0.00348334	0.0029743	0.00179338	0.00161983
appY	30.9807	4.87095	7.45718	24.7856	25.5034	28.453	50.3278	46.6086	36.8551	29.3729	19.2156	6.81314	17.1806	13.7085	13.8753	16.9316	12.1544	19.6664	22.3795	7.21584	27.0582	9.99716	8.88587	20.6408	27.9895	14.9181	15.5472	26.266	55.2488		UDP-N-acetyl-D-Glucosamine	1	0.66423	0.528045	0.482449	0.442376	0.316975	0.30356	0.230188	0.209669	0.2331	0.174951	0.158412	0.143807	0.127071	0.0943076	0.110558	0.104046	0.089123
apt	210.319	18.5229	4.3139	6.54458	4.26457	2.21217	4.2358	3.64409	4.31356	3.25671	3.28776	4.65731	2.71357	3.13501	5.46928	3.91936	6.45824	6.65533	5.47025	4.48664	518.869	487.446	221.083	297.025	242.591	149.854	124.717	138.761	121.418		UDP-N-acetylmuramoyl-L-alanine	1	1.74901	0.642106	0.171971	0.104244	0.124024	0.131152	0.345881	0.199283	0.315844	0.329002	0.866671	0.905826	0.687138	0.289166	0.697723	0.788719	1.22891
aqpZ	18.7813	26.1405	63.363	153.809	178.887	184.785	257.475	214.916	208.718	189.897	152.322	102.995	162.856	142.602	141.912	161.369	173.772	205.494	212.408	122.566	20.9793	11.502	20.4522	28.2875	27.5984	17.2291	12.5595	17.8432	18.3344		UMP	1	4.70341	3.35089	2.17477	2.14466	3.26406	3.18851	3.81544	4.2715	3.65615	3.18658	4.08572	3.36618	2.68626	3.692	3.1969	2.92316	3.44942
araC	34.7036	565.052	699.579	553.411	516.386	500.885	458.218	336.567	337.495	317.353	262.104	245.025	225.949	197.569	226.988	186.845	175.808	129.274	119.106	105.397	13.2821	10.7708	16.6734	13.381	25.4427	33.0814	49.0934	56.1622	43.4345		Urea	1	1.10273	1.08476	0.940243	1.52154	0.958727	0.984607	0.861049	0.921305	0.849395	0.856824	1.09461	1.18736	0.975403	1.05977	1.09254	0.922261	0.927459
araD	0.893237	0.50917	1.284	1.9469	1.81606	2.66387	1.72225	1.37522	2.14581	0.99254	2.20054	1.0658	1.07607	1.31632	0.843397	1.48665	1.47154	1.91183	1.32286	1.97687	0.535837	0.675774	0.298697	1.04408	0.985656	0.582723	0.88756	0.983526	1.14764		UTP	1	0.919871	1.37013	1.20551	0.935727	0.631463	0.567572	0.627528	0.389653	0.436929	0.476134	0.233913	0.323423	0.365577	0.276786	0.318108	0.287522	0.281169
araE	10.9644	14.7702	9.53361	10.7386	8.92035	6.8576	11.6005	10.8198	10.0012	11.3004	11.466	13.1656	15.2547	14.3475	18.8357	17.8318	20.0509	21.8915	24.5158	21.0086	13.9729	11.1355	11.7259	14.9177	13.3432	9.79223	8.46202	8.9822	9.91926		Xanthosine	1	0.0351943	0.0283495	0.0274358	0.0652788	0.0342288	0.0420724	0.0231279	0.0330909	0.0292132	0.0225784	0.0304481	0.0305432	0.0230456	0.0193909	0.0207678	0.0282576	0.0151093
araF	2.68867	56.0301	158.939	390.494	451.121	605.646	840.763	816.742	838.647	735.96	642.466	527.186	431.775	330.579	401.339	323.715	287.84	257.574	202.702	220.515	4.90679	2.79588	3.1129	3.84369	3.18755	2.66303	2.36944	2.77849	3.39297		Xanthosine 5-P	1	0.237092	0.2317	0.134013	0.324104	0.154435	0.14493	0.117822	0.232409	0.187415	0.173651	0.185308	0.107619	0.112817	0.187405	0.213753	0.113696	0.164069
araG	6.96528	36.3076	101.612	157.051	154.84	228.965	265.833	264.126	308.043	353.309	314.067	375.264	273.057	208.496	304.887	208.184	221.084	210.682	175.19	235.099	11.0232	8.05948	10.269	12.7695	9.23745	7.39089	5.84914	6.25177	5.66572
araH	10.4082	34.2029	121.213	203.213	212.136	239.519	355.763	333.074	375.464	389.111	375.043	348.432	403.606	315.597	359.856	279.525	268.378	214.244	210.195	177.692	14.0734	9.06006	12.0278	14.6529	14.7351	12.2296	8.41311	8.8998	8.60242
araJ	16.4821	7.05185	9.65097	15.7927	13.4518	18.8153	24.8603	22.1175	23.1111	22.7759	21.7632	15.0077	22.0946	20.7027	20.3631	25.8777	23.4625	31.0959	25.5918	16.2554	22.249	16.0499	21.3606	28.1693	24.4303	18.2447	14.0758	15.3843	18.0851
arcA	696.427	1726.85	2998.5	5218.65	5357.28	6408.5	6202.69	5533.39	5579.35	4881.78	5282.78	5043.88	4293.75	3684.8	4466.36	3704.86	3754.19	3756.64	3666.4	3937.73	248.753	257.44	693.171	418.543	480.307	440.179	463.653	430.023	646.852
arcB	60.4006	39.4218	34.6422	30.5939	32.9602	30.6045	33.9853	33.7862	35.4411	37.0829	36.8195	37.8073	34.1907	28.6613	37.9437	34.2126	35.1051	43.7137	37.951	34.3043	74.7509	68.8201	57.0876	67.2342	66.6936	66.1673	61.8678	60.7422	69.0908
arfA	2.2766	2.80688	2.30781	3.99576	5.09747	1.28793	1.53164	2.05751	0.989325	1.42417	2.91551	2.08617	2.45936	3.25374	2.83658	0	1.08904	3.26762	2.04541	0.837688	2.27297	1.55334	3.39875	2.30704	3.75899	2.49597	2.85613	4.05579	5.8852
arfB	40.8615	16.4506	13.4232	22.4644	22.6764	22.8339	24.0111	20.6654	18.2739	16.4755	13.4731	14.1573	13.5302	16.605	14.2788	16.011	15.2458	19.5992	12.8524	9.97502	24.7723	20.1961	30.2957	37.5089	43.1396	37.7073	32.7618	29.6866	32.2494
argA	132.377	120.971	13.1703	10.9522	11.6742	7.90733	10.751	6.87886	8.21619	7.22391	7.69528	8.33329	7.63998	6.41954	6.8853	7.13252	6.09573	6.96635	7.48517	6.19776	784.343	1018.64	99.9073	362.633	234.647	474.549	308.37	259.785	224.633
argB	106.957	354.577	16.1467	23.47	23.7687	12.6123	13.9481	9.5368	6.81929	5.90069	5.25812	2.95016	2.35025	2.3582	1.89563	2.1791	3.0484	2.82612	3.40034	2.36105	472.764	815.76	38.9679	138.525	196.358	633.875	399.53	270.754	241.806
argC	126.229	75.2804	3.0255	2.48171	2.43288	2.057	2.04189	1.35685	2.06369	1.46522	1.38529	0.848976	1.35671	2.02578	1.93681	0.935966	1.443	1.50385	1.56805	2.19049	657.771	990.572	94.6461	314.971	249.15	698.765	418.503	319.185	250.42
argD	96.8663	54.3468	7.74641	6.69803	6.47454	7.73588	8.03141	8.83314	6.77009	7.66706	8.45006	9.02312	8.11929	7.75348	11.5038	7.93501	8.2117	5.90775	6.14741	3.60597	288.681	383.433	28.5895	110.194	86.7494	242.767	211.998	166.634	175.705
argE	127.298	246.038	78.6703	82.1559	82.0675	81.0545	82.1801	72.209	78.1657	72.8184	63.5894	58.7549	55.9975	44.1821	48.033	39.5202	41.6093	53.8576	43.3394	38.0603	218.343	248.968	126.431	141.727	181.509	350.031	275.973	245.755	194.892
argF	133.907	102.559	5.27362	4.30077	5.53788	3.96002	4.98192	4.35183	4.22558	3.98823	3.20561	3.92184	3.45018	2.93739	3.71352	2.24632	3.87834	3.77917	2.54621	3.55955	749.101	1176.78	115.258	433.75	293.52	836.296	421.416	294.587	198.226
argG	363.6	388.146	54.64	61.9301	62.4513	52.0188	45.7722	34.4592	33.4619	29.8014	33.4712	31.2994	28.567	26.7365	30.4628	22.1164	22.0407	20.1509	17.9029	17.1305	719.787	1176.43	199.727	381.52	353.727	970.422	799.909	626.845	637.51
argH	195.455	876.827	56.4348	58.336	55.655	42.1258	35.4168	28.7601	27.6764	21.4145	17.0722	15.1921	13.9104	10.2981	14.08	10.4744	14.0683	12.8396	11.5395	12.2836	748.091	1271.87	59.238	111.708	261.226	973.508	587.282	423.068	383.312
argI	61.8018	96.5772	2.33283	3.38225	2.95607	4.05581	3.81872	4.36646	4.1943	4.45505	4.10376	4.02314	2.78102	3.44383	2.72214	3.74386	3.50795	4.29835	4.69667	2.37303	198.281	329.045	43.614	158.286	129.285	378.8	191.639	130.877	76.1566
argK	2.17283	2.07773	2.75876	2.95159	3.41935	3.86799	4.37315	4.33496	4.02519	2.85896	3.22451	3.06542	3.54908	3.27054	2.92814	1.98329	2.55096	2.46665	2.46084	2.21028	2.38784	3.0196	3.70627	1.87321	3.0306	3.45242	2.77125	2.208	2.367
argO	37.6542	7.57387	2.89164	2.77877	2.63924	1.79021	2.31129	1.54671	2.41759	4.09222	2.89149	1.40913	2.70004	2.5609	2.75662	3.4017	2.02161	4.49684	2.89532	2.88449	26.5811	18.4986	25.0187	31.0221	34.0851	28.4335	23.2107	28.39	31.022
argP	148.399	54.2264	32.7315	24.9637	26.5351	19.0187	18.1701	18.7909	17.2064	21.4855	19.9289	22.5602	19.395	17.6491	21.9976	21.254	23.0599	23.5061	20.6757	22.0596	154.305	123.266	131.542	156.402	160.377	133.271	121.796	118.178	117.482
argR	175.275	92.4624	44.4797	57.1625	42.8261	73.9359	114.609	107.447	115.881	117.793	139.351	148.877	140.634	148.047	156.414	145.191	129.519	130.988	125.403	95.4271	221.803	193.018	64.8952	127.223	124.386	146.158	199.508	176.951	209.255
argS	160.003	41.5863	21.447	22.1379	19.5799	21.7614	22.164	19.5702	23.3875	20.2881	26.8075	27.5839	23.1478	23.0713	25.7827	22.0786	21.4387	22.9717	22.9631	21.0009	251.298	247.108	276.496	201.354	154.453	163.499	174.591	145.97	109.944
argT	217.096	1544.39	2664.73	5174.27	5497.86	4225.12	3498.32	2157.07	1832.14	1385.09	995.531	701.736	676.692	540.18	592.811	516.814	494.306	413.477	388.919	289.941	80.9666	54.8883	192.052	104.299	143.862	141.205	128.459	142.571	191.209
argV	1.45048	0	0	0	0	0	0	0	0	0	0	0	0	0	0	0	0	0	0	0	2.85267	2.67271	1.02122	3.83437	0	0.915857	1.79399	1.78164	0
argY	2.79948	0	0.760764	0	0	0	0	0	0	0	0	0	0	0	0	0	0	0.637267	0	0	0.75935	1.80009	3.72113	0	3.56372	0.915857	0	0.88175	0
argZ	0	0	0.760764	0	0	0	0	0	0	0	0	0	0	0	0	0	0	0	0	1.19126	2.27805	0.872614	1.02122	0.909073	0	1.25982	1.79399	0	0.897299
ariR	2.40128	0.852069	1.23473	7.36711	13.6188	39.5118	61.762	95.0301	106.478	110.959	116.485	90.7353	81.3217	62.9074	83.3907	70.8126	59.574	93.7089	103.455	74.5495	12.6894	7.83439	27.8611	22.6504	15.93	4.06105	5.18336	3.87185	3.84047
arnA	30.8199	14.3013	17.4298	33.3152	58.1582	48.2777	45.1396	26.0526	23.2054	16.4064	12.8362	9.31907	9.33297	8.5728	8.81155	9.77171	8.98684	10.7759	8.19794	5.41202	38.8068	34.4916	23.3267	48.3732	34.8716	23.6632	14.9322	13.0809	21.2968
arnB	25.6126	25.1645	38.1237	95.7618	109.224	90.0097	65.685	38.6027	26.0753	16.9702	14.8451	12.799	10.1591	8.0365	9.89819	7.01358	7.89675	7.01406	7.01408	5.87373	27.5783	16.6605	27.927	28.0298	19.8584	11.7174	8.18258	8.06759	14.292
arnC	18.4594	8.02328	16.1042	33.313	48.9855	42.1894	35.0442	23.1485	15.9048	12.038	9.03693	6.36749	5.46344	4.72735	5.25138	5.53321	5.17957	5.78818	5.61882	4.25976	18.2814	14.0355	13.354	24.5969	15.5752	11.6193	6.2212	5.24404	12.4073
arnD	18.0065	6.99231	7.20285	12.9524	25.5372	21.8044	20.9109	13.576	11.5984	8.92103	7.34446	5.61166	5.36583	5.14119	5.39986	6.96774	6.69509	5.22187	5.47383	5.45625	25.3444	20.3224	16.6314	27.57	20.6344	13.1708	8.47702	6.15561	10.0576
arnE	10.4593	20.5343	30.2623	49.142	47.8928	50.6035	58.3288	57.9572	56.5104	57.6643	65.7579	65.4032	66.7556	56.6541	69.7189	56.5507	53.8626	45.7307	41.9313	27.5726	6.44333	5.5879	7.90886	10.2835	13.8837	7.84642	9.62678	6.74305	9.07854
arnF	9.70681	17.2573	9.73845	11.5275	7.60872	10.8882	14.1997	10.0609	10.4791	13.3372	12.2692	9.88428	13.2447	13.678	13.2123	17.7434	10.6455	7.8107	10.0087	6.63657	7.32144	7.3477	10.1259	7.93527	8.1542	7.24529	5.53597	6.7605	6.7442
arnT	6.08819	4.12101	7.82265	10.5727	11.9519	10.6229	15.4076	13.7366	10.0082	8.48513	10.7281	6.26336	9.69487	10.7769	7.87028	8.08056	7.17681	6.94249	7.08797	3.66241	8.67373	5.96882	2.98257	8.63454	5.22916	4.52318	2.76242	2.53422	3.89972
aroA	579.15	48.0718	9.95721	12.652	12.8162	12.1784	11.6481	10.2187	7.78138	6.59831	6.644	4.88841	5.42744	4.67752	4.84702	4.83509	6.79845	6.60579	6.17217	4.14342	259.4	512.903	234.26	765.335	722.027	496.738	255.667	285.198	375.728
aroB	392.113	182.477	101.789	126.84	125.829	96.1515	105.72	72.7187	77.6216	67.8393	61.1507	48.8972	54.2536	47.299	56.8705	53.2082	67.5258	62.4615	63.5955	42.3679	614.063	522.507	375.899	533.342	431.39	383.14	302.283	318.06	342.557
aroC	398.103	119.389	40.8021	39.3761	40.3543	33.3745	34.5619	31.4457	28.4851	29.5872	28.9518	26.5	22.9231	18.6532	23.6624	23.9059	23.5	26.6001	18.6166	17.9062	361.98	400.662	470.732	407.083	444.963	428.64	365.317	316.967	295.006
aroD	98.0739	38.7391	9.31524	8.77519	9.37377	5.61512	5.2708	4.22565	4.48671	3.94139	2.84652	3.52556	4.75734	3.62119	4.43951	5.82481	4.77419	8.58464	7.35442	6.04261	131.57	137.945	232.796	170.927	172.092	132.729	91.8713	91.8844	91.6669
aroE	71.7592	19.1804	28.159	34.657	36.3162	35.8968	44.0226	38.4605	38.8142	45.9232	56.7972	55.919	63.3419	50.7114	89.3694	61.676	66.3772	68.42	65.6887	47.7114	99.591	92.1076	76.972	119.33	81.0823	55.6351	34.251	40.1079	49.0307
aroF	508.823	1017.31	103.061	77.2448	76.971	64.0451	58.6923	54.3119	63.432	65.128	70.6962	80.1914	80.1562	66.8182	85.5693	77.0258	85.786	95.4125	71.1279	77.0814	57.385	47.349	16518.1	222.043	176.02	254.516	232.777	411.512	614.062
aroG	1776.01	131.966	55.6668	51.9948	63.6422	38.5331	37.5141	36.0252	35.8458	36.0628	50.8227	63.0664	66.3022	73.8574	80.4605	74.8586	101.797	98.5556	101.475	84.1483	1230.08	1082.01	267.613	1548.19	1669.63	1401.12	971.955	994.643	1136.2
aroH	143.493	16.6124	10.007	9.80855	6.9537	5.10539	4.37223	5.41217	7.01742	8.05958	7.66642	7.94554	7.61327	10.8893	9.14016	8.89435	9.87123	14.7883	12.018	10.0751	279.289	272.877	212.398	371.896	175.075	182.494	179.553	191.359	115.286
aroK	380.291	139.605	70.4266	88.9051	74.3278	53.1517	64.7041	52.1329	48.9067	36.7257	41.1212	36.9572	36.808	36.077	41.7087	35.3193	47.957	33.6442	41.9268	31.1028	630.048	504.966	341.588	523.717	401.622	299.434	256.278	288.978	266.069
aroL	272.132	148.424	48.6609	25.9541	20.7091	12.1931	8.66323	4.60574	7.00316	4.83609	4.69125	4.19036	5.64248	5.623	5.1069	5.19595	6.2995	7.9276	8.5158	8.56117	75.142	58.5555	376.23	183.907	118.91	119.188	95.699	129.009	165.6
aroM	61.3516	37.3238	32.7954	54.5652	56.0476	42.9511	48.2449	37.9319	38.1092	30.9085	33.8615	24.6737	23.4863	24.9234	23.3055	21.7819	23.8278	17.0408	17.5201	12.582	23.2144	17.445	87.1727	51.9576	46.3415	41.77	31.4068	29.0285	42.1928
aroP	840.895	441.349	264.325	224.599	200.352	206.682	192.738	143.094	118.304	98.154	100.554	86.5983	95.3187	82.9775	95.1468	82.0155	87.7262	72.2515	70.9176	61.8856	38.5679	40.954	315.431	571.155	587.957	480.41	416.577	544.89	667.937
arpA	10.9627	1.86947	3.25809	2.19581	3.05529	1.59484	0.717226	0.623517	0.57223	0.395674	0.243639	0.217631	0.246274	0.418912	0.287616	0.602151	0.437972	0.274112	0.474048	0.377477	18.9768	22.9723	5.09967	32.037	17.817	11.3161	4.20919	5.29956	5.38278
arpB	0.589701	0.156582	0.285363	0.247199	0.164981	0.161118	0.145379	0.266611	0.131733	0.1659	0.116252	0.0552957	0.203796	0.0535766	0.16553	0.0495077	0.0617523	0.263865	0.152818	0.193109	1.55614	0.369203	0.746648	1.16817	0.577698	0.236637	0.252424	0.323077	0.261347
arsB	4.11777	3.02357	2.94476	3.99241	3.57598	4.46101	3.21589	4.77174	4.46129	4.8047	5.44879	6.45255	6.30192	6.234	6.74235	5.9793	6.05112	4.73271	4.46541	3.69752	3.17154	2.77398	3.8611	3.89	3.72257	5.73464	4.56005	5.15182	4.18217
arsC	9.63649	9.70534	10.6025	18.1839	17.2423	19.3953	17.5775	19.1437	18.2888	17.5653	21.1994	15.7989	13.3762	12.1868	15.914	12.5861	10.7907	11.8798	13.3852	8.1822	13.3617	10.9147	12.8931	12.6191	17.392	9.14752	11.8994	12.901	14.2301
arsR	6.74398	2.34203	1.09676	1.67058	1.19972	0.466371	1.30987	0.557382	0.932859	0	0.352496	0.139406	1.49748	1.72535	0.954583	2.12575	0.508011	0.824777	0.702813	0.777346	5.58002	5.11397	3.03979	5.06189	4.65096	4.03471	2.94488	6.02843	5.153
artI	192.6	251.205	169.934	162.373	181.22	281.412	329.625	298.415	307.105	280.802	303.589	243.044	178.564	144.35	177.441	143.281	132.071	148.205	133.53	117.541	462.079	562.569	165.136	160.777	191.935	183.77	209.343	169.013	202.532
artJ	199.814	468.414	5.4752	4.14955	3.52808	3.7592	2.96518	3.41994	3.73261	1.43871	1.53486	1.02207	1.43746	1.80785	1.60384	0.771021	1.22839	2.83788	2.64021	1.12779	832.619	955.139	164.073	432.177	346.944	745.081	497.447	445.293	382.015
artM	108.624	42.551	23.5132	27.2319	47.2189	66.5018	89.4335	80.4541	76.156	60.381	60.9471	39.1038	31.3982	30.1279	37.5629	29.527	33.3397	35.3383	31.3553	18.3728	225.738	296.062	70.404	99.7656	107.261	103.63	72.8963	68.4738	80.3455
artP	111.174	60.4442	49.8431	79.8511	88.9924	142.01	184.675	168.29	185.072	186.229	157.863	119.164	97.9123	72.1925	82.1876	67.3549	68.0814	78.3029	61.6819	49.8269	373.604	364.885	105.601	156.272	138.897	127.985	98.3713	81.9781	95.9706
artQ	116.648	80.8419	53.3914	57.7212	73.9986	100.045	146.68	111.311	108.523	100.674	84.4525	57.5598	49.8041	48.4133	44.6398	34.3723	38.5465	39.4514	36.5567	18.5501	286.922	332.925	89.7249	123.922	115.197	126.476	100.898	86.4964	116.117
ascB	8.94686	8.99582	13.8528	21.0469	22.0204	24.6647	29.0293	26.2053	25.8916	27.9384	26.8611	23.4332	24.7992	18.6447	24.2876	20.0011	21.4269	27.8743	30.3577	29.417	12.9991	13.0251	23.7748	14.1645	16.2718	16.4277	16.1865	14.9755	11.9139
ascF	8.52494	7.01277	10.3657	17.3733	18.2846	19.9142	23.6833	23.4284	26.1643	26.6916	24.6535	24.4455	23.3719	19.9681	26.0799	24.8387	25.4073	32.9963	31.1386	38.3768	8.40637	6.61438	9.6199	8.26706	8.46934	9.37951	9.40668	9.07269	8.12599
ascG	14.4433	7.49954	3.57214	3.20875	2.78451	2.24547	2.10781	1.93147	1.52086	1.83459	0.940114	0.971495	0.857426	0.50344	1.69258	1.76778	1.01305	1.44881	0.799927	1.54239	10.893	8.99044	12.3645	14.5821	14.521	16.3694	16.4938	16.5601	12.62
asd	1997.55	964.402	196.476	159.075	140.128	96.2594	91.2672	72.4667	71.8609	76.2796	66.9511	65.7171	86.4961	82.2479	111.821	116.217	137.184	146.934	124.421	111.917	1498.41	4246.74	1856.2	1678.33	2635.45	2467.05	1795.14	2018.48	2504.63
aslA	5.46839	5.44378	9.54341	10.5241	10.1033	9.08543	11.9778	10.2211	13.2669	10.9731	9.53491	9.34255	8.02967	7.19208	7.24274	7.27069	5.77124	8.47422	7.43489	6.09297	2.37707	1.428	2.65129	2.11727	3.89406	3.14667	3.92056	3.72535	4.90569
aslB	4.04454	5.27244	2.87172	2.34588	2.06818	1.52225	0.874001	0.819678	1.26452	1.04212	0.644809	0.589863	1.10315	1.07067	0.561846	0.532728	0.727492	1.39021	1.4931	0.890552	2.42026	2.22916	2.57526	4.40284	1.99811	2.5182	3.42231	4.88365	4.27764
asmA	65.9728	48.027	35.6634	30.131	30.0258	28.8279	29.4006	23.8826	24.3606	23.534	22.8994	27.0641	26.4319	26.5745	37.6519	32.471	36.9256	39.8845	36.1435	36.0673	88.5473	80.4991	101.863	83.7065	81.2563	70.6748	68.599	57.908	53.6562
asnA	77.8494	56.121	7.282	6.25161	7.2015	7.83228	4.89808	5.62339	4.5287	3.41493	3.32644	4.51106	3.06822	3.58796	5.88299	5.02056	6.38893	21.7119	26.1152	66.9707	554.691	552.981	138.362	178.483	332.576	518.539	574.2	426.678	306.115
asnB	185.58	96.8492	32.7976	18.0518	16.5592	9.93088	12.3396	9.71659	12.3171	11.9194	10.4987	14.2884	11.5155	10.9438	14.7334	16.3836	16.1446	23.3696	21.8866	34.5973	574.062	393.824	297.941	239.55	321.13	316.444	249.069	245.709	240.755
asnC	16.1346	7.69694	6.66452	16.8168	12.4426	8.59567	13.4446	6.37163	6.25054	5.59651	5.04135	2.85423	2.25541	4.21376	4.4408	1.43454	3.7126	2.22369	1.85247	1.99841	5.61181	3.20297	2.48522	7.82449	9.56537	13.7345	11.1409	13.169	17.7412
asnS	902.336	115.762	52.1145	47.1867	45.2269	33.3541	35.6075	36.3642	39.3371	42.2878	47.8547	55.7454	62.4754	65.7566	95.4724	117.497	149.852	193.718	196.483	168.395	1268.29	1373.52	1636.95	988.258	777.094	690.752	514.383	541.32	524.663
aspA	78.2604	565.109	668.157	606.092	548.652	621.572	593.897	634.991	851.025	1008.49	1117.01	1251.52	947.308	853.468	1231.76	1111.62	1215.79	1328.44	1072.14	1135.83	45.2194	32.853	45.0754	43.2775	55.3778	60.908	118.555	129.142	124.398
aspC	914.287	367.639	76.9126	56.0141	54.6312	31.5122	30.0485	21.9543	20.2039	23.9282	21.7549	24.6343	31.3189	35.3849	53.1565	55.6015	66.83	73.103	62.0114	47.3652	650.034	784.279	900.163	877.939	999.13	1009.31	840.099	765.89	843.868
aspS	367.482	158.858	80.8241	69.737	62.8714	42.5266	40.0613	31.7128	26.3787	25.3483	25.881	22.0785	20.54	17.6836	24.7324	21.646	26.4052	28.1562	28.7052	29.2305	366.784	371.379	355.751	422.501	394.585	331.569	266.446	270.308	305.573
asr	9.92361	12.6014	13.4201	18.4065	26.546	24.3341	28.1442	33.1692	27.4261	28.3632	26.1622	16.8662	17.2687	11.5302	18.7911	14.0031	9.98092	15.8619	14.5602	9.79607	5.49256	5.64127	4.66423	6.03793	8.43645	5.53519	4.01505	5.55186	15.4263
astA	13.9042	16.4499	776.983	1132.37	1370.81	918.646	752.204	996.921	1586.09	1816.84	1801.98	1909.79	1617.71	1293.25	1745.65	1341.81	1488.89	1563.55	994.538	917.889	5.80497	3.03973	14.1728	9.18288	9.14689	10.18	7.14168	6.5658	9.58849
astB	13.217	5.96693	274.337	551.757	797.738	829.747	587.319	755.053	1237.75	1493.33	1463.46	1625.79	1198	1002.73	1337.79	1024.77	1146.61	1180.78	729.187	770.26	14.5269	9.92881	18.3832	13.4595	13.9858	15.2201	9.22335	8.78243	8.60337
astC	15.9868	80.9409	1254.63	1973.5	2336.73	1452.68	1139.65	1599.83	2501.95	2986.22	2854.57	2927.75	2355.49	1960.38	2522.23	2013.49	2170.91	2080.5	1386.32	1168.11	5.06951	3.79425	15.8999	5.39293	11.237	9.12739	8.85461	8.14635	9.05279
astD	15.5109	6.22249	547.568	785.225	1063.79	934.041	726.606	930.518	1514.54	1837.69	1769.43	1930.3	1554.84	1256.24	1709.23	1314.42	1485.03	1592.41	966.676	1005.15	10.2743	7.89793	14.4657	13.7394	10.761	14.3554	10.1665	10.3418	11.2117
astE	7.30901	3.68429	104.606	270.405	440.943	433.29	342.736	429.251	711.065	863.544	923.49	872.165	852.587	771.189	954.736	792.025	876.457	854.801	629.057	449.736	9.99037	4.68591	7.54907	8.29921	6.65486	7.71601	4.84692	3.97419	4.52271
atoA	0.259416	0.184816	0.0899829	0.363371	0.254734	0.523098	0.916868	0.732949	0.455608	0.953101	0.722652	0.968313	1.49966	0.625472	0.306092	0.433477	1.12269	0.523872	0.522277	1.26811	0.337412	0.54202	0.603948	0.561052	1.05379	0.663687	0.320273	0.740778	0.656632
atoB	1.36367	1.43807	1.74683	2.07868	1.1298	1.45717	2.18119	1.75232	1.3757	1.71809	1.28017	1.27214	1.18604	0.944938	2.09846	1.27007	2.16031	1.24919	1.32645	1.39332	2.12969	1.10585	2.27342	2.36489	3.01037	2.68609	1.81013	1.3963	1.65054
atoC	8.84638	35.0088	39.0326	42.2309	50.4541	53.5715	50.4245	40.5149	42.9286	41.8377	40.5825	42.177	41.9033	36.8697	42.7578	33.4587	34.7302	31.8633	22.3566	19.1263	8.34253	9.016	5.43402	9.73686	10.9881	8.33342	8.05015	8.08147	9.15564
atoD	1.32815	0.811671	0.790045	0.897162	0.988308	0.352823	0.491077	0.826278	0.326791	0.733673	1.12997	0.540231	0.609654	0.307076	0.897148	0.851263	0.908016	0.857316	0.406599	0.968458	0.893812	1.15302	0.843212	1.50111	1.03472	1.22345	1.47795	1.55504	0.97686
atoE	1.37576	1.1591	0.996746	1.07281	0.927876	2.49594	2.2408	2.11484	2.3244	1.63769	1.65093	1.36443	1.48869	1.6158	1.92764	2.20408	1.74308	2.5209	2.44818	1.73331	2.20615	1.13647	2.05337	2.45008	2.48895	2.33258	1.61936	1.39827	1.74926
atoS	4.82961	28.3831	51.909	39.9189	41.2211	43.5795	56.4482	49.7204	55.8436	59.8929	57.9346	67.4049	62.207	55.996	62.9114	53.2878	54.1846	51.712	44.6252	33.9896	6.6151	4.25103	4.3299	5.43334	4.65605	3.84631	3.92459	3.71419	5.37889
atpA	2374	1821.34	333.797	153.392	156.937	140.573	113.062	80.7858	76.2682	70.0322	56.6784	60.1662	45.9902	45.7486	64.3609	57.8296	69.9458	77.103	56.5027	59.6641	1801.99	2061.04	1512.09	966.89	1443.3	1833.49	2344.48	2408.96	2200.28
atpB	803.007	265.005	82.0995	68.2757	71.1325	61.5909	57.8885	43.2623	42.4674	43.9719	32.0769	27.9433	28.6411	27.9439	33.7912	35.5048	34.1314	38.4044	26.7785	24.0558	605.316	552.419	315.285	441.207	524.769	635.696	798.109	793.411	608.144
atpC	1097.05	1310.92	355.249	123.097	99.9291	126.101	94.1003	90.7551	91.9393	93.633	109.94	137.354	94.9641	98.4024	144.457	146.696	156.937	152.594	144.11	195.247	795.423	1019.33	912.787	448.902	726.851	868.762	1249.22	1144.93	1190.09
atpD	1810.34	1964.51	379.745	141.333	125.827	131.975	104.11	81.773	80.2581	75.2449	77.0446	87.4089	57.7023	60.6505	91.9984	81.3458	95.1779	103.73	86.5128	111.691	1324.73	1564.33	1358.22	727.828	1174.71	1409.54	1762.29	1800.23	1691.47
atpE	959.303	628.484	173.323	80.1518	84.0211	56.5406	50.7058	32.5946	40.7093	33.3986	25.5641	17.1987	20.7221	21.6316	23.1806	19.2048	31.9719	24.6409	22.1183	14.5234	715.877	609.65	395.191	446.063	616.843	695.95	772.837	965.544	860.937
atpF	1843.87	1187.53	268.209	154.519	139.84	116.412	99.0759	58.974	59.8781	55.0101	49.5807	50.6112	36.2905	32.419	50.5424	45.9339	44.5067	42.9531	33.3702	34.0811	1434.49	1380.8	924.761	796.081	1067.62	1241.39	1800.06	1772.51	1628.88
atpG	1533.82	1424.52	251.779	96.2256	97.9656	91.8025	74.7921	56.1882	51.5528	51.371	36.2574	41.5209	35.9328	26.1558	46.1481	36.9073	51.1715	61.4762	38.8455	43.6339	1148.8	1402.88	1056.11	647.163	969.475	1289	1543.57	1580.4	1433.26
atpH	1146.78	716.268	125.894	75.6658	77.7552	64.139	52.0172	38.504	33.8082	28.6406	23.4839	24.9271	18.345	21.3504	29.6856	23.4281	25.5097	24.9058	22.2879	17.6926	939.763	959.904	578.16	555.623	710.939	784.002	942.33	1018.04	930.192
atpI	319.12	92.8416	39.2364	33.8199	35.6596	21.0084	28.3028	24.6054	23.4298	17.0865	14.7802	10.7503	18.4653	18.4354	17.9213	16.5415	22.3963	22.906	20.0719	9.14861	202.456	118.467	73.8042	187.783	139.724	170.211	186.813	192.821	174.684
avtA	397.245	80.7737	39.6639	36.6243	38.6201	21.3569	21.8242	19.1016	17.6928	13.4049	12.7524	12.7932	15.2359	13.5565	20.6182	19.0529	22.5711	27.1329	21.2284	17.2628	295.064	287.581	287.39	380.427	313.905	269.648	227.185	284.252	250.541
azoR	112.857	18.2513	5.50085	8.40394	5.3763	4.73382	4.9735	2.2064	3.96376	3.387	4.23855	3.86407	2.68036	3.35959	4.07766	4.50144	7.33314	10.9477	14.4532	18.7692	49.8825	60.2041	93.8699	75.4796	146.26	172.439	132.29	129.933	124.832
bacA	43.7591	14.9802	10.6108	15.7007	17.4903	11.7503	18.4173	14.4537	13.063	9.59237	12.0143	8.75318	9.72697	9.5356	9.52371	7.78149	9.57233	10.416	11.6243	8.81559	38.4779	27.1271	36.5581	46.4785	44.733	38.3672	42.6777	44.6193	42.3599
baeR	51.697	22.1932	16.1374	24.9442	18.758	25.7292	24.3642	22.8369	25.7588	24.2385	27.8429	29.0033	24.6795	20.1339	25.5566	23.1584	25.9907	30.699	24.4025	28.6726	54.496	63.3916	98.7732	67.7537	81.6009	75.6212	56.089	49.8227	47.4261
baeS	11.7169	4.6166	5.15273	6.0295	6.46179	10.0277	9.72528	9.52364	8.08109	7.0567	6.29476	4.44108	4.19596	3.84271	4.6713	4.35484	5.78239	7.42637	5.41727	3.85462	14.9112	18.2189	14.4236	15.7079	16.7107	17.1632	11.6563	10.4965	15.856
bamA	499.233	379.254	185.078	153.492	168.306	172.342	172.755	128.472	116.246	104.593	86.0736	64.1845	61.1246	51.7137	59.8947	51.807	57.5299	58.9141	50.9225	37.2487	375.279	414.212	520.764	521.776	613.326	572.75	447.341	415.213	432.331
bamB	443.746	208.853	152.314	204.71	210.9	269.458	326.805	343.725	336.851	331.929	336.952	319.519	254.883	263.771	265.678	265.758	262.321	275.599	283.696	254.563	311.504	357.645	426.964	466.575	504.359	444.306	320.168	279.473	302.601
bamC	691.344	208.925	89.8557	81.5182	77.0611	76.4893	76.5621	66.7557	77.4193	74.9045	86.1921	91.5261	75.4696	81.0431	117.64	108.969	139.743	157.698	143.511	149.333	547.246	589.173	1164.77	714.118	790.609	742.495	632.558	536.459	557.568
bamD	502.458	102.089	49.9155	44.7518	38.7648	35.0545	30.4128	24.9063	22.8754	18.2968	18.3118	15.1981	14.7574	16.6901	16.923	18.0991	21.9114	32.7879	26.5292	24.1125	466.397	436.312	590.272	551.645	512.003	430.888	341.956	320.466	306.158
bamE	265.833	145.331	80.5701	67.9225	61.96	81.9812	96.9261	95.4784	113.572	133.827	129.938	126.934	132.549	123.524	145.012	158.149	170.557	200.429	190.241	165.216	271.481	196.328	301.014	289.686	311.315	251.77	253.484	243.794	249.194
barA	30.01	11.2686	5.79306	5.97408	6.57472	6.48897	6.44843	4.80293	4.42884	4.39057	3.62568	3.46546	4.48126	3.35996	4.29617	3.8895	4.45647	5.47541	4.88119	3.7263	34.9973	28.3503	20.2404	32.7434	23.6386	21.8554	19.2049	20.5295	21.4578
basR	30.1409	85.7037	88.455	153.869	150.505	176.066	148.325	120.847	131.446	114.116	121.673	123.8	94.0118	70.2983	86.4821	62.5691	55.3417	50.9262	46.8134	58.2719	47.6794	35.5229	42.9192	33.9584	36.7106	31.8408	27.1661	31.1944	29.8238
basS	25.1121	35.0689	49.3604	72.1056	73.3443	84.6239	89.6044	77.5982	76.1735	71.7567	66.7047	70.3883	62.6518	49.9656	57.851	39.0213	47.6797	44.2779	40.1881	44.0154	44.2921	36.8638	42.1092	39.6156	34.5521	27.501	22.4737	22.6906	20.7086
bax	103.541	63.0226	33.599	44.1921	39.381	41.8647	35.5106	21.9119	17.7273	12.8265	11.0217	9.98128	9.1732	10.6114	11.1464	12.1999	15.8823	27.7838	28.5071	27.1289	106.657	102.533	85.6773	169.327	148.346	132.104	118.867	94.4563	46.0654
bcp	680.759	117.877	50.0474	54.0272	59.7135	51.8598	51.6013	42.5084	48.4282	40.3756	49.2529	46.7958	35.2244	35.6609	42.7717	41.9396	37.5138	47.9452	40.0435	35.2496	632.627	637.316	380.325	597.46	503.953	413.41	300.744	318.045	396.694
bcr	118.453	21.5981	30.5034	28.1714	27.454	21.782	27.1412	26.8925	23.9537	23.8184	25.157	19.1811	23.3064	20.2566	24.6121	25.4314	25.9056	22.3756	20.639	12.1686	135.153	102.321	142.48	172.556	132.365	101.296	66.1003	70.6529	71.0841
bcsA	6.2985	2.95348	2.97763	3.27616	3.17834	2.42187	2.52955	2.45703	2.18607	1.87476	1.4958	2.07385	2.0857	1.51586	1.9874	1.50848	1.95345	1.448	1.29997	0.840567	3.49963	3.83616	4.26055	5.4434	4.34818	4.49785	2.83218	3.66614	4.89062
bcsB	13.5351	11.8866	3.16091	4.05833	3.06812	3.46913	3.33073	2.59653	2.61846	2.33339	2.13794	2.15784	1.93489	1.34857	1.66417	1.24615	1.66033	2.20608	1.29906	1.84238	6.4642	9.18667	7.97979	9.32359	8.56055	11.0929	8.91067	8.68628	9.85139
bcsC	18.1534	15.0855	21.1427	24.4254	23.929	25.4288	26.3685	22.1244	21.682	20.3744	20.2887	19.159	17.1695	14.8562	18.9548	17.0042	17.9167	19.1583	18.9705	15.8687	10.8812	12.198	15.1427	14.4751	19.0758	18.3142	14.2787	13.2318	16.6737
bcsE	120.992	116.706	174.784	207.24	214.307	191.196	187.555	139.808	124.204	115.541	90.8586	69.682	73.3728	54.3946	59.4273	48.229	46.6371	43.0714	38.2101	25.3824	51.2659	49.0946	67.3304	78.8838	68.9508	54.1359	52.702	61.0224	111.409
bcsF	20.6197	18.7194	13.4313	22.0566	25.6694	23.6839	29.4431	20.5706	16.3783	19.0406	9.15105	7.30432	11.0439	8.48297	6.7555	8.32863	6.27099	9.13683	5.65828	4.77744	9.1523	8.77297	6.61445	14.4965	9.28981	5.87841	5.03625	4.65523	14.179
bcsG	68.7122	32.4291	39.9548	57.193	69.8404	61.7327	73.0064	51.1364	47.4109	35.493	32.3662	24.3108	26.2353	21.6316	27.1692	22.0044	22.015	26.7341	17.7656	14.851	27.5426	31.09	30.0324	47.1952	37.4042	25.3437	16.9675	20.9242	50.2402
bcsQ	19.1635	12.5442	20.257	39.5191	28.2084	26.7915	25.6339	17.0297	16.5955	16.2614	16.7168	11.4177	12.922	11.4909	12.9567	12.1172	10.2477	6.26467	5.6069	4.75079	7.47317	6.52619	10.0579	14.6804	9.29265	5.45647	5.88753	7.00396	9.19445
bcsZ	7.79738	6.54683	2.04835	2.67732	3.24273	2.04769	2.96337	2.31198	3.09518	1.88771	1.66534	2.02038	1.70289	1.65521	2.16606	1.61448	2.52103	2.10259	1.57323	1.40863	6.12832	7.07245	7.16848	7.20828	8.30408	7.1205	6.34537	6.13371	6.63454
bdcA	11.1063	3.57547	2.55477	4.31663	2.36509	2.63043	3.25405	3.40717	3.18739	2.00103	2.87092	2.06004	2.59332	2.99399	4.34185	3.95229	3.37263	2.18892	3.31636	4.11101	10.088	6.29436	13.3183	13.7195	7.68646	6.96477	8.26769	8.83636	7.58316
bdcR	28.2519	12.282	7.89967	7.99947	7.90904	5.95862	7.04224	4.00127	5.40354	3.2521	2.78004	2.05009	2.08263	2.05648	1.05895	2.05865	2.03992	1.66598	1.70357	1.69864	42.4302	32.0117	37.0516	39.4438	29.5657	24.1651	16.0104	18.0425	21.8067
bdm	2.32846	0.526626	1.08479	0.829313	0	1.19439	0.639397	0.518215	0.370086	0	0	0.228471	0.272946	0.471276	0.533529	0.435484	0	0.82542	0.518454	0	0.270694	0.311071	0.897632	1.33158	8.89281	22.2882	18.5342	12.3752	1.36917
beeE	0.705428	0.706171	1.60036	2.30498	2.06165	0.743018	1.77201	1.49427	1.52144	2.07619	1.98085	1.63437	1.40915	0.74123	1.88223	1.59818	0.87299	1.86195	0.714561	0.890552	1.58026	2.35498	1.35692	1.91517	2.99716	1.62648	1.3286	1.1705	0.702144
bepA	83.9814	53.6579	51.7683	29.1449	30.2071	50.5952	50.7809	41.4098	40.3583	39.8031	35.6919	32.2872	30.6921	22.7371	30.6669	26.536	31.6323	38.9977	38.2767	35.4627	83.9577	68.2131	134.697	113.944	133.455	110.085	81.8133	78.5355	81.4844
betA	91.7173	8.95837	12.1126	8.20103	8.07013	10.7619	8.79407	6.84041	7.78294	5.81279	6.84982	7.56676	5.19752	4.62984	6.64001	4.3908	5.30796	5.33089	3.1716	4.61104	18.5224	43.7994	67.6992	54.0776	64.8657	71.9459	54.1467	46.1437	55.0648
betB	174.789	23.57	35.966	39.8291	36.1927	33.7204	32.1792	30.5185	32.6606	31.0006	29.5692	34.3842	29.5273	26.0536	30.9709	27.3317	27.638	29.4	25.2485	28.0847	30.836	60.0845	140.237	82.8168	98.5479	113.209	84.1241	80.9765	103.386
betI	129.648	30.6406	28.9301	34.4087	33.0561	27.6118	26.8206	28.5455	29.8877	26.1525	27.5738	34.4577	29.7577	25.1027	32.0091	24.636	26.5835	26.6299	25.61	29.7956	21.097	37.7946	70.5014	52.0232	63.4682	67.4618	56.9325	51.3234	64.8533
betT	85.1616	15.5032	25.8982	35.7994	37.4416	38.2008	46.3678	46.0064	46.3617	42.9965	46.9545	42.1841	40.5336	37.4852	42.4661	40.789	38.9167	37.3018	40.3129	33.9128	14.4834	16.7369	41.6394	40.6744	39.1239	45.6419	29.701	28.9562	32.5054
bfd	33.5975	20.1928	19.575	24.2796	19.5082	17.7979	34.7586	31.3385	34.4325	41.0925	30.5479	16.89	68.8874	82.4806	43.0432	45.8263	39.5417	34.9911	46.7926	10.3487	56.8651	35.0699	22.6481	46.5009	40.1056	32.2389	20.3549	33.4064	34.4649
bfr	381.602	934.136	1782.68	1844.44	2462.8	2462.6	2498.94	1815.14	1574.71	1181.65	961.436	511.828	548.255	431.084	446.709	329.916	287.77	272.15	282.898	138.071	182.329	102.294	123.477	195.36	208.825	179.553	152.82	154.09	341.034
bglA	106.575	76.3139	38.5475	36.6862	35.3817	27.0686	26.8087	22.1491	22.156	18.1067	15.9697	14.1653	14.1506	10.0382	16.6758	12.15	15.1471	17.5205	14.6734	12.2302	93.4778	87.7029	125.634	100.192	126.913	132.786	115.201	122.107	122.296
bglB	1.04682	0.345242	0.715372	0.755787	0.692734	0.598845	0.743616	0.268875	0.337886	0.265816	0.363562	0.327838	0.148863	0.432253	0.239152	0.266283	0.127272	0.0914517	0.284742	0.194749	0.994233	0.585576	0.876678	0.902496	0.291302	0.623971	0.83006	0.771766	0.707414
bglF	10.8472	2.82004	1.65027	1.48096	1.01226	1.05684	0.717061	0.599072	0.351685	0.2947	0.590491	0.4611	0.779773	0.75886	0.892966	0.901577	1.19058	1.07434	0.894457	0.879171	8.25892	7.09435	10.7126	10.8454	6.79441	4.74639	4.56044	5.73695	5.44531
bglG	0.434677	1.51326	0.883782	1.21549	1.26852	0.3781	0.471492	0.151303	0.231193	0.144298	0.0631171	0.266247	0.130727	0	0.0595178	0	0.0746794	0.0586255	0.217937	0	1.10071	2.55418	0.231647	0.515449	0.491768	0.316049	0.165039	0.574492	0.337904
bglH	0.820549	0.6656	0.419133	1.09295	1.19816	1.02531	1.07381	0.599261	0.839059	0.381665	0.252353	0.19492	0.468422	0.314767	0.230136	0.116345	0.256336	0.241255	0.515491	0.453812	1.08087	0.870251	0.53159	0.67056	0.848505	0.310811	0.388421	0.548436	0.575438
bglJ	33.5639	10.9829	4.77605	7.89954	6.94108	6.06269	6.43174	5.35591	6.40343	4.92222	4.29087	5.65358	4.9904	5.70536	5.30714	8.60177	7.05089	8.89372	8.39226	6.22335	64.089	65.079	48.7617	67.8734	41.2824	31.9123	20.32	17.6282	25.9984
bglX	77.3789	38.1061	23.0874	25.2683	22.2338	18.8918	21.0474	16.7794	18.6671	18.2595	17.7334	19.799	18.485	12.359	16.6598	13.0577	14.2494	14.2261	12.7939	12.8529	58.8072	57.4853	78.1856	58.5938	53.1976	52.9365	43.841	44.4202	53.886
bhsA	59.0928	2.87436	1.94574	3.91668	5.58112	8.71891	10.5922	12.8192	21.0992	26.7267	33.1907	16.4613	76.7222	80.4896	67.9848	86.4081	107.794	146.555	135.023	49.4187	766.431	369.131	247.564	295.381	109.55	61.9572	36.4961	52.9314	46.7747
bioA	59.3386	13.2338	17.7852	21.3713	18.4804	15.7988	17.2002	17.7993	20.6838	21.5203	21.5494	27.6611	29.0978	29.1972	45.1483	46.4489	60.0968	67.1345	55.3354	49.0632	245.446	254.134	315.25	299.486	134.757	91.1635	77.8679	69.0303	64.6597
bioB	125.897	21.0665	20.6326	21.0525	18.4325	13.5342	15.4857	13.1585	11.6749	11.222	13.4477	14.4153	16.5982	15.3525	24.8127	27.2887	32.1382	47.8448	39.2563	33.1309	647.453	595.984	882.433	707.712	292.727	184.267	106.012	106.872	114.87
bioC	74.7215	12.8041	5.92126	5.01099	5.11478	3.46254	4.11729	2.20903	3.07447	2.72375	2.70541	2.29723	3.03875	3.23161	4.73893	3.1106	6.02827	8.59492	5.53503	5.58126	384.27	492.275	399.372	465.775	252.265	136.898	73.3188	64.861	77.4473
bioD	68.5442	11.5992	4.52188	4.88461	3.33482	3.44985	1.96441	1.51597	1.4116	1.54352	1.79884	1.77733	0.856297	1.20113	2.25301	3.19098	3.45385	4.34371	3.31535	2.70581	324.999	482.486	279.767	444.415	279.668	132.824	77.9922	73.2613	83.9342
bioF	118.533	18.8754	11.8171	10.5188	10.2677	6.70082	7.12375	7.1885	5.8658	6.27235	5.51629	5.77889	6.74002	7.31518	12.6304	15.9625	18.505	28.8807	21.0844	18.0277	654.786	689.646	760.117	783.442	351.858	201.993	104.758	102.289	122.144
bioH	41.3268	13.1537	10.158	9.50683	7.6016	5.60358	6.06527	3.37305	5.09618	4.9723	6.55721	4.32754	5.03194	3.69686	6.33916	4.75813	5.62292	4.78506	4.83586	5.94856	27.5797	27.0371	32.5148	34.7299	38.6162	37.83	41.7357	40.5433	38.3019
birA	34.9604	14.4229	6.72683	7.05986	4.48231	4.87827	6.1738	4.87219	4.83391	4.38142	4.19447	5.64892	5.80263	5.05817	9.48524	8.08215	10.5207	10.0291	11.1327	6.74183	49.4199	44.9587	45.2433	49.9617	37.9227	44.6587	43.7738	44.6143	30.3977
bisC	75.938	40.9216	43.4476	30.4302	26.6782	21.2119	21.2977	15.053	14.898	13.2635	11.9818	11.9151	9.92366	9.63875	12.3755	11.8487	12.5875	17.8187	13.5664	12.9298	57.0504	57.7146	67.8759	87.6384	98.4642	84.3048	74.4229	68.1166	67.2798
blc	71.0356	231.225	339.199	492.409	525.013	482.044	603.541	591.311	701.384	700.016	746.316	648.951	769.026	650.806	592.785	506.434	454.757	404.165	391.934	253.365	19.6141	15.4092	45.6243	32.9892	49.0746	40.4683	31.3685	31.5912	77.0391
bluF	75.9668	17.3722	12.3646	14.6849	13.8129	9.63225	11.3148	9.03456	6.93178	6.88517	6.05608	3.78263	7.60534	7.13913	5.09537	5.12233	5.07575	6.68311	6.71408	2.04342	52.5958	33.9774	36.3161	71.6038	36.3385	21.882	10.6055	14.087	20.304
bluR	121.562	44.283	27.6487	44.7111	44.5778	54.9515	51.7617	46.4795	44.566	40.6312	39.9823	35.0751	35.5638	29.899	35.1934	42.4061	40.9648	44.588	44.617	39.222	144.551	140.299	150.683	196.805	170.754	143.479	123.957	111.514	90.6718
bolA	360.397	1985.5	6795.96	8535.72	8794.09	7663.96	10870.7	9424.98	9859.77	10375.9	8995.48	6726.73	9371.72	7912.85	6465.62	6316.52	5485.42	3949.56	3735.7	2088.95	142.82	71.261	220.49	258.746	399.098	364.105	274.225	245.037	474.508
borD	101.596	13.2742	0.398496	0.597621	1.56836	2.39844	1.84556	1.53263	1.74579	3.10361	2.07418	0.714707	0.915987	1.73122	3.76053	1.59974	2.48595	5.63311	2.14407	1.55998	48.9988	30.7738	9.21089	11.4496	18.2004	41.1758	94.889	95.4498	68.7078
brnQ	130.337	15.9028	20.0979	20.3044	19.28	16.2214	34.3138	60.1363	143.605	235.651	286.488	284.002	360.601	343.175	360.971	343.122	387.314	397.427	379.173	266.911	908.942	508.013	328.366	169.081	209.859	153.242	130.682	140.674	121.513
bsmA	20.8513	1012.22	1834.85	1716.74	1408.06	1826.19	1894.85	2113.01	1962.83	1875.31	2061.4	2263.52	1986.34	2333.9	1976.38	2096.5	1809.87	1017.11	1419.32	1506.27	14.0595	8.36203	12.7432	17.2079	23.6988	17.8473	15.8832	16.8555	24.8661
bssR	216.579	2472.85	3640.13	3164.45	3285.11	4516.34	4887.46	5582.83	6718.21	7152.06	10397	13141.2	10883	11238.3	15173.8	14362.7	14732.6	13684.1	17034	18416.5	1032.79	371.092	245.328	288.506	230.459	202.419	276.309	264.913	268.067
bssS	37.7148	137.412	679.554	1027.38	1136.01	1275.07	1756.14	1743.01	1623.83	1633.38	1451.59	877.939	1189.49	1068.65	922.402	1058.32	965.203	944.588	1029.98	631.656	25.6311	14.1822	17.4839	36.9171	45.7344	22.4734	42.7019	45.1469	59.7203
btuB	76.0347	50.5451	13.4937	11.248	10.2543	6.8832	9.07711	8.08842	7.07642	7.9931	6.62467	6.95846	9.20564	8.66228	11.5959	10.5026	12.2433	14.6342	14.5996	8.35236	54.3001	60.5118	51.7554	68.4277	79.7936	87.0897	79.2004	87.144	74.8823
btuC	30.6652	11.2031	9.59363	11.1648	14.2453	14.6424	18.3788	16.7854	16.9623	15.4638	14.442	10.1612	13.709	12.3483	12.6644	10.2598	13.8586	12.3668	11.5415	8.04129	16.4421	17.8803	16.8361	30.7579	26.0141	20.7974	18.7834	22.3256	24.3702
btuD	94.5413	46.3878	50.0986	70.9689	77.9152	70.9743	45.9546	31.7064	31.4024	24.1614	21.5098	20.5433	11.4682	9.90811	12.4747	10.7861	14.4726	12.6002	10.6391	13.6979	43.2864	36.7935	84.0695	86.288	102.079	88.0404	69.4378	48.4892	67.4968
btuE	183.778	125.578	126.596	231.124	251.053	148.295	124.546	86.1631	80.7063	65.3109	51.0358	40.5863	31.9102	26.5554	30.913	25.2202	29.5489	30.3653	27.3399	26.9198	78.3917	63.353	122.137	180.231	204.065	172.169	113.729	89.3563	134.675
btuF	38.1057	3.90537	1.69223	2.29519	2.14357	0.953334	1.23171	1.54431	0.653858	0.929542	1.82793	1.1487	0.546411	1.65211	1.2791	1.64407	2.64012	2.51581	1.85354	1.71773	45.0344	37.1678	34.421	42.7907	33.4016	37.7561	27.0853	24.5709	23.9981
btuR	59.8193	60.8481	26.8747	16.1251	14.9128	11.1458	9.68211	7.25585	10.4244	8.683	10.0732	10.5801	9.1007	10.8513	11.5899	12.0963	13.234	15.6192	15.0163	9.46757	91.2058	75.518	107.644	84.099	79.8612	69.595	55.8845	61.1709	60.2761
cadA	2.43613	0.896205	1.07277	1.11364	1.00554	0.770274	0.973685	1.06675	0.731481	1.06801	0.692881	0.806281	0.928781	1.0426	0.993083	1.31375	1.30688	0.998316	1.14671	1.15299	3.48201	1.72279	2.4156	2.2076	2.10787	1.58034	1.77754	2.48756	1.6624
cadB	0.344482	0.625951	0.263276	0.529014	0.186328	0.404528	0.502516	0.220631	0.272557	0.185908	0.417213	0.203894	0.315122	0.305006	0.296287	0.211381	0.632477	0.462525	0.354133	0.137418	1.4903	0.475127	0.730214	0.966651	0.411096	0.462276	0.521239	0.412091	0.588646
cadC	4.91217	3.88756	5.0433	7.08612	8.00013	6.79891	7.19573	6.75341	5.7964	5.22604	5.14395	4.41765	4.85053	4.29936	5.20457	5.80645	5.47824	5.8705	6.39475	4.05291	10.8647	4.68355	4.014	7.11413	6.06226	3.90155	4.17793	5.40339	6.48491
caiA	12.1669	8.47842	7.95144	10.2939	10.471	10.5931	14.1426	14.3678	15.7949	19.713	22.1693	23.492	28.5423	33.3085	34.8635	29.462	32.687	24.81	23.8172	21.106	11.0701	8.92565	9.98853	12.014	11.2836	10.3212	9.19628	11.1401	10.3993
caiB	7.44654	3.30109	5.9463	6.96434	6.11359	6.43049	6.57307	5.67297	8.46195	7.06591	8.65556	11.5063	12.437	10.0291	15.0925	13.3606	12.3337	11.8654	9.57771	10.5433	8.47735	5.85892	8.94369	8.05498	4.8438	7.08699	7.24572	6.25854	5.47697
caiC	8.14158	4.17943	6.59053	7.22456	6.49657	5.72401	7.50729	6.77183	6.95055	7.22363	8.10346	8.52882	9.09364	10.0223	12.2931	12.0456	10.7399	8.17789	6.0262	6.90607	4.79365	4.40286	7.04597	5.04231	5.47401	4.76021	5.95074	5.20129	6.74185
caiD	2.06811	1.87583	2.4464	4.69981	4.48472	2.55573	2.28444	1.18034	1.18818	1.59568	1.21561	0.660238	1.18869	0.518044	1.00034	1.67545	0.691285	0.226833	0.538321	0.466803	1.19223	0.790866	0.811302	1.01358	2.26927	1.42458	1.13743	1.48623	1.0877
caiE	1.81751	3.74956	3.27317	3.0701	2.8094	3.16037	3.15503	2.54166	2.83302	2.53651	3.98857	3.51233	2.97664	1.89467	2.8426	2.70575	2.14954	2.44799	2.05603	1.39686	1.27544	0.23453	1.50184	0.973335	1.62508	2.7002	3.16635	2.56283	1.947
caiF	16.0672	29.5375	41.0132	44.5987	51.9688	56.5727	62.4951	65.076	68.6264	66.3084	82.4261	77.0639	105.721	102.567	100.32	91.9267	71.8173	54.0355	54.1346	37.0613	8.06089	3.52152	1.50422	1.08947	5.89004	29.3684	51.4283	33.8139	15.4337
caiT	0.548617	0.467831	0.471628	0.510858	0.658107	0.349636	0.527474	0.466489	0.466516	0.529132	0.468945	0.350939	0.216671	0.201575	0.344276	0.248355	0.198685	0.356281	0.120405	0.0605458	0.734324	0.726342	0.628528	0.939175	0.996196	0.331737	0.641669	0.726259	0.809389
can	876.187	173.173	70.6827	88.661	81.2059	56.9915	55.9654	45.879	38.7876	36.7024	31.0055	24.4442	28.6763	21.4953	25.4089	23.5516	25.3765	34.6812	31.2011	22.6896	437.107	425.134	633.85	730.857	920.897	1100.84	976.479	893.873	848.448
carA	421.1	16.2001	1.63261	1.08833	0.473466	0.694546	0.63111	0.551089	0.316678	0.105115	0.493074	0.543089	0.285689	0.620165	0.76842	0.654932	0.517259	0.382228	0.667682	0.399159	161.899	301.49	26.632	96.2106	190.58	1175.86	1746.63	1043.65	358.346
carB	502.252	467.883	5.83116	5.29572	4.68245	3.7995	2.84006	2.33547	2.45007	2.23384	1.80146	1.74747	1.61953	1.39013	2.14227	1.86845	1.85143	2.13039	1.87669	2.33445	202.645	381.521	19.4716	36.5686	360.638	1923.96	2634.55	1600.82	627.973
casA	1.63366	1.18439	1.00253	1.80277	1.52247	1.62068	2.51383	0.903666	1.48037	0.606878	0.633181	0.589692	0.708222	0.607131	0.618112	0.43635	0.437826	1.18476	0.552385	0.790224	2.12377	2.31034	1.07788	2.23833	1.5457	0.724476	0.502626	0.999106	1.53792
casB	4.91725	1.37685	1.79804	3.14793	4.52624	3.37574	6.5056	2.76236	1.67674	3.59006	2.06778	0.754732	0.522386	1.4753	0.92207	1.1685	0.995535	2.32145	1.29671	0.759642	4.98615	4.90476	1.82649	3.87856	3.97691	1.44222	1.13864	2.55626	4.73796
casC	8.97236	5.49693	6.20639	9.8753	11.536	11.2263	9.88841	9.77411	7.44867	6.27507	5.73276	4.30617	5.08689	4.19487	5.00781	4.47926	4.01225	4.72732	4.70944	2.60397	7.41216	6.61195	4.22185	7.07882	4.2719	3.16499	2.02399	3.26506	5.93685
casD	10.416	5.97927	6.30688	8.9416	8.73664	7.85272	11.0204	7.19051	6.61566	5.58018	7.07687	4.33927	6.12213	7.99284	6.22349	6.82839	5.78995	7.86946	6.39592	4.48442	10.8628	6.4965	7.89922	7.79053	5.28487	3.23969	2.86124	5.17328	6.94987
casE	12.9796	6.15433	4.74416	11.0678	8.28833	12.4803	11.7977	9.48374	9.34278	11.7336	6.48895	6.4364	7.85501	6.2774	11.0789	8.30903	9.25778	12.8878	10.9552	9.17268	14.7728	11.1801	10.2349	12.9874	9.14689	6.0246	6.22479	8.70009	9.95594
cbdA	27.1437	24.5134	32.1628	71.9501	81.7117	73.2722	81.097	67.8629	62.4163	60.1969	49.5787	47.4104	46.7909	44.2103	68.4793	52.9075	49.9476	49.9285	30.0286	28.3195	9.2729	6.33984	7.90551	7.407	9.23569	10.2835	7.15441	7.40658	28.6044
cbdB	27.113	28.3459	51.4117	72.3764	101.944	87.3606	88.4884	70.292	67.5109	67.0759	50.3744	48.8517	53.2094	47.63	62.1098	52.6166	55.2462	52.6719	30.7557	25.1704	9.72477	6.16926	8.94135	10.488	13.0325	11.2055	8.44034	7.40992	28.7411
cbeA	5.43056	3.0175	3.94104	4.34117	4.07763	3.216	4.11747	5.2598	4.9991	5.21711	3.69519	4.80577	4.53864	4.68977	4.992	6.37294	4.28973	6.11278	3.81076	3.97731	7.63577	4.68964	6.56226	8.19465	7.43649	7.98094	4.85262	3.53378	6.45896
cbl	46.5792	41.3612	6.94895	7.15678	6.3946	9.06039	8.99956	8.38041	7.63944	7.49084	7.30968	5.3547	5.76071	5.35203	6.32964	6.33032	4.69818	4.44695	3.87261	1.83261	188.993	234.253	510.451	748.473	55.4007	63.4521	65.2446	60.0143	37.7873
cbpA	222.808	292.07	533.749	656.037	667.066	799.314	894.278	776.659	806.835	740.227	685.447	549.841	464.441	358.772	384.183	295.573	302.154	336.868	267.91	235.044	29.7847	28.107	41.4271	79.4285	108.899	111.52	104.948	101.892	239.989
cbpM	144.727	213.351	454.054	429.587	444.756	519.999	605.938	575.521	623.903	551.684	475.671	394.914	356.76	278.774	285.094	238.85	246.34	254.98	209.228	177.458	21.2612	13.8776	26.1266	61.6032	78.4659	76.1542	60.4661	78.8086	157.214
cbrA	6.55019	1.69458	1.76458	1.55804	1.73374	1.9314	1.68136	1.57078	1.93552	1.91791	1.80756	1.24208	1.6598	2.10282	1.67552	1.58982	1.07185	1.49668	1.77565	1.72257	3.17387	3.34058	7.62817	4.7883	5.02435	3.49361	3.24751	3.92946	5.31492
cbrB	16.5995	4.1928	3.429	4.64984	4.27808	3.24123	3.53105	3.90797	2.89906	3.43288	2.15449	2.03402	3.52516	2.39263	2.82152	3.81886	3.78297	4.40552	3.70402	2.35197	7.23947	7.55683	9.05921	11.3696	6.44973	6.19789	4.31026	7.3313	14.8447
cbrC	15.4609	12.9988	9.68776	11.2587	9.54436	6.72136	9.70616	7.55826	9.74815	7.42038	7.51904	6.28351	9.63402	10.3873	8.23045	9.1185	10.451	9.99633	10.4248	2.96396	7.68899	7.11491	13.6551	12.3478	12.367	7.33223	6.02799	10.5084	17.8397
cbtA	1.83022	0.641683	0.624841	1.4239	0.517735	1.15581	1.19714	1.79857	0.942362	0.500797	1.4209	1.10369	1.41362	1.62873	0.440157	0.501678	0.656492	0.998851	1.07291	0.978419	4.87983	2.76651	4.54709	4.58159	6.21988	3.73814	1.28584	2.37975	1.98021
cca	163.743	114.317	183.973	194.321	203.409	138.787	126.846	83.6755	64.044	51.5211	50.6269	35.4665	30.6077	26.5375	28.7669	32.4936	36.5453	41.3184	42.066	34.7955	114.039	96.438	120.757	171.861	177.179	161.368	132.591	121.785	136.326
ccmA	20.816	26.4013	16.6891	15.4879	16.0656	21.4544	24.2058	22.5516	21.9913	26.6165	30.7474	34.0005	29.7256	32.9531	43.6237	41.7562	52.675	56.8267	59.5917	68.6481	17.5677	13.7712	19.5997	18.5616	22.8672	23.8793	28.0524	29.7021	29.8294
ccmB	7.76269	5.80708	6.4416	3.58347	4.58162	4.24915	4.76928	3.98474	4.70813	4.00165	2.54155	3.34695	3.22385	3.68491	5.22535	5.24945	7.38159	8.70882	5.17262	6.08745	9.29326	6.58223	7.40208	9.33281	9.1055	8.67103	7.92516	6.00902	7.91909
ccmC	20.3748	14.311	12.3603	3.3064	5.37654	4.19007	4.58532	4.86069	5.15597	3.87641	2.58256	3.50076	4.43573	4.55184	4.53816	5.35327	6.67968	7.27411	5.64736	5.46881	15.7276	12.0539	17.4186	16.7015	18.0335	17.742	15.9241	15.2391	15.6032
ccmD	5.55844	5.09386	2.77323	1.68968	1.40603	1.22852	2.86573	3.08527	0.811213	0.606717	1.76097	0.265296	0.720893	1.45422	0.785994	1.34378	0.595301	1.24233	0.750425	0.873589	4.1463	4.58001	5.1499	4.46035	5.22679	5.24842	4.26952	3.27299	5.44866
ccmE	28.8064	17.6052	14.4927	4.15325	6.19353	7.89721	6.79297	4.48518	6.14361	2.43184	3.80085	4.67276	4.57577	6.36223	5.95584	4.70323	4.30749	5.61925	4.87295	3.82195	26.4199	19.548	22.9864	24.8541	19.723	21.5465	19.3409	23.2829	20.6348
ccmF	19.6294	12.3084	7.43162	2.23222	2.62991	2.70188	3.857	2.90879	2.39551	2.6155	1.73383	2.30426	2.14322	1.62328	3.25977	2.80645	3.90709	5.55366	5.18396	3.25574	16.4813	18.0091	15.2394	17.4598	14.8919	15.1031	13.1176	10.9105	11.7648
ccmH	26.9814	28.139	12.3641	6.65971	7.97617	9.08458	8.123	7.89296	8.4057	7.22087	6.44723	6.40675	7.72836	5.99366	10.4361	8.84367	10.2342	12.9223	12.5641	10.9759	19.2872	29.3055	22.461	21.3463	20.0658	23.0679	17.0864	18.1683	17.7607
cdaR	4.32539	16.7693	9.93658	7.31926	6.64693	6.0151	4.72411	4.47888	3.62014	3.92144	3.56155	3.3033	3.16173	2.10975	4.71823	3.65536	3.66656	2.97404	3.78552	3.08925	5.9594	4.83854	6.4965	6.97549	8.41229	7.16458	6.08376	7.29001	5.85387
cdd	60.8482	192.577	225.438	387.386	402.404	320.897	275.663	211.53	212.802	193.632	192.409	191.58	152.936	128.826	182.037	144.764	156.076	149.979	134.564	127.796	46.7774	41.4652	42.6401	52.3445	76.4308	66.0518	65.4742	65.957	106.851
cdh	16.2902	3.62566	0.794668	1.33665	1.02455	0.37309	0.267516	0.0934828	0.300449	0.164145	0.317466	0.40008	0.512187	0.538601	0.634347	0.248848	0.398158	0.536576	0.268773	0	16.2478	18.7792	61.0466	161.316	11.0706	9.64516	8.44277	9.53328	10.2316
cdsA	104.977	71.3554	55.6054	75.5333	64.9398	64.1079	74.229	58.7123	55.1401	53.3822	44.6862	29.9723	33.803	25.5082	36.1874	28.0659	30.9227	31.1246	30.8875	19.5641	142.52	97.6384	89.0233	145.402	117.214	114.682	96.6627	93.1788	82.69
cedA	9.53732	1.66541	3.49821	4.08786	3.26239	2.42049	3.53223	2.54525	2.62268	1.55932	1.20508	0.635439	0.485238	2.09456	0.474248	1.93548	0.740066	0.999594	0.750671	0.377477	11.5365	6.82742	6.80877	10.3802	10.1632	7.58353	4.84791	3.96336	7.50685
cfa	374.367	228.549	252.39	387.576	415.843	402.185	435.834	349.113	353.098	328.937	282.172	233.329	244.041	195.529	244.468	205.648	200.022	295.512	277.401	204.529	119.995	116.799	375.587	340.324	478.361	461.348	383.807	353.597	503.779
chaA	118.623	68.7085	10.7702	11.0744	12.6816	8.77269	10.0808	9.47753	9.41674	8.94991	7.42112	5.94956	8.17968	9.24574	8.29883	9.65422	9.5574	9.25698	10.3931	7.41479	253.715	93.6514	114.795	118.367	108.417	85.5102	69.5976	85.1002	78.6853
chaB	19.2012	27.2166	53.4565	72.2211	64.2254	82.8367	68.8466	61.9514	46.6485	43.0797	30.2193	22.4377	24.0449	19.3896	20.5994	15.4738	12.5227	14.7848	21.6356	13.898	6.7178	3.32761	7.69869	14.5888	14.2549	12.9767	6.29574	5.93879	15.1954
chaC	68.6605	58.3723	97.0894	140.177	136.269	153.951	147.307	112.364	109.797	86.8262	97.4866	85.523	69.0565	62.4522	76.4919	61.3582	68.6453	69.0734	75.8866	75.6483	131.747	103.059	124.617	134.69	117.49	86.2187	68.8442	59.1339	78.6824
chbA	6.89528	7.70318	5.67813	4.21705	8.20473	8.36901	5.60761	2.6769	2.52879	1.57677	2.57163	3.15194	1.72664	1.7401	3.09165	1.87593	1.92606	4.3059	4.02923	7.8399	14.6365	10.6019	4.16138	5.15947	7.81785	3.391	2.16822	2.55441	6.30452
chbB	21.1599	57.1829	61.5746	80.0689	79.7041	81.0319	78.126	57.1873	46.5243	38.6482	36.0448	31.4006	30.7825	23.4669	27.6826	31.0618	28.4492	36.8614	34.7554	31.4329	35.8143	20.517	20.6373	24.5929	14.5324	15.2164	12.4475	11.1378	18.7098
chbC	4.6404	10.149	17.8025	20.6355	26.8385	25.8215	32.8277	26.4631	20.9196	18.5286	10.0252	4.0962	7.36944	6.81634	5.3162	7.47533	7.36088	7.79447	9.20115	5.12968	15.8154	5.98364	5.98427	7.3868	3.43261	2.31611	1.12761	1.66202	3.86815
chbF	3.36182	2.98789	0.915238	1.13898	1.52761	1.30417	1.03906	0.528991	0.852012	0.46349	0.471912	0.342376	0.509969	0.526659	0.635255	0.347615	0.938934	1.77954	1.6797	1.83047	12.2169	7.1433	3.61683	7.00668	3.24502	1.47922	1.69128	1.97151	2.37099
chbG	26.0435	18.6351	11.8256	10.6839	9.58876	10.5256	12.4046	7.99552	5.96513	6.26973	6.4208	8.15665	9.01132	9.50092	12.8117	13.5453	16.578	17.6915	15.6881	17.6115	46.428	31.798	42.7894	42.4865	38.4169	31.4466	25.1703	23.7107	23.2322
chbR	12.3026	8.10406	6.33632	8.7467	7.78482	7.35689	7.23843	6.06136	4.20443	5.57018	4.43641	3.22525	5.71107	7.36599	8.07189	8.81506	10.1963	13.4299	15.1817	10.881	31.2584	17.0106	11.8475	21.9432	12.695	9.41324	7.55613	10.7422	11.875
cheA	2.28455	1.62759	1.51931	0.849673	0.756462	1.02229	1.06443	0.672962	1.00301	0.689609	1.01397	1.04422	0.6082	0.932479	0.921542	1.10101	0.919106	1.04383	0.97501	0.933606	3.13559	3.17851	3.09939	3.37431	4.46871	4.29867	3.3001	2.97317	2.74226
cheB	1.13442	0.397926	0.554647	0.508537	0.720345	0.402937	0.56377	0.173912	0.520852	0.587764	0.457152	0.335057	0.552923	0.0969482	0.544185	0.806267	0.740961	1.0702	0.790005	0.262077	1.73527	1.44403	2.57391	1.77688	1.69871	2.09086	1.84183	1.17322	0.964277
cheR	2.47499	1.33134	1.10201	1.23635	0.932498	0.99479	2.20583	1.48793	0.925886	1.88907	1.18219	1.45689	1.24124	1.77344	1.32381	1.63876	1.68434	1.41626	1.84974	1.27842	2.04828	2.2685	3.50423	1.74714	3.66513	4.37288	3.27548	1.91687	1.75267
cheW	4.06636	5.16944	2.34752	4.44525	3.42277	4.17004	4.23793	4.77414	5.53821	4.68472	4.88672	3.53113	5.17572	4.03951	4.46108	5.78572	5.76244	5.65346	5.76903	5.09593	5.60303	4.40023	7.26873	6.97186	6.80572	5.84319	6.06056	5.02313	6.02673
cheY	3.43691	3.63469	3.23107	3.31843	1.84606	2.04624	3.74394	1.51779	1.5804	2.06398	0.861794	0.395927	0.949296	2.08812	1.52515	0.964764	1.53378	2.70936	1.27588	1.17598	2.58919	2.12159	3.4718	4.56531	3.16623	5.13177	2.13844	2.45873	3.33788
cheZ	6.6619	4.77193	4.20831	5.30726	3.29224	6.11168	5.37642	5.45196	4.82327	5.54856	4.90583	5.72822	4.20076	4.26121	6.38732	6.56264	5.62396	5.4193	7.27871	6.39955	7.02174	9.01249	13.8145	11.0691	12.9758	13.9296	9.36323	6.69221	8.56857
chiA	14.4861	9.43634	11.1501	16.6924	17.1481	19.8788	20.0794	19.841	17.8609	18.6385	18.9741	20.2987	17.6764	14.7743	21.395	18.8199	19.839	20.0954	18.2506	18.0117	13.5777	11.0195	14.0288	15.6309	12.7323	11.3438	13.1846	11.7375	12.848
chiP	2.00587	7.99768	6.25132	4.30187	2.64905	1.49375	1.51807	1.04873	1.26326	1.32768	0.934786	0.966199	1.47758	1.37464	1.48411	0.668547	1.81126	1.65254	1.8097	2.02099	1.7521	1.08064	1.6192	1.98362	1.9503	1.37233	0.640915	1.70778	2.53011
chiQ	8.56143	4.79652	4.72841	7.01651	4.79928	5.2909	8.64405	5.79172	6.13683	6.23626	6.10705	3.1009	6.17738	5.29213	4.23821	3.73957	5.73772	4.72446	6.10082	3.64663	6.0166	5.11234	5.3002	9.65198	8.81122	9.19435	4.06452	5.86914	4.82612
cho	25.544	4.50815	3.08126	3.79027	6.27433	4.02079	7.68268	6.44427	8.33787	7.58064	8.82322	8.3948	10.9086	12.7245	12.5551	11.4403	14.1739	17.252	16.5608	10.6395	54.6506	36.7147	30.3766	45.5965	41.4082	37.8	30.4629	28.0232	24.6298
chpB	8.02428	17.0642	22.5418	21.9254	18.7775	16.415	19.3804	14.5332	14.7957	16.2914	18.9317	17.3607	13.7149	7.83043	18.0233	11.2556	9.36465	12.9386	9.66522	6.53325	3.9394	4.41604	9.34774	10.8303	9.77232	10.9521	10.7749	9.18681	12.7194
chpS	2.67583	5.12162	6.62765	3.48612	3.11382	4.42263	3.38655	2.55973	3.38878	3.19425	2.76325	3.13947	2.80546	3.63556	6.75949	2.23963	0.713635	1.16832	2.58388	2.91196	1.01588	0.816661	1.39348	0.848448	1.63337	2.16912	0.548164	3.55239	4.0947
chrR	155.71	103.378	85.7629	107.24	116.684	91.5147	73.8453	57.6881	50.7531	39.9508	39.7885	34.1842	23.7945	19.3896	23.2673	23.8894	22.6596	35.845	26.3601	26.0459	40.2785	44.6612	109.854	73.1497	102.116	113.748	120.803	115.501	155.917
cirA	62.8513	26.6823	5.48745	6.43973	5.14627	5.83304	6.384	5.28714	7.03357	6.29357	7.39163	6.10209	6.89072	5.72345	7.82201	8.45259	9.45408	11.9893	11.6319	9.90023	25.611	64.9001	71.0374	90.2731	161.999	200.86	90.8355	37.5786	32.8238
citA	12.1658	5.63172	3.38724	3.64429	2.73795	2.58345	2.69092	1.58359	2.01215	2.05401	1.8203	1.75786	1.67417	1.34991	2.35019	2.38138	2.26189	2.49937	2.38485	3.04097	17.1447	15.4259	17.8866	19.6453	16.2097	14.1208	11.4735	11.2938	9.76872
citB	16.4273	8.2748	3.58776	4.54092	4.39221	3.13673	4.40407	2.9928	4.09553	3.44762	3.48286	4.31038	3.95448	4.18543	2.50131	2.76254	4.10371	7.34138	7.49662	4.57961	29.8718	25.7509	36.4371	30.314	24.7812	20.0681	15.1404	15.0983	17.5056
citC	0.86676	0.526752	0.477252	0.449991	1.01978	0.600863	1.26232	0.66466	0.431046	0.459325	0.36726	0.0992086	0.198625	0.288373	0.358767	0.44412	0.627499	0.890434	0.928282	0.259849	3.93199	2.84794	2.76667	2.17277	1.42515	1.87331	1.8335	1.62127	1.44327
citD	0.111674	0.383001	0.259154	0	0.217902	0	0.431867	0.237956	0	0	0	1.08265	0	1.02824	0	0	0.21046	0	0.307093	0.308845	0.468224	0	0.794283	0	0.461964	0.237444	0.465109	0.690508	1.16317
citE	1.69333	1.56666	0.487813	0.520473	0.467216	0.0643349	0.591498	0.340207	0.27535	0.826398	0.485982	0.401029	0.54635	0.447946	0.363166	0.103481	0.666509	0.463358	0.661704	0.302729	3.21267	1.84839	3.08101	3.71577	1.35845	2.80309	2.36542	2.64494	2.37972
citF	1.13856	0.595051	0.303471	0.273397	0.319254	0.628264	0.559904	0.192134	0.311437	0.280074	0.11586	0.269984	0.208586	0.199209	0.280333	0.736317	0.191339	0.574563	0.516628	0.299174	1.58438	1.13157	1.21489	1.17386	1.7005	1.24809	1.08468	0.76202	0.828106
citG	1.59209	0.540043	1.56686	1.28417	1.08136	1.84316	1.29633	0.881169	2.0365	1.06071	1.69318	0.970672	1.00551	0.694851	1.11232	0.214026	0.676144	0.481955	0.386806	0.521768	1.86431	1.01776	1.89209	1.87497	3.27789	1.69533	1.2484	1.80196	1.56692
citT	1.78043	1.23722	1.0059	1.58128	1.31095	0.794151	1.12878	0.412425	1.04311	1.36075	1.1118	0.915543	1.17263	1.04299	0.841277	1.60629	0.958385	1.28654	0.875337	0.751859	2.66938	1.94809	2.19333	2.61484	3.0927	1.75243	1.13933	1.73214	1.79161
citX	1.36486	1.39892	1.19447	0.954894	0.15021	0.8724	0.607662	0.842934	0.308614	0.224808	0.643524	1.1074	0.899695	0.737649	0.28488	0.340814	0.764816	0.472625	1.02169	0.997031	1.03347	2.47273	2.00994	1.82368	2.48557	2.34815	1.8792	2.97472	1.56049
clcA	48.0183	35.0238	48.3938	69.0416	70.5198	64.6627	89.0042	80.9933	83.5918	81.5262	71.5433	53.3897	64.416	56.1236	59.8687	59.6668	60.276	59.2727	61.857	42.2511	27.4923	14.0659	25.1809	31.9822	29.6212	22.7371	19.932	23.7179	42.2389
clcB	6.95237	2.06051	1.59096	2.29577	2.08349	1.65554	3.07665	2.17909	1.80216	1.40058	1.99377	1.48928	1.68729	1.29573	2.14537	1.94565	1.4429	2.01825	2.17765	1.75135	17.3024	11.1606	10.5797	15.2881	12.4433	7.82085	8.69604	9.50165	8.63171
clpA	588.475	1008.07	2401.35	1773.92	1182.31	1058.73	958.524	901.237	1022.51	1149.75	1186.42	1481.95	1182.83	1024.8	1498.23	1184.01	1333.05	1512.83	1422.71	1705.75	483.464	452.014	1372.99	820.416	988.201	845.177	654.909	619.587	764.043
clpB	161.323	535.534	1060.1	299.499	170.102	190.953	225.88	241.892	283.407	345.413	349.517	478.146	411.569	342.048	542.919	425.922	441.241	748.88	464.248	481.12	77.1557	55.9246	93.2215	113.14	323.286	376.347	320.913	265.697	380.84
clpP	593.455	669.801	661.749	812.886	771.181	778.155	920.47	867.645	987.124	978.111	941.043	821.665	872.818	692.667	759.754	647.447	620.363	589.046	521.999	367.201	407.58	383.36	666.417	544.477	775.946	695.989	587.473	599.376	643.308
clpS	76.3685	63.8136	79.4244	78.3712	69.5733	59.1168	85.3035	67.3443	73.1415	89.934	66.2825	45.0629	82.1961	70.0836	85.4827	77.3615	85.8078	110.072	117.665	47.4351	67.0502	47.3173	79.8277	96.8331	122.671	112.45	82.9944	93.4219	70.3474
clpX	730.478	747.148	894.647	1416.39	1540.11	2224.8	2234.69	2179.2	2371.13	2268.66	2510.38	2798.33	2260.14	2108.65	2838.13	2389.68	2646.4	2935.37	2587.58	2786.55	606.26	615.032	1219.78	820.743	1093.43	924.443	767.079	651.328	760.121
clsA	103.969	98.9804	76.5538	90.8662	94.7982	87.2666	106.545	86.9094	92.4404	78.8204	65.7037	49.1698	46.0217	39.0182	40.5099	34.7672	41.0329	41.5671	41.2396	27.9387	74.3695	52.3037	70.0564	87.898	94.7557	83.9153	70.1211	79.849	99.6426
clsB	52.3205	31.8569	87.578	93.1433	108.306	122.992	134.904	109.832	122.886	124.099	107.279	99.2214	81.9453	70.1587	75.3857	59.5288	69.189	88.0586	66.3423	49.4084	12.2438	7.07162	28.421	28.2219	51.6998	54.6628	37.9707	23.7491	42.7964
clsC	28.5026	24.5215	51.7003	65.9424	73.8593	87.8315	106.789	82.6613	83.4545	88.6406	72.075	69.5242	65.7164	45.4573	68.8029	46.3708	49.6692	60.9704	43.8974	34.1879	26.6399	23.0102	31.8453	38.2217	44.2871	43.7251	33.941	25.0375	29.6746
cmk	101.531	67.9261	84.9448	149.61	153.523	212.038	250.98	232.319	256.978	252.039	258.111	262.79	188.705	151.8	187.071	155.949	158.732	140.597	137.738	176.078	89.7767	70.3218	70.6427	77.4723	100.094	109.349	145.626	121.97	88.09
cmoA	93.6415	22.884	17.9423	26.55	30.6943	20.8231	26.7927	17.6711	17.667	17.0405	12.8154	7.76021	12.0589	10.2617	11.9437	14.0338	18.0831	17.157	13.5956	6.5343	128.77	97.9733	121.403	127.716	103.087	75.4524	51.1301	61.1468	63.0446
cmoB	91.7415	29.0031	33.3641	30.3383	35.1127	30.0164	28.9628	23.9012	21.0642	21.4873	17.5744	17.0222	17.5508	15.0808	21.8255	22.7419	27.8294	24.8566	23.4712	15.4765	131.558	124.126	134.912	130.695	84.8346	76.333	53.2792	56.8398	70.8393
cmtA	0.987798	0.729183	0.487932	0.673813	1.00318	0.549763	1.09384	0.504693	0.583055	0.400838	0.656735	0.293393	0.436322	0.293148	0.547061	0.270884	0.298412	0.961502	0.67782	0	1.43805	1.17618	0.898026	1.43577	0.493892	0.583982	0.64364	0.690357	0.51137
cmtB	0.633171	0.527177	0.437221	0.129331	0.145759	0.131713	0.144442	0.126052	0.127894	0	0.421567	0	0.265569	0	0	0	0.140781	0.145519	0.10271	0	0.626408	0	0	0.157655	0	0	0.15265	0.312123	0.466838
cnu	5.17829	1.57988	0.271198	1.09516	0	0	0.296909	0.32719	0	0.279577	0.288851	0.228471	0.506569	0	0.230631	0	0.543192	1.27977	0.307328	0.424661	3.797	4.80297	4.87717	6.74614	3.176	0.775589	0	1.27024	1.0194
coaA	81.8185	33.807	9.06759	13.2762	11.5112	4.94788	6.42676	4.71664	5.3571	5.85451	2.69085	2.18943	3.53156	3.21122	3.28443	4.05536	4.59501	3.92582	4.44804	2.21842	80.992	54.4843	53.3338	73.6951	55.2564	44.8531	36.6464	51.0588	47.4446
coaD	51.3008	42.0056	40.3265	45.3969	39.4616	33.5879	39.8943	34.7113	35.7005	28.7727	31.1573	28.2884	27.8439	29.9025	29.8141	26.6516	31.2444	44.8176	44.8798	37.0729	72.4615	51.9241	41.5293	54.006	49.7362	59.2022	67.7171	70.9115	63.0614
coaE	69.62	54.2203	50.6152	84.7007	92.42	105.813	105.727	94.1366	90.921	83.8952	85.8607	75.2784	58.439	45.0786	54.1484	45.5933	43.2476	49.6894	55.429	62.3329	112.575	84.4513	90.5913	93.7893	103.621	75.6337	75.8096	67.0793	66.7121
cobB	133.209	142.26	115.769	99.4593	96.2415	84.536	89.2589	79.9607	85.2761	85.928	88.8804	93.0003	93.1573	78.6158	99.7409	67.742	77.1308	65.9791	63.6772	60.7737	71.9007	78.3802	67.2041	100.973	121.206	108.342	92.2412	94.5991	131.148
cobC	23.4456	4.85049	4.02788	5.64802	4.90061	4.37281	7.68126	5.85139	6.01121	5.11909	5.62426	2.7883	4.55136	3.32665	4.26425	4.30361	4.22231	5.15426	3.74741	2.39809	29.2709	27.3284	11.5444	31.9267	20.177	21.1497	12.5546	11.3326	14.8896
cobS	7.19647	3.62534	1.79716	3.17489	2.14742	2.13588	2.68523	2.77507	1.54647	2.41627	2.49746	1.76088	2.38667	0.820932	4.14334	2.27575	3.14746	2.85477	2.20736	3.3288	12.2088	7.72916	16.3269	12.8566	19.5478	11.7085	8.83835	7.83188	10.7742
cobT	25.1665	16.6821	9.72019	10.2922	11.4339	7.2203	8.07085	5.77599	6.8127	7.09934	4.71654	4.4704	5.68097	3.5817	8.07334	6.00968	6.49668	8.45553	4.00494	4.41648	33.7253	30.6658	47.3863	39.0316	37.2228	34.1829	22.6947	21.0627	30.2401
cobU	13.5211	9.94815	5.60883	6.27585	7.40425	3.20663	4.37276	3.61981	4.04493	5.52883	4.85363	3.58892	6.24262	5.03385	6.5616	3.61787	4.96166	6.58614	6.41846	3.86395	21.0035	17.8708	20.3498	21.9825	27.6417	21.8326	16.1482	19.7249	21.09
codA	291.092	70.777	12.685	9.55071	7.95877	6.63581	5.42465	4.89489	5.4289	4.68089	4.73366	3.71435	4.45114	4.51896	5.40843	6.00724	5.68396	6.86501	8.19748	8.35829	77.6418	108.129	109.595	87.8936	123.205	459.337	1024.96	746.466	269.029
codB	146.311	20.0214	0.924411	0.807434	0.468675	0.439497	0.528521	0.222092	0.262089	0.151679	0.323853	0.0833825	0.427461	0.16158	0.334877	0.373272	0.241944	0.219389	0.394914	0.145598	3.11788	13.7574	4.20266	5.56538	27.6584	270.495	649.72	469.461	120.419
cof	25.283	16.9983	13.3384	15.102	17.2087	12.1965	18.0453	16.9697	19.8093	22.266	22.0519	18.004	22.4736	18.1467	27.9307	23.3151	33.8171	39.8465	40.1805	30.5756	29.8396	22.0316	35.6176	28.3046	29.652	25.3639	24.0522	21.1697	25.5608
cohE	41.2849	19.7592	17.3616	22.98	19.7263	20.6281	23.4439	25.6597	26.6995	27.2185	29.8296	32.3677	48.8912	48.2587	55.4638	62.2916	67.7607	67.1296	67.2406	57.7539	95.1714	70.3084	68.7584	64.6529	69.9229	46.8409	45.057	46.747	45.8634
copA	570.266	2186.99	1038.1	186.628	123.339	104.675	111.191	110.632	121.958	125.356	115.78	116.833	94.7148	80.7863	102.405	82.1985	87.8337	91.1721	79.8116	95.5717	241.866	257.362	565.921	787.371	1317.7	948.876	819.123	683.415	623.087
corA	45.3385	39.008	21.5244	27.597	30.4227	21.8501	26.6251	19.3747	20.3061	18.5935	18.8144	18.8193	15.789	17.3406	24.9488	22.5518	26.2019	26.3669	22.3234	21.9913	77.1236	65.8163	157.517	72.3571	64.3456	70.6095	77.2477	73.784	50.168
cpdA	226.253	588.821	573.758	374.855	274.241	220.884	226.514	219.59	240.354	276.785	316.572	364.2	382.399	396.118	471.723	481.002	536.443	370.93	380.492	394.381	191.801	187.603	292.572	227.062	239.277	228.754	237.26	236.879	233.65
cpdB	32.2448	83.961	49.3668	26.3108	21.8528	12.639	11.0457	9.25069	8.26107	8.88014	7.97943	8.58568	8.44641	7.74987	9.46966	8.85484	8.81093	8.94365	8.31133	7.69109	18.1104	15.5691	27.6528	18.0713	18.6325	18.6179	21.6744	25.5866	30.4917
cpsB	2.01554	1.12346	1.13667	1.64378	1.58609	2.36977	1.29415	1.21333	1.23689	1.40987	1.35643	1.41904	1.27671	1.06258	1.36415	1.1128	1.76275	1.13086	1.09665	1.21281	2.8614	3.05131	5.90532	3.44867	3.72368	7.19095	15.3972	17.1407	11.2177
cpsG	2.30937	2.12054	2.6267	2.74065	2.81451	3.1186	3.14109	2.67667	2.42719	1.70524	1.75092	1.44321	1.24015	1.11374	1.97619	1.64664	2.11836	2.21432	1.29766	1.60572	3.58814	2.4233	4.3951	4.19856	5.30399	8.91965	17.8725	21.4833	16.2853
cptA	116.754	75.4438	54.7603	51.4629	48.3882	34.9538	35.2799	26.016	23.2454	24.2166	22.3925	22.0674	21.6996	19.4609	22.1077	24.6689	25.0343	22.657	20.0565	11.9155	56.0295	51.6794	67.6742	87.4895	104.248	110.082	117.407	127.197	146.395
cpxA	177.387	85.106	156.816	154.319	145.122	138.504	122.255	73.4547	69.7963	58.997	54.2121	52.2704	46.7306	43.7855	50.0467	42.3085	50.3054	66.7914	58.6648	44.7953	160.104	99.2215	116.399	135.785	168.558	196.552	179.788	167.971	152.892
cpxP	111.978	132.642	151.975	73.2249	76.2485	141.594	234.415	331.756	384.524	389.358	559.478	772.401	677.481	729.231	1049.6	1026.82	1146.51	1020.78	1110.3	1777.78	380.858	246.272	332.02	321.172	380.116	341.308	511.939	451.65	316.536
cpxR	238.443	224.724	389.049	399.533	350.773	298.825	209.163	136.276	136.24	122.776	95.3375	95.5837	87.6546	67.1356	86.3814	66.6122	70.3085	92.0101	71.4015	64.0382	197.987	119.02	186.288	181.094	243.394	281.851	251.035	251.999	238.448
cra	182.993	218.755	132.581	128.062	127.812	111.914	112.877	96.1988	101.114	106.913	117.259	133.896	140.631	151.832	200.485	195.71	228.07	238.11	217.81	201.708	177.264	127.92	179.885	166.736	129.012	103.419	98.6531	100.312	136.523
creA	45.1605	17.5558	11.9717	10.6304	9.16892	5.75457	5.31796	6.11397	5.67123	6.00744	4.29478	2.07211	3.49846	3.22138	6.17556	3.77052	3.70266	3.1506	3.84955	4.06385	53.8622	38.5825	54.5923	54.1713	48.629	35.3588	31.8039	42.2939	37.2829
creB	34.6213	14.9134	8.02762	6.87158	7.42416	4.82057	6.00538	4.50316	4.21308	4.37018	3.52058	4.27958	2.75665	3.54072	4.39805	3.40814	3.08154	5.16305	3.31206	3.45637	32.9655	28.988	49.4061	36.7061	35.991	41.5805	27.9446	25.4389	35.4838
creC	18.8389	9.45944	7.23398	8.66525	8.06818	6.22782	6.82648	5.12352	5.53974	4.78726	4.61555	4.65824	4.05173	3.42891	4.77178	3.30051	4.00731	4.09895	3.78068	3.73344	20.8572	15.7809	19.6543	21.1459	18.0049	15.3199	9.41934	10.7563	14.0681
creD	5.62429	3.51656	3.47922	4.71807	4.06416	3.23124	4.09439	3.11717	2.8698	2.3724	2.00478	1.21065	1.43057	1.27903	1.94835	2.22473	2.33133	2.42873	2.13024	0.474566	6.2568	4.22832	7.36501	10.2668	5.78018	3.949	3.34202	4.36717	5.62918
crfC	15.3392	10.0182	15.5086	13.7537	13.742	7.49206	4.91512	2.426	1.68632	0.960132	0.975603	0.934815	0.698675	0.959044	0.731342	0.928407	0.762782	0.598062	0.344175	0.576122	6.64432	4.69012	9.92357	9.90434	7.26334	4.8575	4.24223	6.21928	12.8747
crl	262.257	104.308	52.6256	66.9849	61.3596	44.4185	52.6242	52.7137	68.1887	79.1733	75.5009	73.0655	101.31	102.314	114.848	126.803	150.997	161.178	162.64	107.144	285.59	212.141	194.341	168.862	144.192	137.733	108.254	115.732	148.201
croE	3.29614	1.82841	1.64017	3.19377	3.35048	2.51558	2.96956	1.46538	2.72087	2.15259	0.788493	0	1.3398	1.51934	1.92905	0.467983	0.291864	0.732381	0.557144	0.912705	0.691854	0	1.42551	2.10848	0.682604	1.53517	0	2.39923	2.09458
crp	779.774	712.393	373.877	504.834	452.842	333.275	284.937	223.893	212.971	184.417	165.903	167.401	180.738	177.057	206.026	187.535	227.934	240.391	212.12	185.917	504.472	444.706	785.326	715.825	1035.42	974.283	974.957	1171.81	1025.76
crr	2044.5	2326.72	2752.63	5140.57	5375.63	6329.95	6525.99	6073.62	6392.56	5762.53	6335.12	6465.18	6031.84	5621.11	6690.82	6042.08	6500.35	7034.26	6644.6	6213.14	1037.28	918.69	953.691	1215.84	2078.23	1981	1664.26	1732.65	2173.65
csdA	71.2372	15.2693	12.5385	10.968	9.7966	9.09287	10.3566	8.87221	10.9287	9.38895	10.8677	12.521	10.7884	10.6354	14.0059	13.3375	14.4905	17.0329	15.5398	12.3976	85.8843	71.5869	88.4984	85.991	83.2776	81.8828	74.6704	67.2727	62.9659
csdE	71.125	35.4787	63.0074	86.3085	101.305	128.952	162.029	159.165	180.494	176.284	219.555	218.503	215.973	201.299	248.924	212.069	233.038	281.899	245.495	245.431	102.792	83.5098	85.7732	87.3577	89.3058	77.0876	75.3841	60.5785	72.171
csgA	20.5126	23.1372	23.4427	20.9441	18.4808	31.5684	24.3183	14.8294	17.8098	16.5494	13.6446	11.492	10.0945	8.25973	13.4468	10.7267	7.83472	9.59169	11.2323	9.65545	14.3471	12.886	19.3394	20.1504	19.2566	13.5736	10.6593	7.96172	15.6941
csgB	0.636556	0.374182	1.31748	1.43788	0.971268	1.18431	1.59023	1.07863	1.64667	1.3534	0.526326	0.366528	0.738488	0.446472	0.109246	0.412564	0.265727	1.24649	0.827888	0.201155	1.04311	0.607927	0.739368	1.24477	0.902653	0.212733	0.297267	0.601693	0.468714
csgC	1.13846	0.722616	0.814099	1.6035	1.52437	1.97299	3.39228	1.90151	2.02144	1.67196	0.6633	1.42931	0.985756	0.305693	1.95925	1.97733	2.0071	2.83909	1.88082	1.10182	2.54835	1.23603	1.76294	1.7389	0.824044	0.503085	0.422585	1.2443	1.05681
csgD	116.699	25.7969	25.4691	73.0995	97.2259	51.7694	52.1016	31.4289	21.0148	18.2537	11.7394	9.76871	13.5737	13.9168	12.1269	18.784	21.4126	34.8218	42.4291	22.5442	129.926	65.9417	104.281	138.383	104.957	49.731	21.6229	28.3273	59.941
csgE	61.2838	6.48418	5.31641	14.4516	24.1802	12.7181	13.1792	4.22134	2.24904	2.39067	1.82167	0.791854	1.25164	1.04406	2.84252	2.89429	4.21902	6.58467	8.63505	2.82236	41.7877	26.7852	30.76	51.0662	35.5321	16.1194	4.6377	6.15758	24.6715
csgF	48.2427	4.53771	1.49297	5.86808	15.7521	9.25484	6.9437	3.50326	2.59787	1.32721	1.27779	0.251947	1.06995	1.46469	1.38897	1.35345	3.15951	3.85974	4.0975	2.63962	31.2224	25.6559	27.4742	45.4005	35.8637	19.6005	5.18726	7.55992	20.564
csgG	107.133	11.2971	5.29724	13.0998	26.3223	16.6914	15.9815	9.64424	7.18547	5.05103	5.06585	5.70509	5.04662	6.22491	7.309	9.47413	13.3574	18.5122	17.3597	14.2979	74.0732	55.212	60.4789	98.1471	91.4689	37.4563	13.2096	15.4639	55.2734
csiD	31.5546	1265.5	2949.31	4658.51	3585.36	1550.91	972.122	732.483	863.792	949.236	1318.73	2252.97	2292.31	2221.29	2510.87	1845.22	1793.19	1108	977.28	824.228	23.0268	10.2427	23.9323	27.2827	39.8423	34.0056	18.9485	15.1551	31.4027
csiE	22.0779	298.85	536.965	658.236	745.08	837.062	1030.33	950.017	1167.83	1325.19	1120.76	882.159	876.525	630.322	674.957	565.415	544.127	523.113	419.209	319.862	9.98609	7.93175	11.5814	15.1199	19.4934	20.2012	15.3409	14.4706	20.6802
csiR	44.178	57.1435	127.508	241.756	236.419	179.859	128.797	92.3552	88.5464	77.4495	81.1264	98.9586	108.811	117.456	168.809	141.168	147.009	110.501	85.8238	61.1512	42.2904	25.9739	40.0144	49.4629	71.3954	50.9067	39.9919	31.2382	43.7532
cspA	18070.8	1067.02	161.261	285.243	292.531	156.107	249.051	249.7	271.91	172.512	169.133	101.818	280.008	448.283	337.298	466.348	722.066	782.958	901.497	267.86	46704.7	22571.9	15699.5	34145.9	18558.5	10992.9	6595.66	9316.76	7846.55
cspB	182.999	14.543	0.712672	0	0	0	0	0	0	0	0	0	0	0	0	0	0	0	0	0	1348.44	723.183	350.447	747.721	539.92	209.071	152.375	236.271	157.864
cspC	3625.21	4904.08	4177.43	6686.75	7621.63	6603.36	8916	8067.81	7532.19	6533.52	5732.37	2918.55	4815.89	4461.07	3766.89	4277.7	3942.91	2787.23	3153.39	1205.12	2318	1828.82	1293.59	3697.98	3226.24	2080.69	1516.51	1940.23	3097.07
cspD	409.848	8467.64	14218.6	14624.4	16377.9	12628.4	18864.3	14804.3	13003.5	12278.1	8684.82	3603.39	8368.08	6885.46	5367.5	7042.72	6630.81	6432.87	7501.2	2489.67	277.254	127.567	204.828	300.228	350.021	365.026	330.935	381.461	551.681
cspE	5738.37	6500.35	8580.03	11490.2	13036	9776.51	18571.4	19120	18239.8	21061.9	15076.9	5064.11	34757.9	37499.6	25278.9	46722.3	44135.7	39328.1	52541.9	9864.13	9591	4501.98	2390.96	6101.68	4872.02	3566.29	2658.4	3882.38	3980.44
cspG	50.0216	4.39562	1.46143	2.49076	0.996947	0.823668	1.62101	0.594555	1.28379	2.3304	0	0.695066	0.236913	1.43374	0.774924	0.441618	2.31159	0.764083	2.74532	1.29193	169.882	158.977	91.64	149.953	81.8067	38.8268	36.7209	44.5127	38.5341
cspH	0.542238	0	0	0.555293	0.303835	0.274556	0.324202	0.331798	0	0	0.248024	0.926754	0.513704	0	0.738282	0	0.275421	0.303336	0.311656	0.430642	0.378369	1.28164	3.62599	3.39373	1.28829	1.24194	0.978862	0.644066	0.354693
csrA	1619	2979	6016.25	8433.77	8506.49	9243.23	14251.7	16600.3	17056.7	17092.4	15064.4	9870.73	15395.7	14041.8	10269.5	12630.9	10398.2	8975.55	11080	4506.94	824.045	650.996	813.381	1230.42	1825.69	1330.82	869.371	1162.79	1631.94
csrB	6463.41	3222.5	3403.58	2768.1	2303.52	2054.26	2295.02	1660.97	1601.22	2266.44	1741.18	2333.64	2123.38	1513.42	3734.63	1835.66	2140.18	2584.97	1612.45	1547.67	1715.07	3748.63	5664.64	6049.2	7852.57	12352.8	14071.2	11840.1	9730.32
csrC	1944.35	1595.77	2108.08	1235.1	1075.66	781.708	1128.91	786.381	667.12	873.753	461.848	367.787	672.934	639.027	508.593	647.318	703.108	888.727	795.646	468.368	249.146	320.807	582.296	726.535	1136.83	1998.01	2248.37	3439.14	2429.09
csrD	47.3081	34.8644	44.5705	44.1943	49.5111	40.2435	43.1813	31.4308	29.7946	24.5127	21.575	20.2307	22.905	20.9255	21.8643	21.0809	21.1569	22.0657	18.7789	10.3021	23.2024	16.526	26.0507	34.7139	38.6657	31.0343	23.72	26.8083	38.4758
cstA	76.4608	2645.43	3547.36	3055.72	2901.43	2817.02	2884.18	2225.5	2258.09	2191.09	1934.17	1876.99	1717.86	1402.9	1905.97	1534.42	1694.86	1248.71	1062.94	1052.81	24.2381	33.5243	44.6539	30.6133	46.6465	54.8614	42.9841	49.9675	66.2091
cueO	210.58	305.123	113.36	58.6929	47.6751	31.4699	18.4339	9.94666	10.1698	7.29578	4.80113	4.70065	3.19074	3.8723	3.65813	3.63886	3.12499	4.14932	3.88778	4.67209	32.6801	47.411	121.039	192.474	353.668	262.535	252.285	227.189	201.819
cueR	86.6979	76.0764	100.485	84.8009	72.6118	87.3018	110.893	118.444	121.467	112.094	113.002	127.886	97.8784	90.5682	98.1165	53.7182	55.0653	40.4811	32.2934	36.6458	57.2147	42.8436	66.0108	66.1814	76.6724	86.2249	73.5728	74.8597	86.3589
curA	14.3929	36.3455	60.9984	74.5494	69.5731	54.7838	42.3663	31.089	26.1891	23.051	13.7828	15.3127	10.4022	7.84552	11.6115	9.33396	9.905	13.9459	13.5487	10.8694	6.28906	4.17615	22.5012	21.3323	32.6486	35.8538	22.7368	15.1173	19.8021
cusA	166.808	470.945	27.9007	9.26843	12.2069	5.25598	4.83405	2.88431	2.67341	3.23127	2.46917	2.85813	2.96583	2.42833	3.05813	2.3935	2.67918	4.12483	3.41263	2.42154	225.273	108.416	143.148	623.436	630.114	427.301	228.102	180.086	209.55
cusB	512.195	1230.98	103.534	41.425	55.4598	14.2059	8.27784	5.67619	4.50233	4.13777	2.74182	3.08486	2.75694	2.57816	2.99957	2.3055	2.66662	5.44359	3.5201	1.94845	648.417	353.876	487.842	1869.09	2029.13	1302.54	767.353	585.965	673.696
cusC	518.875	672.072	201.062	126.574	135.263	39.0913	29.8344	19.4694	16.7767	12.9103	15.7368	12.0049	11.4366	9.77949	8.40209	4.72376	3.44775	33.9071	6.58292	3.20443	636.637	412.495	834.288	1859.98	1982.36	1435.91	1103.12	994.821	950.602
cusF	636.371	2353.43	195.39	58.8299	66.5863	17.0024	13.7469	7.94216	4.78131	5.60973	1.78748	1.89301	3.18533	2.75123	4.02122	3.38971	2.01863	6.39292	4.53306	3.30547	628.815	297.982	310.201	2032.13	2318.04	1287.72	798.721	772.844	917.229
cusR	141.459	122.362	32.4977	23.8105	21.3709	10.6109	9.37526	6.44611	5.69521	3.69737	4.40838	5.49237	4.21982	4.46472	4.97363	5.63837	4.23477	8.30995	7.85112	6.57107	220.698	131.81	215.907	522.306	520.129	341.32	271.452	222.659	150.022
cusS	73.6448	30.4165	11.2943	7.59433	8.08387	5.27522	5.78071	5.4067	4.85401	4.64154	4.63119	3.66137	4.84637	4.23267	4.4706	5.60606	5.20625	6.69235	4.28797	4.70394	116	73.4879	129.93	220.971	166.203	132.156	91.694	79.8466	64.6974
cutA	36.3047	30.5095	12.4595	7.87557	7.62417	4.81964	4.19061	3.60556	3.92745	1.46423	2.03931	1.25844	1.49005	0.900846	0.293902	1.94234	4.27792	5.17484	3.81601	2.16464	37.9495	35.0668	47.338	41.2167	40.0682	46.7636	40.9847	44.9523	36.8861
cutC	92.9877	61.5355	54.838	33.1864	29.3555	67.6248	102.542	81.2742	81.3457	104.935	78.1717	71.2026	72.7352	78.3567	78.9675	88.1462	117.824	167.282	172.976	163.807	118.344	112.163	167.623	144.31	141.795	124.82	93.2891	86.2075	87.296
cvpA	241.237	38.1323	25.7902	30.9882	31.4481	29.4381	23.8978	20.141	17.7861	18.965	14.5697	13.3988	14.8888	13.1148	20.0217	18.8514	16.203	11.4431	14.1219	14.2561	34.1161	241.284	45.067	104.991	123.174	288.277	368.443	309.26	207.048
cvrA	57.6958	10.6846	10.0513	10.6047	10.8058	9.76463	14.7306	13.8649	14.1825	15.0688	16.0744	15.0525	19.3219	22.7385	19.9873	19.062	17.0168	12.8401	13.8197	6.70657	42.798	37.1007	28.802	52.519	44.5496	48.0503	37.2441	33.4281	34.1872
cyaA	317.443	57.2302	82.504	78.3772	75.9186	88.6174	111.491	107.799	130.604	140.435	152.343	174.34	189.249	177.013	228.058	206.743	237.839	316.69	264.965	250.187	475.929	365.354	252.037	383.231	416.835	410.195	342.485	325.099	296.076
cyaY	67.1573	10.9855	10.3848	12.0446	10.723	8.85126	10.7571	9.33989	7.62725	7.68004	7.04409	4.84997	6.08272	4.7568	6.41717	5.27465	7.17213	9.66633	7.13199	6.85808	45.3253	53.0598	34.8754	54.0425	61.1217	62.7075	70.0621	62.6251	56.8154
cybB	224.016	71.798	17.5032	13.2113	12.7207	10.086	8.92741	8.25883	8.54055	7.47835	9.82707	4.57467	8.28952	6.51799	9.18744	9.38874	10.7541	7.77027	10.0676	4.31859	98.4016	86.9979	106.605	130.602	122.992	105.755	77.2901	103.422	165.622
cybC	47.7794	51.736	45.8916	101.981	103.599	161.602	193.959	204.439	193.842	195.003	207.043	202.891	221.49	191.075	226.658	209.461	218.642	179.221	178.61	143.104	48.9233	44.6519	75.5667	63.2333	61.1042	49.5519	50.9381	56.2505	57.6403
cycA	269.105	443.309	854.646	897.456	1032.46	686.113	628.016	478.365	538.316	494.914	410.225	306.119	337.873	292.635	322.506	305.826	330.363	304.848	281.953	184.427	136.223	149.783	296.268	177.748	214.204	204.089	173.969	189.343	240.534
cydA	543.48	2182.43	293.955	438.169	548.493	635.837	686.587	548.55	566.64	564.626	516.678	529.545	573.007	526.885	677.816	612.289	722.879	683.206	569.391	471.437	1451.68	682.166	519.36	600.781	847.268	544.248	509.201	530.922	686.158
cydB	469.077	2015.03	340.215	330.86	424.098	540.345	591.162	493.722	508.475	521.132	552.101	613.802	594.67	536.57	769.604	638.154	733.921	673.832	576.439	532.659	956.251	387.366	414.083	327.238	340.12	263.758	223.702	223.438	367.102
cydC	81.8531	99.0751	10.411	5.46353	6.06711	5.84074	4.54617	5.013	4.26188	5.32309	4.78401	5.12687	5.00935	4.25626	6.42349	7.31977	8.55066	8.80675	5.72958	6.60518	120.14	108.38	84.3125	99.6666	104.217	103.291	76.514	66.1326	70.4324
cydD	52.5814	16.2427	3.12625	2.05951	2.1414	1.65849	2.18587	1.70181	1.95344	2.32693	2.0892	2.66568	2.9056	3.28373	4.72153	4.47166	6.96417	7.55775	6.01294	4.30862	96.0049	84.0053	68.9204	85.1428	77.2594	77.3571	66.3306	59.034	55.0504
cydX	0.337709	2.66729	0	2.10514	0	1.02597	1.73087	0.490941	1.40243	0.558818	0	0.977408	0	1.78589	1.0109	0.825128	1.09661	0	0	0	1.02579	0	0.689772	0.614023	0	0	0	0.607819	0.662715
cynR	15.4986	3.12579	1.52652	2.1627	2.54143	1.70843	1.82521	1.17471	1.01195	1.59854	0.965487	1.61481	0.851036	0.90485	1.56922	2.71742	2.36251	3.17505	1.52522	1.32494	40.2632	29.6207	23.7599	17.5853	15.7022	12.5495	11.4275	10.2944	8.82486
cynS	7.29169	4.35653	3.24374	2.02353	2.93692	3.01619	3.19443	1.93851	3.43424	3.39693	1.60025	2.2036	2.14491	1.94514	1.43491	1.99712	3.07085	2.21042	2.09574	0.778996	7.14639	6.30466	4.12114	6.0985	4.66083	5.97143	5.58887	6.98148	6.59568
cynT	6.2797	4.50107	2.15284	2.32971	3.26033	2.89778	3.00461	2.77111	2.15761	2.70369	3.14999	2.73506	3.28998	1.85083	2.31445	1.85279	2.38671	2.70508	2.75242	2.50164	7.47271	7.45219	7.81437	7.28502	6.86017	8.09545	6.80808	5.20914	6.4308
cynX	6.00474	2.90728	2.60073	2.29965	2.30953	2.54039	3.19468	1.95062	2.15987	1.34731	2.48568	2.38572	1.86572	1.85083	2.67471	3.09476	2.35549	3.50503	3.22459	2.3031	7.4963	7.20038	4.94938	5.90272	7.7214	6.84751	6.16272	4.21352	5.9999
cyoA	1894.63	979.034	152.535	100.991	99.3136	58.9403	55.219	45.1317	47.1982	41.7937	42.2314	43.9873	39.7364	31.6769	48.4777	41.7734	56.4744	51.6594	43.0106	44.8958	616.434	727.765	646.921	761.227	1225.28	1449.38	1636.28	1522.39	1248.49
cyoB	1454.25	784.534	157.495	65.1916	65.4134	43.7168	44.656	33.4328	35.3134	36.0692	29.0464	29.5787	26.2905	24.478	38.9215	35.4159	46.1306	43.41	36.1515	33.4306	431.52	584.057	583.688	607.367	1181.52	1481.34	1520.8	1517.8	1382.25
cyoC	795.856	796.144	167.568	59.6028	53.8379	37.7307	37.3134	27.819	28.165	31.648	21.4676	22.8915	25.4096	21.0212	31.5291	27.2252	35.052	40.3228	29.3196	29.0841	242.28	379.81	406.903	360.125	773.916	944.676	934.817	964.01	960.331
cyoD	566.371	713.78	224.29	64.6425	53.9483	41.6002	33.7083	31.6045	28.0448	34.5054	23.3064	23.439	25.6264	23.4438	28.3426	31.3548	33.7927	31.5736	30.2619	26.9621	185.005	285.861	291.58	268.975	612.841	684.29	629.948	716.893	683.494
cyoE	1006.28	1293.03	474.679	151.086	157.477	117.368	117.061	89.9404	93.0505	88.1483	67.7679	55.3413	62.4352	57.6956	77.1757	66.5103	82.753	69.5704	66.9207	47.4591	344.548	445.226	471.291	462.77	998.766	1133.47	1116.31	1100.83	1220.74
cysA	657.886	1297.61	155.545	24.1459	36.3972	25.9516	15.7644	12.4568	11.3791	11.1374	10.6733	13.4089	12.5317	11.9596	15.7672	14.8207	17.4722	25.4767	16.6945	12.9487	1776.21	2645.29	4161.57	3271.64	378.996	432.861	504.787	412.713	444.002
cysB	154.87	33.8835	17.2235	22.9971	26.8114	29.3173	28.8688	25.0172	23.9854	21.3245	20.336	20.1928	18.2998	20.9856	22.2706	18.427	22.6709	24.0084	21.5566	19.6625	321.869	441.508	782.177	734.569	118.347	127.542	113.764	106.17	106.007
cysC	210.108	325.848	7.19359	12.753	12.2744	11.8349	10.6716	6.05563	7.55271	4.7153	6.17972	6.43055	5.97164	5.54333	5.68615	4.81188	5.70816	4.74914	3.99692	6.05458	480.323	835.321	1883.48	1596	183.617	198.642	247.372	193.557	160.357
cysD	705.737	571.817	21.9959	18.9615	27.8504	26.6099	14.5055	10.6403	8.96219	10.6629	10.5683	8.5826	5.80593	4.1435	7.08629	5.17407	6.18374	7.9184	5.84426	5.55003	1880.43	2468.58	6014.42	3984.48	361.649	580.456	731.732	598.466	406.338
cysE	265.485	170.169	105.243	118.715	114.099	106.9	114.999	103.227	118.1	109.716	107.794	107.173	119.702	111.455	150.733	150.252	177.044	200.425	175.006	140.157	254.664	194.97	229.888	208.338	273.405	268.939	205.295	190.941	231.483
cysG	58.5541	33.5664	15.3644	20.5787	18.1542	15.7641	20.2018	17.7209	18.1497	19.3865	19.057	16.7781	17.7328	18.6699	24.4675	22.1127	25.7623	29.847	27.7328	22.0972	108.778	76.6328	87.8496	73.6854	81.7828	73.3852	73.4316	69.4148	58.058
cysH	458.386	661.971	13.6062	12.2895	14.074	13.8199	13.2484	9.91335	10.7028	10.8335	8.96215	9.26311	7.86559	8.17135	10.2575	9.98236	10.7956	14.2215	10.1399	10.6079	751.089	1601.3	2174.16	2588.9	497.852	367.981	487.518	424.372	318.758
cysI	647.128	992.285	11.9222	10.0929	11.5782	10.2209	6.73846	4.26571	3.23799	4.36631	3.27912	4.57853	2.39781	2.31759	3.18955	2.63578	3.05288	6.0887	4.13746	3.64123	1345.08	2481.76	3025.33	3101.17	503.399	553.22	760.851	605.259	443.071
cysJ	703.08	588.14	8.02879	7.95849	9.70853	8.51729	6.0893	3.87139	3.06281	3.63729	3.04599	3.25178	3.11824	2.14902	3.2508	2.66516	3.38352	5.86164	3.46766	1.98741	1852.53	2410.7	3708.32	2863.77	323.419	532.095	665.849	560.078	400.92
cysK	3847.62	2903.87	221.292	227.536	309.664	246.336	151.584	107.673	104.226	108.637	103.394	90.4915	69.2588	65.7692	90.9848	80.6129	86.6769	159.605	97.1479	81.6293	7410.95	10615.5	15403	11467.1	1822.74	2484.71	3094.66	2596.72	2769.49
cysM	321.037	113.366	17.4872	7.80774	7.72138	4.93701	3.6943	3.39401	2.52078	2.37209	3.12151	3.25179	2.74029	3.34854	3.60386	3.91936	3.42917	4.65415	4.08821	4.52599	406.92	774.705	1233	1173.76	249.433	184.14	188.535	164.147	173.375
cysN	618.651	1079.51	32.7603	40.5128	53.3889	48.8217	32.9687	26.4246	24.276	23.9381	21.9778	20.5458	15.4003	13.2591	16.3443	15.4798	15.7417	18.5955	16.1327	14.7097	1425.32	2556.81	7516.21	4121.91	456.095	657.237	806.726	645.084	497.038
cysP	324.633	288.031	36.3719	6.73867	8.21277	10.4038	4.82122	4.91748	4.4549	5.82106	6.6938	5.68807	4.74231	6.40602	6.78996	6.10448	5.53839	8.47433	6.0512	3.78813	1438.65	1588.05	3102.31	1358.59	101.857	213.315	263.901	206.654	134.46
cysQ	73.6215	201.562	378.752	620.663	584.16	820.91	797.361	757.702	804.782	905.2	986.531	1132.31	804.846	658.581	927.366	572.258	609.749	611.158	597.214	670.435	25.8727	20.9775	55.4386	51.7102	95.5424	90.0868	76.7318	62.3834	103.464
cysS	150.036	32.3382	15.713	11.9936	11.0515	9.64419	7.85125	7.85379	9.04642	7.55723	9.62951	8.44047	8.20964	7.27112	8.493	8.34772	8.7342	8.84283	7.41138	7.54463	186.222	188.049	399.286	174.047	134.827	124.086	137.549	121.172	107.717
cysU	176.442	261.423	4.50257	4.96368	8.37561	8.5539	5.15769	4.40013	4.3959	4.19008	4.54763	3.97775	5.04542	2.5632	5.45154	4.51149	7.24604	11.8303	5.20632	3.51949	1022.29	1186.34	2957.1	1323.66	103.149	161.795	173.286	138.683	113.58
cysW	292.297	440.055	12.6082	10.2273	14.0342	11.6347	9.96722	7.45732	7.009	6.92239	6.13255	6.33647	6.53283	5.22923	7.95623	8.59037	8.42019	14.1768	7.3428	4.29315	1176.41	1278.29	2247.59	1743.77	141.276	179.966	180.085	156.907	143.078
cysZ	40.5166	20.8909	8.11473	13.4288	11.7866	12.3278	15.7372	12.9905	12.7531	12.5135	9.23627	8.65914	9.61951	9.75207	9.37339	9.38176	10.3829	14.8467	13.7426	6.37995	69.8259	46.2523	59.753	55.4026	62.4797	58.7101	63.183	65.4587	42.1202
cytR	59.9109	34.2163	14.1785	10.2341	12.6625	8.64295	8.68302	6.40408	5.5066	6.11992	6.37763	6.08967	5.93907	6.15139	9.24065	6.78438	9.45554	17.8379	14.6534	12.6951	28.4554	26.3513	32.8809	33.8594	29.0186	38.2835	52.7871	61.516	57.4157
dacA	211.424	36.0964	5.62113	11.7722	12.0558	9.54447	13.4229	10.2453	10.8815	8.47628	8.31103	8.55029	8.32551	9.49085	10.3521	10.2447	9.91119	12.4917	10.8849	8.17368	177.465	194.093	190.06	186.878	218.937	196.468	177.677	177.567	143.306
dacB	49.86	6.27738	4.87916	8.34491	10.7423	8.52739	10.2373	7.42652	9.43601	6.39216	4.07464	3.0294	4.45451	2.98146	2.59632	3.01741	3.08823	3.13106	3.08591	1.59914	57.0777	44.4425	42.002	50.4466	40.8548	34.4618	25.8358	24.7138	24.5919
dacC	137.248	324.798	363.137	623.947	634.231	675.377	737.405	631.441	618.894	554.882	565.458	521.457	451.719	382.474	434.618	326.372	332.155	315.301	285.188	233.854	83.1008	44.17	97.1555	99.4145	147.468	111.614	90.0348	88.2095	138.181
dacD	6.67111	2.9561	2.10939	3.35049	1.65325	3.14201	3.15328	2.48086	3.23177	2.75336	3.72296	5.54074	5.21464	3.6636	10.7384	7.25433	7.35557	8.26883	9.97154	11.0827	9.4301	6.89603	9.41669	10.0886	11.1691	7.29854	8.23443	6.40133	7.71214
dadA	161.284	288.386	405.986	369.989	366.538	389.375	411.229	473.838	744.536	842.59	932.797	829.015	604.621	533.585	747.364	595.163	671.027	762.269	686.602	614.549	191.779	178.26	509.161	56.0166	104.672	109.828	111.937	105.6	153.588
dadX	122.147	158.652	273.162	260.347	266.362	275.534	310.657	340.649	532.497	601.871	562.114	494.422	414.465	371.35	455.583	416.572	490.4	585.815	465.438	371.703	192.613	187.46	508.311	45.2476	59.0576	57.8565	51.305	52.8337	85.8242
dam	120.444	59.4035	21.8471	28.4885	36.2722	26.5683	25.8195	16.3163	13.9697	10.4869	9.3554	8.17413	7.8323	9.12147	10.228	7.41728	8.66776	8.42952	9.37945	6.90417	133.61	115.504	130.158	149.312	136.712	115.137	95.0607	87.2293	101.866
damX	418.179	246.587	191.496	218.968	255.21	264.196	237.973	193.079	181.328	163.569	152.969	152.817	126.823	104.248	158.22	139.306	160.642	207.235	158.106	174.402	432.981	513.611	472.259	473.946	512.46	450.534	365.295	342.653	361.678
dapA	792.036	260.364	129.679	118.583	105.462	74.6613	75.4077	70.1024	70.0202	73.6842	71.8681	66.8669	70.4029	60.5678	87.7016	91.6032	94.4984	110.978	110.875	84.4221	575.218	521.309	779.477	740.354	863.959	771.674	722.013	695.351	695.191
dapB	221.271	90.2381	23.2716	29.8759	31.8241	24.0279	26.9508	21.2688	19.5398	21.4662	19.829	16.6332	17.8961	13.0031	18.0574	14.5331	18.1034	18.7228	20.1265	13.2792	593.549	1382.5	73.0639	179.507	290.263	309.213	257.52	271.761	373.748
dapD	1240.07	351.125	69.8019	85.2398	96.988	64.7337	66.6743	54.6532	61.0165	55.2296	49.3773	51.1475	48.9043	48.3683	60.3273	57.0088	68.6369	71.2066	61.609	48.3651	1370.19	2790.79	1037.98	1005.21	1593.06	1364.8	1047.12	1126.61	1342.64
dapE	140.332	64.0072	80.2391	96.0946	100.636	80.8679	80.7278	71.1056	70.9136	64.3072	63.4736	57.7963	52.1107	41.7831	51.0513	40.6946	45.6857	45.016	44.1237	34.2349	105.426	81.1884	101.647	110.394	94.0232	52.1116	43.4488	56.0272	90.0919
dapF	171.223	59.9017	27.9054	37.6982	39.0551	33.814	37.9982	30.3947	28.9987	28.4537	25.5769	24.6938	22.86	23.4438	30.9482	27.8203	33.6435	31.8313	26.4877	15.8993	124.683	128.494	173.663	166.419	166.473	183.799	166.919	164.622	172.012
dauA	34.0793	17.5837	17.357	20.2496	13.1057	15.5753	15.8234	14.3752	16.1687	13.2017	14.1253	18.1007	18.276	17.8142	18.1964	17.5811	18.0121	16.9819	18.561	16.2706	40.4029	39.8848	34.8483	41.1115	34.2192	34.5127	36.0455	34.6982	36.2123
dbpA	54.6385	9.13709	15.9538	16.2921	23.3485	21.1066	20.7009	13.0714	15.5477	10.4646	8.57108	8.06467	7.55262	7.18645	6.71894	6.43527	6.27893	10.1873	8.15585	4.27257	86.5772	64.2569	37.1654	74.4551	60.1138	58.4082	41.897	33.4235	30.9528
dcd	215.743	208.096	149.131	147.141	117.836	87.555	83.0124	67.543	65.0351	61.0276	69.1462	68.5755	63.4693	65.0652	85.0244	87.7612	104.923	93.5007	93.6562	113.319	258.549	245.445	278.069	227.102	218.771	207.096	219.726	170.636	182.798
dcm	80.1126	18.6135	14.0823	5.88241	6.51035	4.77304	3.70226	2.93908	3.17807	3.61171	2.92348	3.50118	2.47949	2.79777	4.35628	2.98302	2.82064	3.82869	3.79951	2.45639	83.5666	77.163	89.7215	93.1759	84.0237	88.8965	89.4926	80.0844	56.1122
dcp	107.47	58.8952	25.2203	19.3924	18.4	16.2236	17.6122	11.5261	12.8498	10.4866	9.40464	7.28858	6.28932	5.17436	6.84461	7.76975	7.65348	7.97134	8.19321	5.82819	66.3353	60.9226	94.1416	86.8418	124.73	151.104	132.708	114.815	107.689
dcrB	331.155	168.167	94.2346	108.235	101.02	110.08	108.514	119.075	140	143.654	170.089	218.691	170.965	160.72	211.019	200.266	221.213	228.072	225.181	293.263	211.327	198.595	182.258	220.526	292.11	326.762	443.154	427.955	359.729
dctA	49.5915	433.353	253.225	158.226	140.905	107.975	134.272	132.831	160.483	231.94	227.737	339.939	675.853	753.383	1532.06	1761.94	2455.51	2306.58	2112.03	1571.4	12.1325	7.41178	8.11098	11.2492	12.2598	15.8667	40.5242	63.9189	49.0909
dctR	19.7723	7.54726	6.97435	15.0579	14.7697	15.333	31.6689	36.4189	39.858	34.9748	30.2866	15.9425	18.7027	11.3106	11.4334	9.38874	4.52048	3.9121	2.99063	1.38195	1.86001	1.46352	0.243426	1.06895	0.516773	1.56064	1.55114	1.29703	11.9732
dcuA	279.165	360.512	209.922	137.404	116.883	121.455	135.283	128.312	149.124	182.92	182.129	179.07	190.014	176.774	222.004	214.21	240.26	246.948	204.753	163.023	196.754	190.589	229.24	260.873	315.294	338.526	290.346	280.221	295.423
dcuB	5.06994	9.1727	7.5261	7.1366	6.60099	4.61189	4.53198	5.05574	4.7307	4.06674	3.90926	3.61815	5.20308	5.61736	6.67885	7.01451	8.34244	8.36502	8.23602	3.7621	2.28024	1.45966	2.15755	2.28436	1.84166	2.3867	4.01163	5.88076	5.60396
dcuC	4.87994	23.1099	2.76979	2.39687	2.76945	1.80427	3.69077	3.44882	3.05962	3.0925	2.8784	3.16186	4.03236	3.89262	3.2951	4.07206	4.07497	3.20056	2.81877	3.11051	4.43521	3.31846	4.35763	5.16595	5.1476	3.54969	6.88069	12.3785	11.8103
dcuD	1.80216	1.77178	1.09242	1.81817	0.810136	1.2019	1.11423	1.10879	0.607324	0.551544	1.20712	0.989093	0.898457	1.19059	1.22016	1.23769	1.71178	1.23692	1.33384	0.804621	1.17133	1.63349	1.42914	2.7844	1.60472	2.04312	1.5661	1.1993	1.55766
dcuR	35.171	43.5566	19.598	28.9516	17.4429	16.6157	16.1142	11.4663	12.3431	10.6306	7.6213	7.66303	5.70549	7.35191	6.62398	6.53226	5.92906	6.15768	6.72176	4.07675	15.5678	15.4824	19.4653	19.1554	29.1557	29.9164	35.2032	34.5123	33.3757
dcuS	20.7737	12.9953	6.45792	6.50008	5.6086	3.78541	3.76017	3.33672	3.9169	2.51535	2.50062	2.30975	2.83123	2.74449	2.93191	3.51589	4.2751	2.91907	3.52469	1.74236	10.2988	9.7567	10.0404	12.994	13.2832	15.9159	20.9143	20.2881	18.5712
dcyD	152.857	158.357	141.518	205.143	228.339	230.126	231.491	189.67	197.011	177.48	181.05	156.556	133.364	100.455	119.863	95.1129	101.654	100.141	96.4867	88.8458	150.787	190.435	589.865	498.223	157.638	155.944	148.454	117.385	136.371
ddlA	125.114	106.517	44.3919	41.1298	30.4038	25.7651	30.8903	29.7505	31.6832	30.3052	35.5089	35.9641	36.7184	36.9997	34.9295	36.2514	38.8361	26.9178	36.1964	28.984	106.825	108.801	145.566	69.5545	84.7027	68.3045	72.947	78.3582	90.9694
ddlB	209.121	164.484	174.246	125.355	139.328	221.359	209.65	165.91	148.028	131.349	105.951	87.0231	65.573	55.3742	71.8484	57.5009	66.3421	77.3059	59.1978	56.769	70.7204	172.008	211.088	235.268	261.297	241.898	193.897	174.599	203.7
ddpA	5.47487	51.59	264.5	317.028	421.633	313.038	219.618	122.825	91.5401	59.5759	47.3976	32.2383	21.9718	20.1491	24.4971	18.6188	18.8697	17.1288	13.2485	11.7098	5.65266	3.76701	6.80678	5.43524	5.9269	6.98644	7.42224	8.17848	5.36727
ddpB	2.91658	6.80857	35.6712	42.9086	64.7119	34.9892	35.9285	18.8833	14.0413	8.22272	6.64519	3.55566	3.18386	4.17929	4.19796	3.76994	4.30266	5.18205	3.9324	2.06228	4.04102	2.10217	2.50708	2.74684	3.35296	3.80081	3.661	3.42437	2.65484
ddpC	6.30075	9.0575	19.7813	21.3344	43.8879	27.656	27.7441	14.795	12.8761	9.04854	7.26283	4.70459	5.59117	5.33377	5.1851	4.92869	6.48837	7.53745	6.36648	4.2949	9.1116	4.55608	4.94871	8.76679	7.95382	9.44598	6.69464	5.04075	5.40549
ddpD	6.14383	17.2921	25.4749	23.4409	47.2337	39.2108	26.0238	16.8866	12.2751	7.60488	8.11817	5.18361	3.57283	3.81605	3.87125	3.90744	4.23353	5.06781	4.94961	2.97392	10.0707	7.33634	7.97781	8.87638	10.5648	8.65642	8.02264	6.94682	4.8295
ddpF	14.6711	17.8685	23.6879	34.6079	42.9475	37.1731	34.1098	22.2336	20.2401	15.7676	11.5903	8.052	9.2418	8.01627	8.05071	7.50893	11.4478	10.047	8.5809	7.32231	13.3188	9.61457	14.0543	16.1987	29.1576	21.9996	12.4386	11.3801	11.7491
ddpX	3.81671	127.483	208.124	402.365	475.281	352.029	288.275	164.796	135.634	86.7075	66.5028	52.416	41.6315	32.7075	35.7806	29.4154	29.9079	26.8342	22.118	17.9671	3.79859	1.19804	4.31978	2.83178	4.2434	5.55957	5.7097	4.35473	3.90983
deaD	587.181	64.0188	32.0227	28.6388	39.709	43.9708	43.7094	42.0014	45.7828	49.9357	56.4693	72.8003	59.8857	70.3952	101.71	99.2406	146.913	162.944	161.989	180.202	2727.95	1747.94	1490.6	1071.82	844.127	541.652	410.051	419.239	320.621
dedA	52.8769	28.5775	14.3484	16.1599	13.4794	11.8202	14.0886	12.4858	12.477	18.2441	9.2381	12.1559	13.0434	10.7965	20.0242	22.8035	25.585	49.7049	35.6845	32.6603	136.223	137.759	124.679	130.362	121.612	126.07	84.8434	76.8024	62.6173
dedD	91.7558	67.0949	79.6651	141.751	145.071	208.012	182.836	181.211	192.541	182.061	190.013	236.487	174.751	149.699	260.835	223.456	257.63	258.394	244.855	352.657	153.156	148.136	180.175	149.704	146.102	146.498	140.32	106.966	83.1851
def	416.509	481.068	566.631	896.344	995.319	1162.93	1703.67	1598.63	1965.48	2101.17	2242.22	1743	2569.5	2016.15	1925.87	1588.77	1644.52	1725.52	1894.37	1288.13	342.073	232.822	203.998	416.703	468.643	407.395	412.696	441.363	434.902
degP	193.334	152.486	75.7192	42.2503	43.5966	62.6426	51.7552	50.0215	50.6748	46.6255	47.9593	45.4553	29.454	27.8599	38.5654	40.0682	44.6651	68.8702	62.8323	72.1584	232.755	195.299	164.195	208.07	291.545	337.033	398.093	381.69	415.433
degQ	50.1056	78.0197	68.0252	108.949	117.213	80.585	60.4743	38.6823	34.1652	29.7157	26.6437	23.865	22.5356	18.3054	27.2714	25.1664	32.3084	37.8407	31.8407	27.4912	37.4145	33.2426	33.2591	37.5155	48.1415	44.4588	46.0896	43.9067	51.2258
degS	42.1878	9.14964	6.21894	9.41025	11.2177	8.57032	9.57018	7.86204	6.11339	7.76628	5.54263	5.95757	7.69982	7.14857	9.04642	9.60022	9.30342	15.0803	13.0438	9.53341	58.8203	43.9127	31.8854	41.3663	49.2031	38.199	35.9372	37.8919	31.1373
deoA	77.1824	141.808	189.565	270.093	298.229	384.879	409.136	367.116	432.864	421.115	386.248	419.063	333.066	259.067	365.562	274.373	306.885	336.385	247.43	293.138	37.9811	33.8849	64.8426	51.8615	82.4464	92.4493	82.3899	71.2668	80.8118
deoB	343.038	429.83	503.486	614.7	628.995	810.672	761.877	761.223	874.356	854.968	778.182	798.154	539.47	443.942	626.759	488.152	547.705	689.752	551.771	713.656	263.809	238.048	435.298	242.795	310.837	334.433	352.628	295.014	344.6
deoC	100.477	131.683	232.403	343.725	359.455	514.08	500.216	504.624	597.358	563.04	583.648	689.509	511.236	406.66	599.734	440.897	460.533	537.605	408.154	553.536	33.9249	31.5821	60.9719	50.6534	102.375	111.036	124.673	105.189	122.997
deoD	465.758	439.006	339.138	474.252	531.054	577.941	692.992	687.264	747.554	692.174	652.338	545.686	475.132	400.255	510.032	413.1	409.717	501.191	453.21	432.9	166.987	136.557	162.202	187.899	261.258	293.356	310.027	277.877	367.731
deoR	80.0701	28.2941	21.9312	16.9599	14.0207	11.4839	12.4848	10.3179	11.4953	10.6273	9.20317	8.27176	10.1578	10.4612	10.9367	12.6411	12.7717	21.4104	16.1736	11.1184	72.3838	58.8481	78.0187	78.2474	86.0458	78.6195	76.4286	72.9263	63.8643
der	220.501	93.6043	83.4588	102.535	99.6412	105.549	98.0645	70.5851	70.6007	60.8605	63.7633	60.5002	46.6457	42.1557	56.283	47.0642	52.66	71.0816	66.3861	72.6093	232.869	242.501	255.991	280.164	244.227	191.872	141.109	133.531	142.095
dfp	88.8298	45.8474	17.9775	12.6709	12.232	6.7133	6.0197	3.36249	3.21798	1.81309	1.54529	1.91779	1.83361	1.4173	1.65905	2.08005	1.79575	2.27469	1.92228	3.0801	86.4366	81.2567	103.848	85.2494	96.1884	98.2073	96.0792	104.729	87.9762
dgcZ	25.2207	10.8273	5.02028	6.4748	10.6044	11.6123	16.0664	12.4119	11.6244	9.62113	9.81168	6.06729	12.0051	11.8819	12.7432	15.9414	16.7199	23.5127	23.7663	12.5597	79.2151	34.8941	36.059	44.5075	41.4228	30.804	39.4416	49.1969	37.4533
dgkA	74.9616	48.4284	49.1106	69.4005	85.23	62.3433	72.8437	66.2629	62.789	61.0174	55.1611	37.2597	57.823	51.8634	44.9834	55.572	48.6415	48.6472	51.7569	41.0161	85.9593	52.2686	42.4852	69.1342	60.6074	54.4778	61.5904	62.7964	63.8109
dgoA	3.7474	13.3129	8.96839	7.1313	8.41021	9.6514	9.17923	9.64577	10.1697	10.7948	10.0458	13.1108	15.225	9.71835	18.8959	19.6348	21.0185	23.5109	18.8092	24.787	9.44062	6.49739	11.7861	5.67345	5.10627	8.37507	4.32316	5.66398	3.83567
dgoD	4.19603	10.8578	7.94193	9.51742	7.92052	8.52601	8.55206	6.48757	6.22605	7.3239	6.00843	8.01464	7.12005	7.17619	11.6051	9.00531	10.8388	9.42331	10.6301	7.82352	9.12808	5.43584	6.55488	5.21031	4.77644	4.50433	3.90615	3.40704	5.57096
dgoK	9.18965	28.7842	19.034	13.9913	11.4647	10.0062	13.2161	11.9214	14.1615	16.7283	17.3909	21.3786	23.5821	24.204	31.7456	32.746	40.5152	45.6315	41.2973	47.4809	15.9859	12.7539	20.1464	11.3019	12.175	16.0192	14.9449	10.7705	10.9369
dgoR	17.2639	32.0461	16.1984	13.768	12.6266	9.60137	11.4457	9.99271	11.718	13.4837	15.9614	19.2338	23.4674	22.277	31.1786	33.1271	34.3306	38.64	39.9457	43.4705	20.0212	13.9275	23.0967	16.3693	17.2995	17.9658	14.1309	13.6121	16.7766
dgoT	2.4288	3.26695	3.98361	3.79224	3.31118	3.43441	3.70061	3.42359	3.91073	3.49662	2.98505	3.19725	3.4236	4.25133	2.97923	4.43769	4.84258	4.37384	4.23718	2.83764	3.38296	2.78389	2.65501	2.76286	2.22836	2.74134	2.29395	2.7629	3.66158
dgt	34.2131	33.3667	20.6349	20.9602	19.1845	13.3396	12.6735	9.20834	8.43301	6.88697	5.99634	4.17258	4.43578	4.89531	4.9112	4.83336	5.50457	6.12035	4.85187	3.62557	20.3674	15.4034	23.3826	22.1081	28.7422	24.8654	24.8888	26.5706	32.09
dhaK	207.812	154.929	70.0433	39.1641	39.5089	30.5982	27.6211	20.35	19.5927	15.9866	14.8957	15.2349	12.3205	9.97996	15.3364	13.6134	16.5433	18.7676	18.9894	19.4416	56.423	63.0821	106.22	72.7957	129.004	212.725	346.039	322.634	281.514
dhaL	126.533	190.442	53.1486	32.0695	28.9011	29.2896	19.4431	16.9035	15.8067	14.8247	12.9388	17.5732	12.6699	10.2921	16.2569	13.8199	14.1731	17.1372	15.1279	23.7649	48.0618	57.0434	100.657	64.6824	97.1044	141	192.225	180.693	168.129
dhaM	127.392	256.116	53.5646	29.3124	26.573	29.3168	23.1172	17.7255	19.7238	18.0791	20.5779	21.8102	18.1307	19.0105	25.2485	22.4721	26.5116	36.0646	43.268	57.5959	50.4725	59.8481	95.8095	69.52	101.428	115.619	132.075	138.376	132.125
dhaR	18.7798	10.5811	9.6616	10.2698	10.7322	9.7136	8.49378	6.49182	5.92567	5.679	6.11352	4.86424	5.2599	5.35487	5.4044	4.06633	5.6699	5.94895	4.57079	3.96527	19.103	18.2538	20.543	17.1345	15.1495	13.5837	10.1741	9.36009	16.1565
diaA	114.658	91.7993	43.2325	31.5483	29.6203	21.7793	22.1606	14.1827	13.0298	11.6002	12.8272	10.3106	10.0391	8.61215	9.31903	8.11724	11.9519	11.4664	8.40674	9.00196	100.393	96.8102	81.9139	118.954	115.149	103.774	90.6968	91.411	91.7317
dicA	103.538	50.5173	23.9819	31.7349	19.718	18.1842	25.1841	27.2565	22.5143	25.5406	14.9874	0	8.81087	9.48096	7.90879	18.6746	10.1404	22.0959	22.5015	0	112.086	81.9676	81.3655	133.635	124.088	91.8427	101.024	89.8652	108.264
dinB	19.035	16.5496	22.8576	34.0179	34.0298	42.2868	47.0073	37.1523	40.8232	38.0906	33.9343	32.2908	31.012	28.3408	34.208	27.3464	31.2627	44.1076	36.0797	27.5354	27.4031	23.2245	16.9032	21.2857	24.9461	27.1358	23.26	23.7883	21.7992
dinD	3.97047	8.62558	6.60255	5.86555	3.75792	1.68026	1.92534	2.22779	2.00407	1.95542	1.52469	1.05734	2.47877	1.85083	1.96649	2.16633	1.76249	1.53161	2.31249	1.66776	5.05492	3.10048	4.16113	4.9703	4.6566	5.83507	4.20477	6.1492	4.64215
dinF	20.5094	5.21049	4.82033	5.54932	6.66211	6.35593	8.14649	7.00222	8.06585	8.78312	8.19985	8.14037	10.5871	10.8434	13.2146	12.2011	15.4461	17.1106	16.4395	9.90384	30.5746	21.6742	12.5475	21.8621	15.1122	12.9959	11.1223	13.6253	17.7634
dinG	26.722	15.5956	12.3078	8.38198	8.79182	7.81821	10.3818	8.86299	9.54212	7.88982	8.78274	11.097	11.8127	14.0081	15.7885	13.4253	17.4671	16.429	16.9842	15.3091	40.4725	32.6295	34.3427	39.4868	41.1419	35.7802	30.0586	27.253	23.3708
dinI	51.0023	11.7737	2.36739	2.37612	2.85271	3.25776	1.92496	1.71212	1.8556	3.0132	2.34189	0.90589	1.50498	0.827607	2.5131	2.29426	1.71617	3.95956	3.47288	1.86437	23.1193	42.5503	22.9533	31.9146	44.619	79.8929	108.88	94.4593	47.135
dinJ	94.8419	86.6806	127.58	201.627	260.165	267.429	344.85	300.533	308.063	356.95	274.701	243.876	305.029	271.065	228.993	250.478	226.734	210.542	151.449	118.437	69.9492	60.4486	65.2077	80.0313	116.702	108.004	86.9573	94.5255	88.2139
djlA	55.3756	14.1306	9.81479	9.8029	10.6472	8.80158	10.4704	10.0627	7.27438	6.81902	6.94849	8.95998	7.71487	6.36223	9.31719	8.76091	9.29737	10.7201	10.6487	9.44247	64.7015	56.6059	50.1873	68.5973	68.0972	58.4022	49.7242	51.1548	50.2515
djlB	1.98161	1.12594	0.571915	1.11697	1.12448	0.527503	1.16758	0.670277	0.861703	0.51908	0.490818	0.420245	0.589549	0.855425	0.878882	1.3833	1.01018	1.28632	1.21109	0.449641	4.07791	1.65896	2.37837	2.16922	0.768646	0.75328	0.629681	1.01117	1.16709
djlC	4.31023	2.16193	1.81404	2.73476	1.98337	2.34762	2.15727	2.05075	1.35738	1.84319	1.7326	1.32326	1.86673	1.54236	2.19828	1.74913	1.92203	2.33241	2.35948	1.70566	5.34154	3.83293	3.53713	6.38958	4.81912	4.01379	3.22928	3.64569	4.0113
dkgA	85.2857	196.016	558.12	719.033	636.45	888.322	800.581	672.468	674.789	640.475	560.031	529.441	317.715	193.879	295.005	186.425	159.208	183.957	143.691	165.95	12.7451	10.8657	31.1481	30.6098	69.5959	82.8872	80.4646	72.5094	79.2701
dkgB	19.697	7.44423	4.46048	4.95596	3.75295	2.9948	4.68122	4.13191	3.86668	2.54464	2.72288	3.06688	2.97292	2.65884	4.84947	3.15888	2.19725	6.62615	5.48818	3.87899	14.9731	10.4952	11.3491	9.45631	17.2357	24.4111	18.7276	24.1415	29.0374
dksA	639.695	2054.55	1836.71	2503.24	1932.98	3380.63	3126.26	3202.47	3252.28	3091.8	2969.96	2924.51	1733.48	1455.5	2058.5	1414.06	1400.2	1293.77	1291.96	1860.69	585.93	657.395	1024.12	622.562	727.539	644.327	724.619	709.92	730.559
dld	320.044	320.052	132.321	90.7819	93.6006	69.0475	56.7909	39.402	37.8062	29.8657	26.7436	26.7924	25.1017	22.8981	28.1395	23.845	28.1751	32.4253	28.8558	27.3684	104.485	119.071	213.702	189.964	279.204	281.463	226.624	211.001	313.013
dmlA	12.8752	17.4461	13.8098	6.98294	9.21428	6.44557	6.84972	5.36414	3.75557	5.44753	5.30483	7.88884	8.41733	9.37345	11.5864	12.7325	11.7412	17.5542	14.2712	14.2742	12.4296	13.846	28.5539	18.7219	19.5824	18.5997	13.4277	11.1712	14.5454
dmlR	41.6758	366.658	239.187	399.025	399.552	215.237	183.504	108.996	90.8448	76.104	64.8804	54.49	49.9776	44.1775	49.4835	52.0205	49.8116	44.875	45.9937	40.602	19.7977	14.8238	28.6335	27.6624	33.7069	29.17	30.0549	29.3341	39.294
dmsA	13.6457	62.8676	8.35425	7.05857	7.01006	8.20613	8.29006	6.97337	5.60482	6.37331	4.90511	6.28798	4.60558	2.28988	4.45971	3.61639	4.00012	4.42002	4.3354	4.12677	10.6617	7.61893	10.2818	11.1499	7.63176	8.29763	15.3666	21.4848	15.575
dmsB	12.8854	107.296	13.0652	8.71645	7.91936	11.8832	10.656	8.5022	7.70222	9.55137	9.3685	5.7904	7.96658	6.09456	8.27669	7.45819	6.78618	10.092	6.61688	4.45276	7.55354	6.5856	9.33197	7.54124	7.32639	7.59023	7.02216	8.99148	9.94181
dmsC	25.2957	116.403	38.0305	27.7193	29.7949	31.3159	30.2711	27.4544	26.6407	25.5703	23.0534	21.9856	21.5668	21.9143	20.8115	19.4879	22.5883	21.5762	20.8758	14.4385	20.4921	12.8682	17.7496	20.4862	19.85	20.4201	17.2336	16.2903	21.0637
dmsD	50.8304	23.3801	8.57688	9.57847	5.82046	6.76202	6.25636	6.62331	5.64663	5.07682	6.79944	5.04473	4.69327	4.96564	6.17481	8.71818	6.48313	8.41774	7.14849	5.51852	59.5848	51.358	52.2856	78.5987	68.9363	59.1387	48.7999	43.4549	34.8469
dnaA	206.422	87.6609	72.4307	97.3241	78.7399	64.8584	67.8798	47.5472	46.0308	45.0877	40.4914	39.5207	34.0107	31.8293	44.3458	43.0794	46.723	54.2367	51.3851	50.8287	313.654	263.831	350.029	313.766	325.614	238.692	211.07	193.435	165.315
dnaB	172.959	29.7854	11.1706	9.97148	9.57911	5.78403	5.57042	4.86903	3.94245	4.40575	3.63788	3.75814	3.38167	4.02582	2.85565	3.7865	3.4535	4.67428	4.35506	3.62761	180.211	164.151	164.406	176.066	145.246	153.058	148.371	139.761	118.711
dnaC	47.993	29.8373	34.5325	55.2448	56.3166	62.8257	49.6496	44.5661	48.4013	44.3149	47.8567	56.7545	37.3057	33.1043	39.2088	34.6688	30.8637	26.7738	23.3043	27.8412	76.1372	69.7749	117.184	63.8898	62.0947	43.7975	40.3359	38.5937	34.2197
dnaE	113.378	39.0544	17.9352	20.9438	20.0559	17.972	17.045	12.4174	10.7676	9.9491	9.20487	8.29975	6.7805	6.80976	8.34623	8.83121	8.34614	8.75838	8.09342	7.55831	132.018	158.423	96.7782	132.877	124.992	115.551	85.9535	76.5113	75.4013
dnaG	206.034	53.3619	50.9411	36.6591	31.6224	37.36	53.1572	46.0771	45.966	49.7889	45.0006	34.873	54.6966	62.6749	49.7049	56.6758	57.9061	55.4755	50.3248	30.8383	303.648	292.255	179.885	260.255	145.297	125.947	105.641	112.272	117.021
dnaJ	138.363	182.876	298.07	104.779	56.4404	53.9933	66.7486	67.9873	79.0643	83.4767	107.944	125.155	115.508	102.156	169.38	106.124	110.485	116.085	93.8758	90.3481	40.7598	34.3874	47.4507	80.7333	187.062	188.305	154.929	111.452	145.7
dnaK	745.646	2132.86	2555.72	827.567	416.176	445.152	599.306	776.334	1009.17	1248.9	1494.46	2071.69	1724.74	1467.73	2223.05	1725.69	1662.22	2445.97	1390.3	1456.86	206.295	156.105	221.492	287.541	1077.3	1279.44	1263.76	1008.29	1282.21
dnaN	182.153	104.162	79.6982	102.034	92.4871	79.3487	77.1875	65.2823	65.9718	64.9012	58.2882	59.0328	57.9157	46.5061	61.8869	54.4224	56.8683	68.784	62.7493	57.3188	245.361	230.707	276.017	245.11	239.389	196.329	165.905	160.289	149.778
dnaQ	94.2649	46.3211	38.3869	74.9421	78.8752	66.5114	88.4621	74.4506	76.4612	76.2745	61.2383	52.281	45.6813	42.5539	46.176	40.9926	45.8268	55.211	49.9722	44.2344	110.739	89.9358	91.3488	106.288	107.026	98.7564	78.3755	85.9678	74.8693
dnaT	61.0846	50.8849	55.8714	92.8142	84.857	89.3378	86.5175	73.0853	80.1372	73.9931	72.6376	59.9035	56.5618	47.5046	58.9295	49.8194	44.8892	35.2656	29.4675	26.1591	86.6187	67.4998	99.8334	84.9687	79.0189	52.7211	51.138	53.7429	58.3971
dnaX	147.521	40.2002	19.1235	17.5826	18.238	10.4243	7.47844	5.32637	5.05933	3.71852	3.99105	2.55834	2.44332	1.9495	2.27595	2.53176	2.76556	3.18246	3.67713	2.84866	218.611	203.951	161.984	207.715	173.706	140.273	110.081	107.852	105.398
dosC	31.4371	85.5076	131.076	310.422	367.405	480.458	469.482	361.661	356.999	324.924	262.245	188.53	182.434	127.925	137.324	106.307	110.082	139.406	115.427	87.7473	31.8028	26.0342	31.6888	74.5504	24.5041	19.1194	13.205	11.7601	33.182
dosP	19.0067	14.786	20.6906	92.5582	135.615	212.417	200.168	150.109	146.107	125.804	119.017	105.683	67.496	50.5161	62.6661	43.8968	48.8558	62.4023	47.0113	49.0356	15.7841	21.0152	11.212	46.2955	15.8355	12.6855	8.21884	6.40609	16.9408
dppA	1430.38	1542.78	1011.57	879.136	944.274	713.821	544.995	369.168	440.496	424.927	369.363	257.407	159.567	146.869	174.75	129.514	146.67	103.809	63.6347	39.4174	1176.42	1678.4	1283.84	724.447	1074.5	1094.73	925.041	936.722	954.522
dppB	216.99	94.1571	31.0755	28.8635	33.2601	17.7215	14.4553	10.4501	9.47975	9.01331	7.8091	3.71431	2.87924	2.29539	3.47885	3.68881	2.68608	2.21618	2.80136	1.97842	244.9	359.276	114.803	147.005	196.389	181.024	126.836	147.062	147.217
dppC	268.021	162.58	47.4742	31.713	40.761	22.8173	21.0644	13.8032	16.6411	15.9456	11.2765	7.46034	4.97693	5.41106	6.29722	5.10428	5.82227	4.50039	3.69684	2.13318	277.572	397.565	143.811	173.131	212.87	223.484	147.134	174.267	190.321
dppD	241.967	270.517	48.7904	35.5942	43.6186	20.6595	19.7065	12.2717	11.8189	11.899	9.73875	4.56526	4.15749	4.34494	3.92575	3.44139	4.25424	3.91964	1.87959	1.49149	272.191	435.404	197.404	162.243	201.622	194.807	147.002	152.602	176.06
dppF	268.524	331.337	55.2072	29.5877	42.1136	19.7077	18.5436	10.0873	10.6405	10.3324	7.9397	5.38539	4.33708	2.73481	3.7649	3.83746	3.9051	5.29033	2.91727	4.28971	252.164	414.903	250.215	163.693	213.518	194.92	160.235	171.76	189.429
dps	1741.16	3239.69	10744	14011.8	12464	11871.6	11479.4	12685	14133.1	14452.2	13959.1	11343.6	9928.49	6913.62	8720.29	6951.82	6147.93	8289.29	6669.4	5503.97	134.786	67.4707	650.325	628.175	1315.68	962.048	799.852	683.917	1548.06
dsbA	360.649	329.246	89.6329	103.263	120.12	84.5177	92.4273	64.9406	61.2098	48.5923	36.9223	27.3407	30.016	25.0024	26.5222	29.8546	32.4976	34.7967	41.3327	24.2849	340.963	211.196	215.966	307.439	351.871	339.399	322.7	333.755	319.597
dsbB	123.251	35.66	14.8659	17.2707	16.3351	10.9345	14.7522	13.2503	11.3054	11.0663	9.17611	8.298	11.0803	10.3521	12.254	13.286	16.5767	19.1307	19.8308	13.8195	127.903	80.8271	128.047	114.796	122.475	98.7639	77.7022	98.9934	106.641
dsbC	147.821	64.4482	56.5933	57.3402	55.5028	65.737	72.6122	61.8786	61.0902	62.0652	55.7142	61.1642	60.0385	48.6786	57.8565	55.1687	57.199	56.3033	51.4929	40.1224	117.686	120.876	172.032	147.845	171.552	164.272	148.297	138.566	123.544
dsbD	51.9978	13.4268	6.81906	3.80539	4.57118	4.08402	3.05617	2.61399	2.94711	2.77127	2.01586	1.9106	2.06678	1.79851	2.62813	2.54827	3.4021	4.53426	3.18236	2.91711	48.8856	53.7648	70.8742	56.5223	55.35	60.7488	53.6576	50.4752	44.7358
dsbE	26.3918	23.177	11.4293	4.00892	4.14983	4.6541	5.22464	4.11152	5.26605	3.45002	3.6564	4.89814	3.13746	4.37831	4.8275	5.39438	7.07468	7.28727	9.00739	9.53433	15.2504	22.0773	16.6479	19.0921	22.3755	17.1759	14.3954	12.3943	15.7079
dsbG	57.3776	26.0837	23.9522	49.868	46.2383	57.6603	59.1275	48.9368	51.2485	38.2234	36.2475	28.9646	27.1198	19.0782	23.7296	16.8737	19.4872	18.0746	15.6676	9.33231	33.5831	29.7505	40.3556	47.0321	57.6731	46.5039	35.9615	28.9257	34.4117
dsdA	23.4496	29.1872	23.1158	16.4419	16.9155	12.0248	13.7296	10.2984	7.83734	8.7342	7.51732	6.23085	8.95461	7.42978	8.33024	7.43174	7.71228	8.1821	6.48135	5.17646	20.0761	18.249	30.7159	24.4496	24.7771	23.4455	16.8399	13.7205	20.994
dsdC	11.9626	22.544	20.5988	24.1723	26.6278	21.0757	26.2455	23.1873	22.3667	18.6653	17.9053	14.029	16.7792	15.6609	15.8119	17.3859	13.6855	17.7286	19.6018	13.4258	6.38688	5.79336	10.0938	8.66659	10.9939	11.671	12.4887	10.6179	10.1439
dsdX	3.74788	6.79156	3.86337	5.22834	4.33796	3.45776	3.79731	3.85436	3.08286	3.14592	2.84892	2.26286	3.45372	2.81498	2.94183	3.79633	2.87997	2.95047	2.51392	2.81076	3.53846	2.91955	3.26692	3.54974	2.66613	2.65558	1.3928	2.1024	2.93808
dsrB	4.98258	5.35892	5.9501	8.38485	12.2091	13.104	16.8866	18.6988	16.9388	12.7419	8.7638	6.11471	10.8676	6.46321	7.3073	7.96314	10.838	6.87593	7.72414	8.73589	4.10532	4.04472	5.72211	5.73702	2.90377	3.54555	2.53759	6.16605	2.66146
dtd	103.983	61.4261	76.7842	60.6122	61.9361	78.2041	87.5196	62.132	66.0107	63.7165	70.2084	76.6924	65.4435	67.1665	97.2555	68.5082	69.5068	88.0018	76.5528	63.036	40.4986	35.499	61.224	64.3186	80.8184	83.7614	72.2047	72.1647	87.2402
dtpA	16.2729	2.43061	1.67453	1.49291	0.970145	1.16488	1.92659	1.94393	2.62669	3.09946	3.00249	2.54505	2.5643	3.38641	3.19073	3.31698	5.35482	8.93093	7.26535	3.90587	171.686	94.2861	68.9996	21.0611	24.8299	22.151	15.6797	15.4329	12.1587
dtpB	28.1886	56.4477	81.0051	135.562	156.022	151.204	198.476	172.502	182.601	177.591	165.615	141.638	165.639	148.816	162.976	142.633	166.898	193.089	192.073	143.331	8.92791	6.1835	20.7102	21.8404	33.6008	27.98	18.0899	15.8132	27.9004
dtpC	8.4753	3.78995	2.85678	2.96687	2.47456	2.29075	3.12951	1.95937	1.81348	2.24979	1.55742	0.855979	2.37855	1.1171	1.74506	2.58065	2.0401	2.69865	2.34106	1.50991	7.84059	4.44813	5.07702	7.88559	9.41038	8.60561	6.50682	6.72805	7.03916
dtpD	16.608	6.12722	5.10949	5.49758	7.15333	7.11155	11.57	7.80621	6.52452	5.74855	5.5231	4.01184	4.84391	3.36571	4.93493	3.23704	3.98301	3.97664	4.46064	2.53765	64.6925	62.114	12.8155	39.9274	31.4771	32.853	25.9556	24.4148	27.0876
dusA	71.9983	13.6943	4.94452	5.31012	4.53573	3.57562	2.48547	2.27558	2.3141	2.26827	2.80271	2.67302	2.6594	2.74593	3.97828	2.35614	3.79575	3.80556	4.4267	3.44638	106.235	85.197	102.954	88.4117	74.1532	62.9234	67.5214	65.4292	40.1212
dusB	547.297	53.5792	15.3278	13.5288	13.5725	10.1163	10.698	10.0734	11.4205	11.0065	9.44311	11.1841	11.8225	11.3809	14.8903	12.9509	14.68	18.4988	13.1285	12.6291	1049.6	1031.83	648.339	820.196	437.034	421.476	538.961	393.134	358.051
dusC	13.1487	2.33754	2.90564	5.00147	7.0975	5.16331	6.85299	6.84741	5.40721	6.01793	4.84147	4.83602	4.47453	3.97304	4.50853	3.96897	3.0179	4.11508	3.65287	2.51571	25.4075	21.443	14.8815	20.6781	13.4598	9.03071	8.8913	8.17839	7.07978
dut	158.071	66.711	27.0068	16.215	11.2561	9.1726	8.89216	4.86996	3.77329	4.90571	3.97992	3.11736	4.79798	2.23236	3.44855	5.98217	3.59152	4.84965	3.19258	8.85083	128.334	107.611	121.732	131.929	152.248	155.846	189.254	163.493	134.896
dxr	55.5344	28.1604	26.9459	35.9703	40.5994	41.2598	49.5553	41.4347	42.2036	41.4866	38.4884	37.5953	33.3963	30.4451	34.5458	29.9403	31.3256	34.406	28.7873	30.1158	105.096	101.774	73.1097	93.4834	82.8722	63.1265	52.1923	49.9319	51.0066
dxs	138.788	77.4698	31.3608	32.9008	30.0544	23.7182	26.7219	22.2825	22.18	22.367	21.2289	18.9518	20.5873	21.747	23.615	24.2356	22.9982	22.4316	22.9332	18.6605	145.809	152.491	184.924	162.105	148.839	153.713	123.618	113.364	101.215
eaeH	0.252214	0.195673	0.134355	0.201491	0.148433	0.0670647	0.294185	0.0810471	0.287034	0.284619	0.264268	0.12778	0.308831	0.233476	0.198238	0.215744	0.067276	0.18664	0.104595	0.420765	0.545479	0.635813	0.0741164	0.334213	0.157343	0.434736	0.310903	0.311444	0.339152
eamA	37.915	21.5863	19.7706	19.7139	19.6013	14.6186	17.4569	14.0226	12.9477	14.0758	10.38	5.48122	8.82679	6.44706	7.22118	6.58452	7.2404	9.38333	10.2026	5.19785	33.2206	21.4268	36.6464	54.9647	36.2827	34.8768	18.3567	21.8759	25.021
eamB	14.3433	7.04258	10.0863	8.37836	9.79197	6.3002	16.6612	11.9408	18.029	19.1079	16.5569	11.1484	24.5065	23.5446	18.8628	26.0757	31.1041	39.2981	48.271	25.2717	33.3924	23.8026	32.8683	32.3469	28.0007	18.3683	14.4854	21.4692	17.1237
ebgA	2.0223	4.15516	3.86466	4.57139	4.63846	4.99671	3.88821	4.05836	2.83032	2.82928	3.02832	2.29023	2.59313	1.51393	1.50024	1.03401	1.48496	1.61797	1.38368	1.57178	1.92308	1.10544	1.85553	1.83595	1.37514	1.6248	2.07215	1.86918	1.73654
ebgC	0.797898	5.50292	1.50608	1.95985	5.10989	4.74692	5.75504	2.25138	4.42638	3.60704	2.53921	1.40083	0.953737	0.90485	1.41516	1.67226	1.75452	1.59024	1.44697	1.01919	1.85417	0.755958	1.19207	0.475131	0.609793	0.431139	0.926656	0.908367	0.657201
ebgR	24.4303	5.56003	3.74144	3.68878	3.00067	2.46092	3.01778	2.19993	1.44718	1.89167	2.14195	2.33759	2.65098	1.65521	2.47648	2.19866	3.37273	2.61226	3.02177	2.51689	19.6649	18.7349	29.6156	24.6177	27.1897	20.2949	29.1676	29.5734	26.6235
ecnB	9.93163	8.45266	29.3263	33.1462	36.4165	57.4232	69.2634	56.8978	34.9009	41.6175	23.8429	17.4021	24.0502	36.7018	24.8292	18.5569	16.7734	18.1538	18.9039	8.73589	1.74151	0.914167	4.2794	4.36345	4.66678	2.45945	2.85428	2.32835	5.3898
eco	37.5698	19.9788	25.5979	25.127	27.9078	25.3089	26.5708	23.3816	28.988	23.7106	26.3901	23.8843	24.0977	19.1517	26.7186	27.1229	25.4442	24.4449	29.2674	18.758	34.6558	26.5847	68.1589	16.6902	34.2307	26.9727	26.8194	38.4117	34.2153
ecpA	29.0732	22.9916	12.8954	8.22973	9.17975	10.0325	10.1424	7.6736	7.24385	7.57502	5.70745	5.35212	5.03793	4.67429	6.40837	5.27913	4.22124	3.84024	4.57086	3.58795	16.5363	13.3078	12.9993	13.8347	19.1338	14.995	16.5294	15.8651	17.0907
ecpB	3.29701	0.853452	0.810448	1.50021	1.81982	2.14402	1.38623	1.26341	0.833142	1.75473	0.810764	1.31109	1.44661	1.67377	1.38255	0.562419	0.631059	1.9963	1.04751	1.64532	4.49512	2.39842	1.71317	2.24286	3.07631	1.92414	1.97897	3.0801	3.33671
ecpC	4.72317	2.62922	4.07365	4.4174	4.29613	4.81781	5.15161	5.10922	4.74634	5.32723	4.37335	4.11511	4.65787	3.58662	4.35188	4.35691	4.18787	5.89615	5.12577	4.10338	6.82464	4.89868	5.13126	5.27602	6.9525	5.11355	5.45406	4.63435	4.70154
ecpD	10.3035	8.05695	9.4718	14.0845	13.3705	11.2795	12.8604	9.45007	8.10526	8.10936	7.16094	6.26282	5.19141	5.26316	4.4552	6.29386	6.05147	7.11731	5.75915	4.01723	9.43253	6.78575	8.19866	9.95601	13.2697	11.1019	8.70681	9.93014	9.35235
ecpE	10.3766	6.71341	5.7969	8.54549	7.35559	9.60313	8.77652	7.81239	8.30136	8.89658	8.98731	9.51533	6.81843	7.3018	6.96613	4.10127	6.32729	5.87901	6.84254	5.54747	7.75905	5.25168	5.55098	9.44209	10.2275	6.26216	7.92575	8.20913	11.1798
ecpR	1.44571	0.32203	0.198236	0.303099	0.530397	0.0989516	0.333874	0.119582	0.366603	0.204361	0.10557	0.17777	0.185142	0.344486	0.558574	0.95497	0.198527	0.686381	0.420974	0	2.71131	0.355369	0.437425	0.598657	1.16077	0.357975	1.53021	0.815983	0.606388
eda	272.786	83.0045	29.2595	31.7201	27.9761	25.0052	24.2418	23.4427	26.3287	26.2568	26.1909	26.1638	25.7994	25.2111	37.9216	36.9225	38.0777	46.8564	49.1677	45.2919	168.918	225.935	249.861	260.362	384.255	384.501	385.261	319.968	316.01
edd	23.0046	10.5092	2.49452	2.8645	2.62283	2.71834	2.12072	1.85771	1.40108	2.4691	1.54998	1.6472	1.47711	1.29211	2.49192	2.33604	2.8431	2.46526	3.20195	2.93607	14.0505	15.3634	13.936	18.6727	25.2902	26.2806	30.9527	28.0532	25.2234
efeB	90.9484	8.69001	10.6905	13.7868	10.91	7.8448	7.50009	7.24958	7.2116	6.46805	6.37084	6.0445	8.03885	7.76272	8.46476	7.98661	7.701	8.96733	9.0345	5.62476	55.3911	319.797	271.325	232.539	239.782	255.341	142.965	94.535	101.535
efeO	138.398	3.92906	2.31576	1.93527	2.35584	1.58265	1.91112	1.79125	0.978959	1.59077	1.10665	1.76402	1.26856	0.812199	1.2962	1.16747	1.03583	1.28042	1.79418	1.38241	100.216	388.176	478.659	303.256	324.033	333.458	206.212	130.038	149.88
efeU	90.2361	12.4585	8.90165	6.27426	5.7601	2.30833	3.48875	2.37039	1.53834	1.80212	1.98409	2.04829	2.83946	3.31142	3.19846	3.85325	4.48277	9.30367	8.42991	4.86263	120.941	173.447	200.749	213.852	117.697	115.812	47.1714	36.8668	46.1831
efp	864.589	167.361	102.108	196.549	186.96	131.133	153.738	131.889	138.896	118.854	107.098	77.8576	99.4695	89.9464	84.8933	87.7604	90.3335	102.581	95.915	56.6215	647.792	443.953	217.948	561.258	474.041	544.511	581.357	638.167	560.605
elaA	30.1205	17.4152	25.338	31.6212	26.8642	25.7904	25.8174	21.9742	18.4484	14.7803	13.8725	10.8709	10.2013	8.15246	12.7733	10.5874	10.364	8.82456	11.9036	9.53006	13.0354	12.2549	25.1805	28.4943	28.5098	26.9086	21.6006	19.745	25.1021
elaB	1041.55	835.179	1232.9	2405.7	2759.48	1994.39	2452.17	1706.22	1430.47	1205.06	922.163	491.799	727.092	589.15	502.932	580.065	545.896	672.428	558.546	280.876	151.622	78.6253	220.266	433.099	694.536	774.138	431.407	348.853	734.487
elaD	1.40862	0.496351	0.528843	0.967393	1.96396	1.3566	1.60357	2.06551	1.99415	1.81561	1.02995	1.20962	1.46509	0.587929	1.32721	0.698499	0.987084	1.64783	0.879216	0.454093	1.53984	1.71544	0.797214	2.54008	1.69806	1.12764	0.569873	0.737462	0.824733
elbB	84.4923	88.6595	77.5931	56.1468	49.8203	44.1486	48.2049	33.9651	36.806	36.4424	35.8019	30.4642	29.0198	24.4372	33.4786	28.1906	30.3193	25.2067	25.0036	20.7578	33.0211	31.2259	26.3429	42.0563	73.8464	67.5027	73.9385	85.0051	110.996
elfA	3.11357	2.64937	0.393548	1.97129	2.11975	1.96185	2.01872	1.11813	1.11792	1.01262	0.506867	0.59546	0.717061	0.942552	0.49017	0.696774	0.918909	0.511907	0.959947	0.169864	0.907189	0.902292	1.3684	1.57671	2.28672	1.32249	1.53964	4.06995	2.00293
elfC	2.51981	1.35744	1.23345	2.98808	2.61174	2.39367	2.91313	3.41844	2.37436	2.11481	2.11898	2.07716	2.56269	2.70046	2.70106	2.60386	1.90414	1.90609	2.20202	0.670054	4.82705	2.38521	2.61071	4.21872	2.84851	1.86442	0.952987	1.50185	1.59357
elfD	1.57035	0.909915	0.359979	0.827769	1.31367	1.58761	0.569176	0.721597	0.356543	0.353544	0.492397	0.360557	0.455503	0.580032	0.656651	0.669975	1.02471	0.530089	0.35441	0.130665	2.48069	2.48914	1.48072	1.92714	0.390893	0.502286	0.493782	0.785666	1.03021
elfG	7.41039	5.97645	3.32813	5.41138	6.05576	5.47906	5.77115	5.31302	4.96484	5.46124	4.17786	4.84095	4.51859	4.75236	6.51599	5.00624	5.08861	4.71843	6.13414	3.34019	8.46494	7.80456	6.78885	11.3232	6.91781	4.7418	3.74524	4.03163	6.00865
elyC	16.7534	20.6752	20.5409	17.6296	23.2961	25.6706	23.3172	25.5894	25.729	22.0929	29.3605	30.8738	24.0616	24.9269	26.4091	22.1896	23.2171	18.7537	22.0332	21.1677	22.2168	17.1347	24.1741	24.4188	18.8215	16.8542	17.6131	15.4702	15.4634
emrA	53.1628	7.8252	11.3832	12.846	9.43943	9.4248	9.39059	6.99774	6.19548	6.97943	6.44653	4.79454	4.52733	5.03337	5.55385	5.13225	5.91193	6.08326	6.396	4.14452	9.93151	18.0216	15.3108	26.1508	32.868	41.4307	38.609	43.8055	43.3002
emrB	44.2594	9.84326	9.2023	14.3065	11.6388	15.3928	18.8532	23.3819	22.327	26.6226	24.1576	28.2592	31.9036	28.3758	40.1297	33.2496	40.6693	43.2605	40.1025	33.1385	11.6255	14.7786	22.2307	26.9864	39.7613	39.9316	35.8456	36.8625	40.9271
emrD	1.74132	1.94941	1.81754	2.0476	1.70493	0.952088	1.1281	2.08775	1.67206	2.46513	2.12682	3.10846	3.49446	2.4912	3.97355	3.81021	5.93399	5.84497	6.31711	5.72809	33.1374	21.4512	2.15978	2.19089	1.27362	2.25443	1.57263	2.94562	1.71429
emrE	19.1895	3.02183	1.39706	5.00353	3.68643	7.63328	9.06566	8.74693	5.71007	10.1534	7.49592	3.5805	9.57848	7.03093	9.07169	11.299	11.4333	19.2647	22.7813	4.68275	31.3157	18.303	19.9356	18.5815	11.1246	13.4242	6.50352	11.3271	18.9043
emrK	1.54666	0.51118	0.600977	1.88131	2.15615	1.97698	3.58526	4.281	4.7074	2.67949	4.19462	3.41892	4.17903	6.12173	4.13497	3.39408	4.19126	3.58684	4.38291	2.5217	1.55854	0.956257	0.777331	1.29234	0.707234	0.568019	0.297796	0.295244	0.36724
emrY	0.933291	0.230268	0.138087	0.69391	0.570317	0.603454	1.12504	0.694665	0.576741	0.562274	0.589467	0.3496	0.650589	0.529152	0.55848	0.611206	0.856086	1.5209	1.35291	0.536414	1.91705	1.04808	1.01838	1.30822	0.445755	0.280741	0.450468	0.443884	0.412439
emtA	76.6767	20.9176	27.642	47.1339	46.683	66.5921	75.8635	72.0513	73.7533	72.3099	88.8401	81.5487	85.1828	73.5191	73.2441	65.3226	57.8606	58.3875	58.0758	52.4581	85.4838	68.5953	75.3436	78.5888	78.6901	64.8585	52.1991	52.2613	54.2955
endA	4.80271	1.73335	3.71068	3.81811	2.9707	4.87306	5.99195	6.50628	7.12104	9.01489	9.73104	13.3284	13.2317	11.7899	15.5639	10.8945	13.3222	15.8474	14.1817	17.7494	4.90818	4.60962	4.37257	3.4423	4.06959	3.62412	3.89123	4.06513	2.3266
eno	2878.86	2048.29	1654.81	2355.91	2583.16	2945.74	2806.52	2634.26	2688.94	2614.28	2527.27	2509.14	1867.66	1555.77	2101.73	1649.28	1706.42	1635.71	1280.33	1346.67	1099.8	1239.7	1019.73	1278.08	2117.83	2155.72	2056.68	1779.56	2120.01
entA	26.5209	39.1007	13.6675	12.0841	9.76798	9.6516	11.4111	10.6379	14.0395	21.8598	35.6123	52.2199	41.4137	41.5631	49.9876	37.0214	36.697	30.7801	26.9368	28.9793	37.4693	171.087	91.5363	87.4235	272.203	279.738	141.712	67.2138	40.9631
entB	25.0841	57.9601	10.9729	10.6266	7.40122	5.37618	7.05435	8.50984	17.5602	26.3384	39.2414	56.9299	53.0982	45.5589	55.4416	38.3713	41.703	41.1008	31.0699	33.9967	36.6148	206.484	102.631	96.3157	325.578	371.258	168.385	86.5317	40.6865
entC	50.2765	10.0021	8.22354	7.43095	4.50389	4.87012	4.93715	9.36394	15.0222	23.5122	34.9832	51.5185	45.3597	42.8476	50.5839	37.4338	37.9627	39.5345	29.4633	35.2555	75.0932	156.889	106.66	108.164	224.122	270.899	128.325	62.1371	34.2902
entD	4.76843	2.22278	1.2208	1.71417	1.66414	1.04132	0.849962	1.35646	1.28372	1.08037	1.36038	2.38904	2.18196	1.63922	1.97073	2.12062	2.25319	3.91933	2.97177	1.47708	6.17345	13.4056	10.5947	15.5609	40.211	32.0168	9.1701	5.4247	3.56342
entE	33.2264	21.4642	8.4401	7.65683	5.21221	5.11157	6.57111	8.57608	15.903	25.8517	36.414	56.0774	49.6299	44.6738	57.5161	45.9521	50.8878	58.6225	43.6263	50.39	59.3181	185.497	108.265	99.422	246.131	314.134	146.968	69.8399	36.9849
entF	29.0736	33.8919	10.4158	6.1868	4.43703	2.89395	2.9468	4.48674	9.25616	15.9561	19.7434	34.9215	35.5648	35.2692	51.2555	44.9969	56.6358	71.4321	50.8176	62.5689	51.5359	145.794	153.568	119.373	277.093	217.396	74.5427	41.0457	37.205
entH	15.9338	16.9034	4.73346	5.29777	5.06082	4.53653	5.31413	5.46368	7.20426	10.2634	18.6942	26.4576	22.9093	16.7201	29.1057	13.4053	22.8572	15.938	15.7768	13.7369	22.0397	110.899	61.9008	57.8045	162.39	188.798	78.1914	39.9382	23.5595
entS	42.0688	5.91565	2.67393	1.37778	1.51315	1.11905	2.03463	1.53741	1.42079	2.58704	2.2913	3.35297	2.76534	3.74308	4.0489	2.85728	3.8621	5.19532	5.54962	3.37285	70.7353	67.3978	45.0559	78.0239	73.3725	58.6253	24.5358	18.4852	23.9216
envC	72.0888	13.0836	5.13452	5.1255	5.60966	3.27052	2.49002	2.26274	1.84468	1.33352	1.5965	1.76495	1.349	1.6158	1.96736	1.71705	2.25537	2.94422	2.28747	2.47517	62.355	54.2913	58.7357	55.4353	54.228	57.6805	53.5017	44.8215	45.0667
envY	3.06214	2.0354	1.75023	2.23943	3.81383	3.10113	3.3597	3.42469	2.91497	4.1201	3.08095	2.49013	1.20383	2.40462	2.18029	2.09855	1.84131	2.67138	1.50752	0.963011	3.59187	3.20264	5.22044	3.38208	4.14131	3.05448	3.19109	2.79145	3.51588
envZ	60.0969	89.2627	126.186	171.75	187.39	195.017	208.056	154.915	149.086	129.837	113.429	106.245	89.118	79.6007	106.874	83.2885	89.1105	94.4022	72.3503	68.3375	53.8339	45.3445	51.5712	53.5288	64.5961	59.7244	64.5238	60.271	65.5634
epd	230.96	82.3592	69.3331	101.886	89.7298	95.1667	92.424	79.9541	77.1913	76.5467	78.257	87.8655	87.2912	81.5363	120.631	100.151	113.512	110.971	97.2468	89.029	96.7691	102.877	95.4373	116.498	173.253	221.272	370.047	352.53	416.358
epmA	31.0589	13.4586	18.9265	25.1481	21.5679	16.6955	23.9081	19.9447	17.4834	19.1393	16.0714	15.2317	22.375	22.1702	21.6622	20.4864	22.6003	18.9558	21.5807	11.5362	46.5466	32.8155	21.6634	40.7499	23.1478	15.3259	15.0729	16.4318	18.2221
epmB	88.5247	15.9528	8.98196	14.9719	17.8476	13.1372	16.093	13.1405	11.1343	9.43621	9.12608	7.91441	8.71851	6.23239	9.93409	8.7757	7.49534	7.32878	6.77497	5.17022	121.474	90.1302	108.963	112.451	86.1354	74.3216	64.9635	58.8682	54.4477
epmC	132.767	21.8636	10.3698	7.31876	10.2334	5.41336	7.01746	4.14694	6.61667	3.70241	5.55295	4.3232	4.69051	4.07924	6.72477	6.85352	6.63538	10.3712	9.54091	5.51363	104.974	111.342	77.5149	151.342	129.706	129.815	101.332	90.9653	103.177
eptA	3.36903	5.21872	5.5171	12.0533	12.2006	12.1499	13.2952	12.3686	12.283	11.8105	9.36517	7.49544	10.8332	8.35913	7.52126	7.95315	6.36264	6.56464	6.87186	5.02154	15.247	7.91263	10.8496	8.82114	5.75853	3.78086	2.78383	3.552	2.14965
eptB	24.2106	38.6273	27.9977	10.4218	7.76198	9.0648	9.79875	5.78782	6.96788	6.18265	5.60363	4.19318	6.01327	7.4602	10.7183	12.8421	17.5422	21.5046	20.1901	11.6556	42.1113	21.2196	18.6976	36.0369	28.8678	23.5694	21.0487	22.2657	21.055
eptC	111.509	16.6161	8.4483	8.50655	9.88325	7.07386	8.61123	7.7232	8.44412	7.28051	8.11769	7.43871	7.90216	6.86856	8.59991	8.24556	8.8725	8.86796	9.22001	6.34788	124.449	174.039	98.1719	98.4673	90.282	87.3556	81.6727	83.3775	77.3126
era	288.332	121.305	214.312	312.968	319.097	383.27	403.799	392.965	469.429	468.018	566.423	666.628	505.831	434.71	575.664	419.034	434.077	395.158	364.445	435.247	462.751	437.815	444.769	386.992	289.702	254.504	232.696	209.861	189.231
erpA	417.479	195.554	146.979	187.363	173.215	217.98	264.188	341.123	393.904	463.483	548.41	652.258	677.466	761.254	950.886	1088.15	1255.5	1138.1	1320.41	1306.51	689.368	499.983	597.11	396.347	516.203	434.353	389.074	348.301	468.717
essD	8.63403	7.2614	5.56267	9.29298	11.9657	8.4878	8.26723	6.8181	5.58962	6.53775	4.97796	4.39986	8.80597	12.2532	5.68816	5.22581	10.4048	4.97517	5.37694	2.12331	14.0614	7.38933	4.78737	11.6954	5.7168	4.20443	2.25628	5.70962	3.72785
etk	18.6392	11.5195	13.5648	14.5822	15.8887	20.6054	23.7801	22.6016	22.578	23.8347	24.5907	24.7835	23.4239	21.61	27.7591	24.8424	28.1404	32.9274	34.1879	32.8046	22.8815	20.5851	19.6206	22.5496	27.4281	22.0081	16.0097	15.8465	15.4159
etp	6.79089	3.99831	3.16343	5.54898	4.85005	5.10183	6.70956	6.60208	7.07695	7.90831	6.79868	7.93435	7.62522	6.60419	6.98768	5.68175	4.86219	4.98206	4.78718	4.51452	12.0976	10.4861	6.66784	8.3648	6.44579	8.65923	4.32067	5.06235	6.94981
ettA	394.008	245.702	142.045	148.993	163.132	127.87	95.4191	67.6489	65.8575	55.1654	49.5544	48.9046	31.6156	29.0496	36.3475	38.0657	36.9774	44.7243	43.5269	49.9328	346.485	378.454	465.332	295.135	368.425	407.545	450.945	352.627	296.67
eutA	3.15069	4.02141	7.04188	9.02315	9.77334	10.4589	10.73	7.42606	8.01356	6.54341	6.78458	6.08061	5.07672	4.20523	4.75421	4.68983	4.28164	4.71597	2.69671	3.91995	3.05471	2.2616	2.92309	2.49457	3.51803	3.13372	1.94752	1.95422	3.84719
eutB	115.245	59.5039	42.4065	28.5707	21.857	15.0218	14.1685	11.6574	11.0731	11.1478	12.3829	11.3989	12.2112	11.6594	17.923	16.9206	20.6549	22.8041	27.6431	22.3593	123.401	102.143	118.999	169.418	148.385	139.317	115.376	105.54	97.392
eutC	32.1655	40.4574	35.9242	24.4134	17.484	11.1135	10.8101	9.21051	7.23402	8.97435	9.03453	11.0263	9.2212	9.62932	11.8623	12.7114	12.2419	12.7953	11.0965	8.78016	21.5043	24.388	36.1676	30.4779	34.6098	43.1327	33.111	30.6527	35.0158
eutD	2.00052	5.06772	8.18443	9.5139	8.51306	8.72276	8.46392	7.60477	5.6567	4.91407	5.34905	6.49102	5.0803	5.60527	6.84189	3.79218	4.90866	7.026	4.75081	5.592	1.43886	2.56875	3.62658	2.38141	2.15856	2.36673	1.97078	2.16378	1.54541
eutE	1.37768	2.3714	1.77951	3.59622	3.56794	2.97914	2.9724	2.30126	2.86137	3.04341	3.36471	2.24491	2.52946	2.24762	1.89083	1.80893	2.27749	2.02596	1.55084	1.11065	1.4542	1.42697	1.28661	2.15644	1.75902	2.16028	1.13055	1.31959	2.03283
eutG	1.89643	1.93896	3.69755	3.94851	3.51192	4.7079	3.06439	3.51298	4.26704	3.3113	3.4026	3.75049	2.33076	2.14216	2.92273	2.21701	2.35561	2.9595	2.04224	3.86056	2.51937	1.58397	1.73815	2.59781	2.88728	2.44186	1.91966	1.72745	3.51451
eutH	3.4762	3.48189	5.39807	7.72843	7.82905	8.86429	10.6941	9.71652	10.2137	8.82642	10.1417	6.06901	8.64314	4.56297	6.1014	6.20964	5.46989	5.33165	5.06305	3.28931	1.46692	1.068	2.18858	3.85222	3.69006	2.63003	2.0796	2.07353	3.21808
eutJ	1.3357	1.08986	0.857738	2.37359	2.46936	2.84798	2.62261	2.435	2.00037	2.42846	2.04204	2.76148	2.0212	1.70267	4.02361	1.57336	2.1198	2.95672	1.88279	4.16442	1.11958	1.41012	2.12473	1.38364	0.819614	1.38009	1.07429	1.31289	0.577831
eutK	36.5496	44.2969	54.9061	34.0986	32.9796	27.6074	26.7813	26.6009	31.5476	29.637	25.8734	29.686	26.238	26.0077	30.1998	21.4039	34.9831	29.7851	22.318	23.6183	31.0342	32.4866	75.8555	37.5574	42.9958	53.6061	40.0481	33.6275	34.9553
eutL	33.5023	41.9547	50.0857	29.4681	18.232	17.0998	12.8629	10.2371	10.0262	8.79678	8.27068	7.68672	8.17348	7.55755	11.614	8.69384	12.7277	10.306	11.4672	9.17268	28.9307	30.02	55.8202	33.332	45.7344	48.3199	38.5902	29.4023	28.8696
eutM	8.06656	13.1625	17.3437	27.2867	25.8368	17.1402	15.9393	10.0073	12.3987	12.0939	9.06346	7.48278	10.7046	11.7723	7.98645	4.15932	6.80696	4.26166	4.4295	4.67994	4.10652	4.19997	4.26106	5.34175	5.60014	6.92793	4.24627	3.26634	6.37375
eutN	0.264018	1.0558	1.1447	0.833284	0.737325	0.203057	0.222682	0.490785	0	0	0.583507	0	0	0	0.345947	0.326613	0	0.511141	0	0	0.482856	0.247972	0.273035	0.25629	0.4764	0.244865	0	0.235746	0.239903
eutP	0.800916	3.57758	5.28169	5.53353	5.7258	4.3284	3.35019	2.95155	2.73011	2.88527	2.40044	4.18521	1.94647	1.27245	3.28616	3.91936	1.65287	3.21854	1.98672	5.15963	0.869141	1.17266	2.68619	2.40478	2.28672	1.2857	0.423605	0.995951	1.04795
eutQ	1.73271	4.16632	7.0967	8.03487	5.87698	8.01624	4.73612	4.88359	4.60834	4.0563	3.41306	5.25626	2.60135	2.61014	4.40921	5.89578	3.60836	2.89274	2.7292	3.00529	1.43844	1.37611	3.19315	2.32056	0.977232	1.39413	1.56317	1.36397	1.46989
eutR	15.8674	19.3826	26.5905	17.206	13.5075	13.723	17.5063	9.87891	11.0664	15.2219	12.862	12.0833	12.4362	10.7306	12.2065	11.9702	12.6434	11.7099	9.15705	7.57857	19.694	15.0697	20.3741	21.5833	27.8837	20.7736	17.7295	17.7249	15.4194
eutS	0.11458	0.67709	0.752099	1.93098	0.824603	1.67891	1.21847	0.964148	0.406915	0.928253	0.657378	1.39761	1.00223	0.908889	1.57554	1.95968	2.4901	1.59188	1.28336	1.09199	0	0	1.32082	0.428007	0.408343	0.419768	0.209406	0.202068	0.22485
eutT	3.15506	6.63342	10.534	9.43645	11.1029	10.7385	7.90232	7.09926	8.04467	6.61211	7.55349	6.77324	4.93042	6.45719	5.58928	5.3818	6.82627	7.74101	3.25961	8.44252	3.41211	2.32999	3.9724	4.2549	5.29018	2.32498	2.74579	2.55944	3.43421
evgA	212.415	41.3997	20.6038	28.8161	25.5707	21.3204	29.2442	16.991	16.5535	16.9009	10.0229	8.31906	10.0454	7.44846	5.97771	5.65917	5.5809	5.15041	6.15731	1.93894	61.4117	34.8456	42.3965	68.4897	69.8287	63.9112	53.774	75.0904	91.2756
evgS	48.3328	2.6763	3.77719	5.2665	6.59886	7.88727	10.5698	8.87656	7.9525	8.25074	7.15427	5.57988	7.23851	6.57111	5.63538	5.70564	4.692	5.4682	5.83417	3.47102	14.5846	12.5576	4.80559	17.0251	12.5216	12.5557	8.50055	8.80814	15.9247
exbB	515.706	79.8291	38.3683	32.2018	21.0327	13.9741	18.1881	18.629	21.8782	24.482	25.5716	22.7862	29.8411	32.8239	40.7915	60.1501	72.8258	116.614	118.229	84.2389	930.953	732.378	433.518	767.912	878.661	730.811	550.884	435.444	408.243
exbD	315.655	47.6177	28.2914	18.7693	14.4082	8.84177	14.2427	7.7014	16.8614	16.2661	18.6294	19.3077	25.8412	33.6929	44.5803	52.1109	62.2784	99.9051	101.459	88.9276	727.368	616.276	430.992	590.316	581.987	479.985	342.255	262.879	266.672
exoD	2.39015	0.40771	2.23143	0.218116	0.297189	0.419214	0.477374	0.707216	0.490049	0.889561	0.189351	0.176881	0.392182	0.364859	0	0.674298	1.09265	0.175877	0.891741	0	4.98432	4.01983	2.56745	5.40538	0.983536	3.4449	2.97069	0.983413	1.06
exoX	69.7237	28.1874	17.5197	25.6285	21.8495	21.811	22.7001	22.4247	21.5009	17.2597	18.5753	15.9616	16.3612	12.5901	17.3038	14.3296	16.0846	12.6019	12.4792	9.40788	87.7056	77.6865	148.982	107.057	116.716	82.2242	66.6132	62.0359	59.8193
exuR	111.095	116.774	67.1124	102.126	90.9858	71.8854	77.0536	74.5363	84.5264	86.429	96.0986	114.767	121.409	118.565	150.562	147.453	184.405	189.793	217.599	206.592	184.575	148.558	206.643	142.025	150.977	139.641	152.522	159.12	146.799
exuT	12.324	20.7455	30.7894	55.4109	51.6584	58.2849	84.4444	73.8023	72.4952	72.9724	70.6305	61.0383	74.2602	72.4089	87.1646	101.595	114.853	149.612	128.127	98.8588	11.6348	5.71349	8.89264	12.6992	14.5759	14.4167	11.9743	11.0965	10.7292
fabA	1755.99	341.764	159.086	279.204	273.293	317.605	383.349	400.747	462.564	458.223	496.635	606.61	716.596	786.71	871.014	898.597	995.752	1079.69	1110.02	963.573	3784.03	3200.15	2014.87	2854.36	1636.92	1058.53	742.697	834.654	873.127
fabB	893.401	172.84	62.803	84.4743	80.9694	61.0733	68.8461	54.8377	48.9366	55.1036	53.0964	61.9375	61.0289	51.9399	121.703	99.1491	128.348	173.769	140.307	153.254	1529.72	1539.83	1549.18	1337.94	976.942	813.213	689.012	590.963	611.225
fabD	471.711	357.678	147.068	255.343	284.62	301.27	291.479	220.045	243.782	228.315	190.611	192.804	154.637	117.01	186.25	127.847	153.027	165.196	120.04	138.675	505.912	591.478	548.104	474.543	517.684	572.47	506.971	470.329	467.86
fabF	740.354	273.083	193.535	279.918	298.757	368.661	422.46	415.435	443.348	452.03	472.047	498.444	467.966	475.21	600.349	550.3	649.937	530.431	501.714	470.451	577.815	706.158	557.286	665.281	648.899	711.11	615.669	519.211	597.129
fabG	1365.35	1439.09	1053.33	1841.36	2290.72	2803.93	3338.13	2698.13	2568.51	2415.63	1829.54	1338.45	1437.05	1141.22	1213.37	1113.67	1129.52	951.841	879.167	711.6	1069.98	1343.13	1041.54	1202.79	1527.9	1502.78	1323.88	1204.72	1377.93
fabH	242.271	107.41	57.6288	122.038	127.327	134.925	167.682	135.696	135.266	128.515	112.451	112.075	103.357	80.8816	128.332	91.0079	97.7516	104.223	82.4959	83.2656	322.394	309.329	241.206	322.073	321.004	300.607	259.183	229.852	215.613
fabI	1493.38	442.568	219.21	379.277	418.464	307.901	348.241	275.739	264.888	210.812	186.55	125.346	151.012	128.76	141.256	151.767	168.929	175.325	193.027	138.462	943.707	804.05	1507.27	1078.97	1251.87	1278.99	1163.76	1210.51	1165.07
fabR	182.59	130.575	73.0526	57.8239	61.1705	41.2977	45.6446	30.9237	32.3143	32.0906	26.8113	21.2712	33.1714	31.2613	31.8815	35.5645	42.2991	60.5013	58.8821	40.2013	169.419	101.504	171.903	161.241	159.224	159.224	179.612	193.911	191.878
fabZ	711.921	242.766	184.554	158.207	161.311	114.845	134.961	99.8924	95.8678	89.0219	72.1778	51.2425	71.0405	52.014	58.3166	75.2929	73.2417	79.2716	81.7264	43.0472	621.506	532.759	493.41	718.853	729.043	636.642	486.951	542.561	546.497
fadA	23.5656	174.85	2272.24	1010.77	753.593	1079.11	716.955	443.598	403.027	318.156	261.348	246.008	169.262	129.343	177.852	144.329	166.079	171.634	141.529	174.076	7.4112	7.94231	13.9625	8.85289	13.4374	19.2096	24.6671	30.6405	26.7353
fadB	28.9873	369.376	1993.45	886.41	714.322	931.248	630.667	389.179	385.183	301.877	258.531	249.429	167.441	127.779	182.529	153.854	164.453	196.933	164.78	211.307	3.89292	5.51596	7.86086	5.54275	5.88909	10.8744	25.2108	31.5867	23.1973
fadD	44.9442	1018.22	2541.43	2581.83	2425.19	2905.72	3139.16	2855.58	3224.26	3239.79	3429.49	3606.6	3502.26	3177.46	3446.38	2906.57	3057.75	1913.64	1999.19	1931.59	38.482	33.1209	36.5439	42.976	38.0849	28.5164	26.7405	28.9915	27.8572
fadE	43.1264	486.489	2126.49	753.227	652.535	1072.13	959.676	890.369	1024.97	1106.15	1010.97	1261.73	995.615	812.533	1353.22	1089.92	1284.86	1653.46	1444.02	1868.38	23.0491	15.0986	29.855	18.8822	20.819	28.1606	35.6081	41.8939	41.7619
fadH	12.9102	548.82	1643.72	984.083	913.605	1209.54	907.596	571.798	531.597	376.226	337.673	292.926	174.143	135.022	153.882	117.639	119.251	112.654	94.1094	99.5865	2.44983	1.79122	3.07733	1.70382	3.73758	6.85171	10.4527	12.8455	10.2714
fadI	35.6583	463.72	738.637	506.782	446.617	606.143	618.448	503.316	536.17	511.894	479.082	528.467	456.644	367.349	466.55	348.419	353.204	295.791	228.203	228.862	4.343	4.18747	11.7272	7.15635	10.0469	14.4595	17.3182	21.5003	23.6124
fadJ	31.5739	201.429	913.054	483.582	429.328	614.58	567.151	422.811	440.172	410.619	397.482	418.805	365.695	297.556	379.232	274.563	289.391	229.155	185.971	185.592	5.84659	5.37321	12.807	11.6593	15.0316	16.6719	14.6491	21.4906	25.2963
fadK	4.36957	2.47179	2.13979	4.2823	3.78811	3.27896	3.86366	3.80366	2.43551	3.42318	3.39587	2.93726	4.10291	3.27575	3.98391	3.94077	3.41288	4.90008	4.29065	4.9567	6.50525	5.75092	9.32826	9.52212	6.7477	5.10171	4.62551	4.65432	5.14225
fadL	70.7543	1395.78	5488.02	4964.38	5177.71	6162.02	5037.18	3245.21	2937.98	2245.53	1563.05	972.474	870.027	634.913	678.006	534.435	533.725	409.176	339.474	242.484	81.2071	82.7494	66.4357	62.1049	42.5627	41.0934	46.5142	42.4796	41.5347
fadM	21.6593	78.9491	235.759	209.242	197.761	180.639	148.827	73.7553	63.0975	35.8928	27.4084	19.8403	29.3404	25.5127	17.5069	21.6891	27.5682	27.0523	36.2133	10.575	13.755	8.243	19.011	23.1567	34.3868	23.2903	20.3859	22.0293	20.6744
fadR	178.546	155.179	95.7016	89.4605	93.6243	98.6396	108.893	106.473	123.234	110.621	112.361	117.974	125.314	117.206	117.354	118.626	133.258	123.844	121.686	81.4076	219.794	157.9	155.264	222.386	188.464	160.883	132.07	145.935	150.897
fau	62.3589	21.1384	18.737	17.2728	13.2283	12.6376	12.6961	9.78507	10.4748	12.4561	12.4	16.0171	16.081	17.8003	28.5149	23.6446	31.0696	39.529	29.5154	22.2216	73.6993	77.0495	109.002	96.6757	69.2264	61.7501	64.2385	60.3482	72.2208
fbaA	1466.54	1381.1	603.424	657.402	761.523	984.861	951.738	891.262	913.279	866.723	801.403	863.401	638.321	539.046	850.34	670.82	722.805	796.505	607.43	708.59	606.777	679.189	876.82	804.816	1397.7	1595.86	1561.72	1381.83	1421.09
fbaB	413.455	452.004	508.007	557.451	594.871	570.138	677.344	565.439	582.148	505.278	468.813	408.503	444.809	390.942	542.879	483.544	567.328	832.357	710.894	446.526	62.0022	36.9092	270.12	209.577	415.389	492.5	461.376	320.663	363.566
fbp	310.82	175.256	199.049	213.563	193.852	234.328	232.532	199.455	193.023	177.106	182.12	192.613	179.026	183.212	228.459	209.032	216.153	210.883	168.771	161.325	165.26	144.032	336.065	207.916	262.321	293.716	337.453	380.303	335.119
fdhD	48.7686	28.8893	31.5009	54.361	64.0927	78.57	99.6219	101.853	127.205	136.275	127.203	132.509	130.013	99.9648	128.417	107.599	111.214	133.383	110.286	103.165	75.9339	50.6183	61.0588	59.0032	49.5182	43.1653	37.9445	37.3748	43.8936
fdhE	101.79	197.254	120.764	103.708	63.1567	34.0019	24.3037	19.4766	18.838	23.832	22.7092	26.4229	23.4654	22.001	31.4419	26.601	31.6537	29.6129	24.4636	27.8139	146.033	141.103	185.903	117.451	124.811	112.514	101.695	106.87	98.987
fdhF	13.9136	35.8228	13.132	15.2927	13.4571	15.9818	17.5338	15.6093	18.2395	20.5575	21.3099	24.1696	21.6092	21.1837	28.6016	27.1946	31.3996	30.4585	31.0634	35.5292	18.969	13.8636	17.2523	13.937	15.0106	14.3338	11.9267	11.6883	12.3261
fdnG	3.31518	52.0945	2.70402	3.16204	2.4165	2.91274	2.50852	1.89583	2.09651	2.70035	2.38004	1.70151	1.96311	1.56968	1.52947	1.08014	1.89939	1.75455	1.05034	0.872729	4.0813	2.74222	3.03396	5.20796	3.28604	1.94391	3.0475	3.46978	2.99599
fdnH	2.95126	34.0814	3.35647	1.3936	0.760957	0.835654	1.34332	1.65392	1.85139	2.16403	2.43045	1.87067	1.16016	1.26526	1.97221	1.59431	2.07546	3.05326	2.74601	3.00574	4.90504	3.90114	4.43405	4.79583	5.58115	4.98155	3.73442	2.24374	2.18086
fdnI	5.53785	30.9368	19.7209	10.6441	7.94726	11.5606	12.0154	12.5778	14.1611	13.5237	15.3652	12.6179	10.5656	12.4521	12.7944	14.0953	13.8178	16.1017	20.6353	17.1111	11.0473	6.98748	8.57782	10.3895	9.65039	7.83306	6.1293	6.18272	6.28838
fdoG	163.175	797.89	1166.72	719.411	474.812	412.534	330.505	302.387	323.253	318.024	362.635	430.049	342.012	302.518	416.564	316.539	332.224	303.676	226.902	266.853	46.1367	48.0258	70.255	63.2562	67.4999	78.7661	104.935	104.401	113.453
fdoH	30.6711	693.66	885.244	517.589	273.237	142.223	101.356	92.9145	102.615	116.061	129.278	184.632	166.223	152.524	232.012	188.546	216.792	207.537	133.055	160.09	16.8403	19.568	20.2014	24.7161	25.6781	29.3515	32.0305	30.4814	30.2502
fdoI	24.2425	586.12	641.417	335.41	182.405	91.5155	65.9578	61.5301	61.8286	80.2272	79.3216	116.766	121.09	116.201	159.237	158.549	160.249	174.84	118.217	122.158	16.1778	16.5173	18.7895	20.5347	29.1233	20.2543	23.0513	22.5397	21.6733
fdrA	0.710817	0.831481	0.731371	1.38582	2.01995	1.6539	1.61173	0.909369	0.649467	0.339756	0.564084	0.566881	0.267488	0.4272	0.411653	0.563936	0.688973	0.622699	0.270976	0.219968	1.53099	0.742815	1.14691	1.46112	0.740306	1.11532	0.582811	0.904704	0.471129
fdx	349.016	113.16	53.5407	39.8901	47.4835	37.3356	38.7291	33.5191	27.3569	23.6567	22.3751	16.5155	18.8863	27.2667	32.8883	30.235	36.4121	56.0585	37.535	21.8397	858.894	449.143	184.757	296.389	412.427	369.261	241.145	227.146	294.612
feaB	15.4741	38.8393	64.2587	82.7702	93.2287	111.833	99.9365	71.471	64.5505	62.1222	51.4784	48.4358	38.3073	31.6245	42.5868	31.8565	37.6825	32.1635	32.5345	30.9425	12.8549	11.4219	23.4664	17.4185	16.8303	15.1066	11.4697	10.0132	13.7272
feaR	12.2306	140.003	150.697	192.665	236.818	213.282	219.475	161.399	143.524	107.733	94.7034	66.3183	60.7259	62.92	54.8007	53.2617	55.1288	49.7584	50.9763	37.0552	5.16811	3.21741	8.34389	6.72292	6.05754	4.42759	4.74936	4.32548	6.77437
fecA	16.015	4.77217	2.27166	1.7267	1.43697	1.33891	1.03324	1.83684	1.36794	1.94315	2.35408	2.89957	3.15293	4.42209	6.1841	6.4328	6.45541	9.44404	6.17869	5.44443	28.5568	54.0897	30.7904	38.2284	52.9339	48.9008	31.679	21.9362	24.3949
fecB	14.0815	6.36643	4.6609	4.81596	4.28214	5.67967	4.3538	5.07819	4.93366	4.83188	5.26328	5.11758	5.75044	5.86198	7.81139	8.33351	8.2473	9.35487	7.82132	7.72009	22.7379	41.5461	20.7465	30.7637	45.1267	39.7012	30.8032	23.224	26.2672
fecC	7.25731	2.87075	1.72365	1.24487	0.886683	1.21198	1.07642	0.53365	1.03804	1.23222	1.00931	0.686771	0.690679	0.713283	0.868173	0.376635	1.15805	2.08185	1.17473	0.459093	7.48685	19.1262	10.4741	11.9062	14.8328	16.8931	11.568	10.094	12.6462
fecD	7.95554	2.81159	2.64913	2.22107	2.33301	2.13503	3.50501	2.02807	1.64182	2.11702	1.91638	1.87798	2.23345	2.12739	2.6423	2.45728	2.68703	3.70378	2.61723	2.7796	8.10604	17.6747	8.54193	13.6469	14.1934	14.8886	8.73686	9.74051	9.22633
fecE	13.8364	9.3712	4.28819	4.10576	3.32848	3.64127	3.4556	2.67292	3.53036	3.1357	3.45063	2.10796	2.58597	4.10894	3.01277	3.30696	4.10716	3.63982	2.86746	3.22477	10.6997	20.58	11.738	20.2183	23.5818	18.9997	16.3132	11.896	17.0713
fecI	120.273	21.6366	11.3132	10.8695	10.9758	7.46605	8.6656	10.5847	16.7345	19.3843	27.4254	29.9066	41.0347	56.9431	59.3564	64.8721	81.2437	97.4687	96.5952	65.0171	254.4	260.903	151.587	239.052	303.319	224.664	140.024	101.723	122.574
fecR	65.8314	12.6277	5.72903	6.53235	7.32207	4.53599	5.66191	6.26094	8.19966	9.21811	12.6166	21.5333	22.3896	28.8101	38.1686	41.2149	47.079	65.5043	50.87	48.3633	180.497	232.483	156.161	169.335	205.805	171.986	105.42	67.02	65.9901
feoA	307.835	40.1436	86.7771	11.0856	11.4158	6.96973	9.73571	5.92887	6.79941	6.19366	4.86378	5.34103	9.33737	8.0365	12.4913	13.202	17.3481	23.7389	13.697	8.44852	428.957	313.563	190.927	379.14	389.344	313.199	377.305	497.158	501.918
feoB	135.446	199.79	29.2857	17.541	21.0546	16.0832	18.1169	14.3481	15.0754	15.2535	14.6701	18.6511	17.2136	17.6674	26.7737	25.8455	32.4594	46.3999	38.0905	38.8713	399.193	338.938	229.867	316.117	321.677	198.934	202.169	203.039	288.768
feoC	14.1933	68.9494	3.84832	3.46447	4.55674	4.7462	5.59894	2.90788	3.26597	3.92002	4.25443	4.40615	4.11931	3.86566	6.31359	8.73173	9.68173	11.184	12.2318	19.7387	52.1018	61.3174	52.445	41.7079	28.3669	18.602	27.1981	20.8089	26.3983
fepA	25.5366	11.2131	5.75066	5.30657	4.10159	3.68381	4.48828	3.97161	5.05524	5.65589	6.51507	9.07518	8.07121	7.26787	9.11479	7.47144	9.67685	11.1538	11.0723	11.1742	43.4808	84.6038	72.701	79.5032	179.264	203.606	74.4863	37.3395	26.6037
fepB	42.4996	9.6028	4.83847	6.17242	5.75646	5.72208	5.31953	7.91551	11.3522	12.3644	13.6155	19.9903	21.3447	21.0612	27.355	25.3591	32.2057	35.527	33.3387	29.6171	129.152	143.974	95.3851	90.4199	136.63	97.8231	45.4117	36.9916	33.5539
fepC	27.8674	20.4815	7.5243	8.24521	5.6755	4.81825	4.66081	4.51172	6.5265	5.73823	5.82501	5.59873	6.82827	4.24148	8.25289	4.26518	4.48905	6.19594	5.25537	6.40739	14.445	24.7222	37.7273	47.5392	68.9379	52.4688	27.7534	19.254	25.1444
fepD	37.4731	8.25389	6.70706	7.11165	6.88611	5.61306	9.86097	10.6849	15.385	19.0088	16.8242	14.9587	19.9807	13.5727	15.5893	17.9705	19.2892	24.6182	16.2175	14.3295	23.141	26.1922	32.2378	48.6815	64.7108	54.6492	32.9231	20.8481	30.2326
fepE	1.25143	0.713745	0.461905	0.628832	0.57782	0.05157	0.300134	0.322059	0.38212	0.215936	0.203211	0.32146	0.266997	0.269301	0.0439298	0.165899	0.268826	0.100247	0.380255	0.161776	1.12876	2.31489	1.47137	2.0908	1.45189	1.30622	0.365442	0.542542	0.443577
fepG	27.1723	9.00795	7.80949	6.79279	6.96933	6.07252	5.85693	8.05557	10.9895	11.6128	11.2172	11.8435	8.05143	6.35582	8.07231	7.1993	9.94701	10.8181	8.33204	6.92801	14.1348	18.8269	23.6749	31.8665	51.6758	47.8945	22.1004	14.721	18.0665
fes	20.4007	7.7828	6.06235	3.78099	2.13333	1.45538	1.15634	3.03077	6.02356	10.7197	16.3069	23.9598	26.9758	26.5701	38.7128	37.0628	37.8596	51.248	42.9953	40.0304	44.7359	64.9935	59.5209	56.1546	101.733	89.408	38.025	21.1671	26.0409
fetA	22.9926	8.55982	5.31654	6.79345	6.78002	4.66239	4.43828	4.46536	3.08991	2.37449	3.42706	3.12504	2.85481	1.80169	3.09137	3.19098	3.26946	2.20624	2.43417	1.08232	11.7424	6.80245	10.5826	11.5796	12.5466	12.4322	13.4813	12.8619	21.9355
fetB	17.5945	6.32428	5.08674	5.77103	7.09904	6.40316	8.35427	6.92855	5.90038	5.96392	6.04422	4.70616	6.90642	7.04739	7.36028	8.32109	8.3185	8.08823	9.38473	5.64473	10.8187	5.79426	9.27054	9.86321	9.67459	10.761	6.90024	8.54896	15.1728
ffh	253.655	98.4254	58.1128	63.6828	57.5945	50.2707	58.8944	51.9717	54.2639	52.68	55.5227	59.9713	52.1306	50.1504	68.3559	63.6075	76.1723	73.8134	74.246	82.1635	312.426	294.63	268.909	312.457	335.252	308.568	313.88	267.559	230.009
ffs	5.60075	2.72487	11.215	1.57133	0.567692	3.80202	4.54369	2.22176	4.50231	3.17835	5.72872	6.1299	0.959815	4.46472	4.57525	2.47538	3.80442	0.860869	3.12928	4.02311	0	1.80525	4.13863	0	1.20354	1.70186	4.80159	1.79895	3.14364
fhlA	19.6466	17.2847	38.302	44.1784	57.4133	62.0277	63.6026	47.3658	44.721	38.7342	31.8449	28.8409	19.2933	16.4029	17.6113	14.2974	14.4247	21.9814	17.9467	15.6187	7.89901	6.44872	10.1054	16.5366	18.3466	15.0215	12.1217	11.6749	21.6188
fhuA	231.881	188.828	100.297	91.2277	73.5524	57.6925	77.8514	90.5451	117.307	124.505	139.773	140.98	141.872	135.41	148.612	138.749	151.733	139.415	132.951	113.146	294.814	411.797	512.419	434.895	532.305	427.029	260.447	204.56	275.788
fhuB	27.6764	10.1953	4.83464	3.16641	3.56949	2.00527	3.40553	2.70615	2.70593	3.16441	4.13758	2.90998	3.14895	3.18272	4.49504	4.12689	5.00674	3.61366	3.95487	2.22032	38.8426	63.9808	24.5522	76.8544	75.6936	65.3663	33.8909	23.1993	30.3154
fhuC	83.6495	63.472	26.6457	27.8895	25.0161	21.1948	27.409	27.8396	35.0936	43.5476	49.022	55.2182	58.2338	50.26	68.2756	59.7628	65.2254	50.9274	41.8057	40.5759	109.016	179.177	134.764	185.091	232.799	203.988	115.557	82.1776	104.057
fhuD	41.4909	15.7008	5.9988	7.12212	5.86283	5.26971	6.17306	6.08559	7.91318	6.38058	8.08201	7.42148	6.66789	5.36969	6.11999	5.38417	8.48027	7.20544	5.25548	2.7796	70.9077	102.06	47.1343	101.221	101.17	82.2123	41.9996	30.8047	41.1761
fhuE	14.2384	6.21904	4.43428	4.51515	3.42878	3.15861	3.96891	4.23888	4.43159	4.5822	5.23274	4.64471	5.20003	6.55396	4.48925	4.98241	4.83869	6.19915	5.48624	3.93713	38.2805	58.5096	39.8675	63.5194	101.493	62.7241	27.3787	16.0137	12.7225
fhuF	580.081	372.324	200.998	190.675	135.563	83.9669	92.4868	98.972	116.405	113.478	111.798	103.44	106.042	89.0228	109.001	113.021	113.65	133.126	114.729	94.8658	823.67	685.663	590.099	836.144	856.26	758.299	516.831	408.013	569.428
fic	55.5732	190.887	506.866	653.701	649.702	768.195	939.809	796.684	887.995	923.227	879.527	782.216	791.093	574.478	671.808	434.132	427.035	391.507	329.337	234.261	15.1474	9.36199	37.399	45.8368	84.8704	73.5479	56.4049	44.7978	76.1534
fieF	54.5311	32.6073	27.8764	47.3674	42.1518	34.3323	53.6612	38.2224	37.0119	37.1794	29.8251	22.3319	30.058	30.55	30.0756	33.8549	35.2124	37.2964	35.131	21.7381	53.0445	40.0176	50.9262	64.2052	72.1723	65.8793	61.3534	73.4399	56.7276
fimA	668.512	451.526	157.044	65.0446	65.7362	32.5437	24.9785	17.7247	16.9268	13.1778	13.9662	10.0759	10.8226	13.5357	11.1602	14.0497	10.3385	10.979	10.3947	5.84779	138.464	129.852	177.584	273.957	393.366	315.395	324.297	362.432	720.656
fimB	73.9995	15.2694	2.60597	3.37435	2.52545	1.95084	1.10437	0.932883	0.945353	0.806675	0.438052	0.348464	0.530287	0.168815	1.01726	0.155994	1.30934	0.724267	0.336969	0.912705	32.1319	20.0745	36.8005	47.2931	43.4591	31.8168	24.3375	54.7919	70.0849
fimC	21.0134	2.10016	0.0806871	0.484024	0.228418	1.00442	0.563921	0.580141	0.533081	0.170928	0.416524	0.144713	0.162414	0.560857	0.238104	0	0.500708	0.562118	0.376886	0.631727	20.6762	19.8096	20.3193	25.8371	17.1977	12.3139	7.24456	11.8149	20.3038
fimD	10.7979	1.79682	0.741844	0.722853	0.790693	1.007	0.963368	1.03315	0.808036	0.490972	0.655409	0.552955	0.654236	0.810659	1.24229	1.14147	1.17538	1.73121	1.5459	1.21746	10.284	8.34782	6.60515	11.5278	7.75248	5.39976	3.62333	4.08835	8.36916
fimE	4.67732	2.4294	1.65665	2.5813	1.17549	1.53831	1.4295	0.917626	0.496819	0.730296	0.844472	1.0559	0.395018	1.02307	0.372998	0.315124	0.608901	0.952095	0.708744	0.614585	11.668	6.19858	12.4226	11.3496	8.50339	6.94108	2.79394	7.01686	6.12948
fimF	8.43855	3.69535	1.31739	1.13311	1.30253	2.01458	1.62572	1.59175	1.02993	0.473643	1.00346	1.13015	0.507157	0.191706	1.12017	2.3029	0.824004	1.00729	0.976217	0.345487	7.24658	5.63205	2.0529	6.77791	8.78515	4.81534	3.52899	5.31073	8.48072
fimG	8.82828	4.69628	1.30823	1.28732	1.72142	1.20808	2.35881	1.42009	1.03917	1.35091	0.647891	0.944365	1.31946	1.00988	1.31592	1.49309	1.31087	1.79959	1.119	1.27398	7.08296	7.17552	5.13364	6.30013	8.16686	5.09039	3.28898	4.08846	8.59681
fimH	13.394	6.67648	5.4318	9.60633	10.7815	8.56684	16.0167	10.74	12.9816	14.1253	12.09	12.8458	15.436	12.6258	16.8896	17.3962	22.0941	26.0025	29.2	16.9639	11.2806	7.60041	5.54688	13.606	8.96456	8.62134	6.48221	7.00081	10.2515
fimI	54.037	12.23	3.98217	3.16644	2.93993	1.50325	0.977456	1.43435	1.03217	0.353918	0.684821	0.285947	0.857698	0.377021	1.35827	1.21936	0.788927	1.41154	1.16733	0.339729	40.7356	27.2465	38.5646	54.2224	48.7834	34.3032	18.7363	28.8927	40.3373
fis	519.72	107.463	14.5655	17.739	15.5048	12.7397	16.4261	19.1975	20.0641	18.6211	14.5167	10.1353	20.6345	19.1938	18.748	21.5367	23.3198	26.8868	25.4962	12.0449	1080.32	805.708	524.022	841.865	417.154	401.894	526.914	487.907	365.757
fiu	29.0599	3.58652	3.42093	3.28003	2.56273	2.29467	3.39227	3.45477	3.92312	4.31473	4.01239	3.50793	4.0883	3.96838	4.82665	4.40863	6.5165	5.52892	5.38614	4.37942	21.1864	83.8817	47.8328	48.2265	66.5884	75.6217	39.8613	25.9111	31.1954
fixA	0.825804	3.11537	2.13354	3.01593	2.63354	2.81959	2.26485	2.25771	0.856633	1.45717	1.0213	0.272534	0.0764674	0.132031	0.353432	0	0.23325	0.398848	0.403546	0.237942	0.606692	0.261445	0.407958	0.458893	0.71182	0.937846	0.63546	0.893286	0.742035
fixB	1.68367	4.52607	3.23146	3.5912	2.96915	1.89157	2.31461	1.74466	1.81311	1.17505	0.733891	0.767206	0.357485	0.32419	0.289274	0.499281	0.261342	0.17277	0.431407	0.778996	1.09544	0.940723	0.760422	1.00649	1.74781	0.917326	1.01553	1.30625	0.987775
fixC	1.94451	5.19098	2.67853	3.13532	3.98032	2.75555	2.31889	1.76897	1.54768	1.4097	1.02584	1.08475	0.640939	1.26552	0.885627	0.877059	0.604513	0.831192	0.75397	0.285087	0.983518	1.13575	1.84884	1.34089	2.02553	1.80873	1.91994	1.22529	1.49464
fixX	0.606175	1.23049	0.877449	0.410685	1.60103	0	1.37027	0.828385	0.555129	0.640564	0.583507	0.171353	0.175217	0	0	0.326613	0	0.673027	0.230496	0.318496	0.609062	1.23986	0.273035	0.25629	0.4764	0.581691	0.706008	0.952681	0.239903
fklB	337.755	100.159	39.3166	45.199	37.6434	31.7662	37.1361	46.5118	55.7751	63.0872	66.5542	59.8624	52.7636	52.619	50.5684	41.9579	47.1702	38.4333	35.7625	24.9627	238.952	262.641	194.848	253.288	297.384	334.22	337.214	298.969	255.428
fkpA	449.68	158.526	99.3154	74.5546	70.5641	131.693	110.088	94.8981	94.4359	93.9354	100.723	111.339	88.5924	91.4032	108.841	124.147	135.635	175.295	168.361	190.449	397.053	409.933	399.013	361.757	431.186	404.689	373.655	364.195	310.772
fkpB	219.268	121.487	42.2339	32.0816	30.8075	21.5023	16.8266	15.7406	16.3554	18.9172	18.8523	21.0903	17.1873	15.3824	21.11	23.2026	27.5276	40.3141	31.4549	42.3982	368.411	414.934	322.322	288.845	349.106	310.969	285.182	228.899	191.702
flc	24.9052	5.45749	8.28016	13.6128	16.2211	16.5355	28.6084	20.8238	19.4292	19.1892	17.8408	11.8476	19.6391	16.1707	20.8135	18.372	23.4435	39.3522	38.318	32.7255	13.5269	12.4035	14.8222	25.821	21.7953	22.9378	17.5311	21.4026	24.1523
fldA	391.244	138.874	55.3279	101.045	101.038	88.928	94.9784	80.2203	77.3716	66.9741	48.5874	40.081	39.3061	35.6572	45.6895	45.1722	47.0988	59.9227	47.6258	34.0305	415.641	393.266	480.889	426.024	455.277	433.505	421.409	385.318	355.786
fldB	110.286	53.5489	33.9567	25.3267	19.1815	16.7772	23.3699	23.4545	24.6282	34.0281	31.1325	35.4294	32.8262	32.3718	44.6984	42.3471	50.293	40.7871	40.2571	37.4288	75.4346	64.7645	93.8291	103.636	113.81	121.156	137.137	139.161	114.274
flgA	5.28769	4.08675	4.6297	4.4854	3.52383	3.96618	4.81334	4.25725	4.6627	4.43105	3.50603	3.69017	3.57084	3.54742	2.72733	5.13079	3.70253	3.83643	3.61919	2.7796	6.00018	2.82555	6.09089	4.90551	7.89958	5.82405	5.78116	7.98242	12.8322
flgB	6.22808	1.27476	0.325054	0.4378	0	0	0.165599	0.536856	0	0	0	0.133603	0	0.244114	0	0.225574	0.140683	0.154942	0.159191	0	1.22783	1.47043	2.54696	3.27168	0.329025	1.77609	4.45038	8.87585	24.0264
flgC	7.46448	1.03166	0.380092	0.300515	0.20473	0.348217	0.328857	0.138191	0.420629	0	0.154054	0.137561	0.124599	0	0.284549	0.232258	0.579404	0.401851	0.337802	0.679458	1.51783	2.04301	1.25537	1.77543	2.71019	3.30918	3.90009	7.46243	28.1455
flgD	11.4162	2.19385	1.14209	1.47159	1.41798	0.978553	0.850515	0.626276	0.670913	1.07454	1.46245	1.02232	0.95547	0.585032	1.15213	0.946051	1.65668	1.58516	0.899875	1.5815	2.68144	5.05097	5.98943	4.45063	4.33689	4.90248	6.63957	8.56911	32.0606
flgE	13.5084	1.89624	2.36963	2.25862	1.83167	2.4952	2.60308	2.21187	1.93116	1.26793	2.49784	0.776836	1.66378	1.43137	1.60602	1.40046	1.75234	1.24605	1.3894	1.13805	5.30935	6.26744	7.46354	6.72539	8.05743	7.91229	8.10373	10.8005	28.2814
flgF	10.3803	1.47283	0.949638	1.6314	1.3429	1.35134	1.56603	1.89723	1.34107	1.15779	1.28915	1.52868	1.12417	1.21185	1.5426	1.24424	0.723799	1.9375	1.22322	0.970654	4.38542	5.04473	6.71806	6.36498	6.17052	4.32684	6.00588	5.72994	26.4805
flgG	10.5211	2.02273	1.63283	2.21881	2.12051	1.24326	2.57034	1.57981	1.29483	0.775482	2.49579	2.55752	1.69797	2.34013	1.28857	1.20134	2.17144	2.71883	1.55187	2.10866	5.20497	7.48831	6.08469	7.86354	5.78252	6.97006	6.24808	5.87563	20.0058
flgH	5.18053	1.07971	1.85536	2.21445	1.68965	1.17611	1.25611	1.81174	1.09236	1.58828	1.18839	1.36183	1.32448	2.33009	0.779675	0.941991	0.956171	1.60759	0.907584	1.44348	3.43407	3.95379	5.55382	5.42203	4.12199	6.02956	3.06498	3.14616	10.084
flgI	3.96242	0.346666	0.847398	1.07408	0.757013	0.501267	1.03329	0.767181	1.03834	0.507071	0.629622	0.804629	0.436834	0.83439	0.950052	0.771021	0.93628	1.04949	0.611946	0.751859	4.81849	3.52692	3.34138	3.90493	3.87368	2.63388	2.76072	2.31715	4.72882
flgJ	3.2156	0.840655	1.31456	1.89068	0.783613	1.71989	1.82236	1.34438	0.991413	1.38497	1.67181	1.02404	1.03639	0.64838	1.19341	0.998562	0.572726	0.674584	0.915518	1.16849	2.82669	4.24468	6.52476	3.98143	3.49563	2.5738	1.9783	2.33309	4.51251
flgK	4.01061	4.08636	3.32451	6.56994	7.24067	6.08652	6.40619	6.60884	6.2488	5.8917	4.59934	5.4495	4.66868	5.01548	5.28396	5.55004	5.31145	6.18056	5.26231	4.24041	5.58281	6.21356	6.75458	5.91041	5.42471	5.21312	4.12194	3.88663	5.25925
flgL	13.4351	12.9671	12.1156	20.1496	22.6361	21.8969	22.5804	22.0488	23.6668	21.172	22.9586	22.0189	23.5727	21.4475	25.1629	29.087	27.1144	36.7274	32.3375	26.2489	16.2614	10.2983	22.8712	19.1859	20.7099	15.9613	12.8214	12.1417	17.9631
flgM	8.30999	7.3216	5.41905	6.20654	5.20723	3.22928	4.06042	2.86519	2.55401	1.68835	2.51567	5.25737	2.80574	3.46244	4.30557	2.87953	3.48365	3.57741	2.21475	4.99194	15.7058	14.0574	10.5006	11.7655	13.067	12.2951	12.4731	13.9938	11.0366
flgN	15.7122	7.91086	3.70789	4.52999	4.40362	4.5287	5.51266	5.50175	4.96837	3.08887	3.89126	3.3516	4.50146	3.90583	6.00068	4.73706	5.38031	6.92716	4.69413	5.05927	24.7801	20.3569	20.8356	25.0258	23.3608	14.5255	15.7134	15.479	19.1858
flhA	5.88823	3.68801	4.16157	3.80843	3.04961	3.73425	3.33845	3.29801	3.9013	2.74889	3.32309	3.18295	3.27535	3.3785	4.25776	3.43863	4.25654	3.21983	3.6287	4.45619	5.58905	4.29718	6.62777	6.77893	7.19344	5.66582	5.34564	4.55643	7.40079
flhB	1.49583	0.66064	0.388887	0.511711	0.899416	0.224533	0.983142	0.794637	1.39865	0.595452	0.292515	0.371288	0.695742	0.70876	0.734457	0.818664	0.581691	0.807162	0.855571	0.718487	0.859585	0.968741	1.87028	2.29391	1.43293	1.73408	1.67639	1.38582	2.66606
flhC	21.7694	10.9831	4.94799	4.52376	5.26026	5.19231	7.79551	5.89564	6.39381	6.09392	5.8709	5.24019	7.22349	5.62601	6.42194	6.17349	5.98762	8.3352	7.74952	7.76272	11.07	8.68374	5.60907	8.65368	7.10898	8.96895	9.40825	14.7021	14.9966
flhD	21.7759	12.3962	5.08238	5.68943	6.36094	3.71415	5.35438	3.47416	7.27532	3.52599	4.26744	3.39688	2.85258	3.48019	4.0014	4.28784	3.09601	8.56055	5.39919	2.6133	10.1119	7.71846	2.85711	5.3263	10.1632	7.10837	12.8531	14.493	19.2208
flhE	1.87347	1.65875	0.344904	0.601921	0.494022	0.927745	0.338899	0.502069	0.492388	0.80206	0.672125	0.283523	1.24208	0	0.653656	0	0.915196	0.986422	0.348116	0.466803	5.42032	2.45808	1.2937	3.7078	1.74559	2.064	1.25324	3.48363	2.03246
fliA	6.71341	2.0569	2.47766	3.4307	3.28073	2.8378	3.49415	3.76744	3.2749	3.89866	2.77362	2.97809	3.25037	2.96904	3.45371	3.13548	1.75374	2.32856	2.02197	1.78358	4.12623	0.863362	3.50378	3.7791	2.8584	2.87766	2.87068	3.90502	14.5395
fliC	40.2617	32.597	30.934	44.483	42.617	48.1033	62.2951	59.6588	62.5269	69.2231	71.4767	66.2228	73.6007	68.4077	77.9226	79.8637	79.9313	81.7225	75.3957	63.9085	51.6091	36.2281	40.4294	54.3333	43.0765	34.7846	25.6623	25.8927	37.4561
fliD	2.92861	1.21117	0.812337	1.98159	1.82257	1.16859	1.16401	0.458459	1.40079	0.927252	0.863256	0.746709	0.658005	0.361747	1.19956	0.735402	0.639076	0.774825	0.663003	1.17348	3.6356	3.21217	5.10717	2.90623	2.14533	1.59164	1.82273	2.04557	2.27081
fliE	2.131	0.361115	0.371929	0.364591	1.81693	0.262056	0.876888	0.85075	0	0	0.396139	0.176864	0	0.646321	0.840291	0.895853	0.757145	0	0.56625	0.291196	1.32441	1.57361	0.659978	3.18368	0.435566	1.81937	1.53076	0.431078	2.2754
fliF	3.05021	0.721272	0.410577	0.53781	0.551004	0.665556	0.51738	0.525483	0.418382	0.566001	0.341496	0.696613	0.223162	0.122719	0.28907	0.793794	0.369825	0.753756	0.464865	0.497614	1.22592	1.30392	1.31415	1.78508	1.24054	1.81227	1.20345	2.27108	5.58769
fliG	5.43775	2.29518	1.92375	1.61521	1.21424	1.10859	1.27283	0.422874	0.903895	1.23926	0.747143	0.731999	1.03086	1.02204	1.07085	1.32219	1.77368	0.74969	0.970196	0.368381	3.7904	4.75702	3.73439	5.49439	4.13263	4.60355	4.58462	4.82641	10.22
fliH	3.60114	1.64942	0.874481	0.77724	1.04798	1.02641	1.23506	1.39324	0.979826	0.903157	1.0063	0.961621	1.06544	0.592696	0.324134	1.23229	0.688733	0.970218	0.494909	0.400554	1.27892	1.5101	1.43936	2.10441	2.39656	2.11757	1.61611	1.40189	4.50313
fliI	3.39341	0.627294	1.01577	0.513998	0.738887	0.675921	1.02676	0.553014	0.721031	0.627382	0.604575	0.490072	0.814534	0.666784	0.535992	0.684604	0.691529	0.885701	0.591536	0.333795	2.22087	2.01142	2.86226	2.10718	2.29671	1.64914	2.51717	1.99282	5.14415
fliJ	1.23664	0.512393	1.35308	0.395722	0.373495	0.689467	0.4555	0.603573	0	0.566451	0	0	0.531138	0	0	0.211857	0.810072	0.47707	0	0.206592	0.576582	0.46351	1.3222	1.287	0.927049	2.284	0.921722	1.54803	3.61255
fliK	3.59849	1.69496	1.39309	1.19824	1.41458	1.21675	2.09042	1.52216	1.21014	1.37662	0.885405	1.39146	1.97017	1.26342	2.42532	1.91798	2.29764	3.07342	2.37502	1.38241	3.26279	3.03487	3.48169	3.62167	3.52739	3.36921	3.73853	3.27876	3.55032
fliL	5.72213	0.912659	1.04736	1.38053	0.495803	1.16139	1.01836	0.272345	0.759969	1.17594	0.650315	0.585373	1.06803	1.09458	1.24559	1.41603	1.84061	0.244473	1.7305	0	2.29732	2.96263	3.23152	4.65544	5.60616	2.3133	2.53342	3.98432	11.7646
fliM	7.06024	3.26282	4.5274	5.81024	4.92211	4.51103	5.80659	4.74449	3.90742	4.59173	5.2688	3.49257	4.9078	4.15286	4.48216	3.74386	3.7338	3.6042	3.56975	2.09922	3.90425	4.3339	4.51982	4.98555	4.09562	3.04399	3.93403	3.82627	9.92869
fliN	2.6922	0.137381	0.141495	0.440973	0.512922	0.623162	0.166799	0.476602	0.604573	0.153877	0.452115	0.388343	0.508077	0.983533	0.379841	0.227209	0.141702	0.786231	0.591187	0.443125	0.6718	2.99279	2.57844	3.48289	4.63973	1.72499	1.34714	1.65346	6.68493
fliO	1.2029	0	0	0.313788	0.176822	0	0.188675	0	0.3103	1.0081	0.17047	0.152219	1.24088	0	0.859311	0.257007	0.811927	1.55301	0.747594	0.751859	1.33848	1.1015	1.21255	1.78379	3.74872	1.56585	2.44267	2.07108	2.63052
fliP	1.88088	0.403125	0.317501	0.480802	0.624793	0.237725	0.989253	0.247436	0.510216	0.599756	0.312252	0.35159	0.649924	0	0.81655	0.254917	0.566852	1.51932	0.725076	0.497164	2.29116	1.59356	1.60261	2.2487	1.4873	1.3979	0.374356	1.49279	2.57414
fliQ	2.3146	0.421301	0.718986	0.212678	0.239692	0.649782	1.2241	0	0	0.235945	0.391326	0	0.218357	0	0.184505	0.348387	0.694518	0.602777	0	0.339729	2.4933	0.51336	2.07055	2.92241	1.52448	1.69832	1.04238	0.764731	1.91086
fliR	2.46916	1.3053	1.63094	2.18414	2.25394	1.91244	1.93927	1.14655	0.738582	1.48509	0.476274	1.27388	0.696049	1.55413	1.43027	1.9148	2.77492	2.58982	3.6515	2.80082	4.24419	2.48496	1.76924	3.75805	2.09471	2.5463	2.22149	2.43463	2.7932
fliS	2.73194	0.878215	0.89991	0.85499	0.920149	0.62771	0.480096	0.752428	0.721656	0.750794	0.864296	0.797837	0.736679	0.247678	0.522811	1.3732	0.446905	0.905408	0.494386	0.446359	3.75648	3.17812	5.82352	6.24259	5.00742	2.9604	1.66164	3.33786	4.83269
fliT	3.76762	0.794924	2.17184	1.43079	1.48637	2.28367	0.903024	1.11059	1.36772	1.35622	1.98095	1.41789	0.873669	0.83439	1.6973	1.54204	0.331069	1.68708	0.985743	1.00248	4.01972	4.60222	6.63079	5.50094	1.49949	2.21626	1.13227	1.87413	2.37117
fliY	383.503	362.466	146.77	283.263	275.454	338.802	368.32	319.556	308.104	316.924	353.712	381.653	321.679	256.84	425.049	278.905	294.443	317.596	366.628	446.725	722.746	1057.45	2338.59	2237.32	402.36	406.378	500.282	372.464	328.432
fliZ	6.09466	4.05805	3.90177	8.46058	9.24353	6.79828	8.10521	6.59992	6.37895	4.44808	2.58318	3.86422	4.16267	2.9506	3.9068	3.91936	3.52613	4.17959	3.92988	1.99406	5.67404	2.90679	4.67747	6.52696	3.97691	3.78526	3.27663	5.94184	9.60159
flk	43.6747	6.61978	4.71944	5.00483	4.73511	3.38449	3.42227	3.17585	2.34415	2.36392	2.42936	2.75536	1.994	1.73748	3.29692	2.26662	2.73152	4.0153	2.75643	2.48657	49.2181	46.0841	46.714	46.6028	46.1477	41.3849	40.1552	36.6352	28.0001
flu	34.1901	31.3794	18.1053	10.3776	9.34373	12.3778	9.68865	8.63099	8.13652	7.40153	6.8818	8.61688	4.82062	4.24148	6.61037	5.18561	4.48259	5.3309	4.5327	5.87992	13.1222	21.2312	24.7521	21.6796	38.1267	50.5706	56.1479	43.978	34.679
fmt	278.453	260.616	367.199	482.184	526.255	697.896	776.488	733.953	850.884	786.362	832.144	799.958	630.836	518.857	585.112	434.8	505.846	462.69	478.87	518.14	267.504	235.761	215.516	286.733	308.273	271.046	215.78	221.046	220.649
fnr	595.824	530.515	375.385	468.341	465.024	504.789	625.305	580.895	646.626	634.724	660.978	582.37	504.534	439.627	487.366	423.728	472.391	423.832	444.468	414.537	684.124	591.063	669.423	635.119	692.394	609.549	537.186	451.882	487.174
fnrS	0.307692	5.09238	12.5509	0	0	0.479348	0	0	0	0	0	0	0	0	0	0	0	0	0	0	0	0	0	0	0	0.795132	1.13227	1.11303	1.13266
focA	88.7224	36.9742	33.5999	57.9849	74.9125	111.686	160.479	138.652	140.746	148.891	116.466	106.515	119.11	87.3212	133.548	121.473	119.047	187.33	154.389	123.799	124.754	86.1718	60.3125	164.169	214.44	185.322	302.518	270.753	213.029
focB	8.85216	4.21277	2.69248	3.83315	2.31536	1.82722	2.43447	1.80729	3.23057	3.18437	2.10329	2.01561	2.64704	2.27811	3.43865	3.76701	2.93712	4.45816	4.34739	3.24123	8.54904	8.73189	10.1018	11.6922	8.72671	11.777	9.16326	6.62994	7.24972
folA	63.6663	117.644	236.696	265.431	267.34	246.25	256.305	244.148	248.16	232.492	279.888	244.621	232.909	198.289	197.505	155.206	155.776	124.613	115.069	97.4597	165.107	107.217	58.3757	58.0092	44.3052	45.1492	46.811	44.6146	51.1869
folB	10.0243	0.515772	2.42185	0.631772	1.02488	0.699157	0.748563	0.606691	0.803796	0.990916	0.91084	1.5401	0.729811	0.827607	0.69617	1.01967	0.635932	1.67336	0.494344	0.994329	10.7663	8.79867	3.98172	9.56387	8.55197	6.8334	11.2727	9.4898	6.28922
folC	81.249	17.7694	13.9337	23.0352	21.9688	22.9344	31.8756	24.7077	25.2245	24.7782	28.3896	28.1728	31.3645	34.6538	61.3648	66.3418	85.5051	105.047	149.497	147.023	110.414	102.529	97.463	113.256	81.0894	97.6753	85.0779	73.5753	57.7017
folD	308.076	46.9655	18.5315	15.9584	13.5501	9.06549	8.58544	10.0485	12.123	12.7776	12.5647	15.5513	15.1134	17.0246	23.3812	19.9629	26.46	25.2512	19.7696	22.9582	143.526	301.094	185.672	231.063	234.844	255.061	252.903	247.494	205.622
folE	1053.64	172.307	67.4505	57.4143	55.5713	37.3897	26.0359	19.8372	17.4687	17.582	15.7164	17.0511	13.2712	15.6726	18.829	21.0907	23.5721	36.9153	27.4871	23.0345	703.413	792.243	4926.49	5544.83	6167.59	5544.22	4495.35	3322.15	1336.55
folK	46.1468	8.10309	2.57983	2.81586	2.51954	2.57258	1.77794	1.20257	0.784457	0.901396	1.29036	0.630126	0.981563	0.212074	1.01536	0.979839	0.520889	1.18926	1.26995	0.573293	48.3526	42.2636	26.4692	50.0737	24.2964	32.1446	26.7641	21.88	22.6231
folM	40.69	34.8828	33.4825	60.5874	56.6683	60.06	47.3161	42.9316	42.834	33.6933	37.8237	39.2944	26.5287	23.9353	33.219	23.8089	19.1073	15.3546	14.4887	14.0825	43.2812	40.7702	39.9475	35.3528	30.7427	28.414	20.3784	20.4964	28.8887
folP	55.0345	15.7277	13.7464	11.766	12.0651	12.8472	13.7179	12.4677	9.94232	11.0616	12.52	10.6273	8.91153	8.63284	10.1661	8.088	7.96983	9.05885	8.18688	5.72617	60.4444	48.6414	37.6045	44.678	49.2898	73.7965	83.0986	70.1084	41.959
folX	192.456	78.1854	66.4631	102.484	99.72	130.303	124.11	113.069	123.128	111.328	103.068	90.3584	104.103	78.2396	101.531	81.8854	81.9891	97.4517	89.1366	77.5761	105.829	92.6819	144.123	167.301	164.795	163.536	155.136	165.152	175.181
fpr	95.0487	83.578	38.4313	34.4876	33.5383	35.4243	30.2774	27.4095	23.8441	20.753	22.8484	18.7122	17.4181	12.8096	16.2483	12.5923	12.7361	17.1375	15.2782	13.9985	42.5528	46.3829	66.6546	69.5515	89.6322	95.5461	101.386	94.6411	101.521
frc	5.06641	1.51958	0.544482	1.1373	1.25449	0.657155	0.583588	0.765112	0.655748	0.294936	0.460515	0.286309	0.498032	0.244114	0.297465	0.225574	0.5873	0.958406	0.659841	0.366614	6.94379	4.17009	3.6715	4.00213	1.09675	1.47306	0.606285	1.36909	1.78954
frdA	85.3558	229.396	381.48	357.769	330.87	436.227	461.112	430.933	504.739	484.324	476.534	477.992	335.07	258.681	385.017	281.05	319.75	345.062	310.769	378.925	25.2317	20.6524	41.0373	27.3612	38.3016	47.15	105.469	148.133	113.669
frdB	54.4645	233.569	308.836	285.888	243.972	358.279	331.675	345.758	367.528	400.258	379.054	398.759	265.963	201.514	314.392	231.77	275.289	282.938	247.848	334.834	13.8418	11.0688	29.447	14.394	23.5206	23.6316	34.2203	44.3488	53.7486
frdC	58.5727	285.482	318.304	286.396	276.048	285.123	376.742	352.58	416.331	432.358	361.767	288.427	314.924	259.63	302.902	262.241	302.931	331.603	283.963	241.362	15.3596	9.66284	21.4645	18.717	17.3237	24.3805	25.4843	37.0644	52.592
frdD	93.5358	462.862	469.253	435.461	416.755	483.96	654.567	633.381	759.567	806.36	726.244	604.072	683.414	602.856	643.371	602.274	657.086	654.774	590.507	513.415	26.4869	14.5028	29.2002	28.4829	38.4932	39.4814	35.135	58.0845	78.5107
fre	221.412	200.264	135.777	153.054	149.699	125.743	163.355	139.398	148.733	141.238	161.742	175.578	169.353	157.479	196.268	164.814	177.808	159.211	158.379	124.132	126.085	110.509	191.326	184.499	202.482	189.262	199.385	204.605	211.358
frlA	1.06346	1.25891	1.1607	1.10114	1.13815	1.70442	1.44152	1.14464	1.03751	1.06534	1.24508	1.41699	0.817779	0.684724	1.15556	0.91393	0.546241	1.30929	1.09108	1.09688	1.1161	0.561867	0.814716	1.34779	1.53815	1.31122	1.29342	1.33603	1.63119
frlB	3.01768	6.26544	6.48452	5.45418	6.64832	6.5734	7.41618	6.48916	6.29987	6.3798	6.0255	6.49967	6.80385	6.56746	9.01551	7.44793	8.69271	7.99293	10.3899	9.59411	2.76816	1.95842	2.52918	2.54157	3.6212	4.11117	3.36569	3.7371	3.68244
frlC	2.90933	2.83514	3.0549	2.64345	3.66509	1.91227	2.30916	1.94574	2.30605	1.42064	0.947558	1.00377	1.72255	0.489991	1.63957	0.792361	1.95693	2.29113	1.72688	1.43496	2.04236	2.23903	1.56195	2.14715	2.97191	2.94946	2.17032	2.38618	1.82372
frlD	8.97436	7.39482	7.59657	8.45308	7.53627	7.97368	5.91194	6.36633	6.05874	7.25405	8.45423	9.68481	7.64509	7.77066	10.0417	7.77887	11.5621	11.6683	10.7159	12.2536	7.2901	6.73285	10.0961	7.93228	10.6481	10.9143	9.41398	8.62448	8.47652
frlR	30.2737	23.8419	18.4058	29.6068	24.0308	28.552	25.7222	26.1607	27.5743	23.0376	26.1698	27.5986	19.9736	16.9659	19.5396	15.1634	12.9866	13.5424	9.59165	15.0372	16.8345	18.5908	20.9268	19.1785	25.4913	22.5484	31.7892	38.3326	32.5657
frmA	71.2171	46.5969	68.1757	65.787	57.7324	56.487	47.0133	38.4791	33.9882	33.9664	31.9179	35.8367	26.3939	22.3767	36.457	27.8804	33.3876	38.6102	39.8739	42.7232	32.821	39.6372	54.4106	72.6884	106.549	106.462	87.1204	61.1064	71.828
frmB	30.3287	13.6893	9.4086	10.1668	6.60788	6.07109	6.29327	3.75748	4.88771	4.59272	3.24691	4.42247	4.70215	4.63817	5.6178	6.09051	6.73522	8.27747	7.62329	4.8393	21.0322	17.864	32.5682	38.6955	38.1669	30.3722	24.4478	25.4232	27.4308
frmR	25.3118	12.8241	13.9511	16.0144	13.4092	13.0359	12.779	10.2869	7.6823	8.53067	6.61018	11.1083	8.87567	3.68825	9.95126	8.52034	9.92682	7.22727	11.4215	7.97625	8.16468	9.64895	14.2295	26.0111	33.3066	33.4788	27.083	14.6655	19.6173
frr	679.25	389.753	346.237	597.92	653.646	814.344	884.916	908.341	974.503	932.163	986.096	822.521	686.358	574.288	642.92	546.013	597.021	636.949	618.377	515.347	1017.57	1086.62	1031.44	723.419	704.212	757.949	774.382	621.477	658.55
frsA	80.5466	54.5255	42.9821	37.0329	37.6941	25.6725	27.0022	21.7968	21.3008	23.1249	21.1051	23.8868	20.4334	17.2521	24.5599	23.9506	27.8687	35.1579	31.3987	28.9547	88.8791	82.9861	149.239	93.6615	122.546	115.4	108.777	106.916	101.277
fruA	43.8969	559.776	186.553	208.061	209.403	261.611	279.861	254.697	270.421	294.489	268.572	286.954	239.249	179.707	282.256	204.307	222.894	216.538	201.947	236.636	26.756	13.0649	25.8826	26.622	31.3816	25.9093	22.5933	23.9668	50.7025
fruB	114.305	142.192	69.4459	99.5294	112.044	149.421	142.189	146.575	157.486	162.765	138.551	154.581	101.443	83.8846	109.653	74.2702	83.0999	77.6811	72.6942	100.08	7.42902	6.11644	6.04492	7.53359	20.623	32.2897	86.7589	106.756	337.903
fruK	40.5438	229.26	89.2218	136.733	140.502	175.487	189.045	166.423	175.984	180.083	154.923	155.425	116.343	88.5698	126.916	95.6673	104.503	102.747	84.9922	108.333	10.084	5.03229	11.4577	11.9256	20.3102	17.3612	28.4515	31.1427	94.8591
frvA	0.556436	0.538324	0.344379	0.665345	0.434342	0.18467	0.606929	0.158105	0.484703	0.270195	0.279158	0.331206	0.88525	0.455461	0.111446	0.631306	0.524964	0	0.204041	0.615616	0.311102	0.920799	0	0.48685	0.306943	0.157765	0.78125	0.30378	0.323583
frvB	1.75082	1.32579	6.18331	1.76199	1.39839	1.95679	2.23205	1.80119	1.71087	1.66084	1.66329	1.30573	1.23462	0.981501	1.24713	0.906958	0.955721	0.974985	1.09964	1.70566	0.972967	0.717401	1.12984	1.44006	2.17333	1.71241	1.47016	1.80091	1.295
frvR	2.22986	1.42209	0.764485	1.11877	0.368855	0.464125	1.14507	0.742522	0.625379	0.814992	0.658782	0.73175	1.24636	1.10584	1.00516	1.61346	1.93326	1.43414	1.48653	1.41602	2.51902	1.15516	1.63331	2.30228	1.88272	2.72721	2.48272	3.18348	3.90423
frvX	4.95733	2.14058	2.15473	2.04788	3.60098	2.54369	2.39957	1.73515	1.8382	1.8322	1.46151	1.57549	1.09256	1.52076	2.06011	1.8444	2.01497	1.82353	1.40189	1.79857	4.86472	4.58055	3.81083	5.27366	6.14917	6.39659	6.33207	7.37113	12.0842
frwA	1.28383	7.84791	7.90366	7.79047	5.5005	7.3222	6.5673	4.47443	5.44849	5.12609	4.92551	5.38759	3.61203	3.09211	4.84221	3.08285	2.68094	2.59996	1.85634	2.60296	0.672652	0.893132	1.40006	1.28335	1.20642	1.92059	1.90219	1.89138	1.37713
frwB	0.450015	11.5034	8.26284	6.85402	4.65585	3.10761	2.67393	1.84405	0.99612	0.950964	2.12387	1.15545	1.60006	0.634241	0.155191	0.293036	1.13244	1.41658	1.33073	0.285753	0.979665	0.418637	0.691269	1.30839	0.427425	1.12629	1.28295	1.27776	0.685954
frwC	0.685971	5.61675	2.26544	3.0601	2.35944	2.11159	2.32488	1.83266	0.960188	1.20186	1.1824	1.16146	1.12972	0.754042	0.834733	0.958065	0.434553	1.24872	0.525943	0.76439	0.656979	0.190554	0.637323	0.928573	1.01632	0.620471	0.511619	1.08035	0.337808
frwD	2.31597	1.26009	1.47781	0.87965	2.12878	1.60933	0.389436	0.861234	0	0.715997	0.982748	0.451496	0.787428	0.297648	0.482628	0.825128	0.365536	0.717391	0.460787	0.268207	1.21985	2.61582	3.35119	3.13701	1.60472	2.99039	1.80626	3.60608	2.9605
fryA	3.60845	2.16389	2.42439	2.0445	2.07017	2.33864	1.89133	1.9493	1.93067	1.8531	1.32137	1.18623	1.47026	1.67212	1.48345	1.69588	1.82125	1.77101	1.45052	1.17598	3.42136	2.75305	5.36167	4.29623	4.2876	3.85041	3.49181	2.91357	3.92943
fryB	0.5519	0.929881	1.71431	3.09023	3.01808	1.97755	2.86616	2.58477	1.53085	1.88732	1.16014	0.832412	1.6471	0.622603	1.18575	0.287659	1.09991	0.347646	0.481924	1.68306	1.16465	0.655193	0.876229	1.3077	0	0.646981	0.207268	0	0
fryC	0.807589	1.81771	1.32081	2.75668	2.49879	4.02955	4.49804	2.71625	3.70453	2.08014	1.92713	1.48597	1.90163	1.63134	1.54333	1.28133	1.46562	2.05771	1.13646	1.02899	1.0611	0.841439	1.55101	1.90898	1.53914	1.22935	1.43272	0.710594	1.68829
fsaA	11.4459	5.47052	3.33175	4.02688	4.06611	3.54859	6.70368	4.89544	5.11725	7.29463	7.7483	4.66031	5.82675	4.60614	8.10238	5.10758	6.73902	6.91279	6.6867	6.5025	13.2427	9.90171	12.991	15.6001	19.2457	14.3089	12.4972	11.8904	12.4839
fsaB	2.64465	18.5034	22.0575	25.1709	23.57	28.2602	20.2076	15.3567	18.6579	14.296	13.6928	14.365	15.1193	7.06274	13.5133	8.087	8.63195	5.95802	6.04241	7.60931	1.48969	1.59026	3.25424	1.61819	4.34581	3.61742	3.75033	3.92721	4.02139
fsr	22.1386	5.7188	1.82419	2.85905	2.81244	2.29033	3.76126	3.39628	3.94493	4.16695	2.74034	2.02468	4.66648	4.50202	4.51708	4.93049	6.20404	5.43351	5.69968	3.53084	15.4984	16.3817	42.4409	33.7854	43.7118	34.7988	23.8984	25.5672	29.4499
ftnA	121.055	56.824	12.4698	15.3294	18.514	12.7087	12.6588	12.5968	14.407	14.5207	13.3416	11.5649	16.2931	18.8056	15.9429	16.2441	17.2446	19.1536	17.2966	8.10438	64.505	41.996	48.3534	47.3926	36.0916	36.7015	58.7355	116.461	85.6786
ftnB	63.2134	214.819	255.102	185.414	156.633	163.627	195.835	197.194	232.16	236.218	280.214	320.335	342.157	351.235	416.833	374.205	381.125	430.164	377.472	307.576	30.7523	25.8262	26.8501	32.2837	25.3173	18.2108	24.2434	32.6661	50.1933
ftsA	158.948	156.388	116.907	132.475	128.774	196.412	175.021	131.968	126.364	116.623	116.107	136.128	90.442	79.9535	140.333	94.8838	114.012	117.768	103.054	148.012	83.2795	138.378	217.045	208.179	252.463	230.136	199.657	150.747	177.008
ftsB	86.0838	50.8465	89.564	125.683	115.91	129.388	146.913	129.711	124.945	123.79	150.723	116.138	131.236	101.796	94.5752	85.0199	77.637	75.0502	84.8629	60.8572	82.2748	70.9723	91.3142	122.563	86.6316	82.4616	81.9249	72.3148	67.7614
ftsE	122.93	87.2667	70.0408	65.1767	63.2497	66.3842	71.8777	64.8261	75.87	73.2553	79.0149	82.1099	73.8817	75.7761	109.319	83.8004	84.1736	94.7154	88.5305	93.3721	109.52	101.55	138.522	131.213	143.561	135.429	153.945	135.641	129.569
ftsH	699.373	417.285	528.351	553.776	543.861	736.647	807.201	798.618	873.804	876.581	938.241	1014.99	774.443	679.9	922.486	728.405	817.297	870.626	801.416	955.381	899.761	724.398	909.571	784.966	893.346	727.409	569.44	534.931	582.298
ftsI	97.6155	82.6997	89.4923	106.818	125.764	143.844	181.383	132.308	122.049	106.421	84.5416	66.1309	60.292	53.8647	60.1654	52.6485	64.6512	88.889	58.4548	44.0206	78.674	74.9177	104.613	119.799	123.071	106.883	90.8364	94.0318	105.35
ftsK	163.83	120.817	82.4133	71.1782	86.2198	119.049	141.488	131.341	132.795	125.369	120.198	104.369	79.3395	68.6802	73.1971	55.0478	58.3595	50.0514	44.8605	41.9552	195.909	281.603	119.452	229.091	252.468	204.455	140.609	133.213	160.746
ftsL	118.951	132.568	159.434	165.44	188.871	217.343	201.13	135.801	124.533	93.8002	97.8081	80.0356	50.539	43.9446	58.9844	41.1211	40.6585	47.533	41.3917	30.0744	86.789	75.3283	119.251	137.183	120.334	108.068	111.162	97.3073	134.675
ftsN	106.635	81.6982	121.864	143.537	126.798	125.319	107.897	82.1558	74.6835	61.0668	63.5584	47.097	48.1419	42.733	52.5045	46.6403	43.8616	36.4569	35.9344	30.289	80.1834	83.5554	89.7743	96.9817	95.4706	89.4538	89.6399	92.3066	74.8398
ftsP	147.131	116.248	99.6437	157.252	157.018	154.41	141.462	115.282	104.503	79.5244	73.8507	54.3843	45.292	37.9662	43.9559	38.6776	38.8891	32.0804	30.8353	28.2386	106.747	109.611	118.257	132.046	126.911	111.382	94.9179	96.7407	109.321
ftsQ	143.082	184.481	173.07	195.08	205.021	335.416	296.826	221.601	222.419	207.338	182.31	187.156	142.721	109.268	170.544	127.796	160.962	179.345	136.163	157.404	84.8186	159.544	199.079	207.253	257.731	222.59	179.945	139.449	167.936
ftsW	127.475	71.9624	69.6266	63.1812	81.7249	104.255	129.222	104.349	92.5639	75.7447	53.7767	32.0417	34.9684	23.7932	32.986	25.0839	28.6456	37.7856	25.9957	16.8718	57.3552	86.5504	70.2096	156.208	160.126	140.173	87.5379	93.8558	121.934
ftsX	79.4082	57.2523	53.0045	50.576	52.4804	66.6451	89.3377	83.0174	89.6956	96.5245	110.762	111.956	102.505	96.701	132.404	103.036	105.862	114.536	121.21	124.208	64.8011	62.3588	105.331	83.7046	82.011	85.1989	77.3704	70.8442	71.7799
ftsY	93.474	36.8999	17.8524	24.4396	19.1137	18.7344	16.9117	14.9448	14.7815	15.7057	15.383	15.9068	13.081	11.5832	18.0569	15.8663	15.4448	19.8192	19.7138	20.0154	105.385	98.7323	70.4399	100.735	108.091	111.18	107.1	100.606	81.6418
ftsZ	920.383	941.648	881.073	753.014	704.816	815.851	661.326	464.383	418.575	353.099	317.243	313.377	256.768	238.142	356.159	284.888	349.271	338.016	314.133	385.539	495.355	669.8	948.75	881.915	1091.79	1043.42	792.122	722.096	875.407
fucA	2.34518	15.934	16.05	11.5098	8.80105	7.52701	7.84834	4.37266	3.88551	3.04869	2.61514	2.24279	1.8181	1.8851	1.89605	3.04839	2.64161	2.33236	2.00968	1.13243	1.27543	1.40013	1.40464	1.58293	2.96427	1.72796	1.17844	2.01229	2.0956
fucI	4.04997	36.1723	31.4599	25.5875	25.2432	23.4508	24.1669	17.7875	19.8013	15.8615	13.8221	14.9138	11.3967	10.3744	15.6724	11.6521	13.0894	11.7859	10.3791	10.8461	4.57706	4.7631	5.84437	3.56501	5.63955	4.76098	4.69187	5.0146	4.23137
fucK	3.44997	20.8011	14.3251	13.0199	12.4421	10.7774	11.2597	9.58505	9.46894	9.5444	6.42497	6.85985	6.08499	4.80642	8.08064	5.70088	6.9581	7.05338	5.41248	6.52883	4.1305	3.65554	5.16494	4.32199	4.35106	4.57308	4.62495	5.01741	4.69661
fucO	9.82487	165.104	216.146	110.813	71.9887	44.3576	32.9244	23.1312	19.7616	15.7509	17.7213	16.9881	17.2361	15.6813	26.8846	26.361	32.785	41.9142	48.5512	43.9075	4.97458	4.07946	6.48833	6.80303	7.16466	8.38712	10.6617	10.929	13.1353
fucP	1.30185	13.6269	12.4333	13.384	8.63921	8.62401	9.56243	8.00595	9.22023	8.778	6.56846	5.44158	7.31121	7.57477	7.25952	8.99934	8.66681	8.16039	7.90747	3.83066	0.971915	0.574034	0.799901	0.870667	0.729251	0.676238	1.04888	1.50987	1.84254
fucR	25.0044	109.453	68.9016	39.1461	43.9562	21.6254	16.6114	11.0685	12.1377	8.11011	7.87713	8.34196	9.23222	8.20484	10.944	11.6938	9.58143	15.2653	10.9914	11.6538	22.333	17.1625	33.6483	23.4694	24.5541	30.1732	33.9435	33.9198	27.4405
fucU	24.8217	41.9566	37.2229	45.1641	26.0327	22.8828	22.0055	15.4223	14.0277	17.5314	14.4711	15.7906	17.1303	11.07	16.4496	14.8991	16.8283	20.301	15.4507	14.312	16.1799	14.7055	39.4223	17.4863	24.0025	21.7191	25.6201	21.2114	26.789
fumA	246.682	669.204	488.073	400.686	372.406	314.181	279.673	248.581	273.957	282.591	300.601	361.088	347.776	320.715	471.257	424.575	495.291	428.767	418.176	425.33	31.1389	35.5806	97.1473	68.256	84.9711	129.438	182.046	214.39	226.554
fumB	10.0831	15.7711	6.36975	6.02611	4.49292	5.62012	4.58548	4.57604	4.84794	4.11337	4.11591	5.06644	4.67079	3.83201	4.67777	4.055	3.13026	3.79773	2.83263	3.00744	5.35293	3.73346	5.51731	5.3263	4.91499	7.32882	7.63706	9.41652	9.23848
fumC	32.2862	75.3912	185.582	127.075	113.067	142.486	142.635	129.716	139.161	141.602	148.117	181.559	138.022	112.091	183.879	123.61	130.964	126.95	113.634	139.942	9.36562	15.1468	40.5902	39.5321	55.0181	67.7477	85.6245	62.9059	53.5056
fur	576.74	629.163	389.122	524.226	518.124	588.348	666.487	561.449	566.224	552.059	548.057	461.444	509.688	419.48	496.931	422.975	479.172	622.789	581.522	535.997	427.91	459.643	604.126	540.514	600.073	582.469	608.529	517.886	516.721
fusA	6434.29	3467.8	812.309	702.891	768.211	942.189	944.569	888.606	955.287	981.674	878.267	969.524	768.732	666.749	1017.61	945.315	1165.94	1382.2	1132.42	1401.4	6674.4	10239.2	7513.69	4999.63	6119.01	7284.15	8452.87	8329.43	6626.5
fxsA	29.8568	106.277	84.399	66.7015	65.6784	66.5722	146.612	161.907	196.156	242.001	209.753	159.486	385.657	369.196	357.99	492.409	476.384	482.044	480.852	208.26	24.4261	14.8551	21.9611	28.228	47.4603	47.6341	34.7057	42.3847	54.8443
gabD	109.928	296.451	1470.55	1898.66	1806.01	1282.91	735.263	513.162	541.175	566.58	639.652	1096.42	1043.69	1015.01	1377.89	999.46	1033.84	866.009	584.287	640.568	50.2923	27.3667	57.4951	79.0278	130.48	133.82	74.4276	48.6646	98.0021
gabP	17.4703	49.5595	168.954	347.341	333.706	172.878	102.611	63.9125	63.7133	61.5068	62.9043	88.4607	129.661	140.886	173.881	142.876	145.546	100.151	65.9515	44.8486	14.0362	6.20904	8.89105	17.7255	25.0707	23.0275	10.9053	7.87808	15.3862
gabT	125.115	325.051	1495.32	2362.71	2158.83	1324.09	728.821	484.158	472.396	457.817	528.605	862.677	837.395	823.583	1140.47	853.63	886.031	647.63	477.432	460.209	73.8872	35.8078	67.3538	88.1719	137.953	143.117	78.6518	52.8045	105.022
gadA	344.976	185.969	303.6	557.599	518.235	621.695	861.593	862.123	894.046	900.409	746.09	518.201	366.585	233.963	305.269	224.587	204.303	265.413	217.008	215.732	20.2061	12.394	27.9841	15.6334	19.9782	32.8695	35.0754	30.0774	230.206
gadB	564	384.508	720.055	1020.98	961.435	1437.44	1897.65	2115.89	2353.85	2404.61	2184.51	1794.4	1086.56	679.437	845.533	534.644	444.794	435.256	388.361	373.585	33.2621	19.0286	37.7593	23.571	42.8944	74.8587	63.771	49.4826	332.283
gadC	327.998	240.845	585.739	866.815	817.796	1129.46	1886.24	2179.14	2406.22	2769.07	2225.25	1453.83	1356.76	827.553	919.159	624.402	524.343	479.245	446.447	265.208	20.1236	10.4873	21.5391	17.4585	25.9936	35.0671	28.5656	27.3615	218.818
gadE	40.8087	67.1885	78.4902	122.375	129.209	148.67	153.289	180.778	166.499	143.734	120.076	66.1401	81.1018	63.0439	62.1684	45.9634	36.9758	32.0756	33.5876	18.5886	5.30942	1.94085	2.67659	3.40821	6.75622	9.65155	8.92456	14.6707	44.7676
gadW	149.959	68.9724	166.699	382.885	439.32	433.067	503.44	371.98	333.611	283.339	178.031	103.392	119.941	74.0078	65.6191	42.1936	25.7912	31.9272	15.6158	6.79458	10.3985	2.97894	3.63784	11.6756	19.009	18.8557	16.8247	25.9732	85.3503
gadX	211.469	107.747	143.986	421.348	482.27	526.63	722.631	536.633	491.969	422.614	250.611	133.623	193.907	124.623	110.665	106.606	63.6749	92.7274	63.0286	20.7914	39.2134	14.312	19.9517	46.7892	61.201	58.4257	52.2959	67.395	159.629
gadY	0	0.60419	1.11579	0	0	0.786168	1.26845	0.533021	0	1.72539	1.60048	2.47118	0	0	1.02321	0	0	0	0	0	0	0	0	0	0	0	0.645493	0	0.65802
galE	72.5186	91.886	113.653	116.862	104.137	88.2365	84.1543	74.3378	82.3537	78.4298	83.5704	98.5349	76.6659	70.6664	86.7009	72.7913	71.5036	58.6795	53.4322	66.3824	25.7285	30.7235	36.9383	48.7552	65.0265	73.3517	77.6022	70.9674	66.8718
galK	46.3845	143.36	90.7528	125.33	126.591	134.115	120.454	105.483	112.723	109.556	115.563	148.124	108.599	90.2783	132.513	95.8656	102.306	81.883	68.6787	87.2562	23.9748	26.3966	24.8443	32.1863	50.2721	49.6937	51.749	44.9063	42.6642
galM	371.922	229.851	126.123	224.203	251.143	275.261	258.618	205.248	200.468	173.194	166.045	176.206	151.978	138.074	182.728	143.943	159.282	151.912	115.599	111.112	96.0102	113.566	325.526	223.26	307.752	320.213	233.934	219.894	290.682
galP	53.6369	33.0141	14.0042	13.2556	9.91759	7.06926	7.21716	5.94532	5.97702	4.49585	4.40858	3.47242	3.78895	3.79453	3.15207	4.24808	4.54506	11.04	9.97751	9.07405	5.48616	4.24552	23.5525	16.6605	22.4246	29.8073	37.3914	40.0179	43.7049
galR	49.333	53.6182	52.6956	74.1211	74.3652	63.9781	73.0758	55.7274	62.5565	51.0396	48.3794	39.5525	44.0129	38.4693	40.1425	33.8158	35.9466	28.7631	30.8829	18.3098	58.2093	50.2849	53.8312	47.8394	53.8443	49.8942	42.6788	49.7973	56.6007
galS	10.1332	353.566	164.76	145.765	114.959	45.9789	35.5113	23.5531	18.4113	15.2138	14.9374	14.8236	14.1082	12.9078	15.2578	16.7166	19.0257	17.2556	16.1031	12.6884	4.28082	4.52704	12.6829	22.1683	17.1339	12.7303	7.64619	8.43679	7.09673
galT	58.8864	104.115	85.128	110.913	108.775	109.162	108.725	88.3522	104.349	107.329	96.3774	125.869	99.3924	83.1282	110.042	85.0803	91.7681	83.2783	56.7194	71.3139	25.989	34.9941	33.1875	41.6548	57.6595	78.6703	66.4015	59.6945	59.9472
galU	333.465	237.637	169.994	294.278	289.105	309.744	338.728	345.982	386.211	406.806	413.4	485.411	552.521	557.02	669.047	696.429	792.304	861.493	987.134	842.696	240.98	195.076	313.143	316.584	345.197	283.745	242.432	265.331	331.403
gapA	6283.29	2736.74	1340.49	1038.93	1009.23	921.938	1085.2	1048.99	1069.23	1039.55	975.249	890.767	938.468	848.399	992.469	969.828	1008.81	1307.08	1156.19	849.026	1854.69	1867.79	1427.87	2207.87	3935.5	5009.94	5105.71	5019.33	6303.06
gapC	512.349	222.343	228.996	253.38	267.35	190.43	226.789	184.936	181.51	153.521	157.6	141.857	166.932	192.71	202.996	218.67	236.754	231.105	242.187	129.481	534.162	401.836	449.452	771.783	679.437	484.953	322.464	299.154	385.118
garD	5.71577	31.0766	56.6246	61.7171	66.0062	70.0229	61.4192	52.184	49.4193	46.275	43.1365	44.9535	36.0687	28.6219	41.8832	31.9532	36.1781	38.3974	34.3019	33.9599	6.84879	5.09788	5.3646	6.67821	6.89508	4.97486	5.59065	5.53844	5.24053
garK	12.0139	13.425	34.5832	38.5875	36.6533	53.6674	57.9117	48.2906	46.6916	42.001	35.7507	31.4911	26.1948	18.6536	29.3788	18.2219	18.5254	25.2531	22.8492	23.8522	9.02926	7.80304	11.5358	13.5972	15.2049	12.4329	11.5081	10.4739	11.3914
garL	3.12433	5.58379	13.5327	14.3993	15.6202	25.2336	28.5286	20.6018	23.3365	16.5479	10.9466	6.77209	7.50935	6.07341	7.94286	6.58818	5.98209	6.36347	3.60352	2.97428	1.72783	1.54179	2.03697	2.52055	0.889775	2.99606	2.34257	1.95364	2.72442
garP	0.720381	5.43364	8.25689	6.46246	6.67308	12.4191	16.2656	11.578	12.2976	9.27057	5.77886	4.36896	6.3103	4.42258	4.72032	4.01624	3.84456	4.65403	2.78334	1.78644	0.608429	0.0503305	0.574489	0.530047	0.411096	0.468968	0.312356	0.360187	0.475463
garR	13.6987	21.5369	58.1551	84.5307	72.6294	95.6686	82.1198	63.7338	55.0732	45.2832	36.2231	30.159	22.3094	14.608	23.0011	18.8129	14.9381	18.4379	16.4395	14.925	7.54953	8.25781	13.6709	10.9132	16.4334	15.6712	12.3783	8.60714	13.6725
gatA	868.487	2991.7	1621.52	1463.5	1423.91	1241.95	1273.01	1100.76	1068.59	878.978	770.612	648.601	623.905	651.222	768.046	690.43	848.982	1337.51	1274.81	984.899	54.3881	64.9323	20.5589	56.1853	89.6516	277.934	505.412	844.931	1176.03
gatB	481.093	2517.99	1114.83	725.129	763.952	532.536	576.968	452.21	418.756	362.838	248.927	154.32	200.73	195.019	217.763	202.981	292.139	560.657	441.276	233.018	25.7609	21.356	5.33291	21.3986	48.6229	149.701	314.869	550.717	830.404
gatC	1005.13	5001.87	2681.93	1198.16	1278.44	994.435	1101.78	841.695	799.402	651.656	528.486	346.277	328.763	326.526	406.199	390.527	510.037	935.786	762.22	443.166	47.6009	35.7606	11.7068	37.089	94.3652	306.309	658.091	1023.42	1689.29
gatD	307.775	2090.13	821.612	408.894	421.714	285.659	315.523	225.652	189.895	144.75	108.702	58.3557	58.5776	55.4449	74.2237	72.83	88.3904	196.342	142.704	66.7905	21.3267	13.4727	7.25665	19.3771	32.2909	89.0511	177.163	341.919	512.649
gatR	59.2686	85.2489	39.8337	32.0158	29.8108	24.3455	23.188	19.1823	18.6195	14.4196	12.7063	10.4358	9.7564	9.75437	11.7502	11.2323	12.388	18.7609	14.3408	12.8463	34.1157	26.4792	24.0777	37.0123	29.9353	35.1379	43.9264	55.0495	70.4706
gatY	2424.82	9171.1	7569.23	6474.41	5819.76	5118.64	5287.47	4934.2	5508.98	5291.76	5532.92	5873.02	5259.64	5082.52	6143.36	5585.45	6622.48	7600.46	8208.73	8491.76	313.549	338.024	294.808	380.096	884.36	1930.88	3303.74	3697.84	4126.76
gatZ	1623.63	5800.96	5081.28	4042.86	3842.17	3381.28	3445.65	2861.11	3141.29	2884.06	2811.46	2862.13	2634.17	2287.54	3187.07	2597.02	3220.22	4276.84	4212.46	4278.41	163.028	168.886	150.612	178.864	366.853	837.309	1373.09	1764.34	2148.84
gcd	231.077	36.4874	110.157	200.568	272.037	313.856	328.282	244.82	220.6	187.986	168.028	141.912	124.709	112.993	131.654	108.581	123.913	175.201	157.319	132.354	53.7962	88.3474	313.77	287.659	326.453	288.903	189.298	147.637	199.842
gcl	3.99334	5.45168	11.7679	15.7223	15.3448	16.6293	17.592	16.2531	16.6963	13.7093	19.0075	15.9203	16.7567	15.1951	15.303	17.0499	14.5218	14.5532	13.1264	13.1774	3.91695	3.08542	2.89904	3.64518	3.15675	3.54268	2.82869	3.16106	3.2989
gcvA	38.2384	15.7108	9.43361	17.1061	14.117	15.6247	22.2788	17.1546	19.7052	20.1055	16.0651	15.008	22.6553	18.5184	20.585	19.5712	23.9812	30.4561	23.6509	17.1863	42.1953	24.4605	24.1247	45.8726	43.642	41.9132	36.4196	42.0636	46.0579
gcvB	26.1696	63.5879	32.5262	26.8857	24.0425	15.2283	19.6597	10.8654	12.8861	12.8952	11.2329	8.39971	8.21236	11.3655	9.01776	8.21923	7.05852	10.3342	13.1058	11.1319	68.1354	90.6621	270.013	46.7362	71.9318	69.4258	99.4738	183.868	79.082
gcvH	61.1995	84.4904	24.1195	37.5381	34.8833	36.6645	38.2616	35.6835	38.5461	38.8804	28.807	35.1022	32.3465	28.7116	36.5943	24.8427	26.2193	27.0663	21.2147	23.0493	6.90452	26.3963	30.7711	56.8585	65.0836	81.93	150.175	308.001	168.772
gcvP	36.7243	66.2517	16.5539	23.288	20.8662	22.9485	20.7079	15.6311	13.9737	15.7072	13.5046	16.3012	12.0577	10.6258	16.9111	12.4372	13.2859	12.7545	8.55954	12.6707	8.83657	26.5388	29.4778	57.4047	61.2975	76.816	112.188	215.283	110.699
gcvR	291.175	98.3864	71.7494	99.2929	105.41	99.9437	108.463	88.1806	97.8148	99.9112	94.2931	77.1696	97.045	97.8872	77.6262	117.211	107.21	102.626	106.139	76.6791	186.479	149.867	137.744	208.483	261.237	234.32	174.11	173.586	240.895
gcvT	46.7288	35.4045	14.9161	22.4305	25.7497	26.9748	28.9531	22.6901	23.1241	22.8068	23.6515	25.9945	18.2764	17.5702	25.7936	19.9297	18.0049	18.2494	18.5853	21.6961	6.26186	39.34	58.3677	53.2227	43.6043	69.8216	133.498	259.458	125.048
gdhA	1332.44	334.037	38.5302	22.1203	19.6384	11.5733	11.2163	8.03144	7.22727	6.53087	5.15837	4.90111	3.85131	4.09	3.57982	3.77938	4.03421	5.7535	4.92467	5.05044	1242.36	2913.8	651.736	901.488	2293.36	2362.21	1801.53	1816.55	2607.63
gfcA	11.1049	3.47434	4.48975	2.13151	5.24759	6.48607	3.24026	4.27341	3.60871	3.25512	3.84428	4.02118	3.19044	3.65932	4.70163	1.537	5.35207	1.96709	2.94096	0.299761	18.8908	17.0608	13.6688	13.6914	10.761	8.8743	6.5415	5.58347	9.06542
gfcB	1.28913	0.529075	0.448813	0.83317	1.48619	0.47461	0.53531	0.936108	0.671821	0.769574	0.386926	1.09329	0.809478	1.26258	0.52391	1.16669	1.12717	1.64201	1.11243	1.1377	5.04704	1.53046	2.84406	2.25917	1.70175	0.259732	0.961745	1.16872	1.00412
gfcC	2.90477	0.483195	0.519749	1.0177	0.395268	0.801239	0.270739	0.339064	0.107013	0.749773	0.546258	0.355872	0.529728	1.09018	0.740023	0.755538	1.03637	1.71561	0.899486	0.122794	5.91698	4.46456	5.88188	5.16733	4.59181	2.20721	1.02918	1.19279	1.64153
gfcD	6.68574	2.17399	1.67736	2.25776	1.70798	1.80434	1.86777	1.64888	1.22775	1.21866	1.38515	1.19939	1.12006	1.55339	1.17696	1.39056	1.61793	1.89738	1.39041	1.26852	8.60589	6.56384	9.15104	9.06217	6.28112	6.27745	3.82191	4.42152	4.13237
gfcE	5.52725	3.31587	0.851431	2.06601	1.32874	2.26602	2.11159	2.19345	1.75837	1.94483	1.72659	1.82645	2.00071	1.16083	2.76991	2.97046	2.17053	1.77917	1.72416	1.77017	10.2204	10.9171	6.08884	7.74648	7.58229	5.5918	4.71895	4.45376	5.23997
ggt	119.422	77.4191	76.655	87.992	115.273	58.6221	45.1062	24.6451	22.7092	15.9078	13.9429	11.9083	10.2503	10.0452	13.1802	14.0314	14.5885	18.8722	15.7132	13.7353	14.6131	10.9741	39.1087	53.0245	89.0287	97.8505	64.8486	42.8819	56.1307
ghoS	0.947248	0.596603	1.23385	3.18592	1.64787	1.50556	1.79377	0.237956	0.460349	0.609986	0.177875	0.166161	0.368414	1.02824	1.00639	0.633431	0.618444	0.165217	0.68415	0.308845	0.468224	0.226233	0.435215	0	0.923928	0	0.228205	1.15712	0
ghoT	1.07887	0	0.884697	1.02949	1.48775	2.23374	0.737153	1.8618	1.37825	1.0793	0.662189	0.923989	1.59652	0.585032	0.617457	3.78421	2.045	3.83069	1.69195	2.10866	0.672068	0	0.371434	0.848409	0	0	0.779043	0	0
ghrA	154.581	92.9094	59.7397	57.7286	51.9119	41.3901	41.9846	31.1022	25.4246	22.1703	17.2501	14.2029	12.2359	11.3829	13.6437	13.724	12.1341	13.0193	11.8763	8.98708	68.7555	58.7237	101.359	106.594	141.295	138.705	107.34	107.872	118.765
ghrB	286.847	90.2329	21.2552	15.264	13.2211	9.87479	5.95987	5.18378	4.05365	3.55011	4.07729	3.97391	3.41798	3.34098	4.46679	3.95553	3.46403	5.23335	3.71334	3.19868	142.977	165.779	317.895	223.485	325.77	334.772	305.135	265.132	234.674
ghxP	183.598	7.26919	2.74072	2.06272	2.15269	2.06131	2.54686	2.13579	2.15172	2.52661	3.05839	2.55404	2.81162	3.6948	3.5168	2.09032	2.91566	3.68573	3.96334	3.46524	5.7779	157.674	21.7053	49.7515	85.5742	130.446	162.485	148.252	87.8023
ghxQ	10.2357	11.2256	14.1412	24.8247	28.9075	24.3547	27.9926	19.9323	17.3577	15.3235	12.4022	9.0391	8.58172	7.88767	8.6311	9.0764	8.64033	10.8059	8.59124	5.96761	8.54703	5.9903	4.91812	9.65194	10.2301	6.6514	5.98034	6.46157	8.96363
glcA	10.7104	27.154	99.9852	262.535	911.487	294.032	161.29	102.994	73.5418	58.3203	35.2978	25.2502	26.7677	17.722	24.91	22.8035	24.9602	24.4433	21.6796	15.9691	8.34072	5.82752	11.0847	12.8634	12.2285	8.35631	5.30401	5.38897	8.62765
glcB	69.1262	108.642	182.4	846.637	2403.66	228.819	111.228	77.7758	69.02	56.1307	53.5056	55.3088	41.0833	34.1193	52.0894	45.3866	47.3835	57.7338	50.014	59.1663	33.4946	34.2938	80.3612	63.9592	66.1381	60.1273	43.0548	39.1899	70.8269
glcC	58.3499	578.996	573.5	274.87	153.66	375.919	329.57	220.814	220.668	200.651	227.525	234.453	197.767	203.99	242.76	213.09	232.829	136.223	154.651	132.494	10.9812	7.34079	16.2237	13.0843	7.53273	13.3238	13.7403	19.275	31.3297
glcD	14.2377	26.532	186.186	1002.32	1548.75	49.2138	30.929	21.9066	20.821	12.673	13.7919	10.4256	8.35913	6.44706	8.04558	7.33703	9.34497	13.4867	12.2923	14.1259	8.12779	8.54886	26.4976	16.0194	14.635	11.6327	8.1389	9.88019	21.1814
glcE	12.4812	5.69429	92.1982	715.658	1330.91	52.4915	28.0703	19.7217	19.9852	13.9955	11.7587	9.28811	6.47288	5.80032	6.72483	6.43176	7.8551	14.1044	10.413	13.8505	10.4945	10.8335	25.628	20.3831	15.766	12.1661	7.34388	10.025	18.7038
glcF	24.7047	32.5166	86.4117	599.523	1296.99	94.0453	67.6498	46.3751	43.4193	38.0965	33.7951	33.1507	27.7633	25.6152	31.2849	31.7391	32.9084	36.7113	33.5833	37.9947	15.7484	17.127	27.628	32.1752	31.3864	26.2709	20.6871	17.0168	30.007
glcG	59.0046	78.5576	114.538	876.167	2369.83	151.773	98.5843	61.9514	63.6424	58.7658	44.4061	39.305	41.7456	32.1724	47.1928	37.6258	46.0086	61.9963	46.6105	44.6177	24.0004	22.2883	54.9914	49.879	49.4609	54.5573	34.5065	34.0545	70.9385
gldA	42.4048	238.822	106.034	93.4222	84.2875	80.4484	69.6455	57.3597	57.516	48.8332	47.2889	48.915	39.3965	32.8254	43.644	35.1038	37.5709	33.5367	25.6949	26.3382	9.6705	9.14602	17.2913	13.9739	19.2631	24.2547	35.5007	47.7245	59.3549
glf	83.2632	67.6615	21.4048	11.3292	9.7913	7.73954	7.82368	6.22656	4.28111	4.90972	3.43956	2.69343	2.59183	2.67398	3.48926	2.72651	2.76921	5.94417	8.09927	5.40058	88.4744	97.4584	56.1531	98.0675	88.7348	77.0995	65.967	74.0302	80.5286
glgA	333.272	443.199	573.102	578.557	506.914	495.541	428.028	318.996	307.204	292.47	244.61	260.717	206.158	175.693	254.199	200.33	246.258	236.305	197.167	212.366	61.7502	175.985	138.177	173.206	291.82	320.795	238.301	206.952	329.98
glgB	385.127	374.243	346.938	302.328	324.322	376.614	347.464	231.08	217.158	181.943	137.005	113.192	85.8495	71.9598	89.6743	78.0215	82.8174	97.9471	67.6365	61.5706	121.377	447.703	174.823	225.048	403.893	491.42	357.618	339.531	455.217
glgC	259.167	450.47	622.115	548.842	439.371	452.356	413.465	300.84	300.235	278.998	238.374	258.696	204.904	167.696	268.486	194.008	230.406	232.413	178.674	204.616	39.6625	148.047	80.594	118.726	222.426	273.376	212.214	181.234	289.474
glgP	288.706	445.6	393.314	376.134	362.93	382.169	344.601	272.085	259.571	229.17	218.573	225.699	184.481	176.687	239.228	195.622	228.11	198.289	181.429	196.756	60.6327	131.769	99.1259	158.925	259.33	259.645	186.549	176.832	279.457
glgS	68.0502	272.182	694.601	615.781	614.308	456.728	928.691	785.084	689.597	797.642	522.297	189.168	1043.24	833.103	624.382	914.438	890.253	967.783	1069.35	209.922	45.6938	14.3993	35.8251	46.9299	53.2431	32.8545	32.1821	50.4855	74.3029
glgX	247.107	215.494	359.26	320.709	305.328	356.124	356.694	273.808	253.207	254.324	205.098	190.573	190.424	168.886	206.212	185.032	217.788	239.478	196.41	183.732	43.5203	174.107	68.1573	110.044	236.943	313.704	235.917	207.476	287.492
glk	96.6971	125.291	74.9448	86.1236	84.8726	62.6239	75.7801	65.2884	74.86	69.2676	60.7408	52.1685	66.1063	52.6892	77.5178	62.7097	77.1273	85.1325	86.2552	59.6319	69.1715	54.4213	66.4967	75.4848	101.979	103.118	116.691	126.623	122.938
glmM	290.005	325.879	146.437	123.915	110.655	87.298	74.9482	54.8195	55.4869	46.9527	46.2662	44.1255	37.7732	36.899	38.5977	35.2215	39.3217	40.1762	41.9407	35.5116	241.351	230.259	297.353	228.082	265.178	302.662	327.699	313.988	293.929
glmS	587.902	379.347	305.161	340.726	333.737	377.583	377.628	341.588	355.32	354.765	344.106	408.884	328.475	287.642	435.584	350.146	404.255	438.352	378.787	455.025	262.031	335.164	515.656	409.515	519.648	614.503	732.784	744.562	639.594
glmU	390.493	121.533	159.763	214.067	205.078	212.401	230.907	199.141	201.369	186.811	187.55	178.591	176.225	170.402	186.446	165.831	171.31	156.307	160.562	133.074	222.38	224.644	228.218	288.51	290.919	308.822	383.005	421.614	298.97
glmY	13.9412	9.26147	13.0787	8.02583	6.221	12.0384	13.3777	13.7008	7.80813	12.4678	6.75701	6.21172	7.09257	16.0439	11.3748	11.7581	12.6793	19.6547	19.5637	4.98515	11.4483	8.83516	15.4492	8.23765	30.5725	19.2639	10.2123	14.1508	12.9776
glmZ	193.972	115.042	166.456	145.062	139.836	133.697	275.456	283.095	322.96	484.018	265.11	155.762	485.198	477.997	394.484	508.039	566.762	719.428	605.484	220.676	67.997	63.5994	70.4322	67.4446	119.97	134.134	123.572	225.635	168.489
glnA	749.839	188.318	26.0651	19.1932	16.0986	8.72135	7.28382	5.13631	4.92734	5.27824	4.91658	5.19889	6.24466	4.8371	5.8595	6.53782	8.087	8.86285	8.33859	8.65225	5576.75	2500.7	663.054	1157.94	2385.2	2951.17	2640.81	2627.1	1249.18
glnB	220.578	75.5576	43.9147	55.5157	59.5017	58.3432	52.1663	58.947	59.0628	56.3339	46.1679	47.8586	49.2585	48.946	53.2027	54.1079	48.6063	59.0775	60.3506	54.1161	137.995	120.329	130.181	185.057	240.005	221.072	215.31	216.016	201.063
glnD	61.4395	59.9103	36.6931	22.0447	20.9394	17.5514	17.5778	13.0403	13.6121	15.1979	14.8641	15.5719	13.9978	12.872	17.1434	14.0762	15.1912	20.1269	13.3051	15.5795	83.1613	89.8884	82.6308	74.9549	89.5697	110.643	124.301	104.5	77.8624
glnE	76.3457	66.4906	38.263	30.4849	29.4258	26.3748	24.8466	20.3875	19.9976	20.2211	15.4695	14.8674	13.659	10.5343	14.3702	11.3566	12.3752	17.1061	11.1232	13.5605	71.9582	78.3614	119.749	89.7624	99.7754	102.015	73.3987	75.3559	83.2962
glnG	55.9277	88.1755	78.8156	79.665	80.9106	78.1948	82.243	70.0509	73.0386	65.5636	65.8116	61.4715	47.7011	39.9963	45.0749	33.6898	34.9001	37.6281	37.0136	50.3522	342.024	71.3318	36.2532	44.0123	97.0154	187.234	174.11	165.21	114.817
glnH	246.325	903.337	608.588	659.986	637.831	562.239	541.268	404.989	383.317	346.239	337.401	332.221	290.193	258.509	323.09	266.075	262.826	180.552	200.755	200.522	540.175	436.119	376.943	379.248	1037.38	814.532	901.274	812.975	366.542
glnK	0.636442	0.709826	0	0	0.244589	0.345017	0.378362	0.165095	0	0	0	0.309917	0	0	0.146951	0	0.173052	0.190592	0	0.541161	20.6553	8.53644	4.15935	9.87354	21.8554	21.6903	17.7141	22.6702	4.04385
glnL	56.549	38.8905	27.0875	38.4928	37.9493	34.5024	41.3188	35.3232	37.3328	36.0905	30.4714	25.0542	25.2479	21.0378	25.1888	21.1421	19.5926	20.9951	22.7392	25.6835	214.731	104.011	33.7574	53.9377	102.314	190.294	165.77	176.291	97.8225
glnP	126.179	186.591	111.753	134.845	140.751	117.747	140.953	101.262	99.5106	88.5298	81.4384	80.567	101.859	96.5516	122.67	120.574	125.416	84.9538	83.752	66.1545	374.806	230.181	180.967	205.984	468.362	347.958	263.416	241.112	142.326
glnQ	179.657	190.762	144.742	143.509	143.261	124.451	119.733	90.9401	82.4571	69.3526	80.9298	95.8367	73.8602	78.7051	109.974	102.391	106.869	66.0098	63.1381	66.6066	681.828	352.039	223.938	239.169	309.704	263.953	224.03	209.769	165.736
glnS	211.399	107.185	54.4269	28.3743	21.8125	17.4591	15.8563	11.6093	12.532	10.9788	10.0663	10.7883	9.91697	7.76459	14.8509	12.7679	11.2953	16.429	10.4737	10.5775	236.19	253.132	312.059	243.235	251.333	270.869	260.54	240.986	204.54
glnU	0.975839	0	0	0	0	0	0	0	0	0	0.704387	0	0	0	0.768282	0	0	0	0	0	0	1.8481	1.04845	0	0	3.52711	0.90369	1.81053	1.92855
glnV	1.52715	0	2.58835	0	1.10554	0	0	0	0	0.805181	0	0.74283	0.672834	0	0	1.25419	0.782196	0.654261	0	0	1.5592	2.68765	1.04845	0.984154	1.82938	0.94028	0.90369	0.923884	0
glnW	1.47635	0	0	0	0	0	0	0	0	0	0	0.657996	0	0	0.768282	0	0	0.861475	0	0	0.779599	0.895884	0.861726	0	1.82938	0	1.87628	1.81053	0
glnX	2.54098	0	0	0	0.862892	0	0	0	0	0	0.831892	1.48566	2.35825	0	0.664219	0	1.61562	0	0	0	2.92874	2.74398	0	2.95246	1.82938	0	0.90369	3.62105	0
gloA	171.671	101.105	61.151	115.744	121.734	78.2365	96.505	79.2814	71.898	66.4368	55.4315	31.0763	44.0825	29.1914	34.4357	33.1992	31.9335	28.5322	24.5883	21.1331	99.9359	89.9883	79.4463	114.243	126.779	114.122	86.9325	106.581	143.91
gloB	56.2791	71.2402	127.602	220.038	215.819	168.86	168.865	109.929	100.597	84.1065	54.4219	39.8698	38.8759	25.3143	30.6418	25.8802	27.5542	19.8824	17.2694	8.85722	34.5253	28.4472	25.9717	41.7436	46.2789	43.945	29.1347	30.1044	38.3051
glpA	0.865694	13.661	322.016	29.6154	9.46121	3.27074	1.14766	0.958223	0.783806	0.716564	0.598279	0.610747	0.464971	1.99967	0.62895	0.635181	0.554341	0.439294	0.537206	0.281543	1.0603	0.724539	0.748526	1.10937	0.673804	1.13125	1.23196	0.711969	1.11584
glpB	2.26995	4.43586	222.361	47.5178	5.51011	2.4515	1.74216	1.57312	1.00329	2.39583	1.6001	1.73588	0.808131	1.93896	2.11311	1.6424	1.8707	1.7285	1.39548	1.09199	1.32441	1.57664	2.47236	3.08467	2.06894	1.95942	1.58045	1.5254	1.03828
glpC	3.10022	5.14288	106.851	76.9906	3.0378	2.22678	2.73359	2.2429	2.69866	2.60482	2.79752	2.24677	2.78425	2.13677	2.18967	1.89551	1.91691	3.14089	1.80009	1.8484	4.31353	2.55324	4.10427	5.2317	3.2256	4.74523	3.08334	2.65161	2.75529
glpD	18.7691	131.363	2527.69	573.268	304.378	238.678	232.47	273.595	338.108	376.02	364.088	353.674	345.769	311.538	322.326	275.51	270.838	258.04	234.171	284.499	11.2832	7.45778	32.6061	17.1995	23.9605	28.6405	24.4613	23.7846	21.9224
glpE	46.9784	6.11441	7.05724	7.24458	4.54571	2.98731	4.66137	3.70164	3.58938	2.69701	2.87735	3.7582	4.47986	3.11302	3.82332	2.01361	2.02043	3.7691	3.14573	3.64663	36.4427	19.2799	48.0343	33.8402	28.9512	23.1879	22.1977	19.9725	21.5951
glpF	5.16293	198.505	2247.91	826.015	222.972	141.305	82.6798	48.1272	34.5152	25.6194	19.3564	15.3032	14.8525	27.0733	17.1904	16.4557	14.0933	15.1194	13.0932	7.80654	6.73944	5.02454	5.19357	8.19099	7.13587	7.23292	7.44311	12.0998	8.5768
glpG	77.0102	8.39747	5.77947	6.34407	5.41976	4.33367	4.73119	4.31671	3.94869	3.14792	2.51877	2.94427	3.2503	3.06244	3.14405	4.52778	4.82573	4.34606	3.75802	2.98029	85.4918	64.0547	90.8736	80.2633	55.6408	52.0431	41.9995	43.7292	40.3168
glpK	20.4296	230.286	3067.06	1429.89	283.441	225.138	132.618	79.9449	65.5553	61.0002	48.2967	50.4033	40.461	36.3604	50.2306	42.0142	43.3069	41.9554	33.254	34.8914	19.0018	15.4286	27.2719	18.6378	26.0041	29.3256	30.1644	26.6218	19.2882
glpQ	19.7522	47.4741	262.332	113.436	55.0209	63.0655	70.6676	67.0856	64.8324	68.7893	69.4842	66.6746	59.5714	53.2135	65.5821	63.8451	62.7967	71.0869	80.5056	78.0998	34.3886	21.9759	34.0583	32.321	35.7977	23.2578	19.5754	20.1102	24.4511
glpR	98.4948	24.6519	18.3927	16.7945	18.871	15.783	15.7748	13.2186	12.5011	13.3535	10.0901	11.1514	9.14889	7.52052	8.89862	9.05899	10.6546	12.7704	12.043	10.407	93.0851	76.8829	81.4754	93.4883	74.0319	72.2103	72.7304	79.792	75.5971
glpT	1.82107	22.0059	153.752	25.5681	8.31859	5.76315	5.55724	3.72325	2.91757	3.84489	3.04517	2.33797	3.1577	4.49429	4.21161	3.53002	4.17083	4.8932	3.46391	2.96982	1.25933	1.44965	1.27136	1.21273	2.42302	1.93338	1.13142	1.51214	2.02697
glpX	47.0077	20.4627	74.2736	55.8902	20.8539	16.3038	18.6825	14.1668	12.325	11.6377	10.4327	11.7947	8.32469	7.45092	9.07915	9.11803	10.4928	12.6519	12.241	9.70798	29.2293	29.6673	26.7747	29.1339	31.2134	52.0126	58.1871	53.7305	40.7705
glrK	19.8098	11.7742	13.5752	18.2148	14.243	13.966	20.8129	20.3109	19.081	19.8509	19.1961	11.4774	19.5688	17.0372	18.203	19.498	20.899	20.4064	21.3647	11.8834	18.028	12.3387	21.5373	20.2208	20.5613	17.6524	14.3968	13.3148	16.6508
glrR	53.7956	19.3717	15.2178	20.742	19.2587	20.8345	26.8149	23.3813	26.2933	23.1058	22.5134	23.9004	18.8677	18.3003	24.2934	19.5175	22.0004	25.4572	23.0001	20.2692	46.3353	41.3695	52.2746	54.1675	56.6285	53.2198	39.2102	33.8032	39.5675
glsA	30.1486	42.6561	29.3023	57.9859	56.6935	95.369	134.349	149.127	153.552	192.868	134.947	132.185	106.519	62.4085	141.326	50.7122	36.5358	25.2671	13.1345	12.6825	1.12972	1.04445	1.08987	1.54546	2.79407	7.21992	7.12612	3.45913	26.795
glsB	44.3093	6.35734	2.05078	1.5311	2.10091	1.03897	1.06429	1.74732	1.60872	1.00936	0.859745	0.666285	0.617666	0.768683	0.732289	0.608832	1.18056	0.632566	0.608387	1.08845	50.6518	41.3452	42.336	68.9487	51.2107	40.128	29.0323	26.931	26.593
gltA	1185.52	576.394	564.262	312.667	244.323	297.532	372.167	346.069	388.541	436.799	392.292	475.008	473.142	396.718	674.621	520.285	616.494	717.167	574.483	546.575	480.927	1072.21	926.862	555.157	914.048	911.188	807.758	1019.07	1434.28
gltB	1914.56	730.38	67.3332	18.6234	15.4359	8.52577	5.42047	4.59315	3.7494	3.30731	3.33525	3.02777	3.77136	3.26312	5.93078	5.52453	7.02127	9.42469	7.28841	9.294	2037.48	3336.61	1848.8	2445.1	3561.72	3957.79	2696.7	2366.28	2511.81
gltD	1573.26	571.74	123.999	17.8599	14.5827	8.78492	6.06611	4.85903	4.88561	3.31147	3.51209	5.20069	3.16714	3.4434	6.85354	7.4244	7.70497	9.48901	8.41711	12.4759	1494.87	2576.45	1333.32	1980.78	3279.44	3195.02	2194.68	1846.18	2200.25
gltF	30.8903	8.20405	2.0737	0.384285	1.0125	0.692417	0.354637	0.331086	0.0742287	0.482307	0.138115	0.201845	0.220098	0.266132	0.592372	0.24592	0.725328	0.401976	0.737221	0.359713	14.9019	17.9429	5.38724	21.1293	37.4843	36.4094	28.6561	34.9076	33.8248
gltI	311.409	491.279	464.772	686.228	809.602	610.359	469.889	360.937	361.201	311.466	322.149	358.737	280.697	239.763	282.048	229.625	227.005	195.58	156.783	157.318	118.149	120.484	202.539	185.164	288.897	266.571	288.151	275.206	314.681
gltJ	56.3333	41.1325	34.9819	72.5017	87.1885	74.2948	74.3588	50.6964	53.4253	53.2254	35.5952	37.3709	32.3114	29.5358	31.3268	31.2279	28.4612	24.9005	14.4733	8.66515	39.6557	36.5223	41.3001	55.6329	66.4723	71.9545	52.4224	54.9554	54.7669
gltK	49.2253	41.2428	36.6647	51.0873	72.1103	58.1027	63.8794	45.9234	39.2758	31.9307	24.5089	18.5315	23.2887	23.0737	21.7276	15.0503	21.2296	14.6278	10.3161	6.79458	31.4951	27.8842	25.4179	47.3355	57.727	49.7927	39.0792	43.9016	47.7537
gltL	71.2966	123.79	64.5454	68.4533	91.717	77.5223	70.1542	46.8923	39.7092	26.3796	30.36	24.3426	23.2424	20.0507	22.4053	17.3618	17.9937	18.3124	16.1375	10.7394	62.5029	49.7146	39.7113	84.0724	78.4289	63.2489	54.2132	58.6466	78.2266
gltP	69.7226	33.2629	15.7435	12.5503	10.4366	5.2539	8.12754	6.84531	8.18147	8.84905	8.88587	9.06772	10.0302	9.52881	10.9066	9.73575	10.533	8.29292	8.37012	5.86381	105.737	92.79	116.292	113.549	130.521	98.0344	94.1543	114.21	71.5217
gltS	46.6853	27.9721	29.8879	39.0441	39.3272	38.8464	45.3205	45.4996	46.0294	52.7202	53.8447	48.768	62.0986	54.9494	67.439	68.0915	70.3452	79.852	77.0842	56.0553	77.2348	53.0146	70.0668	44.6539	37.8845	46.4252	47.1521	45.0049	39.0506
gltW	0.506564	0	1.01274	0	0	1.85563	0.843846	0	0	0	0	0	0.66398	0	0	0	0	0	0.600043	1.20693	0	0	0	0	0	0	0	0	0
gltX	521.406	127.889	77.2766	84.3912	84.2297	61.2789	52.6973	40.2306	38.8328	33.4539	32.8677	27.8518	25.7659	23.2203	30.0545	32.0191	34.2245	47.4134	47.6374	45.6043	506.59	505.979	413.82	457.576	417.908	411.896	435.359	443.361	387.053
gluQ	32.0093	11.5867	13.171	18.8734	16.1506	17.1727	17.9596	13.2678	13.7981	12.2906	9.5294	8.18074	8.18002	8.45552	9.78918	7.6104	13.3878	12.1291	10.0125	7.42126	48.8807	37.0633	24.6366	53.1799	29.0095	27.6501	19.0622	16.346	17.2659
glvC	1.22696	1.68024	1.48824	1.49631	1.26069	1.16149	1.07077	0.808698	1.18375	0.989458	0.938155	0.680253	0.989063	1.8886	1.08423	1.0471	0.940262	0.966535	0.638651	0.453812	1.10335	1.07279	0.965921	1.54813	0.678804	1.3358	2.21953	1.69507	1.48192
glvG	3.32774	3.40346	1.35727	2.26418	1.23326	0.979183	2.14862	1.32631	0.851651	0.534953	1.03098	1.41021	1.39406	0.874318	1.53993	0.6925	2.75287	1.93072	3.1292	2.47606	3.87987	3.93753	4.40515	4.402	6.22886	5.53902	4.23417	4.79302	4.40517
glxK	4.06656	3.17253	3.6185	6.18954	8.10889	6.50143	7.15834	3.84741	6.07349	4.38117	5.37878	5.40339	4.36195	3.73073	8.07554	5.33525	5.37568	5.95825	6.04398	3.84196	4.02925	1.93887	3.32363	4.94849	4.42978	3.15452	3.26356	2.27325	3.55654
glxR	3.29753	1.60023	2.07133	2.64147	5.11461	4.90332	3.74883	2.848	2.59157	2.25127	2.10301	1.33472	1.05326	1.04228	1.73782	0.856105	1.03607	2.29256	1.27862	1.25224	2.62297	2.61386	1.31981	2.29483	1.24872	1.55484	0.705718	0.934835	1.89603
glyA	2597.87	698.487	156.568	125.224	123.689	54.1417	37.622	23.895	21.0507	13.6245	12.5763	10.9259	11.364	11.6894	12.871	17.2527	17.696	20.551	16.6279	15.2878	693.851	1585.3	5979.26	5912.48	6769.57	6575.45	5743.51	4994.99	2640.08
glyQ	312.331	128.08	44.1735	42.0863	37.3584	20.5141	17.5842	13.7382	13.114	10.1061	8.42825	7.10221	5.7304	7.14355	10.5694	7.73557	11.247	12.4443	11.9868	10.6612	281.393	281.104	373.657	314.196	298.929	235.349	217.702	242.847	231.238
glyS	539.602	419.153	130.088	86.433	83.1068	53.6138	41.2884	31.5269	31.4116	26.5955	24.1286	24.1708	19.02	16.7201	23.3047	24.7658	32.0392	38.6759	33.1807	42.2298	522.06	634.702	830.964	553.947	565.715	506.216	452.035	490.095	501.806
glyV	1.45692	0	0	0	0	0	0	0	0	0	0	0	0	0	0	0	0	0	0	1.20693	0.769341	2.70788	2.9197	0	0	0	0	0	0.909106
glyW	0.493926	0.748363	0	0	0	0	0	0	0	0	0	0	0	0	0	1.23769	0	0	0	1.20693	1.53868	1.76819	1.70078	0	0	0	1.8176	0	0.909106
glyX	0.506564	0	0	0.755568	0	1.85563	0	0	0	0	0.695119	0.649338	0	0	0	0	0	0	0	0	1.53868	0.884096	0.850388	0	0	0.927908	0.925795	0	1.98815
glyY	1.45692	0	0	0	0	0	0.908617	0	0	0	0	0	0	0	0	0	0	0	0	1.20693	1.53868	3.59197	0	0.921035	0	2.2043	0.8918	0.911728	0
gmd	3.48083	1.39403	0.757633	0.948749	0.97874	1.10979	0.87932	0.863641	0.618623	0.43649	0.402247	0.280914	0.34511	0.272181	0.516221	0.586855	0.435407	0.405277	0.480526	0.163506	3.76192	4.70189	3.67025	4.22971	8.55992	24.4233	62.2857	74.8823	39.248
gmhA	276.589	178.903	89.5005	71.8366	60.7305	35.7464	42.4707	39.3404	41.6612	35.7693	39.9486	33.305	38.5621	37.2723	43.1155	47.276	46.8997	49.9208	50.5109	33.7441	285.604	226.089	253.17	239.168	300.473	289.542	267.754	297.892	282.148
gmhB	93.5181	43.7435	33.2684	20.07	15.0484	11.6867	13.1714	13.8158	10.5829	10.7432	9.05144	6.76251	12.6833	10.7804	12.8785	12.9012	15.7775	16.2773	17.4027	13.5361	77.2489	61.8386	106.492	103.859	97.6621	101.409	71.9264	84.1532	95.2775
gmk	277.208	164.438	185.303	269.103	253.551	248.861	300.202	261.307	284.086	297.004	267.152	235.948	301.541	295.109	295.913	311.589	323.93	294.428	262.797	170.665	282.188	198.803	231.998	304.072	319.262	327.52	319.194	338.475	267.128
gmr	38.4716	77.5558	138.135	204.13	220.762	224.27	238.72	209.361	208.403	206.127	171.285	147.447	151.745	112.97	118.791	102.116	89.6293	95.5811	83.9992	73.7602	32.2163	20.993	21.706	33.8063	23.6272	21.5096	13.4805	13.0868	27.2595
gnd	1430.95	540.481	265.272	278.733	288.528	301.891	295.929	243.604	252.672	273.367	239.145	268.956	256.115	211.116	305.509	263.942	296.608	361.622	277.507	291.87	544.936	1278.78	1807.77	1100.19	1312.26	1381.12	1221.98	1085.94	1187.95
gnsA	8.42334	3.41962	2.69328	3.06876	2.70815	5.95018	7.1727	3.96074	2.68365	2.50567	4.52541	3.90644	2.51538	2.34013	3.61503	2.1624	1.70785	1.02466	1.40662	1.05433	5.88511	7.12078	6.58683	3.30598	4.73115	2.33089	4.37383	5.12878	6.06755
gntK	9.07127	5.29901	10.3229	11.7573	6.67611	13.1922	13.8643	13.3704	15.0147	18.7581	20.1497	18.3486	20.3249	13.4956	21.1085	15.6774	16.7601	14.21	13.9972	13.898	2.90912	2.49788	3.76603	3.94572	5.1971	6.04476	14.2316	18.4394	16.8658
gntP	3.80029	15.9542	9.2973	7.42485	6.23413	4.54536	5.00626	5.12349	5.00646	5.9591	5.2441	5.64968	6.30559	5.07463	7.08106	8.04868	10.0805	15.0972	18.2242	17.267	2.55381	1.58752	2.49977	2.68072	2.8584	2.60432	3.43642	4.03032	3.12099
gntR	74.7687	66.0702	62.5032	92.9144	96.3468	91.0739	99.8768	77.9563	71.4776	67.1506	65.0874	54.0958	53.5391	51.9199	46.4909	40.2324	41.6042	30.9703	29.1181	21.3661	32.197	26.4658	37.9474	47.9037	64.6068	62.2503	65.7887	71.1172	71.3003
gntT	31.1507	23.5631	23.4858	34.6113	31.2231	29.8086	30.1928	27.0617	23.6375	20.5107	16.0877	13.3125	8.3651	7.88394	9.54545	10.285	9.8088	10.3158	10.2529	9.54182	8.62724	7.92512	7.54018	11.3263	13.8558	21.2488	39.5098	66.2546	48.5394
gntU	12.1636	2.64921	3.58146	4.32696	4.77617	5.55083	7.36809	8.6072	10.5546	13.2662	12.3014	13.4019	15.1923	16.1689	20.2742	18.1676	20.3136	22.0006	21.192	15.2536	5.94865	4.06859	6.77467	7.43193	8.59439	9.96751	12.8705	15.6202	14.3344
gntX	38.519	16.6305	15.0021	15.0153	13.583	10.0476	11.6111	7.44469	6.89775	6.68843	7.47512	5.79253	7.18619	5.06002	7.45961	7.01358	8.24033	8.1772	7.89496	5.76645	21.5368	18.5269	29.7843	24.7926	30.8908	34.0443	33.0395	28.4802	31.0824
gor	151.219	111.182	87.7996	75.322	77.4047	64.3264	62.4575	51.6272	47.0557	39.5778	38.2848	34.1677	24.8256	21.894	29.6738	25.2368	27.4054	38.0298	37.255	32.5417	113.197	123.802	154.936	135.466	161.541	180.502	175.992	178.032	163.939
gph	210.028	134.04	46.6714	38.4106	46.1361	32.0366	25.5548	15.8165	14.8431	13.3674	10.063	8.40384	8.24882	8.44944	9.7734	8.79919	10.2123	13.4012	9.15766	9.78903	157.94	187.063	317.601	212.093	246.388	245.448	209.716	183.574	215.742
gpmA	1274.48	850.474	819.964	1216.76	1330.33	1271.4	1265.69	1158.74	1143.95	1130.16	1169.23	1113.65	1034.83	899.938	1202.28	1075.68	1149.5	1359.54	1456.18	1401.12	795.063	1044.71	1429.6	1352.94	1708.76	1401.97	1043.65	974.924	1283.51
gpmM	415.198	326.359	137.404	164.837	176.798	170.406	150.508	121.561	126.481	109.719	105.881	103.888	91.3785	72.0146	98.139	80.792	88.8797	95.1978	86.6275	92.558	249.735	260.868	209.926	273.555	372.802	400.103	517.614	538.016	437.175
gpp	280.467	56.7511	49.0969	51.1699	55.2794	50.211	50.7373	44.6965	42.9703	40.5187	42.1261	38.4113	35.6591	33.2464	40.5438	34.2053	42.3055	44.2246	41.0784	32.4904	271.365	246.734	230.707	310.072	256.205	246.888	183.036	177.687	190.675
gpr	29.4378	468.809	610.536	586.993	651.665	610.845	631.641	535.639	559.262	511.631	549.122	488.966	466.473	440.43	454.595	397.402	420.025	333.419	352.874	314.303	8.93355	5.48343	8.23863	10.9259	13.9708	22.4191	34.7287	43.6068	45.3481
gpsA	315.251	164.251	170.795	193.508	220.732	290.887	323.975	325.774	333.277	319.416	356.468	373.873	361.444	353.79	476.619	424.95	464.242	562.599	484.326	438.58	124.746	126.302	112.598	190.473	230.555	276.74	256.599	231.684	241.382
gpt	262.287	6.76755	5.32302	7.46539	7.03643	7.44899	9.31786	12.3516	9.90307	12.1444	7.07039	6.82521	10.4879	8.6493	6.70696	9.42695	8.85621	10.3949	10.8256	6.3949	339.945	258.205	114.121	195.998	167.394	175.605	197.988	217.005	121.636
grcA	4201.7	3631.81	1614.44	293.082	193.505	160.279	228.981	290.806	329.676	398.696	439.459	434.687	555.088	557.49	530.375	637.385	676.004	591.716	644.832	469.861	3555.09	2584.38	2607.45	4461.67	4168.98	3454.46	4802.02	5730.16	5062.2
greA	205.166	78.6692	33.3946	42.2522	35.8429	33.3884	25.7506	19.8075	19.4552	18.3806	18.6607	18.4849	14.6453	13.8715	21.3873	18.9312	27.1085	17.9925	19.4062	22.1144	278.53	259.447	323.126	282.211	288.789	173.194	148.084	173.204	163.611
greB	30.465	19.9907	18.2638	27.2685	29.4664	26.8689	28.5319	19.7767	20.3682	20.089	14.8455	17.1565	20.0438	14.9386	20.0686	14.79	15.4393	21.2862	19.3094	15.7686	18.274	17.9895	38.839	28.0625	35.9547	30.4616	36.2537	37.2488	35.0761
groL	1289.59	3014.27	2662.68	1022.46	453.342	333.565	383.981	359.741	383.432	399.705	387.499	384.413	273.565	189.623	292.237	230.906	209.634	323.013	204.935	209.518	164.308	193.883	217.378	399.824	1416.35	1859.94	1833.75	1489.69	1710.43
groS	417.945	539.976	234.897	161.12	63.3814	58.5463	80.2511	77.7073	86.8624	88.8011	75.8568	76.4145	57.8857	36.0093	57.7425	52.4714	35.6869	60.1728	40.1188	45.2394	49.9717	52.0309	30.6736	115.271	360.275	477.103	485.753	361.543	368.865
grpE	366.898	452.094	247.214	155.856	124.41	107.264	120.582	116.37	114.869	122.908	136.679	123.422	119.829	99.3964	135.929	118.927	127.202	167.734	138.156	134.347	244.522	247.122	234.728	334.583	542.577	551.53	565.807	480.269	488.775
grxA	24.2775	28.489	28.352	11.9859	17.5898	8.89239	10.3246	6.42703	6.39985	5.01819	4.52062	1.48691	3.16432	4.73468	3.22906	2.55214	2.59055	5.15749	15.3687	7.46614	27.8444	24.3886	28.1273	29.9816	29.7806	25.8013	16.4253	23.6592	27.4957
grxB	259.466	149.247	139.393	162.959	181.155	262.291	295.755	315.097	341.311	349.323	316.997	364.499	318.54	273.026	316.083	231.097	248.292	252.298	165.964	180.198	133.044	148.464	216.835	221.704	508.584	607.907	545.214	425.114	288.727
grxC	164.886	120.819	65.2061	69.4064	59.8364	51.7604	49.6023	40.3914	43.1964	35.4291	32.8643	30.9969	30.9295	27.8726	41.948	39.9401	33.1321	28.7769	33.2766	24.7517	95.4551	71.7385	98.095	113.009	139.926	124.274	138.345	154.937	150.973
grxD	656.105	339.75	73.7906	133.412	150.73	118.621	99.182	103.463	105.152	93.0247	94.1578	79.1759	78.9156	76.6392	103.559	100.281	117.474	148.889	153.052	151.56	857.345	796.901	798.672	877.168	943.076	747.734	830.686	788.113	692.228
gshA	285.645	189.309	194.382	214.84	256.201	272.748	282.602	214.877	211.496	187.755	176.062	153.338	141.314	117.356	153.781	132.367	141.438	137.077	124.277	102.567	165.37	168.347	241.404	243.689	299.521	273.314	208.722	202.73	257.593
gshB	174.76	111.77	78.5922	86.8421	70.8425	68.0645	71.7105	57.4794	60.9085	57.9771	59.2686	68.2955	61.8957	53.9485	80.4558	61.7206	71.3463	68.1731	66.3242	65.781	118.262	124.663	221.548	162.37	206.743	185.59	182.243	190.139	182.054
gsiA	180.905	204.846	57.5858	60.9281	73.2364	85.6504	88.7496	67.3607	70.1303	69.392	54.6352	59.3891	47.0359	39.0978	47.7503	33.1638	36.9604	42.5303	28.2661	23.0297	291.524	346.807	534.46	516.819	141.234	199.553	170.859	147.227	183.29
gsiB	129.47	141.293	54.1702	43.7659	50.5409	68.1405	58.5852	43.8319	39.8201	35.1158	34.9518	35.3578	24.4056	20.3062	31.8824	19.0696	20.4415	22.3639	15.0441	16.3904	205.687	291.53	390.523	370.43	116.164	126.36	121.531	99.435	122.029
gsiC	53.6572	42.5919	15.5191	12.1164	11.8049	16.7243	18.9067	11.2535	9.98275	10.3748	9.29924	7.24191	7.39191	4.08951	10.3111	5.82158	7.01995	6.73185	6.18679	5.07934	70.8646	100.447	94.634	187.592	50.6505	47.3123	42.0522	31.5857	52.6701
gsiD	46.7567	17.877	8.69205	5.49114	5.60587	5.76297	6.40411	4.96358	5.68533	5.4718	3.92698	3.22388	3.65464	4.01825	5.19523	4.22878	6.27406	7.4332	4.78383	3.11791	40.735	71.2404	35.1756	134.437	38.6637	31.8844	24.9289	23.4584	34.3712
gsk	83.4638	9.73082	4.2163	4.55204	5.21167	4.67586	5.58674	4.54535	3.20096	4.33808	5.19805	4.38639	4.14673	4.21223	5.23308	3.96441	4.79216	4.4107	3.594	3.09271	161.894	115.407	71.8443	91.6371	67.9183	51.3875	49.4044	46.0683	49.2431
gspA	1.4083	0.400305	0.672804	1.08972	1.362	0.575625	2.04025	1.723	1.17911	1.35519	0.908052	0.730965	1.2365	0.830985	0.68636	0.639895	0.77916	0.873476	0.767312	0.81119	1.37923	1.52877	1.23252	1.65014	1.3067	0.497752	0.556795	0.652317	1.37315
gspB	6.27614	3.89073	5.08426	8.69732	8.65281	5.79825	8.99668	7.76961	6.02496	6.1731	5.40646	2.03148	4.46811	5.08978	4.08575	4.2553	4.3001	5.63536	4.18644	3.71275	11.6412	7.2302	11.3898	9.09644	6.86017	4.4294	3.103	6.03773	5.49478
gspC	3.26018	1.44228	1.77798	3.62369	4.33224	2.7104	2.3878	2.25586	2.34575	2.2852	2.6181	2.23367	2.52754	1.2475	1.93304	2.65133	1.92572	2.3082	1.71761	2.02339	14.1313	20.6102	1.46658	3.26741	1.84955	1.81527	1.69602	1.76612	2.37318
gspD	7.93018	2.2626	1.43692	2.24782	3.7931	3.27068	4.10942	2.62702	2.19393	2.08324	1.96415	2.03849	1.77544	1.6158	2.18048	2.11922	1.92532	2.47237	1.96643	1.40901	13.8242	54.6288	5.35937	7.60664	5.4797	5.59804	4.59618	6.36028	9.74864
gspE	4.67045	1.68716	0.837872	1.28389	1.09034	1.07697	1.07512	1.00558	1.14539	0.620172	0.777469	0.842117	1.11894	0.824256	0.931902	0.761656	0.696273	1.09487	1.18371	0.928409	3.21916	32.7721	2.66893	3.71409	4.16609	3.36734	4.01326	3.62147	6.2289
gspF	6.51812	4.95626	4.82035	7.43304	7.36973	8.24444	6.79554	7.69392	7.27151	6.02675	7.11131	5.65326	5.77976	6.88843	6.57173	4.7936	5.06788	5.29036	5.25263	4.52121	5.66094	21.2711	4.21958	6.0624	6.64811	5.70833	5.71352	5.85086	6.88068
gspG	0.894201	2.03772	1.27986	1.22693	0	0.37693	1.05866	0.80677	0.4418	1.14085	1.21653	0.621458	0.519022	1.16205	0.885248	0	0.562065	0.6666	0.208234	0.628266	0.768482	11.3345	0.295112	0.967591	2.506	1.08698	0.476022	0.939631	2.09491
gspH	2.20744	1.06804	1.70954	2.55108	2.89476	2.9474	2.3021	2.56405	1.13829	1.57183	4.27379	3.84226	5.49494	3.79239	5.93858	5.34877	3.32627	2.48719	5.28579	4.1367	1.2766	5.946	1.17855	2.2708	1.61416	1.17566	1.48718	1.60848	1.70167
gspI	1.79748	0.972251	1.89928	1.6892	0.561772	0.15471	0.861334	0.148061	0.87363	1.16218	0.774692	0.425328	1.71434	1.6158	1.89909	0.248848	2.37878	1.72222	0.647491	0.242664	0.581099	4.61152	1.6129	1.54198	2.5408	1.39965	0.917024	0.729547	2.69563
gspJ	2.8705	1.35793	1.67621	1.90803	2.19431	1.09976	1.02348	0.550941	1.06604	0.929955	0.571598	1.0396	1.18789	2.25058	1.85372	1.43976	1.14974	1.41036	1.29783	1.24798	1.65551	3.1859	1.83925	2.4263	3.03341	3.16386	1.64449	2.09266	2.57739
gspK	5.21093	3.73706	6.26181	4.85243	5.34779	4.40455	6.77779	5.32775	6.19489	4.16505	4.94712	4.33389	6.04735	5.58635	4.11121	6.69158	5.85223	6.12799	5.9473	2.51689	6.16526	4.99842	5.44387	6.57669	5.2985	4.83838	5.54908	5.65277	6.58846
gspL	9.26015	4.81298	4.99154	4.90906	4.1577	3.9273	5.33131	3.49415	3.78384	3.12647	3.62144	2.32075	3.7601	4.37266	3.44707	3.31327	3.58317	3.79342	2.55101	2.04888	10.1631	6.89238	7.87516	9.84128	7.30808	5.87784	4.88342	6.01193	5.12638
gspM	3.55887	2.16387	1.83997	3.8476	2.77527	4.13969	5.88318	3.86941	3.81976	3.90549	4.46843	3.8246	3.68017	1.98303	4.22613	1.62882	2.72479	5.17787	2.13657	2.38251	3.21525	2.86387	4.06154	3.28079	2.96977	3.53081	2.54428	1.93162	3.44385
gspO	12.4048	27.1863	67.2796	75.3828	81.8403	79.1962	68.2085	44.7953	39.3224	28.4635	32.7357	26.1621	24.543	21.0197	28.2744	20.8107	21.4349	18.8514	20.706	12.0408	13.5324	12.0056	12.7496	17.6352	15.9868	11.5737	11.6209	11.0244	13.9116
gss	171.751	64.7893	28.184	25.4061	23.1388	20.5349	22.3729	18.5788	20.2471	18.2901	19.6036	20.2087	22.1126	19.4287	30.8388	29.1802	33.0415	56.8953	46.8767	44.7292	73.0377	104.584	245.773	167.26	184.929	198.69	173.7	167.594	203.206
gstA	140.328	152.981	155.959	175.994	175.155	154.873	178.152	146.346	142.143	123.637	130.685	112.572	96.2348	71.7273	84.2641	70.626	67.7067	103.175	88.1258	88.0941	83.5921	70.2813	167.553	109.917	171.165	159.254	159.154	170.772	169.323
gstB	109.96	133.441	68.4696	44.3359	41.4473	33.9364	35.9934	27.9531	28.3303	24.8095	23.6592	20.1989	21.7598	16.5601	19.4049	22.8035	15.0784	16.5681	20.154	16.8239	100.015	98.5805	271.769	143.871	195.192	166.379	140.856	125.983	148.801
gtrA	69.6161	5.89372	2.02842	1.45207	1.93324	1.55403	0.747375	0.892434	1.44281	1.39484	0.515635	0.850753	0.440445	0.560857	1.02515	0.777393	0.839805	0.804328	1.97664	0.758073	103.326	58.2395	43.6533	90.748	63.1211	34.6122	25.0857	24.7944	39.5971
gtrB	101.37	5.37979	1.40814	2.5461	3.20592	1.50512	1.81566	1.68197	1.77004	0.804828	1.40729	0.516786	1.40721	1.10527	0.961892	2.14479	1.83357	1.70851	1.1075	0.398379	105.16	82.7464	49.3391	114.784	72.8474	51.8673	33.7147	35.2419	53.9033
gtrS	37.5395	6.44278	0.346705	0.674992	0.624024	0.627494	0.614725	0.98173	0.563724	0.702461	0.227024	0.347774	0.44224	0.305693	0.633552	0.564952	0.355225	0.500405	0.491878	0.275456	27.1788	41.1416	3.3811	31.8556	25.8544	26.7675	24.8799	21.8002	29.4918
guaA	643.562	98.3695	23.5258	19.8569	17.5862	10.4326	9.89711	8.02745	7.16207	5.25206	6.18221	5.67231	4.76833	4.96721	6.85371	5.78217	7.69162	8.64278	7.15892	7.49858	247.73	467.512	406.08	374.978	659.15	1147.26	1208.38	854.162	590.42
guaB	515.872	13.6637	1.84795	0.958149	0.849202	0.672936	0.931377	0.576156	0.372798	0.58987	0.526819	0.62826	0.407333	0.346952	0.439417	0.448842	0.655546	0.544109	0.644537	1.12548	186.622	497.713	330.356	391.637	497.841	918.553	932.626	717.483	412.619
guaC	275.261	85.8617	12.7897	8.01506	6.34027	4.97184	6.18026	6.88924	5.32506	6.23558	7.11395	6.04265	9.45659	8.77548	10.3611	9.01001	13.2912	18.0207	15.5758	9.48898	308.256	314.815	360.577	264.193	275.589	379.424	549.27	488.824	264.417
guaD	12.1968	9.04519	10.6088	14.3139	14.5411	17.1568	14.2456	11.5734	10.106	7.63044	8.29621	6.11415	6.33129	4.47284	6.88059	6.12845	4.65755	6.2063	4.79117	3.82195	6.56406	6.64415	8.39374	7.67644	10.0824	6.57925	6.17432	6.63875	9.18
gudD	6.04927	6.02108	11.1838	10.572	8.03218	10.5218	9.51997	10.8825	7.57603	8.65109	8.54972	9.1107	7.16806	4.85825	9.73	7.08465	5.48897	6.59091	5.59773	5.47214	4.55811	4.39127	9.51459	6.4174	6.24116	8.36345	6.55177	7.46175	10.5511
gudP	1.36603	2.18431	1.71922	1.47344	1.50071	1.93722	2.24953	2.50123	1.49093	1.51211	1.04312	1.4436	1.51144	1.20379	1.1911	2.71139	1.29716	1.43984	2.00139	0.610156	1.9143	0.766772	1.06921	1.79847	1.41969	1.82474	1.58537	0.762003	1.20792
gudX	2.96884	2.80418	3.44533	2.71699	1.77504	2.66254	3.03107	2.93639	2.5629	1.74586	2.03359	1.52063	2.15873	1.59411	1.9622	1.75363	1.76343	3.20366	1.49069	2.59927	4.11386	2.46491	5.48223	4.3912	4.50182	5.54938	4.53439	4.80087	5.49609
gyrA	435.108	176.306	61.374	34.3075	26.2093	19.3455	15.2266	13.118	11.5071	11.611	11.4399	11.2508	8.94485	7.86321	10.7841	9.34203	12.4334	12.8163	11.6495	14.0313	349.693	401.845	521.995	448.57	461.678	503.659	557.234	437.081	371.866
gyrB	254.405	156.805	104.695	69.5051	66.683	53.0266	46.5774	37.9942	38.8464	33.8366	35.1302	38.2348	31.7795	30.9813	43.5215	39.6123	49.3511	52.1389	60.2364	72.0521	248.739	289.869	289.714	247.329	287.985	281.656	306.471	278.745	238.382
hcaB	13.4623	7.34567	7.60988	6.75439	7.55963	6.73143	5.54573	3.96307	5.15366	3.2013	3.1532	4.19598	2.27752	1.50252	3.25206	2.89251	2.74074	3.06312	2.34663	2.36933	15.3011	15.514	29.587	18.6939	19.7451	12.8075	8.82263	9.11714	10.5206
hcaC	7.66992	1.89452	2.66942	3.1373	2.7028	2.74324	3.8109	1.44953	4.57361	2.32984	2.28845	2.61837	1.54714	1.26848	1.46966	0.879108	1.12047	2.47901	0.917131	2.00027	10.0132	10.6251	13.6341	9.38439	9.83077	6.81242	5.3832	5.36607	6.93396
hcaD	10.8363	9.2812	8.26999	5.33983	7.03713	6.78515	6.44179	5.30529	4.79769	5.39764	4.58144	4.0928	4.28859	3.89243	5.27166	5.6298	7.00193	6.61206	4.89871	5.71863	14.824	12.7544	23.6583	14.6721	16.5374	12.7234	10.8742	9.35449	11.0975
hcaE	18.0963	8.44985	8.73084	9.69914	8.24538	6.83908	6.00131	4.29453	4.99291	4.53366	4.491	3.27956	3.7817	2.46641	4.66197	3.52224	3.77117	5.3586	5.02106	3.5694	20.9367	15.4469	23.1195	26.0717	24.3783	19.1682	15.0238	13.1938	14.917
hcaF	11.74	3.57427	4.10129	6.94087	7.02177	6.5614	6.79576	6.74172	5.72657	4.31022	4.45854	4.88287	2.61078	3.92276	4.66522	3.80608	3.93939	2.77816	4.24317	4.06497	11.1105	14.4541	21.3254	18.2513	12.9537	14.5249	9.3405	10.4531	8.04477
hcaR	25.4027	130.639	98.9631	88.6923	83.1782	41.8058	33.301	21.7404	19.1218	15.1214	14.0209	16.058	15.8306	15.6521	20.3431	19.8475	20.1013	20.9041	19.6057	13.1774	7.94032	6.18936	17.4704	11.2811	8.62333	11.4392	11.259	13.0111	13.9153
hcaT	24.5096	21.8045	46.2449	34.8133	34.6038	54.3184	45.2609	43.2584	51.945	51.523	62.7924	69.7776	43.1903	36.1642	42.7769	34.9854	32.0771	24.4412	19.8878	22.2075	32.2581	27.5739	20.6429	28.9943	22.2655	18.1912	15.0617	13.462	13.4112
hchA	275.948	286.149	659.907	1563.97	2205.11	3086.53	2986.28	2674.84	2997.61	3118.05	2742.23	2135.48	1702.8	1168.86	1384.23	1063.3	1051.62	1184.69	921.782	747.164	52.3803	22.8011	120.045	87.7178	112.565	86.4197	71.8106	58.3159	199.813
hcp	1.81481	1.4372	0.959698	0.539762	0.586033	0.206011	0.611743	0.621796	0.28249	0.417911	0.165583	0.441059	0.132388	0.307912	0.519964	0.284527	0.293216	0.844068	1.24704	1.99768	2.34218	1.97435	2.12762	1.47207	1.99206	1.88294	1.37183	2.11757	1.91724
hcr	2.67849	8.62383	1.62167	0.795169	1.33364	1.52991	1.71556	1.29174	2.20977	1.29091	1.23372	1.60825	1.01627	1.26063	1.92823	1.74733	1.81914	2.30075	2.52941	3.31315	3.02842	2.50977	4.81224	3.39771	3.53982	3.48474	2.98302	4.03705	3.58045
hda	74.2553	21.4829	10.124	8.17403	8.06069	3.71415	6.33827	5.97006	5.3874	5.7569	4.1377	4.06803	6.29448	4.93027	6.14403	9.11166	7.63857	8.06306	6.49858	4.70394	51.6893	47.2842	32.9779	62.7338	61.9565	103.054	156.283	125.686	68.2643
hdeA	2091.94	2110.92	2539.35	3138	3122.02	2988.34	5112.79	5757.75	5760.64	5543.67	4056.54	1811.26	2047.64	1178.75	1066.92	930.194	700.982	719.871	727.849	335.781	286.705	148.505	85.4906	117.18	184.998	277.401	290.581	395.809	1960.57
hdeB	843.102	1066.82	1193.79	1862.63	1748.9	2016.87	3055.09	3661.13	3939.47	3357.6	2687.8	1427.74	1483.35	870.088	850.673	568.702	419.918	401.02	449.536	212.627	149.313	62.8382	71.9692	65.4307	90.6297	113.59	125.93	195.595	881.949
hdeD	240.043	125.397	170.984	272.414	273.708	305.619	603.861	664.986	681.041	741.73	541.63	235.144	298.7	190.267	189.187	168.758	119.515	126.274	142.549	59.8706	23.5605	10.8345	14.6554	16.5736	22.9869	36.7761	36.7419	43.238	239.071
hdfR	43.1739	23.5396	22.3723	25.7044	22.1449	22.2028	21.7749	19.7611	15.6302	16.5458	16.1918	13.5288	14.6588	13.5727	17.9934	12.9899	15.0687	19.9242	18.4699	17.3626	25.2973	19.1863	41.6095	46.2474	68.9283	70.0826	62.44	62.6145	43.424
hdhA	189.609	231.773	305.836	485.881	558.896	517.617	509.958	367.815	317.298	250.568	188.133	124.152	127.742	98.3494	120.523	114.029	125.963	184.901	182.043	136.157	39.2698	22.1663	48.4473	78.7523	122.554	102.999	74.2563	76.6277	197.645
helD	63.7544	40.1584	45.2847	44.0637	51.1546	66.9355	82.4931	75.7725	82.6475	79.2856	79.7685	74.0441	64.6324	49.3374	62.9045	48.1079	47.2865	62.7815	56.3387	54.0541	38.2476	40.1976	52.2927	57.8338	72.7745	79.0011	75.7212	69.1625	73.8086
hemA	123.52	56.4864	32.4413	48.3062	50.8103	39.8046	39.8241	31.1835	31.727	27.9468	27.0063	28.3089	32.2784	34.0938	39.419	40.3348	38.9553	34.2653	31.436	19.5567	236.662	158.698	194.007	200.929	183.811	129.497	116.748	117.993	98.632
hemB	183.29	75.1958	27.3414	22.307	20.5037	12.8558	14.1915	10.7991	11.0284	12.6554	10.6951	15.4712	16.3668	15.3476	19.48	17.8481	22.527	27.284	24.7466	21.3559	170.501	155.7	219.366	205.63	237.397	252.001	270.911	267.785	254.614
hemC	242.73	167.125	135.855	143.552	138.509	135.699	143.96	125.137	128.793	126.533	125.142	125.858	119.819	110.008	140.786	138.9	139.078	182.388	148.048	133.89	183.785	176.534	193.949	192.596	243.237	274.346	289.01	275.01	223.73
hemD	78.2397	58.4144	48.3722	53.6297	53.6897	63.3041	65.8652	48.2161	46.4316	44.2761	45.4393	42.6449	37.0616	33.7945	44.8075	43.5413	40.2179	42.3853	42.0543	26.6144	58.7852	63.9207	68.4111	57.3641	79.2483	79.0893	75.101	71.9992	59.9763
hemE	203.654	109.027	66.369	63.7381	63.2101	59.7002	57.4435	42.627	39.1629	34.8252	33.6257	27.8355	20.824	17.4916	22.5808	18.8129	20.1826	25.5942	20.1793	23.9437	112.421	123.766	198.921	158.128	188.993	208.074	188.446	174.056	183.501
hemF	61.6819	22.0554	17.7589	19.0634	18.4867	16.9963	21.6937	18.2998	19.4494	20.613	17.5559	16.8365	19.0942	17.3053	23.7283	18.0813	20.8983	19.7581	17.0827	15.7974	65.7159	56.3571	66.8419	66.9066	61.589	65.6196	58.2321	51.1407	40.9172
hemG	83.8514	46.816	42.06	53.8173	54.9224	54.4879	59.881	51.0947	52.1235	46.2554	43.4366	42.3417	41.1847	33.1861	41.0518	40.6579	38.4794	39.6278	25.915	24.8637	62.4405	56.534	69.4082	78.5272	79.6583	76.8001	66.0563	67.8879	76.7982
hemH	37.1887	37.9653	51.8667	73.2811	71.0748	84.1472	111.229	98.7671	115.013	116.822	122.162	117.518	124.377	103.064	99.2241	88.9852	79.8453	65.0399	59.6935	51.2451	18.1246	12.5572	19.049	19.9476	19.3766	15.4824	13.5783	15.027	24.2853
hemL	294.351	164.945	159.171	183.258	181.009	178.806	203.369	205.658	239.045	253.865	289.615	345.52	355.883	336.696	374.195	348.795	373.224	386.355	361.963	377.72	299.629	255.426	486.582	266.484	291.972	294.647	293.244	295.771	297.321
hemN	147.177	75.2795	78.3384	79.8884	92.5374	89.348	92.3566	74.512	79.2451	70.2474	67.0231	63.784	55.5694	45.6376	50.5762	39.2962	51.1665	56.8245	47.0669	41.4573	133.488	125.12	164.391	132.341	150.684	156.606	165.681	168.292	142.815
hemX	130.371	133.709	141.105	180.76	167.721	177.602	155.226	110.498	104.936	83.0004	79.9842	61.3279	48.0828	41.5106	60.2189	47.1118	46.4301	51.7641	45.5901	37.1719	58.2664	62.9463	77.7775	84.7437	135.81	142.308	120.526	118.277	105.152
hemY	167.924	169.12	160.956	167.406	162.945	187.666	154.926	113.537	107.563	80.8499	93.5637	88.3936	61.656	54.0869	74.1881	59.8807	67.3602	82.5963	64.3863	74.1784	70.268	75.9708	105.681	106.275	134.796	144.548	127.001	121.862	128.554
hflC	658.023	414.787	138.915	146.895	170.642	178.43	208.575	193.801	201.546	154.243	159.149	137.33	117.323	116.28	146.765	119.71	141.404	142.264	119.261	115.366	548.589	397.867	386.706	514.809	604.104	528.941	376.806	348.134	453.572
hflD	174.714	40.3778	15.2515	12.6173	11.2396	11.1818	16.2894	13.1343	11.562	12.6426	12.4204	11.2322	10.7879	13.6362	14.3526	14.6518	14.6978	13.1874	16.7249	14.7163	206.797	246.08	243.541	218.661	164.986	194.18	216.572	190.883	136.14
hflK	636.071	353.83	214.797	214.807	239.123	286.367	294.371	266.475	271.737	240.161	252.035	239.144	162.274	155.036	207.772	155.804	167.921	164.4	145.063	153.315	604.945	500.756	512.989	587.807	678.285	612.711	479.25	399.124	437.797
hflX	348.546	274.48	271.393	310.718	305.405	330.976	369.408	306.966	293.019	262.549	254.89	204.742	186.101	167.355	184.401	150.679	160.604	142.124	130.385	102.324	271.409	208.545	249.83	337.568	416.644	407.46	343.637	307.729	333.09
hfq	991.757	873.64	687.863	1039.88	1175.96	1342.79	1389.94	1124.67	1053.08	930.542	839.098	609.518	615.484	516.555	605.212	526.944	486.799	514.322	618.193	377.297	373.851	280.006	376.154	573.903	837.873	814.178	872.324	959.981	1158.95
hha	153.652	47.5467	74.9694	161.797	177.359	192.434	327.078	343.662	427.609	409.347	413.478	325.021	492.491	378.828	311.286	234.517	172.369	118.326	95.291	41.0467	325.872	232.943	66.789	211.825	196.094	102.781	73.39	123.5	158.355
hicA	0.600877	0	0	1.03143	0.365632	0	0.362329	0.399283	0.451631	0.701095	0.352496	1.5019	0.951273	2.30047	0.888441	1.06288	0.331439	0	0	0	1.65169	1.1627	2.06306	0.395473	0.77516	0	1.16336	0.383586	1.24402
hicB	30.3732	17.768	13.6523	20.1384	28.7641	28.0207	49.5178	38.0049	38.1749	40.2634	30.9455	26.6033	46.843	48.5787	52.8605	52.7844	51.2248	62.86	59.7017	26.6162	82.9464	41.863	27.2443	55.3227	44.4183	32.7938	24.7242	25.9863	31.5753
higA	13.4062	78.8985	389.881	202.206	180.917	215.828	202.248	130.894	127.042	72.6272	61.3854	45.9653	44.1639	35.3966	30.5589	33.8362	31.5441	33.153	35.1582	21.5569	29.6346	13.8997	13.2851	13.749	12.1739	8.79551	12.794	14.4753	18.0941
higB	3.38951	2.29172	1.04658	1.86653	1.08503	0.185652	1.04923	1.87011	1.12186	1.58632	0.396139	0.353729	0.721688	0.969482	0.815514	0.298618	2.28363	5.93001	6.938	3.49436	16.5701	4.90731	3.05026	7.10664	3.04896	1.73529	1.98569	3.9329	2.95392
hinT	271.47	195.677	227.237	285.635	319.736	329.929	396.055	325.378	303.833	269.648	237.122	198.809	179.205	163.156	190.665	164.352	165.788	191.561	160.31	120.009	68.4164	73.6573	138.179	156.162	222.574	200.682	152.767	163.188	265.49
hipA	14.284	9.77868	14.2324	19.0424	18.2228	18.2387	24.6458	22.856	25.3113	24.4635	24.2952	23.0235	25.3897	17.9277	21.1612	15.0731	12.347	11.9864	9.78051	8.1119	7.78185	6.87344	9.92899	12.3148	12.0299	11.0561	10.9296	9.65613	17.6116
hipB	9.47214	6.78388	8.57426	10.8339	10.1952	7.44612	15.2604	12.8721	16.0952	15.7774	11.6498	4.85905	15.322	9.53143	9.4415	6.69373	6.80738	6.70504	3.04408	1.71773	3.48012	3.09895	6.41861	3.50814	5.65257	6.9676	4.17765	5.93753	13.8262
hisA	168.753	299.627	510.315	157.701	29.3134	12.3328	13.7224	8.48865	7.25064	6.06684	5.95933	7.41136	4.99494	4.82771	7.84418	7.90244	7.46278	11.7445	6.78854	10.0676	317.81	556.527	218.632	204.784	222.537	241.44	172.572	177.396	170.234
hisB	215.518	467.834	1026.26	212.708	37.8513	19.2568	16.8307	10.4076	11.4783	9.90497	10.4111	11.3457	9.74698	6.48137	11.6299	10.3048	10.8378	12.0854	7.5918	11.5947	457.81	805.949	365.797	253.856	301.256	358.879	282.347	269.505	244.858
hisC	231.427	600.111	1506.76	248.853	39.8508	16.6722	14.8906	8.98168	9.46638	8.21793	7.7957	9.00855	6.18449	6.93845	8.53237	6.49932	8.89131	10.7274	7.63577	9.07847	523.66	836.8	348.273	289.131	483.863	532.795	389.789	352.187	325.019
hisD	269.552	546.006	1160.82	189.364	38.1244	15.3906	11.956	8.978	9.86434	6.2867	6.75102	7.68113	7.48678	5.4603	9.03301	7.49633	9.86288	9.4293	7.62678	11.1056	577.465	806.747	327.464	454.151	713.983	961.329	786.882	602.025	634.261
hisF	135.056	245.544	393.832	131.144	22.017	11.1472	10.5704	5.51158	5.479	6.58221	5.51192	6.77512	4.26775	4.06134	6.09167	4.84245	8.07466	5.99431	7.15731	9.56226	210.091	489.23	191.84	178.845	194.945	185.6	147.9	138.253	132.866
hisG	741.019	645.475	802.711	129.366	33.014	9.18794	9.33951	5.88085	5.84507	7.33799	4.89676	6.67513	5.72242	5.65531	8.47563	8.57032	8.17857	9.67145	7.50168	9.78419	690.381	758.809	251.492	969.113	905.694	1306.27	1175.7	1019.7	1464.26
hisH	173.14	384.729	767.621	173.955	34.3015	12.8162	15.5081	9.37378	8.32462	7.17274	7.08404	9.68044	9.04321	6.20075	10.7804	9.07221	9.82832	12.1956	8.9332	9.15716	368.799	647.329	285.683	202.305	226.351	262.138	205.89	186.976	174.707
hisI	206.467	617.46	505.327	196.632	35.8673	22.9152	16.4667	11.8383	13.7925	11.9254	12.2926	17.2971	13.9872	14.9699	17.5758	13.5256	16.9127	17.3123	15.4839	18.8849	281.082	740.613	327.511	237.972	295.256	262.731	212.324	199.639	203.8
hisJ	307.742	448.672	688.169	1106.63	1197.81	1061.87	878.07	537.625	458.795	322.268	260.776	195.698	158.448	143.008	178.626	132.507	143.419	90.2884	88.2426	70.7573	384.81	538.951	201.501	188.199	331.18	644.717	598.262	495.904	474.809
hisM	39.6334	24.6519	52.43	90.4311	123.328	104.649	133.641	89.6055	69.9204	55.839	35.9272	17.1819	27.7361	18.8826	24.9284	22.6962	24.7233	20.1882	17.497	4.86139	55.0754	87.5759	28.9407	47.7893	57.9813	84.8137	59.1477	58.511	54.3117
hisP	47.9875	38.2539	71.2306	107.223	148.783	115.819	109.817	59.034	46.0632	30.3371	24.9668	18.3927	13.0704	13.2834	20.2248	11.3023	11.7067	10.5104	8.80343	5.807	60.8604	107.538	33.4952	46.11	56.7249	80.298	70.7766	51.7838	57.1981
hisQ	64.1023	62.0919	122.905	201.348	242.814	209.103	242.287	141.04	113.815	76.5366	63.0964	39.3099	40.0351	39.8588	41.5507	38.064	34.297	26.7828	26.6762	13.0848	91.4065	131.957	55.9375	64.7129	82.0823	162.441	121.474	97.6782	96.4503
hisS	422.082	162.883	73.7831	93.7314	109.148	117.483	134.523	125.156	126.699	112.089	117.85	100.772	85.7694	79.201	90.5044	67.4314	72.528	54.5323	48.8665	37.626	391.195	401.826	529.139	469.538	419.358	383.598	298.978	263.762	289.684
hiuH	25.2742	125.372	48.4813	24.4144	26.7206	16.1267	14.8224	8.59367	7.4839	7.17782	5.38031	2.53773	2.92778	2.45883	2.21527	4.9986	5.78873	4.89917	5.38907	1.32937	40.7088	23.5186	27.9464	41.2321	50.0428	32.7539	20.2335	24.0258	27.1624
hldD	268.869	155.654	124.983	161.755	163.123	143.204	148.229	121.297	130.24	123.696	109.914	96.5619	97.0872	83.1385	103.707	93.6613	98.9477	123.572	88.3099	74.5219	222.154	199.613	152.654	227.662	266.613	297.461	323.92	346.241	309.348
hldE	82.349	44.6527	27.0985	31.4312	31.3609	31.8526	31.5682	21.7566	25.4769	26.5095	20.2157	21.2314	16.7554	11.3579	20.2162	15.8086	16.5169	22.8317	16.4585	18.2302	81.726	97.0332	108.684	88.6388	99.4102	115.359	103.792	86.3598	74.3665
hlyE	2.85004	7.48136	15.6573	21.4694	32.8147	35.77	34.7785	23.5296	17.6321	15.4273	13.0278	7.05507	8.39728	7.14355	6.21996	6.2916	5.31453	5.73655	3.34642	1.91098	5.68859	2.91081	3.08385	3.14119	2.70796	2.04965	0.922962	0.755179	2.64165
hmp	39.2497	26.2158	22.9719	14.5935	10.2596	7.75755	7.3392	6.38022	6.00834	5.64649	6.80873	8.88412	7.92863	7.77784	14.6	17.6124	17.9336	33.5397	46.9346	88.1841	41.5352	24.9931	63.6389	25.7428	33.6384	26.1616	25.8271	28.3938	34.6065
hns	3505.83	5478.59	3494.95	5872.77	7819.82	9212.38	9388.5	8738.83	8218.88	7314.68	7555.27	5672.49	5701.75	4802.59	4666.29	3927.99	3294.3	2549.78	2658.78	1931.36	2297.41	1236.05	1323.82	1262.75	1222.24	923.46	1281.07	1789.67	3628.88
hofB	7.22687	3.47546	2.38695	1.67026	1.39785	0.965425	1.14603	1.67239	1.23387	1.24869	1.32321	1.36556	1.14165	1.68925	1.51438	1.90029	2.10098	2.2051	2.22612	1.3898	7.09634	5.78506	5.84748	8.45775	8.81031	9.28128	7.96397	6.92557	6.38919
hofC	5.06629	2.09481	1.99473	2.80921	3.08144	2.54186	2.68165	2.67353	2.83442	2.9887	2.957	2.53266	3.07087	1.8616	2.28957	2.42394	3.25917	2.90358	3.06811	2.13496	6.59165	4.29818	5.11184	6.25857	5.8166	5.07906	5.52674	5.70067	4.4594
hofM	6.24199	6.98895	3.47558	3.18879	3.06467	2.23137	2.80796	2.49982	1.66663	1.51778	2.12937	2.94697	3.08617	1.30507	2.0561	3.25608	2.5657	4.81582	3.88681	2.23437	6.42638	4.70638	6.64116	6.44813	8.97099	8.57968	9.11232	9.69128	8.23957
hofN	3.05437	1.85131	1.58051	0.995176	0.513086	0.73892	0.246643	0.441805	0.927013	0.235945	0.524576	0.194559	0.732791	0.754042	0.41237	0.870968	0.340144	1.08137	0.783556	0.339729	1.43686	1.81241	2.7049	2.4039	3.30304	3.67378	2.31186	2.41475	2.89857
hofO	1.8208	1.66672	0.307364	0.804608	0.14675	0.265217	0.302012	0.38073	0	0	0.141478	0.111904	0.228855	0.461658	0.635603	0.426597	0.141738	0.257778	0.253937	0.207997	1.47634	1.87623	1.47775	1.94796	3.73342	0.159912	1.57204	1.70302	2.4965
hofP	2.21602	1.20451	0.289278	0.592558	0.31959	0.348217	0.158351	0.625384	0.337589	0.149108	0	0	0	0	0.918837	0.232258	0.308675	1.12277	0.112601	0.452972	1.55295	0.518576	0.547895	2.30336	1.01632	1.41507	2.22021	2.89128	0.884877
hofQ	3.71414	2.73311	1.18857	1.18912	1.00547	1.56304	0.648948	0.817693	0.791137	1.09904	1.33685	1.23211	1.19564	0.164319	1.45134	0.379599	0.867776	1.27198	0.943913	0.962428	3.83905	3.76982	3.63229	4.90988	3.54359	4.60415	4.63	4.48598	2.7705
hokB	1.24509	1.22504	8.5461	1.62278	2.27856	2.98101	3.61729	2.06165	2.1317	3.64543	2.46535	2.71682	1.06588	0.678637	2.91703	5.01678	3.30807	1.41213	4.97592	3.66907	0	0.476107	0	0.958735	0.914689	1.76356	0.90369	1.36721	0.503664
hokD	2.16567	11.8492	18.5263	18.1965	27.1077	70.5601	58.9088	74.1041	84.2155	119.257	150.411	222.634	142.593	167.049	172.144	188.732	181.676	162.095	174.969	231.669	0	0	10.5853	0	0	5.59651	7.8204	0	0.968584
hokE	0	0	0	0.375315	0	0.382225	0.451339	0.461915	0	0.394697	0	0.322547	0.32982	0	0	0	0	0	0	0	0	0	0.84483	0	0	0	0	0	0
holA	95.592	32.33	24.137	38.4242	43.3182	36.0905	44.2097	29.0297	26.6373	24.5212	22.5242	16.0851	17.4861	19.7278	19.5016	17.5915	18.6736	22.5255	17.5977	10.8437	163.246	152.533	80.5266	147.539	109.683	106.924	64.3219	59.1026	68.7174
holB	79.5092	27.9136	16.6945	15.0548	15.2916	11.6164	14.185	11.7076	10.0606	10.4486	11.1023	12.2121	8.94411	9.3186	12.9878	9.82764	11.1086	10.863	10.4152	7.57545	85.5242	83.8451	82.5508	104.771	95.9741	87.4773	70.3538	57.4116	61.0068
holC	179.946	123.055	88.0132	101.287	104.193	134.104	125.321	112.696	116.129	106.468	93.1116	87.243	69.3675	48.6051	62.3368	44.7018	53.2391	51.64	39.9498	44.2107	128.553	145.137	207.573	157.188	176.757	203.907	160.51	139.158	128.292
holD	73.7043	9.81756	5.05263	7.68888	5.54929	4.48655	5.19489	3.32932	3.43966	2.99743	3.67636	4.86779	2.58142	2.21295	4.65235	3.40814	3.04999	4.51787	3.62662	3.76656	60.2445	57.7071	58.1878	66.5255	57.0023	52.6899	68.5775	56.5167	40.8832
holE	37.7331	4.41299	3.69469	5.36882	4.83266	4.1246	9.09723	5.5212	9.91632	8.81359	9.16353	1.87434	8.48938	6.16943	4.93421	5.29368	5.78669	7.39242	8.77871	2.7796	32.4603	19.9491	18.0973	36.8522	18.4126	26.3001	20.1951	20.7435	14.7006
hpf	267.241	331.749	390.378	250.31	234.489	243.207	220.369	172.419	164.942	160.65	176.356	148.418	109.828	87.3039	125.165	97.0041	90.505	83.9026	74.1726	66.2471	169.148	151.804	201.666	235.11	322.999	276.015	287.468	275.499	291.409
hpt	253.591	50.497	34.8398	35.1468	35.7135	18.4732	18.9876	15.5488	12.3741	10.6053	9.05664	7.25075	7.41257	5.49734	7.15335	7.8825	8.65321	12.359	10.4797	8.02823	410.752	358.463	380.149	325.988	326.529	265.428	229.229	241.008	191.195
hrpA	72.9431	52.1208	39.5854	37.1379	42.4563	45.9621	48.8294	39.5568	42.6954	37.3918	33.1688	30.062	25.5017	21.2302	28.8875	19.6661	25.0162	27.4227	21.7824	22.162	68.9609	79.2652	88.4396	87.1795	103.667	122.196	97.8906	80.59	66.0563
hrpB	35.1561	15.6234	8.38873	8.26222	7.82316	7.96531	7.93523	6.8915	6.5873	6.66225	5.99054	6.06738	6.16888	5.02694	7.53719	7.54839	8.93096	9.30754	7.85416	8.078	39.0207	32.0769	40.1713	43.2553	45.0004	47.0717	50.2805	43.1882	35.5125
hscA	338.268	66.2873	52.66	42.4685	43.8978	34.0705	37.9575	29.8372	29.3294	27.9883	27.5611	26.1662	26.5246	27.0025	41.4968	39.689	49.0788	68.1803	47.8419	38.8513	857.337	471.322	254.004	275.31	439.851	389.992	257.635	211.423	246.695
hscB	233.243	25.4706	23.8955	33.604	28.3681	26.1781	35.1418	28.1569	24.1399	25.7326	24.3958	22.9708	27.3528	23.2788	36.871	46.4854	51.3901	58.6865	37.396	37.3307	687.495	350.393	202.044	186.272	317.748	270.012	148.26	116.706	149.054
hscC	3.52002	1.65212	1.6945	2.1399	2.15913	2.75012	3.4657	2.83053	2.94425	2.85219	2.7783	2.79217	3.12754	3.95973	4.53516	3.659	3.78913	4.01677	3.37783	3.07403	2.51366	2.15667	2.44957	2.48668	2.79169	2.47985	1.99639	1.81118	2.69109
hsdM	61.8758	10.3778	4.93508	4.02992	4.60312	2.55707	2.95046	2.31904	1.94343	1.82888	1.59741	1.97527	1.87377	1.47252	2.21511	1.41984	1.94211	1.95304	2.14671	1.61532	63.5194	75.834	69.7498	54.97	49.9627	53.3675	57.67	51.7891	45.566
hsdR	28.4705	59.0091	45.4929	41.5631	35.2743	35.0094	29.6492	21.3861	19.3823	14.9453	13.5254	12.4094	9.67245	10.1129	10.4944	8.70224	9.62094	7.60059	6.88707	5.79657	6.62377	7.34703	8.03538	10.4453	11.2481	15.1869	19.0918	19.657	22.8546
hsdS	30.1585	4.65425	1.95896	1.47762	1.73967	0.850685	0.997191	0.865648	0.179422	0.887184	0.602329	0.433635	0.313746	0.510802	0.871699	0.944017	0.784504	1.32439	1.14457	1.18357	30.3579	32.6906	8.92542	29.2045	24.3917	23.6001	21.4991	23.3149	22.2883
hslJ	99.3132	98.1503	98.2554	146.052	147.384	153.52	179.087	146.126	147.974	154.853	166.241	142.946	159.103	151.611	161.456	141.653	156.817	148.832	144.192	116.664	123.335	96.9224	113.388	155.62	156.665	169.708	176.797	158.397	131.764
hslO	107.016	116.58	122.998	139.846	126.542	139.07	138.053	115.265	119.497	104.492	101.954	104.4	91.0758	73.77	108.161	95.4557	96.623	110.255	87.2376	96.4227	71.7696	74.017	114.859	96.9233	125.028	135.201	133.767	122.439	130.442
hslR	57.4805	78.5071	95.3618	108.159	95.655	115.721	88.3241	78.4009	79.6787	70.2925	65.0524	76.5113	47.0186	38.4899	60.9959	40.9485	51.0339	57.857	41.9669	59.0976	42.1009	48.6465	62.8831	52.8312	79.182	81.9617	85.3426	63.9392	74.2338
hslU	263.056	321.899	466.023	228.731	186.463	199.744	199.606	187.41	200.748	204.41	214.621	233.566	178.883	151.776	193.226	147.241	178.075	189.46	184.308	202.391	138.072	152.56	185.24	187.544	312.004	320.639	263.23	238.028	296.351
hslV	127.69	195.903	189.014	138.363	104.71	129.52	142.422	132.48	145.777	136.367	164.616	159.857	125.496	101.987	131.211	94.7731	108.775	122.949	106.265	107.965	70.0819	68.3089	64.409	83.4107	163.3	148.313	133.494	119.007	140.142
hspQ	197.925	453.325	1081.4	1860.95	1897.68	2215.97	2762.45	2895.12	3298.01	3846.24	3606.11	3202.22	3723.85	3213.6	3492.91	3333.38	3461.54	3699.02	2981.66	2343.94	249.571	192.937	223.062	235.626	310.218	318.277	267.368	225.327	254.587
hsrA	14.6581	9.101	11.1797	12.244	13.634	12.027	13.4203	10.6383	11.4952	9.48889	7.00253	5.20247	8.99333	7.8414	7.79435	7.31174	7.79848	7.05417	5.06508	3.40443	6.0986	5.49447	8.6309	9.25536	11.5297	13.8491	17.2785	18.95	15.4856
htpG	167.637	637.694	702.772	151.045	81.0232	83.9378	96.2813	104.202	125.737	135.035	147.194	167.688	124.797	95.6607	137.817	110.52	103.169	130.541	91.5462	98.1355	51.905	51.6234	63.9971	73.4202	217.33	287.924	299.164	242.006	301.481
htpX	360.545	371.837	190.428	118.189	111.391	147.196	225.459	292.004	362.855	404.645	442.531	481.979	459.418	448.385	559.673	539.858	585.535	475.177	439.268	486.09	624.946	334.13	299.668	392.828	455.478	425.41	442.206	398.13	365.871
htrE	1.54143	1.52236	1.56076	3.14792	3.62904	3.26626	4.06133	2.99847	2.30665	1.97395	1.36187	1.26772	2.07333	1.91993	1.29399	1.44826	1.83711	2.63327	2.62429	1.48288	3.24506	1.2497	1.18952	2.63006	0.9506	0.678731	0.559783	0.579237	1.87627
hupA	2501.37	2836.42	986.627	602.286	627.586	335.464	300.397	216.161	172.611	142.266	120.155	74.9396	109.887	105.524	113.765	124.041	120.002	143.158	138.557	80.303	720.887	549.135	385.723	1251.65	1636.89	1605.01	1743.17	2264.6	2579.53
hupB	1298.03	2147.62	1285.5	331.135	337.721	217.057	172.126	97.9229	68.5335	55.2979	31.1803	26.146	31.5389	25.3557	28.643	27.5647	28.8081	28.2321	29.1838	20.1597	420.343	447.98	409.055	711.733	1002.14	1008.94	1137.78	1284.31	1481.53
hyaA	3.02148	3.87074	7.34284	12.9773	16.3507	34.8863	38.9071	48.2248	70.0513	92.7286	85.6635	163.326	122.328	98.9755	211.502	113.315	124.15	130.711	65.1736	100.908	1.22297	1.12235	0.999195	1.88223	2.20702	1.67049	1.47675	0.983272	3.00586
hyaB	2.74866	3.54595	6.37366	11.9275	12.3158	27.6637	30.5125	40.3012	52.4081	72.5416	62.764	120.34	89.9815	77.4532	165.721	86.4093	102.006	108.119	55.9457	88.1989	1.17859	0.840458	1.47345	1.20455	2.21789	2.51135	1.60979	1.14782	2.37304
hyaC	3.51111	2.5676	4.00413	9.03085	11.0174	18.3889	21.8775	32.697	39.24	53.2008	58.0517	70.3021	91.9756	70.0204	132.871	86.8901	90.3423	88.8119	54.5175	43.7905	2.09808	1.48322	1.10303	1.8281	1.35653	2.2044	2.72423	2.12945	1.95449
hyaD	7.63512	6.77473	13.1514	22.0524	23.5737	40.8736	44.4962	61.9155	79.7002	97.561	118.206	172.226	160.575	171.217	260.389	180.93	178.137	164.437	116.001	126.046	6.38553	5.01424	3.33958	7.32429	9.5669	8.74267	6.5516	6.28274	7.26217
hyaE	4.90069	3.66787	8.77803	9.21527	13.0212	23.5095	31.934	40.6808	51.3253	64.8768	72.0144	103.019	118.413	119.655	150.416	134.849	152.006	143.956	87.9025	101.382	4.80415	2.56834	3.41507	3.22473	3.78255	4.77289	3.8342	3.26459	4.8858
hyaF	5.71852	3.71986	4.38854	7.69574	11.0028	21.3962	25.0494	29.4147	42.6567	45.8189	54.0478	92.3979	85.2078	84.1178	140.638	92.3104	101.823	103.606	57.2823	67.245	5.58616	4.03867	2.47196	4.35344	5.59687	5.19968	4.23787	3.67423	5.16577
hybA	10.2418	50.8945	17.6449	16.7804	13.9517	12.4139	13.614	8.22127	11.0713	11.2994	13.1582	19.4989	20.0636	26.0935	42.7473	43.2678	52.1899	45.0392	35.2187	35.0365	5.59094	3.34899	4.60771	3.70194	3.19724	1.57222	3.9214	6.19439	11.1356
hybB	7.0808	35.6744	11.8689	9.46715	9.59214	6.81815	9.15038	8.1364	8.74373	10.3604	8.12415	9.34995	13.2556	14.3325	27.6493	25.77	33.7216	37.8426	24.693	20.2281	6.31969	3.21329	3.88383	3.3301	3.49118	3.36529	4.34824	6.80635	6.93425
hybC	20.4593	42.5841	24.4832	19.471	18.7746	20.043	20.5739	16.3424	16.8384	17.5551	18.3932	21.6151	21.5841	22.8204	42.9697	35.0534	42.335	43.5683	35.5422	27.0228	16.6678	13.9418	19.0224	19.4155	19.4049	18.6327	18.8169	18.8032	20.6131
hybD	45.2426	52.1256	28.5709	19.7908	19.3535	18.2203	19.1235	16.4158	15.0635	15.224	16.9057	19.7358	19.6208	24.6777	37.3875	38.3859	37.4783	37.0474	39.9654	33.7258	40.0811	28.6034	39.7748	46.9469	59.5934	45.2064	40.6496	42.8088	43.172
hybE	37.84	47.831	23.1756	17.7061	19.1732	20.6738	22.3645	16.5512	20.148	19.3219	17.4363	21.6869	25.4872	27.2704	43.4446	44.0507	58.7586	69.7104	47.8172	50.2715	43.0612	37.6133	47.0805	44.3999	52.1878	53.4253	36.9691	37.8478	38.9519
hybF	16.9732	16.6433	10.5836	8.30017	5.69458	7.07067	8.3225	6.45863	6.7962	6.86501	4.81519	6.95848	8.95681	8.0365	11.7375	17.6027	11.5991	20.2355	11.0352	6.43697	23.8795	17.0096	27.6127	25.3342	30.4896	27.8437	18.9989	19.4119	19.3282
hybG	18.4397	14.777	13.3275	10.3538	10.0063	7.87418	5.34888	4.74307	5.11896	4.97037	4.72429	6.38014	8.82278	11.8557	7.93529	10.9553	11.4436	12.9902	9.56054	5.52571	24.9224	15.4676	18.4805	24.7275	25.3468	25.0704	16.3708	15.0922	17.4708
hybO	17.3897	70.948	45.0796	37.3249	36.5165	26.1562	28.5787	26.128	24.9329	25.2164	32.8817	43.455	51.9097	66.1353	95.9219	100.958	121.436	97.6445	89.3659	81.6442	10.7596	6.13708	7.67399	9.75023	7.47936	4.32538	12.4358	21.836	23.7497
hycA	1.81882	0.123107	0.380382	0.124293	0	0.126581	0.736693	0	0.295938	0.399313	0.405142	0.441042	0.218452	0.440674	0.572925	0.407206	0	0.424845	0.341102	0.198543	4.14904	3.18217	3.0823	2.46546	3.56372	0.877869	0.750292	0.293917	0.925254
hycB	1.1874	0.46467	0.251531	0.767449	0.693953	0.191112	0.540044	0.784323	0.278357	0.400116	0.65113	0.24191	0.508609	0.166333	0.256951	0.3074	0.300127	0.823187	0.962088	0	1.63707	1.35889	0.936363	1.52428	1.79351	1.28213	0.792111	1.4559	1.28406
hycC	1.73469	1.05726	0.890295	0.967323	0.53022	1.10702	0.982795	0.78506	0.498499	0.743513	0.504525	0.257032	0.35934	0.557174	0.940887	0.875258	0.532683	0.783371	0.739968	0.702888	1.678	1.01841	1.7145	1.21276	1.50195	2.01729	1.73617	1.58067	1.66962
hycD	1.52444	0.629745	0.733482	0.256012	0.728839	0.826429	0.357691	0.714023	0.295938	0.613327	0.40022	0.447928	0.655899	0.550842	0.535905	0.203603	0.469377	0.947958	0.605985	0.595629	1.67945	0.754612	2.56585	0.929706	1.93035	1.7844	1.49499	1.1173	1.96721
hycE	3.83749	2.7773	3.40373	3.31405	3.17783	3.4157	2.9482	2.35794	2.83777	2.16545	2.06909	2.03867	1.5994	1.19059	1.83748	1.59525	1.02186	2.01543	1.4114	1.5556	5.40522	5.51434	7.05388	4.60764	6.09793	6.18735	3.62461	3.28844	4.44264
hycF	3.127	3.07788	2.07103	1.53107	1.20672	1.83709	1.11736	0.829823	0.712738	1.81605	0.963675	1.14919	0.666172	0.562407	0.911927	1.73231	1.10868	1.19889	1.27568	1.35141	4.44684	3.58923	6.01667	5.01799	5.81156	4.36808	4.18089	3.27409	2.94202
hycG	7.67361	4.97328	3.129	3.78434	4.17115	3.65474	5.27972	3.85805	4.40685	4.83014	3.16302	2.97645	3.82529	3.57875	4.76651	1.95968	4.70824	4.85059	4.76832	3.82195	8.67084	6.94016	9.56127	8.14798	8.75386	8.33481	6.04738	5.44905	5.82999
hycH	11.5174	10.7568	7.0849	10.5978	10.348	10.4533	11.7861	10.8709	9.03282	8.56873	11.5761	12.1847	9.91114	10.1548	11.6873	11.4434	12.9534	16.116	12.3006	15.3994	14.1377	13.1422	20.5736	13.6741	15.6899	13.9441	10.9327	10.533	12.2074
hycI	22.8029	47.0161	46.1529	63.1277	59.4044	64.9456	84.5191	88.4193	98.94	104.954	105.261	107.215	146.701	127.731	139.88	138.8	153.478	166.018	165.352	137.882	23.6636	25.9866	35.4276	28.3066	40.491	34.9878	35.8069	37.7767	31.2044
hydN	4.8914	1.12692	1.0617	0.870048	0.314075	0.377857	0.747422	0.50755	0.884386	0.235026	0.536498	0.198981	1.16296	0.385589	1.42436	1.06892	2.04359	1.38939	1.14684	2.0847	5.3633	5.09101	3.92106	5.45458	4.41753	2.65493	4.05272	4.41698	2.93999
hyfA	0.528565	0.665466	0.379151	0.481244	0.477776	1.29132	0.766245	0.295481	1.01429	1.00936	0.870312	1.29047	1.15772	0.164718	0.8867	1.21766	0.885424	1.15794	0.583789	0.890552	0.450041	0.666015	1.05451	1.61658	0.444024	0.627872	0.902454	0.55383	0.702144
hyfB	2.35359	0.878709	0.921686	0.701287	0.511852	0.419103	0.723198	0.786281	0.70012	0.468365	0.399478	0.354802	0.366741	0.504188	0.672444	0.232948	0.569196	0.513232	0.78882	0.272591	2.51166	2.02836	1.86997	3.0956	3.26189	2.37562	2.36236	1.63282	1.84985
hyfC	1.07985	0.366896	0.695514	0.313723	0.379728	0.370129	0.20295	0.490822	0.650164	0.5306	0.318984	0.723717	0.408453	0.536897	0.801548	0.396897	0.766907	0.550398	0.708772	0.677308	0.610098	0.367754	1.07263	0.992074	1.30256	1.544	0.871561	0.866793	0.915453
hyfD	1.24582	1.84118	2.0756	2.22247	1.71761	2.38874	2.51093	1.96542	2.50653	2.40833	2.47381	2.88412	2.39024	1.69659	2.61133	2.35161	2.05226	0.836013	1.12323	1.27398	1.25543	1.34757	1.74591	2.23247	1.61976	1.80624	1.77558	1.6215	1.11835
hyfE	1.47264	1.53565	1.10281	1.2718	0.680335	0.560067	0.727403	1.53367	1.74792	0.855244	1.32008	0.797154	1.30548	0.625472	0.849151	1.73391	1.69879	1.5	0.618035	0.563606	1.31567	1.47093	1.93758	2.09568	1.89682	1.48962	1.50519	1.79014	1.08116
hyfF	3.68926	2.8351	2.83142	3.07379	3.0777	2.91321	3.79411	3.16504	2.65541	3.09094	2.62363	2.53326	3.46581	2.83302	3.64985	3.21283	3.34244	4.19473	3.1871	2.32073	4.31798	3.72467	3.93939	6.07272	6.16157	4.32772	3.68112	3.90473	3.80571
hyfG	6.72238	6.52856	6.50517	8.34115	9.40498	10.6636	12.903	10.6594	11.6508	10.6467	10.6262	8.65784	11.6553	10.1918	8.98588	9.98167	9.32678	10.9815	8.74214	6.984	5.36132	5.91515	7.07005	8.41042	9.13044	6.63929	5.56727	6.17011	6.31591
hyfH	6.45726	2.30775	3.90473	4.75319	4.35957	4.12651	3.79448	3.62504	3.84095	4.40459	3.93946	5.36448	4.34751	2.23727	3.33083	3.44559	5.19062	3.78064	3.67601	3.69595	4.23429	2.80793	4.05418	5.6873	8.04122	6.31419	5.94783	4.15724	4.60638
hyfI	5.9929	4.70366	7.13272	7.17737	7.45534	9.19526	9.80727	7.53578	7.05293	8.3558	6.76828	6.88754	6.59722	6.16943	6.78419	5.45302	5.40772	6.53195	5.56791	4.10897	4.95523	4.8533	5.82154	7.90082	8.49612	7.8295	6.11228	4.51497	6.37979
hyfJ	2.96005	1.84937	1.6897	2.26069	3.07753	1.56198	1.64421	2.48268	1.20915	1.65259	1.85578	1.3727	1.48441	1.22942	1.55707	0.454418	1.44486	3.21409	1.95344	1.32937	3.51931	2.8407	1.26191	3.45526	4.63973	4.04655	4.34388	2.98231	2.76381
hyfR	3.38132	1.63115	1.78492	1.81464	1.48086	1.96678	2.17613	1.65924	1.74292	1.31139	1.55494	1.33324	1.98586	1.3148	1.78214	1.6355	1.17284	2.08664	1.32885	2.05053	2.89753	2.55187	3.09238	4.06644	4.63479	3.49947	3.16691	2.55667	3.65395
hyi	1.28503	0.838982	0.796858	2.35725	3.43309	1.60256	1.3713	2.29706	1.27503	1.83452	2.29233	1.49555	2.04739	2.09618	2.31665	3.38971	2.47538	2.53351	2.51925	1.06247	1.77957	0.810901	0.737521	1.03023	1.23607	0.0907606	0.268337	0.262142	0.664005
hypA	1.16415	1.77	1.49231	1.03047	1.31367	0.235179	0.590213	0.520249	0.389526	0.172047	0.328265	0.439919	0.767237	0.290016	0.589944	0.26799	0.523299	1.1557	1.09859	0.26133	4.21401	1.19671	1.85666	2.84628	1.17268	0.276371	2.16822	0.979098	0.805771
hypB	22.4213	57.7661	18.7264	14.3191	14.8817	9.27912	9.76401	6.97661	6.45968	5.70105	6.02218	6.49868	5.39005	5.3638	7.57994	6.24942	6.11155	7.23879	5.01671	5.98904	20.1288	18.7011	21.6606	19.9864	22.0028	24.1982	48.218	50.3386	30.7882
hypC	9.29076	27.677	5.79843	4.1096	3.78546	2.67109	3.68604	0.410016	4.25293	0.921261	0.844109	0.746378	0.986448	2.98302	3.11976	1.03368	3.36406	1.01256	2.82495	1.67998	7.98812	5.60038	7.97422	4.21422	6.53349	8.78517	8.03917	8.80677	7.44117
hypD	22.5199	57.6954	14.5256	17.8552	18.5564	16.6224	15.9682	12.8781	13.3684	13.4614	11.4894	13.3392	9.87948	11.3409	16.9524	13.4138	16.4266	17.5829	13.0519	13.6527	18.649	15.6179	21.1584	22.022	21.2775	23.724	24.5008	24.8936	22.1295
hypE	23.5245	50.4154	25.2373	36.9826	41.7297	49.8851	57.6729	49.5826	50.3362	51.7493	48.3294	45.2991	45.9501	35.8449	55.8603	43.8224	54.7272	56.1251	46.8623	50.9896	22.8192	15.409	22.4085	25.331	30.1277	30.8122	28.3273	22.4607	24.3841
hypF	10.7483	20.4201	11.1876	11.163	9.84346	10.5102	10.8861	8.46573	9.3071	8.57797	9.39966	8.3959	6.77948	5.46705	7.38845	6.01211	6.8043	9.71244	9.07688	8.50906	9.60079	9.4148	12.0396	11.7431	13.6412	13.0943	16.0223	16.0406	12.5152
hypT	27.4861	14.0823	8.53074	10.1675	9.64172	11.2396	11.8723	13.1048	14.0921	15.6958	14.9614	17.0461	16.0402	14.9568	18.7236	14.3366	12.7759	13.8477	14.1521	10.8624	14.7664	12.6882	28.8497	28.1017	23.7699	21.4136	23.9975	21.9725	25.8614
hyuA	2.43956	2.63106	2.54766	2.98928	2.75632	2.7374	3.66235	3.51897	2.83647	2.54094	2.78837	2.22469	2.84241	2.12992	3.0435	2.17176	2.72958	3.12975	1.95998	1.0589	2.72954	2.1123	2.43644	3.65083	1.97985	2.90735	1.94256	3.17844	3.01243
iaaA	217.208	222.239	81.0794	109.415	123.101	135.02	140.853	105.281	116.652	109.898	111.189	114.266	92.6228	72.9219	97.8364	67.0916	65.8749	66.8723	55.5128	52.9851	500.502	513.122	851.09	717.728	142.601	236.436	254.017	203.014	211.52
iadA	97.2303	26.8288	8.83803	8.41011	6.99468	5.95275	9.91214	9.83958	7.54578	12.5383	8.44637	4.80406	12.0891	12.5834	9.11066	9.06163	11.0293	11.3096	11.547	5.86489	26.1396	30.3936	31.1378	48.1896	71.2334	74.6845	73.9355	76.6856	87.8247
iap	27.1448	6.47836	4.33031	7.11345	8.24145	6.63421	9.18612	5.17534	6.95664	5.28966	3.7232	3.11466	3.35589	3.53048	6.25538	4.34981	6.95131	9.86845	8.29448	6.18582	33.5965	26.2095	33.4793	35.8576	18.9018	22.6539	23.5067	28.6195	31.0724
ibaG	97.3121	17.1573	3.26147	6.94404	9.99293	5.71928	5.70672	4.46966	6.17028	4.06492	3.4076	3.48959	5.87407	5.98798	1.6853	2.95104	2.76069	4.03143	5.95356	1.07914	127.456	89.7249	97.5952	113.201	88.7786	72.1252	64.8896	70.4541	52.9973
ibpA	43.6452	151.242	93.2608	45.7111	22.0213	15.246	29.18	39.6321	42.023	56.5474	64.7155	74.5057	128.527	123.925	150.411	148.14	126.612	176.762	118.417	68.2412	33.2694	11.2719	21.179	31.5243	78.8753	77.1604	76.7338	84.5021	97.7207
ibpB	5.76603	16.3378	33.1141	14.2268	10.1119	8.68347	11.6709	12.4326	12.8754	18.5051	16.7093	24.1857	36.2726	42.7115	62.324	57.8859	61.7826	80.4459	56.4467	40.6249	20.5839	7.88133	11.4848	8.85227	15.6712	11.0569	14.4478	11.5121	19.9331
icd	3743.29	1432.87	431.99	183.953	162.847	124.057	104.15	83.8627	83.2827	73.8695	82.5565	104.703	98.5524	93.1703	145.907	135.044	146.816	149.516	130.017	142.026	449.311	784.074	3328.82	2362.91	3900.15	4039.17	4137.03	3909.54	4048.25
icdC	1.26829	0	0	0.348019	0	0	0	0.428321	0	0	1.1344	0	0.305833	0.616943	0	0	0	1.56632	1.08102	0.55592	2.88277	0.840044	2.85942	1.29581	0	0	0.821537	0	0
iceT	8.73095	6.85308	6.99519	10.2856	9.95189	14.0262	17.0805	14.3601	14.865	12.0634	14.7188	10.0165	10.1164	8.41108	11.1865	9.96446	10.6769	11.8212	10.8165	8.61558	13.0159	12.052	7.47932	13.1427	9.5926	11.1707	7.79117	8.33981	12.017
iclR	135.802	57.1865	36.1179	42.5621	37.2679	17.6156	17.2799	15.5078	15.224	14.1392	12.6049	15.6175	19.7193	23.9374	22.5293	32.609	32.2052	21.4582	19.2228	13.4533	146.056	118.778	128.17	172.66	122.901	110.453	86.5708	93.0752	96.0278
idi	18.0453	30.0002	45.3265	79.1762	104.769	143.612	164.197	147.818	152.71	134.152	145.283	145.755	142.081	111.623	129.51	107.086	95.1552	106.873	94.959	85.0436	11.223	11.8962	19.0751	18.209	21.2428	20.9745	25.6366	18.9988	33.5352
idnD	2.45276	15.2981	14.4901	18.8069	21.8541	17.9419	12.1886	7.89959	5.60707	3.78614	3.29825	3.28706	2.7315	1.77551	3.6088	2.91673	2.39024	4.41653	3.87014	3.5553	0.886597	1.20469	1.03437	0.956983	0.664745	0.965337	1.00015	2.19812	2.24251
idnK	2.1219	3.25417	5.1448	6.59071	9.60265	6.17188	7.31185	5.98434	5.10935	4.13342	3.89851	1.6878	2.47689	2.34635	2.4764	2.83528	2.77252	4.59966	3.86778	1.62636	1.27205	0.871387	0.901462	0.771709	0.973073	0.469031	0.485267	1.57981	1.38189
idnO	3.69334	9.89976	13.0922	14.2601	17.4717	14.9462	10.5299	7.37683	5.22695	3.22694	3.19448	3.64153	3.27927	2.12906	4.60005	3.56585	3.8115	4.07638	3.94115	2.99761	2.11321	1.81186	3.11746	3.06441	1.61416	1.59049	3.33213	3.57744	3.38645
idnR	27.5855	15.9851	10.4142	17.7165	16.6081	11.1663	11.8557	8.21942	6.67858	5.02585	5.05063	3.27773	3.65595	4.58539	3.5568	4.04882	3.29517	3.29181	3.35834	1.65274	20.8835	15.5822	19.775	28.9043	21.6998	18.2957	15.1709	17.5676	22.3191
idnT	7.84517	7.42275	5.38671	7.82346	7.35561	6.3296	7.77682	6.84513	6.35337	5.72459	5.92113	3.91931	3.8956	3.85589	2.92194	3.49179	4.40041	4.49194	4.79773	2.84909	7.59363	4.00301	4.37394	7.77672	6.75622	6.01817	4.23537	6.18853	8.05293
ihfA	1413.06	2411.79	3689.73	5733.29	6362.28	8055.34	8735.68	9117.45	9045.71	8368.45	8439.53	7170.69	6577.01	6018.84	6302.41	5892.2	5375.52	4624.59	4963.86	4079.4	1008.76	928.799	1155.73	1219.89	1587.44	1337.86	1190.29	1228.19	1468.24
ihfB	1107.75	1951.96	2731.48	3017.24	3007.24	2225.31	2111.01	1499.39	1285.79	1000.67	775.513	559.554	553.895	425.399	409.584	396.391	321.66	368.052	298.945	226.903	969.63	747.864	1123.03	1229.56	1102.92	792.863	607.825	721.905	1149.59
ileS	569.696	324.262	155.152	76.1006	60.4256	49.6918	44.1978	40.2749	45.4922	47.5722	47.055	63.7984	47.94	41.6289	69.6114	55.5639	64.8353	74.5576	59.2808	89.2847	572.554	667.557	719.808	593.087	730.728	809.14	724.581	631.472	554.33
ilvA	135.158	101.578	41.7442	38.7923	35.4891	23.2478	21.3534	16.7603	19.8605	18.5002	16.4263	19.1599	16.5748	14.6269	20.2537	16.134	18.8028	24.4881	16.7414	21.3732	87.6209	119.575	184.809	444.021	304.067	250.77	191.475	238.453	194.914
ilvB	257.062	1601.59	374.201	3530.93	3200.96	593.807	61.4843	24.833	21.3354	20.7792	19.0621	18.8063	16.0396	18.5028	22.8865	23.9478	23.1088	27.4293	21.0089	21.7233	105.517	121.508	229.131	795.344	455.638	317.783	249.647	318.028	314.621
ilvC	2059.51	465.398	35.0281	21.9067	17.1162	10.4849	10.2033	9.58576	9.58921	8.70058	10.7668	8.94936	8.54752	7.44846	8.03128	7.13769	7.09205	8.50476	7.35016	9.0111	21.4887	22.922	207.27	4847.75	5833.65	5173.75	3198.67	2561.93	2305.62
ilvD	139.805	67.3889	27.1044	34.7815	30.6961	13.0734	11.326	9.56938	9.08983	8.23393	9.83567	9.04279	7.79271	6.4894	9.62473	6.35228	8.80424	11.342	9.14963	11.0013	100.423	119.984	234.05	494.284	327.331	277.11	220.393	254.998	189.834
ilvE	341.013	113.823	59.5495	62.0778	48.1694	12.3056	11.2502	9.65595	8.96789	9.74783	8.30625	9.64515	7.49337	6.02017	9.80402	9.00188	9.23419	12.4672	9.92127	11.9343	121.422	144.107	405.815	736.554	516.504	393.126	377.682	492.369	435.311
ilvG	423.057	477.399	104.014	623.204	367.718	16.3979	5.91044	3.95678	3.75793	3.01143	3.23084	2.94083	2.98806	2.78468	3.24842	3.08783	3.60469	3.94502	3.48454	3.23414	179.72	153.224	360.083	1022.97	1512.32	1046.13	1113.62	1414.68	773.543
ilvH	295.011	251.222	82.0447	35.8058	35.4984	29.916	22.2479	20.5388	17.5712	14.3767	12.2944	12.0359	15.7729	14.8969	19.0298	17.7805	20.9028	27.0901	32.4445	27.7791	100.263	98.2282	123.178	260.561	285.004	255.689	183.847	231.187	299.188
ilvI	295.329	169.697	65.9761	33.0451	28.2628	16.1059	15.1619	8.81688	7.23696	5.77855	4.66427	3.82508	3.58082	3.54072	5.53131	5.01678	4.81344	6.87553	5.98132	6.75322	96.4864	100.56	170.67	254.522	296.916	291.762	233.057	257.349	292.561
ilvM	14.8232	22.2732	4.32939	8.11635	7.06299	0	0	0	0	0.228745	0.236333	0	0.764584	0.771179	0.436524	0	0.222215	0.244737	0.596929	0	10.4213	9.4665	16.2473	65.8841	45.7344	24.1125	32.6491	41.0678	30.8943
ilvN	115.72	969.093	521.307	2056.96	2138.97	452.892	34.2928	14.9284	8.92697	13.0349	10.4449	10.4482	10.9335	8.39552	10.0489	12.2833	11.2427	11.0451	11.9001	7.24989	41.6678	59.9851	86.9842	445.934	259.79	142.677	115.15	150.1	177.181
ilvY	14.6142	15.5624	26.2736	30.0708	26.7817	30.1422	31.7273	26.184	26.8925	26.052	28.0271	27.8343	23.7877	23.2285	31.5042	23.0427	21.3408	21.1705	20.9205	18.5711	8.97779	7.20235	9.94513	15.121	15.0402	18.955	19.1195	18.7258	17.7537
inaA	39.6386	12.0399	12.1486	19.913	17.1265	19.064	25.7179	23.4217	21.5932	20.6074	19.0346	20.4349	20.8662	17.2005	27.0481	25.2862	32.2747	44.715	45.7605	40.4387	41.5261	36.6012	63.8772	67.056	64.4919	49.5687	48.9352	52.37	53.334
infA	712.178	63.419	20.9288	24.3506	29.1903	21.6904	24.1235	26.5742	21.5236	16.2022	17.9297	9.36935	20.827	22.7762	20.6128	32.2139	34.089	33.2702	44.6513	13.403	862.577	558.905	350.492	791	525.006	454.808	391.055	470.423	357.358
infB	479.963	493.001	190.847	253.518	267.598	329.558	312.574	277.874	280.873	273.935	278.366	342.016	228.472	187.558	300.618	196.293	212.812	216.849	165.808	219.829	427.59	592.439	646.2	438.508	503.079	515.196	543.472	557.277	479.872
infC	2386.57	1369.17	838.957	782.115	774.542	1090.67	997.646	950.216	966.009	996.263	1117.59	1283.46	960.083	919.723	1246.24	1186.81	1216.53	1447.22	1473.15	1861.4	3430.61	3749	3285.44	3017.71	2944.69	2506.79	2595.21	2150.78	2054.96
insA_4	13.8477	2.66312	0.424484	0.832219	0.769383	0.211886	0.714926	2.39042	2.88836	0	0	0	3.3544	0	0	3.74895	1.74219	2.31125	1.32183	0.997031	29.8933	30.011	22.2264	13.4368	4.97113	10.2216	8.52718	2.76161	7.81416
insA_7	16.2126	17.9521	14.2547	15.1946	10.4343	6.00697	10.5807	10.3935	11.3477	13.0148	9.63639	12.5387	19.4856	27.6619	24.513	28.2875	19.655	25.8095	22.929	13.6261	11.7718	7.41201	9.94428	14.5618	18.8903	11.1488	8.80083	9.17773	15.9488
insB1_4	177.994	61.4291	22.1466	41.0023	24.3286	18.4818	27.6299	24.122	24.3023	22.6468	26.9266	17.9934	32.7822	27.6706	29.258	27.8088	23.7253	17.2753	21.3617	10.5559	261.574	165.451	138.24	270.152	143.192	103.263	64.216	65.957	71.6879
insB1_7	7.29003	5.58604	3.50303	4.5728	3.00144	2.53889	2.35881	1.39658	2.64604	3.07443	4.48734	6.32635	4.10707	4.84741	9.03649	9.3318	7.41488	8.47862	9.34019	3.63995	7.9295	4.40861	4.26379	9.55503	4.90012	5.09103	3.83202	4.75925	6.58789
insC1_1	13.6393	13.46	14.8921	15.5656	12.731	15.7423	15.7149	11.0088	9.52282	7.57888	11.2287	10.0338	6.71633	5.5626	5.49206	5.14014	6.26932	6.01545	4.56597	3.00744	4.75805	5.50859	8.10524	9.25976	13.1205	10.8162	10.9665	11.6272	13.8019
insC1_2	13.2667	12.42	11.2389	18.1884	15.1512	14.7646	13.397	13.7925	7.99994	5.92892	11.0719	11.0951	8.02821	5.00634	7.79778	3.8551	5.91726	6.33942	4.80411	4.76177	6.20013	6.40341	7.97572	7.06222	17.619	14.9837	11.3651	11.8242	12.6163
insC1_3	14.8434	12.0615	15.8338	18.4015	15.5766	11.7293	15.4187	13.0525	9.8105	6.41484	10.1536	7.76785	5.61196	5.5626	6.23659	4.88313	4.25141	6.16288	7.17302	5.51363	6.38146	7.08113	5.89498	8.10182	13.1205	8.74472	11.5856	11.6539	10.5168
insC1_4	13.8601	15.54	14.9424	17.3101	17.4166	12.1146	14.2997	12.5134	10.3332	7.42294	11.8459	9.32058	8.90187	4.45008	4.33921	4.36912	5.75697	6.06459	4.48709	3.7593	5.67771	6.9657	8.98816	11.4365	16.1195	13.6829	10.9806	10.5027	12.7821
insC1_5	12.4288	12.6472	18.938	19.3147	16.7867	13.7309	15.7418	10.4127	11.3906	6.92795	9.8388	8.95084	4.99084	6.39699	7.48291	6.68218	6.5689	5.13279	2.58343	3.50868	5.37978	7.10312	7.87566	8.51558	11.9959	13.7073	10.261	13.6869	8.78252
insC1_6	15.0265	10.7405	17.2054	21.9188	18.2675	13.5336	16.2948	9.51981	10.2413	6.5889	11.4129	9.28581	6.73817	4.17195	6.62359	6.16817	5.4469	6.07128	4.80411	6.76673	8.70004	6.63317	7.48423	8.43224	10.8713	13.4431	12.4832	13.4823	13.5249
insD1_1	4.19974	2.55215	3.03658	2.93546	3.73002	2.31603	3.38657	2.47411	2.46566	1.2254	2.05643	2.74267	1.47683	1.12357	1.88012	1.24589	1.71746	1.45424	0.352343	1.41741	1.18781	3.38905	4.45848	4.127	3.78596	3.92147	4.48786	3.33123	3.42888
insD1_2	3.68365	2.1948	3.78463	3.12939	3.08713	2.76787	2.21052	1.80768	1.77379	2.05087	1.83375	2.96055	1.43988	0.449429	1.36803	1.24589	1.06146	1.30891	0.737166	1.51866	1.6884	3.86622	4.7034	4.20847	5.14891	6.74441	5.09204	3.55142	4.62767
insD1_4	4.32254	2.21654	3.35233	3.78592	2.94427	2.2629	1.54084	2.10347	3.0553	1.23272	2.07201	3.17312	1.17959	0.561786	2.01594	1.55736	1.19945	2.23869	0.49442	1.11368	1.70583	3.82937	7.1526	4.65942	4.69459	6.62747	4.56553	3.18289	4.76095
insD1_5	4.23541	2.18755	3.526	3.86066	2.76123	2.03128	3.22326	2.87722	2.85328	1.29571	2.8989	2.82523	1.05882	0.674143	1.65157	1.55736	1.87664	1.23759	0.444085	2.22736	1.97968	2.82795	4.72837	3.32914	4.39172	7.63021	4.39595	3.03147	5.10875
insD1_6	4.41682	2.60769	3.24708	4.24095	3.32152	2.38058	3.73506	1.97992	2.58858	1.42536	2.93057	2.75672	1.13327	1.46064	2.05039	1.55736	1.88089	1.7738	0.448549	1.72114	1.70583	3.45855	5.6058	4.28994	5.9061	2.23792	4.32969	4.23666	3.87932
insD1_7	4.22089	2.74773	2.88697	3.55512	4.48225	2.85898	2.4991	2.81545	2.375	1.82528	1.82319	2.9746	1.22646	1.01121	1.46938	1.34971	1.60068	1.79095	0.746093	1.41741	1.6727	3.49075	5.82575	4.13121	4.24028	3.13323	4.66315	4.23512	4.98973
insE1_2	0	0	0	0	0	0	0	0	0	0	0	0	0	0.678637	0.690235	0.940645	1.45849	0	0	0	0	1.19027	0	1.96831	0.457344	3.14419	0.46907	0.452632	0
insE1_3	0.125128	0	0	0	0	0	0	0	0	0	0	0.74283	0.393042	0	1.16238	0.627097	0.208355	0	0	0	0	1.42832	0	0.984154	0	2.9389	0.938139	0.452632	0
insE1_4	0	0	0	0	0	0	0	0	0	0	0	0.557122	0.786085	0.678637	0.830273	1.25419	1.25013	0	0	0	0	1.42832	0	0.492077	1.37203	2.05713	1.17267	0	0
insE1_5	0.125128	0	0	0	0	0	0	0	0	0	0	0.371415	0.589564	0.339319	0.498164	1.25419	0.416711	0	0	0	0	1.90443	0	0.246039	0.457344	3.46755	0.234535	0	0
insF1_1	0.965541	0	0	0	0	0	0	0	0	0	0	0	0	0	0	0	0	0	0	0	1.19932	4.57822	11.7855	4.03368	4.90577	6.47768	2.42339	2.62289	0.522834
insF1_2	0.483648	0	0	0	0	0	0	0	0	0	0	0	0	0	0	0	0	0	0	0	1.47818	4.4281	13.4504	4.35223	3.79802	7.4129	2.34522	2.93935	0.522834
insF1_3	0.684584	0	0	0	0	0	0	0	0	0	0	0	0	0	0	0	0	0	0	0	1.70602	3.68676	11.9607	3.59042	4.58927	8.45043	3.12696	3.25581	0.174278
insF1_4	0.609829	0	0	0	0	0	0	0	0	0	0	0	0	0	0	0	0	0	0	0	1.48548	4.97546	10.4599	4.93498	4.27277	7.13833	2.1107	2.4566	0.609973
insF1_5	0.612468	0	0	0	0	0	0	0	0	0	0	0	0	0	0	0	0	0	0	0	1.35971	4.07912	12.0216	3.26747	3.00676	7.48466	2.03252	3.56422	0.261417
insG	21.586	7.61613	5.76076	2.7918	3.28387	3.05925	2.7615	2.61494	1.97043	3.0359	2.40936	1.90686	3.24853	1.8383	2.78383	3.46814	3.84958	6.97103	6.00096	4.55528	12.6742	13.7825	17.687	17.0444	14.8663	15.0068	15.0442	15.0303	17.6541
insH1_4	0.0341092	0.0623795	0	0	0	0	0.126121	0.0694917	0	0.122019	0	0.0485247	0	0	0	0	0	0	0	0	0.0574926	0	0.0635492	0	0	0	0.0691843	0	0.0679371
insH1_5	6.95726	3.75967	3.41683	1.69145	0.263881	2.94879	1.33746	0.741666	2.50869	0.988312	0.161557	1.9975	2.42023	1.97158	2.21424	0.958864	2.39098	1.3831	1.15804	1.30905	2.88022	3.84892	5.7361	1.35434	9.37066	11.6122	12.66	11.0997	9.021
insH1_6	6.0002	1.76811	2.13251	1.05345	1.28859	0.784694	0.509323	0.773252	0.672191	0.666215	0.557071	0.577566	0.786044	0.400376	1.14671	0.924922	0.53049	0.800146	0.974571	1.3529	5.63423	4.26199	4.83931	3.99071	4.58693	5.67852	6.15859	5.25396	4.60005
insI1_3	12.5674	1.91221	0.941302	0	0	0	0	0	0	0	0	0	0	0	0	0	0	0	0	0	0	0	2.46849	3.66775	3.2157	4.78372	6.63546	5.95305	4.76556
insI1_4	10.9154	2.15906	1.07197	0	0	0	0	0	0	0	0	0	0	0	0	0	0	0	0	0	0	0	2.07577	3.55284	3.8112	5.2812	7.28488	6.60256	7.34059
insJ	7.98308	1.83134	1.74723	3.02932	4.04861	2.34577	4.20523	2.2625	2.59494	1.63868	1.40726	2.15598	2.0636	1.36508	1.42578	1.4416	1.30247	1.30667	1.45417	1.93294	17.9126	13.9606	7.64747	12.7997	4.99399	4.17213	1.58778	3.9448	3.90402
insK	2.50533	0.772832	0.661959	1.24135	1.19158	1.32421	1.43002	1.55208	0.775193	1.09432	0.540943	0.928575	0.87963	0.836349	1.29199	1.21445	0.624207	1.20085	0.632806	0.215321	7.96808	6.09819	3.44263	6.45148	2.89866	2.03857	1.06448	1.61344	2.13346
insL1_2	53.8325	31.8384	31.6484	24.8392	17.7943	17.5171	20.8351	20.9632	20.433	22.3115	21.7791	26.1002	31.2468	28.8101	35.3326	31.3548	34.6888	34.0892	30.1155	23.488	52.5787	47.3802	43.3887	56.2108	60.2807	62.5744	51.1529	44.7464	51.533
insL1_3	55.0458	33.6387	35.5425	24.7122	20.1583	16.8124	21.0345	21.0873	19.8623	24.6231	23.78	26.4736	27.8491	26.8894	35.2975	34.2283	34.8961	35.7322	31.7731	22.3342	54.433	46.5077	42.3173	55.8232	64.472	63.8735	46.9453	43.6559	49.0093
insN	30.9459	19.2738	23.923	33.7602	29.2016	35.2827	35.7193	33.1179	34.0653	35.8203	35.5729	34.6759	35.1915	30.4003	32.7224	27.3043	24.5561	18.6307	22.9722	18.71	23.7543	23.3561	21.6814	31.0777	33.368	27.7281	24.2373	24.4865	26.0419
insO	7.78362	4.01037	3.9733	3.64879	3.97464	2.71391	3.09995	2.34524	1.97468	1.6157	1.67683	1.75308	1.98659	1.5679	2.24113	2.13701	2.14776	2.03847	2.2981	1.05961	6.41475	4.01267	4.44388	7.5316	5.91712	5.03125	3.95229	5.66032	6.03925
insP	14.882	19.7639	27.4996	69.7016	64.9639	57.6157	71.1042	63.221	66.4961	69.3236	67.6233	59.1124	74.0284	75.6398	76.0197	76.8629	75.247	64.0983	63.253	32.0619	22.0395	12.6012	25.1538	29.7366	24.7728	12.8585	6.57008	6.6914	15.1221
insQ	54.3507	26.6694	19.2819	18.5582	16.7387	14.3698	13.502	11.9448	15.7729	11.9529	16.7142	18.7031	17.9688	17.3646	24.0752	19.8935	25.2063	22.4241	20.0395	17.8025	58.6002	48.1907	72.2219	65.0229	64.8402	58.1036	60.1512	47.0433	52.7991
insX	20.6801	6.17608	5.92788	6.16135	5.81529	5.89864	8.06287	7.28605	4.24883	4.51196	5.2437	5.01212	8.31311	8.58517	5.87194	9.822	5.85501	5.41615	6.76239	3.68381	18.6902	14.0012	21.1973	21.9316	24.2448	20.5377	10.6028	20.4356	17.0714
insZ	13.3334	3.04842	0.906672	1.86132	1.20395	1.12738	1.60585	0.893092	0.926219	1.30502	1.01136	0.633553	0.525251	0.907876	0.923391	0.838926	1.54705	0.869811	0.873915	0.920336	15.2899	11.1535	13.6201	18.6501	13.7662	9.25886	8.62971	9.42208	8.68089
intA	76.5851	47.966	27.5512	32.9136	39.6479	36.8263	44.8842	33.0564	32.3863	27.2633	26.2694	24.8402	27.7829	24.7522	31.267	35.2931	37.7563	51.6946	43.744	29.3939	106.636	84.2859	86.502	84.3593	83.6255	87.4646	78.9372	88.4807	84.6753
intB	31.6373	36.1965	73.3542	83.2379	90.6584	75.5299	79.0547	57.873	57.4185	43.9855	42.5939	32.3263	32.4964	25.8107	26.7335	25.8566	26.4203	25.7543	26.0706	16.0123	25.7198	16.2668	17.2287	25.7637	25.9017	16.4845	17.8818	18.6327	30.0515
intD	45.8367	37.7935	25.4124	30.7667	26.4488	30.9195	26.0456	22.3572	16.9266	15.8883	18.1976	15.2374	15.0481	13.2054	14.9578	10.6671	16.2775	16.6041	15.064	10.9536	72.2058	62.6923	68.7916	75.2016	57.5217	44.1141	34.3258	38.1059	44.6258
intE	4.68759	2.88762	2.63038	3.95106	4.57183	3.44586	5.32641	5.03404	4.31513	4.87349	3.78385	4.79526	5.71651	5.68539	5.80309	7.67193	5.00112	5.52187	5.73206	3.82195	6.16973	5.71948	6.78101	6.20192	4.74373	3.61108	2.02864	3.10561	3.34539
intF	55.9209	23.7617	21.044	24.191	22.4871	21.1685	28.0443	21.8022	22.2942	21.9908	17.8422	18.1784	26.6983	26.1573	25.442	31.9591	26.7555	26.5516	23.5836	14.0111	120.318	56.4333	43.8271	49.5801	43.2861	33.9771	31.5305	38.3757	37.7422
intR	3.87992	6.82635	9.86612	16.2652	18.3796	18.6875	22.1619	18.9458	21.2912	20.0058	15.9408	17.4743	18.4046	17.9542	20.1711	19.4065	18.3645	19.378	17.3871	12.1709	5.52963	5.28092	5.14356	5.6827	4.10722	4.09459	2.90998	3.28839	3.88269
intS	16.0465	2.57104	0.9176	1.93176	2.04681	0.995071	1.18428	1.47003	0.953597	0.967324	0.671725	0.320292	0.385293	1.67022	0.791988	1.54337	1.20168	1.00854	1.06726	0.55448	10.8762	7.57729	9.23313	12.221	8.64926	9.03757	9.0164	13.7483	10.6187
intZ	48.6882	9.74355	4.61476	4.30172	4.81756	2.49799	3.82709	3.1644	2.09122	1.94196	3.22823	2.21858	2.13035	2.44175	2.54233	3.57897	3.05208	2.63684	2.52815	2.65545	82.5773	69.4959	56.7246	69.315	51.4087	43.2091	26.8783	25.8644	21.4867
iraD	8.85364	31.6445	11.3611	8.23712	6.55082	11.3344	10.3176	7.98116	7.56816	9.63491	8.86849	7.14099	8.95265	9.06577	5.00785	5.7444	6.96173	7.40219	7.89348	3.03422	7.31824	6.87208	40.6939	41.1816	9.07706	4.12799	10.5645	10.6485	14.9469
iraM	0.766443	0.195802	0	0.187822	0.199744	0	0	0	0	0	0	0	0.155748	0.314184	0.153754	0	0	0.199415	0.204885	0.283107	1.28762	1.49078	0.199474	1.31981	0	0.734716	1.06189	1.49272	1.06624
iraP	50.0381	114.759	104.017	95.0439	83.2427	43.3451	43.4883	39.2912	29.1663	19.7632	19.6807	12.9971	13.6738	8.19045	7.0163	9.01001	5.30217	4.73157	3.2578	2.46011	9.39074	5.66518	12.9714	17.6757	14.1934	5.67532	13.3305	19.7294	51.2
iscA	671.975	219.627	275.935	300.825	298.056	326.385	346.929	282.903	271.338	267.439	289.429	298.197	292.41	273.026	434.844	392.807	446.513	545.651	486.969	428.625	2218.09	1098.18	676.675	517.237	1002.77	817.47	596.666	461.888	667.233
iscR	561.67	210.796	165.231	255.229	280.832	247.669	244.706	197.259	204.985	196.279	164.517	179.908	171.418	176.113	236.404	252.955	266.229	348.44	286.575	240.291	2028.71	877.132	713.095	462.832	900.94	744.897	395.143	289.406	454.823
iscS	1087.11	251.966	346.43	340.548	352.582	340.746	343.761	274.443	266.038	237.468	213.583	234.237	205.025	192.616	290.38	267.716	319.454	410.983	304.478	299.867	3192.38	1551.59	1165.86	679.272	1467.68	1241.76	732.686	587.133	837.38
iscU	834.97	248.941	471.096	345.002	363.368	333.799	355.802	274.523	274.225	253.317	227.88	244.076	248.894	213.061	315.197	315.493	358.214	471.414	357.968	318.555	3024.79	1443.13	862.3	619.652	1211.43	1057.99	632.261	501.894	766.65
iscX	137.901	50.7491	23.9282	15.2996	15.3841	15.8298	16.1241	10.7698	12.6307	5.52344	11.5123	11.1588	10.5519	13.1676	14.8888	14.5075	17.4633	21.7359	24.6552	11.8652	306.436	213.371	82.8188	104.694	190.446	142.431	130.343	96.5311	123.892
ispA	181.251	49.9855	21.6134	28.3876	23.8976	20.13	22.0224	20.3124	18.0356	18.3914	16.3708	17.9419	18.8521	20.8115	22.6185	25.8155	28.8665	45.9535	40.546	35.4677	213.091	209.625	191.784	225.88	200.622	198.061	162.473	152.266	117.159
ispB	309.038	98.1923	70.0303	117.037	114.751	112.464	120.034	104.234	117.486	112.04	125.059	132.308	117.847	109.231	130.217	109.452	112.022	103.335	93.154	82.9505	228.394	213.697	325.002	282.016	268.478	229.795	230.259	226.414	230.703
ispD	90.5149	16.5959	14.2273	24.5035	29.0129	30.2804	29.4375	22.5886	21.9778	20.3935	19.2391	21.8	15.5412	13.7446	19.8888	16.9343	20.221	23.8221	13.1469	14.1912	63.4704	82.3448	100.665	116.773	105.942	128.536	119.392	95.2535	82.9684
ispE	132.1	43.6356	35.6689	46.0351	55.1452	49.7755	53.5148	32.574	36.3331	27.4375	25.8979	18.3418	15.953	16.0101	17.268	12.3653	16.1635	17.7477	15.9414	9.68945	94.6263	98.7455	115.879	130.389	134.788	138.405	109.455	93.4463	103.453
ispF	95.7121	42.0786	21.7867	27.7391	30.2429	27.3532	25.764	18.2361	19.4128	18.7053	19.8544	17.779	11.7652	14.209	14.6326	13.5218	12.7122	18.4439	16.1497	15.67	68.7972	72.3744	78.3393	99.4795	101.473	120.095	112.448	97.8487	99.0819
ispG	423.667	187.602	193.537	280.432	345.491	462.38	563.254	583.243	661.247	719.938	829.553	935.031	884.602	844.658	994.933	830.609	891.272	871.661	767.532	751.766	465.301	452.368	493.682	481.213	476.595	416.468	333.599	311.006	379.335
ispH	189.406	74.4893	28.8286	22.3941	21.3317	15.6147	18.4556	13.918	15.9357	12.8513	18.6185	20.9603	17.9898	16.1631	24.4817	24.2332	29.9678	32.5983	30.0631	32.3118	374.674	334.032	210.863	271.239	277.292	221.895	158.058	151.848	131.591
ispU	167.792	86.4283	50.8668	46.3185	38.8126	33.1425	29.8757	26.0862	18.693	20.4097	15.7072	14.9471	14.7889	11.4887	14.8776	14.0726	13.6187	15.1354	14.0797	11.5561	218.708	175.452	149.384	213.645	187.799	181.258	158.245	148.907	117.748
isrC	0	0.583339	0.394711	1.19551	0.757091	1.1996	2.75729	5.61869	5.60917	5.07402	4.99793	6.66112	6.99225	5.22029	7.10716	6.27097	11.1062	6.47988	7.52795	3.29276	0.413296	0	1.06612	0	0.703607	1.35658	0	0.348178	1.4835
ivy	142.924	123.237	85.9147	54.6273	60.7607	72.8529	54.2926	32.7572	31.6884	20.6403	20.7552	17.104	11.8794	9.66414	15.7143	11.3116	15.6468	32.4255	24.5258	38.5098	23.2938	27.3449	139.984	83.394	176.28	247.598	425.233	354.458	269.462
jayE	1.05675	1.15267	1.34308	1.73724	1.27825	1.30976	1.88459	1.35177	1.03547	1.03199	2.08676	1.83877	1.78009	0.91355	1.64671	1.56774	1.55348	1.48364	1.65921	1.52878	2.01786	2.04086	3.51462	2.20269	1.23131	1.25471	1.06922	1.93468	1.20949
katE	199.927	106.359	76.0089	117.876	141.378	90.2405	57.0678	32.6684	22.905	18.9511	12.9575	9.27242	7.2665	5.80532	7.91551	7.98426	8.71849	12.6997	11.4462	12.652	57.9484	49.2989	80.9357	125.773	302.187	464.864	334.151	191.16	172.626
katG	419.868	677.577	441.35	349.559	349.08	380.676	273.736	176.539	157.845	131.491	100.438	75.6825	49.4264	35.3321	53.3302	45.4149	47.2572	49.2508	47.3834	56.5249	218.741	259.33	448.285	276.741	296.299	270.817	233.088	219.131	323.259
kbaY	0.700398	3.7679	1.84249	2.20592	1.55495	1.62594	1.71873	2.02503	1.49512	0.872469	1.72858	0.911479	1.05555	0.945836	0.855347	1.311	1.18954	1.13414	0.881624	1.38496	0.620357	0.239023	1.04715	1.08346	0.796767	0.276479	0.475313	0.798289	1.1107
kbaZ	2.75928	10.8353	8.65334	5.92997	5.23828	4.65074	3.38483	3.01653	3.70593	3.01082	3.04324	3.18867	2.82499	2.86077	3.45695	4.03868	4.57418	2.56715	3.39319	5.22721	1.86769	2.00669	2.10976	2.47874	2.89187	1.8309	3.50768	3.11115	2.36613
kbl	39.1151	75.2815	78.3248	88.9533	88.3929	87.5746	100.455	83.542	79.569	74.7754	77.1895	67.3379	71.6912	56.6382	82.7857	68.4463	79.4138	89.6966	80.4373	68.5078	63.6235	53.0559	98.7089	34.9179	37.5962	35.9972	33.6938	31.736	35.2417
kch	35.7449	12.4537	10.7734	19.9254	27.0004	29.2975	39.1598	31.9536	29.7999	27.9587	20.0558	10.2925	16.6181	13.313	12.133	13.8771	13.4413	15.5077	14.0496	6.87585	26.4863	19.2568	15.9848	25.6795	18.0531	12.8736	11.4476	13.4516	32.0693
kdgK	53.8358	54.7432	22.3291	25.0618	25.6428	12.6901	9.91354	8.6329	7.51791	7.91185	7.54233	6.01477	4.79644	4.59722	5.48839	6.27097	7.1867	8.03328	6.46582	7.29869	47.6796	49.0614	78.0681	45.9321	43.8165	50.8064	57.1519	60.8659	65.497
kdgR	85.8325	80.5527	66.3995	120.742	120.078	144.048	185.338	163.991	167.515	153.639	156.345	147.015	157.843	128.787	185.862	155.111	157.282	129.261	153.268	116.975	61.8116	54.6664	87.4559	82.0721	76.917	62.4975	73.029	67.3312	80.2863
kdgT	6.10912	11.6425	14.6785	21.1588	25.477	18.4045	20.5586	16.7853	14.4757	12.918	12.7781	12.1023	11.2914	10.7589	12.3647	12.714	10.2481	10.2654	11.7884	8.01677	4.43083	4.09356	2.74655	5.2536	4.60133	6.51397	6.312	7.24399	5.17102
kdpA	1.92227	0.782761	0.522863	0.742908	0.749019	0.90615	1.24057	1.21042	0.883278	1.3946	0.932057	1.10782	1.16103	0.912147	1.0129	1.79813	1.76768	2.06805	1.9421	2.57536	1.48114	1.16425	2.3345	4.82989	6.63887	14.8162	24.7982	25.9504	8.92284
kdpB	4.53752	3.35981	1.39088	1.93796	1.77069	1.56295	1.93802	2.27246	2.51302	2.21622	3.10458	3.05399	1.83978	2.43435	2.39293	2.11175	2.67991	3.54677	3.05443	4.38713	5.50353	4.47703	6.38731	9.12598	11.2495	23.8951	35.9883	33.5454	14.4123
kdpC	7.11263	3.68029	4.57068	3.82172	4.0412	4.67632	5.35467	5.11967	5.78917	5.34934	4.44928	3.16983	3.936	3.19777	4.57332	3.93988	4.42742	7.34487	5.97096	6.56335	7.30559	4.94047	8.02519	11.1319	11.4935	17.419	23.8306	24.6746	12.5313
kdpD	27.4451	21.7101	30.3146	29.4849	29.8392	36.609	41.6293	39.165	41.4298	45.5672	51.3806	52.8632	45.2071	41.6282	54.7853	43.3363	45.8983	47.962	48.6203	57.9741	33.9711	28.464	41.7488	36.1042	37.2007	44.624	46.2227	42.8049	32.976
kdpE	20.0465	31.5356	29.3645	57.2666	56.4236	71.6977	81.8291	86.3069	100.705	103.335	123.087	142.255	120.242	101.345	131.932	95.8681	103.609	93.7211	80.1448	93.215	23.8111	19.2356	28.9438	27.4316	26.1051	27.1658	24.0492	17.8792	23.2983
kdsA	469.084	196.174	112.753	134.546	127.918	96.9927	95.1211	83.1689	75.2554	74.4951	71.0773	67.2599	72.6859	66.5541	83.4952	88.2336	106.2	132.712	121.116	105.137	568.558	551.527	721.937	560.699	546.567	466.965	431.2	417.512	431.684
kdsB	221.916	85.5607	45.436	60.2092	64.464	62.3946	62.5225	55.0843	49.7156	49.4478	47.2715	42.9458	40.2071	37.2024	48.5823	42.8138	50.799	59.1604	56.64	53.9064	149.733	146.96	227.213	197.746	256.039	270.94	275.376	227.942	226.82
kdsC	187.122	91.5647	85.7592	142.583	137.856	132.56	177.114	152.242	157.678	150.189	141.042	98.7091	130.918	118.851	117.672	124.756	132.678	139.582	127.701	99.0067	201.417	155.455	184.281	203.713	232.786	215.309	178.967	175.195	175.004
kdsD	91.1061	38.0151	23.9794	28.5252	26.5838	23.7924	27.1735	21.7864	21.0959	19.0495	16.139	13.4944	15.3999	13.7171	17.6469	14.1049	17.2391	18.8957	15.8583	10.4087	83.062	70.3799	79.6525	100.336	110.93	114.685	97.028	97.5043	87.069
kduD	10.2879	18.0574	10.985	10.2052	11.0938	9.58795	11.2509	8.94771	11.7344	11.3213	11.441	10.3471	9.45493	10.2864	14.2238	12.5913	12.7681	14.2028	13.5025	10.8339	8.49856	7.44124	9.98712	10.1863	12.4239	9.00178	8.35595	9.53998	12.0238
kduI	6.05937	15.3364	9.39685	14.6718	11.2668	11.4782	15.8066	10.271	13.1483	13.4322	12.5558	11.5803	12.4591	9.72957	14.4381	12.2497	11.3483	10.4023	10.336	7.56171	6.58347	6.05702	6.68949	7.4854	5.24553	3.32862	3.13882	4.51982	6.71643
kefB	25.9894	12.195	19.1716	21.792	21.7064	23.6401	30.1956	24.8173	26.408	29.0623	28.1459	29.563	30.3131	26.4917	36.4176	26.3027	27.8168	30.8007	26.1226	23.8205	14.8821	13.2077	33.6821	24.7147	29.0209	26.4416	22.0757	21.642	28.7071
kefC	36.7377	23.9492	24.8583	31.1389	42.6175	43.5129	43.6758	30.4987	30.7293	22.7645	20.2817	16.9311	12.7713	12.7859	15.3542	12.8247	15.9712	22.4021	20.6298	18.1681	10.3145	10.2942	15.2983	21.459	30.6369	31.9459	24.686	22.8335	33.3297
kefF	23.3019	14.975	14.7299	23.2107	34.327	26.5653	28.5012	21.3152	17.6355	17.6848	11.3194	11.9854	12.5218	10.5438	11.6945	10.0973	10.7686	21.8892	15.9401	12.6103	6.42222	5.18879	8.71876	13.6948	16.5367	14.7615	14.1014	15.6317	23.8163
kefG	33.6284	27.3621	27.8937	31.4001	31.2793	27.2702	31.3392	27.4354	31.025	35.8537	33.0889	31.6188	30.9032	22.0099	41.2792	25.7618	28.2994	32.5339	22.6636	26.7743	16.4376	17.5277	50.8656	25.3891	34.8571	32.5349	30.0688	33.1224	36.6502
kgtP	1602.75	581.537	592.148	605.491	639.299	545.493	662.363	508.587	505.297	448.481	406.619	298.023	355.827	334.539	304.576	287.914	403.306	352.791	545.27	377.994	412.439	405.188	1541.53	1259.27	1097.63	915.067	596.635	751.576	1066.19
kptA	7.77605	4.30021	3.5579	2.86156	1.39561	2.41703	1.90208	0.987068	0.901958	0.779586	0.830421	1.11288	1.59161	1.10049	1.77574	1.52537	1.94417	0.968142	1.08376	1.48746	9.36196	6.26641	3.8875	8.81687	12.8551	9.5954	9.95118	16.1841	16.2047
kup	30.5644	14.1939	19.4314	23.7984	30.4654	30.3961	38.5367	33.2075	32.0724	32.4353	25.2064	19.5323	24.4738	20.6423	30.7378	28.0835	32.3154	44.7926	34.1736	23.5084	23.8907	17.8529	14.6971	29.5687	19.2334	18.2237	17.5384	23.5579	25.928
lacA	2.76536	0.797102	1.93325	2.02086	3.34748	3.8388	2.98219	1.90575	1.73228	2.10467	2.09478	1.63606	1.52665	1.16433	1.76827	1.2296	0.989962	2.52434	0.440483	1.19904	3.16827	1.83947	2.46939	1.97556	3.58701	1.98811	1.58	1.34724	1.41805
lacI	61.2716	56.7954	156.434	121.613	98.872	89.1359	81.0576	71.2397	79.8319	72.4081	81.687	96.4209	75.3343	72.9394	97.4289	74.8695	74.2989	70.9844	64.4505	77.0742	48.2322	48.0106	56.4186	54.1813	51.5621	49.4018	49.4223	48.2776	45.3442
lacY	1.13685	1.62584	1.89894	3.18773	3.47383	3.7414	3.91799	3.00166	2.56308	2.41787	2.26256	2.14911	2.85235	2.1106	2.87564	2.10032	2.24471	3.2492	2.30853	1.31665	2.85934	1.05174	1.01704	0.81189	0.656475	0.358542	0.222375	0.655279	1.09834
lacZ	0.695412	0.794632	0.774399	1.99567	1.74088	1.61639	1.16465	1.22595	1.09239	1.17139	0.819604	0.68126	0.886822	0.728294	0.824875	0.795342	0.985133	0.713318	0.714849	0.536937	0.823277	0.655656	0.801134	0.444912	0.713903	0.604992	0.520392	0.577249	0.349634
lafU	2.69069	1.50756	2.90658	5.92247	3.34386	6.37912	5.63104	6.2488	6.55513	7.63933	10.3012	9.36996	8.62852	7.54042	6.70787	6.84332	5.96083	5.09528	4.03769	4.00395	1.67432	2.128	2.54901	1.92243	2.90377	1.76096	2.65458	2.44883	2.40437
lamB	18.0513	862.064	1260.54	1819.27	2563	1281.14	338.99	61.8869	18.3723	5.08466	4.47201	3.4235	3.35136	3.64369	3.87697	2.1745	2.31131	2.11567	2.21731	1.84685	2.36156	1.71018	2.18084	2.45517	2.66017	2.68248	4.31874	14.6228	16.6221
ldcA	60.9385	26.9368	17.4038	19.3485	14.6053	14.349	16.5724	15.9491	13.5561	13.8334	11.5482	11.2264	14.4128	15.019	14.2844	14.7008	15.1914	14.9222	14.0363	11.8293	33.593	28.9518	41.8552	64.4145	79.323	69.6976	47.1838	51.5546	49.8017
ldcC	37.3904	50.6385	99.0196	127.107	146.144	140.915	148.912	115.196	110.436	97.7948	74.0795	64.9521	52.1502	39.7298	52.4883	38.9959	39.776	53.427	38.1252	29.1624	7.85408	7.40447	14.1274	20.9329	33.0518	35.5099	26.8823	22.9879	37.8739
ldhA	31.8253	47.9783	65.2783	64.0433	52.9474	66.2725	60.7137	52.5119	51.4295	61.5363	41.588	41.4573	35.8663	27.0427	40.605	33.3502	35.5676	49.6066	34.6519	40.5822	20.2927	22.9578	38.4331	30.4513	55.4357	68.6673	54.7476	40.6504	51.5142
ldtA	60.2597	122.918	161.805	251.169	246.605	278.588	363.706	369.636	392.972	381.989	376.315	300.727	304.974	268.291	259.74	231.28	250.31	226.312	243.011	187.19	25.0809	23.113	39.562	48.7267	60.1459	51.8049	36.9126	34.5583	62.5443
ldtB	298.667	40.1882	44.9947	57.994	57.1973	61.2912	81.0362	80.0734	83.6494	81.1556	76.5484	71.2963	75.1066	72.1743	78.7254	87.4259	100.039	142.19	126.984	106.965	579.063	464.898	637.146	455.304	384.497	298.625	231.905	256.508	227.272
ldtC	26.2619	45.1278	10.6366	11.4046	16.7607	13.9124	13.0569	11.3617	9.68249	7.68004	6.75986	3.39527	3.85332	3.27691	3.84496	3.71179	3.36832	3.86331	4.28052	4.2863	71.338	30.4615	43.854	50.7374	53.5706	35.2666	33.2135	32.5768	20.649
ldtD	98.305	182.168	341.78	353.529	329.428	411.18	482.014	526.102	659.328	730.95	916.712	1062.53	936.136	787.814	973.963	652.598	631.323	509.972	455.469	515.318	37.5303	31.0084	79.8259	83.2339	130.967	121.556	109.611	94.604	125.235
ldtE	112.713	361.737	870.394	1029.96	1022.91	1397.23	1421.79	1548.4	1967.2	2189.02	2287.6	2544.95	2120.84	1545.88	2014.96	1294.63	1240.93	1208.59	1067.55	1161.23	19.5575	14.9203	65.1221	54.4535	117.681	126.586	98.2536	81.1799	143.182
lepA	321.903	96.9829	61.8236	62.1638	58.0285	55.187	61.6365	54.3771	52.7501	44.5665	43.1317	38.5987	29.5958	24.8834	30.4053	28.7419	30.9291	40.9593	37.4908	34.8562	389.071	375.139	351.182	385.565	338.054	323.047	257.839	242.815	189.892
lepB	236.682	123.403	74.311	62.9942	64.8797	93.0108	107.536	113.769	118.211	119.82	103.087	88.613	77.9304	70.5783	89.4569	78.1459	91.545	114.038	109.296	96.9012	311.249	324.428	311.164	327.987	283.131	276.977	224.258	195.126	174.41
leuA	534.42	1502.91	59.2634	94.2525	130.007	258.587	31.5836	12.2867	12.0572	9.82066	8.00518	8.83107	7.59234	6.5403	7.67138	7.6592	8.34496	9.2002	9.41263	12.3703	915.556	903.243	735.213	842.626	1026.14	675.086	523.917	616.806	509.295
leuB	1144	2545.83	203.011	152.842	191.725	592.823	59.831	24.474	24.5669	21.2299	20.0088	20.1313	15.7758	14.449	18.7884	15.0744	16.7854	16.3358	12.7635	19.0678	1345.63	1716.25	1595.29	1381.65	1415.88	944.134	713.871	814.982	968.804
leuC	1055.02	2078.43	478.593	164.24	174.441	798.771	63.2641	25.4074	26.2049	23.1186	19.7527	19.5647	14.6811	11.5528	16.9464	10.944	14.1513	14.8998	10.7803	16.5645	1262.21	1790.05	1658.31	1399.76	1366.06	886.334	641.863	746.515	923.846
leuD	1013.8	1942	1001.08	221.73	201.076	878.879	103.989	62.8793	51.0713	53.6511	42.9296	31.0308	34.11	35.6117	37.7559	35.5458	38.0561	36.7287	37.585	24.521	1162.45	1350.98	1169.93	1423.36	1260.87	702.937	439.562	639.159	887.744
leuE	14.8284	22.7826	17.9208	30.5035	30.69	16.8106	18.9982	10.8267	13.8516	7.00785	6.95597	4.35205	7.44206	8.76175	9.10366	10.01	10.9065	11.1273	10.1963	3.58869	19.6407	13.0022	11.5016	14.6546	9.87692	5.5745	3.15276	6.02003	11.7604
leuO	7.54261	3.32183	2.76061	6.7161	6.71984	6.90842	8.9418	8.00953	10.6218	9.61489	10.7903	8.39884	11.7125	11.0952	11.4123	13.0396	13.3109	17.8878	18.0554	7.47404	11.8076	4.96457	8.34149	6.30942	3.92009	2.88304	3.95225	5.9446	6.08823
leuQ	0	0	0	0	0	1.34438	0	0	0.918835	0	0	1.13448	0	0	0.572602	1.0812	0	0	0.76302	1.05433	0	0	4.35822	0	0	0	0.779043	0	0
leuS	404.758	237.399	159.636	182.252	183.5	227.897	229.763	196.437	194.345	188.405	181.329	184.324	139.001	117.244	180.241	142.098	158.257	188.002	158.688	177.523	441.073	496.97	690.372	477.23	444.224	446.157	440.64	389.458	351.039
leuT	1.21143	0	0	0	0	0	0	0	0	0.732244	0	1.20761	0	0	1.1452	0	1.39277	0	0	1.05433	0	0.772313	0	0	1.57705	0	0	0	0.794162
leuV	0.381233	0	0	0	0	0	0	0	0	2.12049	0	0.567238	0	0	0	0	0	0	0	0	0	0.820874	0.742868	0	0	1.11501	0.779043	0	0
lexA	213.551	198.679	219.806	259.003	276.733	319.422	375.339	336.608	360.842	388.48	450.943	443.561	433.985	408.854	405.473	375.486	377.852	336.707	371.437	324.885	251.899	174.263	162.454	188.575	172.574	152.103	189.712	199.864	226.398
lfhA	3.96059	4.12735	7.43333	9.10766	9.62662	7.9056	9.66426	8.86314	8.08581	8.57377	8.59818	8.3524	8.82416	8.61668	8.65066	6.3149	5.80995	5.96933	5.41124	4.12316	3.51938	2.41265	2.60898	4.19841	4.16496	3.98381	3.04775	2.64608	3.49851
lgoD	0.959118	0.82969	0.948809	0.756549	1.6685	1.02217	1.03673	0.826217	0.847164	0.481973	0.657087	0.25364	0.378507	0.199014	0.66357	0.367799	0.821618	0.651554	0.810856	0.268994	1.75326	1.5726	0.930811	0.984039	0.804712	0.698088	0.884019	0.602775	0.780799
lgoR	7.51249	100.9	132.335	64.1464	47.2063	30.9276	27.5807	19.9794	21.9811	21.7031	20.2057	18.1766	25.7192	23.6967	29.2017	28.0652	27.6892	26.4766	28.9401	18.1449	1.06387	0.679366	1.13603	0.552177	1.04964	2.12001	4.58622	9.96196	9.31038
lgoT	7.91323	9.97087	13.2243	18.0308	21.9877	21.2797	19.1085	13.3767	13.9563	11.8075	10.3027	7.77806	8.49077	8.59508	11.2599	11.8099	12.2286	15.9125	16.096	11.9878	7.91175	6.52242	6.60852	9.52628	9.97293	6.66126	6.6498	7.80867	6.15948
lgt	78.0198	25.1818	10.3999	8.6256	9.27151	8.03388	7.29793	6.10211	5.6427	5.80047	4.17051	3.96508	6.44613	5.81025	9.24638	8.80513	10.967	11.6197	7.12995	6.28266	76.5812	76.0904	48.7565	85.2984	103.059	81.5583	59.5373	53.8658	56.0171
lhgO	40.0023	307.867	1241.07	1661.28	1506.81	813.659	524.161	388.652	447.265	501.776	616.276	1120.46	1156.45	1107.88	1476.94	1130.41	1153.21	884.928	647.029	662.905	29.9452	16.7515	24.4082	38.5749	50.9242	48.1717	30.2699	20.3437	40.3497
lhr	23.9201	13.8829	11.2338	12.1674	13.0642	15.3311	14.8681	12.5484	11.5675	10.6392	9.30674	9.21391	7.54693	5.71043	8.54437	6.98812	8.23792	10.9771	8.34981	9.43692	26.274	27.5134	26.716	33.8133	38.0675	39.7353	33.8332	28.344	25.3061
ligA	89.3091	57.5926	76.8472	87.0221	88.2982	94.7917	99.869	80.1169	75.0289	67.9177	57.9839	44.5117	34.0187	24.1866	30.3266	22.3963	24.892	22.7308	21.5592	20.0197	47.5363	42.5663	58.9536	69.3561	69.6225	65.3972	50.8787	55.0124	65.0952
ligB	4.20914	5.85166	7.3659	5.42158	7.22068	4.57815	3.50258	2.70888	2.43091	1.80155	2.47058	1.90494	2.33546	2.29842	2.7735	2.62688	2.02795	2.72322	2.52577	2.6706	3.79243	2.40593	2.8878	5.66227	5.21748	4.32709	3.81739	4.77389	3.8187
ligT	23.9802	6.87987	3.60839	3.44285	3.30206	2.48096	3.50226	2.49034	2.18654	2.25449	2.60386	2.46722	2.55178	1.91706	2.47206	2.83434	2.93759	4.47117	2.1481	1.38195	37.5006	31.1668	24.1987	34.1101	29.7145	31.4334	25.3412	20.6815	21.8329
lipA	310.275	286.617	150.773	114.571	91.999	59.2312	58.4588	49.8523	59.0216	61.8841	72.3135	86.1742	83.2318	85.462	115.875	101.27	127.044	103.83	109.194	107.394	305.752	331.953	454.111	392.582	491.148	464.132	452.125	421.21	333.607
lipB	45.4895	5.13836	2.17924	1.91574	1.98458	0.953655	2.47415	1.17911	1.11721	0.862067	0.635599	1.05876	1.04907	0.951361	1.6978	1.31866	2.45362	3.56565	1.65353	1.42877	90.5498	62.46	39.5129	89.0125	60.6943	46.5706	40.9783	37.2631	33.0012
lit	17.1644	5.35634	1.23352	4.23364	4.78898	3.38973	4.08866	2.46756	2.63751	2.69376	1.4768	1.6043	0.828245	1.13865	1.5153	1.7887	0.878851	1.72534	1.05312	0.820822	7.49827	6.79393	8.42212	11.3088	9.51522	7.37676	6.20954	5.98775	10.9318
livF	174.318	144.204	70.2732	44.4951	42.0817	40.0433	33.6253	17.5062	12.0283	7.55337	8.08845	5.20356	5.33988	3.84941	6.04914	4.47926	4.48918	5.96999	4.81526	4.88182	7.70653	11.4535	13.4435	208.454	245.39	200.409	150.3	153.355	169.397
livG	210.365	201.497	83.9749	58.8185	56.4447	48.479	41.6723	25.3951	13.9463	10.3809	8.4205	6.07716	5.77436	3.7113	6.07636	4.2868	6.28599	5.09979	4.28729	6.68841	10.1091	16.741	20.3259	277.937	305.849	252.318	190.48	193.21	219.678
livH	159.955	112.259	36.5474	33.5566	24.1747	25.3141	26.6918	14.7802	9.65706	5.01103	4.85289	4.47332	5.32022	3.51398	4.60225	3.85594	3.2554	4.2021	4.24126	3.66116	6.16421	7.41731	14.5784	188.807	226.304	187.012	148.407	157.742	165.771
livJ	978.329	465.468	265.743	179.535	159.786	106.975	71.7229	30.7706	17.0885	9.54531	7.56268	7.1777	5.44297	4.88693	8.11909	5.53822	5.54097	5.0826	7.73066	8.14242	76.0199	137.537	223.11	785.69	1097.75	984.395	668.109	557.642	846.715
livK	309.603	176.636	75.0283	57.4571	54.1613	51.4539	45.2047	24.4426	14.3905	10.7629	9.14776	10.0631	8.74847	5.04393	8.07416	7.88108	6.51519	6.74017	7.09133	8.7595	9.91576	15.4654	29.6144	279.137	319.77	286.931	283.572	336.042	359.025
livM	198.497	143.377	52.803	42.4538	41.4824	37.5783	40.5825	21.0888	12.9677	8.04892	6.51377	6.84695	7.48701	7.48732	6.95547	6.25625	6.21559	6.24834	5.30546	6.38786	8.51832	12.2985	21.6411	261.533	280.419	230.382	170.82	189.392	207.879
lldD	48.6282	123.223	402.713	238.116	337.77	132.161	104.175	71.4724	54.376	39.4006	29.1613	24.78	17.3549	16.6668	19.4415	16.9806	17.4337	24.8359	20.3181	16.0965	27.5862	56.7475	66.873	58.3873	60.5953	55.4641	52.6021	60.1698	51.5184
lldP	30.4896	228.218	325.241	349.566	427.089	125.377	144.361	122.06	85.3418	72.1677	64.519	52.0283	45.587	40.6322	42.8059	43.1697	44.4469	50.6913	40.9708	28.8031	19.2828	14.5291	55.1846	18.6342	13.0078	20.4563	22.1649	28.3771	20.8167
lldR	28.9878	66.9186	256.251	180.108	225.816	100.771	81.5672	74.8665	49.1208	40.783	33.2051	29.1571	22.174	18.2105	21.338	16.5854	22.9751	26.0909	20.2082	19.1245	17.1998	28.5366	50.8307	36.2421	29.3124	28.8454	27.342	27.1954	26.6283
lnt	140.792	19.7306	19.0127	20.2603	23.409	25.0037	35.184	33.0729	31.7285	33.3156	34.66	37.1265	39.8775	40.9431	44.6308	46.146	55.1501	57.6149	51.7052	40.3503	179.196	159.405	104.438	179.216	152.181	135.516	78.7965	70.2076	81.9965
loiP	71.158	260.561	434.559	555.904	603.879	594.742	617.305	509.217	512.264	449.289	497.107	454.343	425.515	382.907	435.947	358.536	367.102	363.555	386.85	369.566	97.0808	70.7886	117.562	105.101	111.896	124.553	161.698	161.585	110.872
lolA	115.723	110.582	54.8933	54.3366	50.2122	83.5828	81.989	80.3725	74.8361	69.7911	82.0729	70.7591	50.4422	44.0782	57.9005	41.4991	44.4056	47.2543	49.9632	51.7087	118.029	179.898	74.293	147.522	169.486	138.232	138.241	113.257	137.891
lolB	146.587	40.035	29.6472	51.0322	58.6583	50.9509	47.2415	36.7731	36.6114	27.2726	25.0502	12.3394	14.1209	12.2351	12.1696	9.4969	9.9605	13.3187	12.5348	8.67289	91.6043	93.5648	97.0141	121.885	127.529	122.887	98.2052	89.5876	89.7346
lolC	107.926	12.4618	3.96483	6.32528	8.69617	5.01058	4.25053	3.48023	2.90446	2.22197	1.60839	1.38492	1.578	0.933127	1.58956	1.33258	1.81437	2.22384	1.6899	0.917268	118.203	91.7671	56.7236	119.011	99.3581	69.5589	48.4143	50.8778	56.2106
lolD	143.066	35.4839	14.2817	9.98468	10.8695	6.26714	5.68475	3.62487	2.85548	2.36043	1.70296	1.71657	1.23484	0.72504	1.80319	0.80397	1.11922	1.32461	2.33366	1.82931	136.476	127.016	72.7718	167.77	119.809	107.6	71.5338	77.1048	103.495
lolE	100.08	54.7977	42.9925	56.9653	59.8297	54.3997	81.7355	71.2592	69.5667	82.0896	75.5295	56.8527	85.5237	80.8642	75.4174	72.1539	72.0602	65.868	74.1475	41.185	107.946	113.119	67.2793	141.313	127.836	100.542	73.8676	66.6759	79.7888
lomR	4.25777	2.03403	2.82999	1.99663	2.79786	1.65523	1.6691	1.63125	1.01349	1.64944	2.30734	1.71552	1.00176	1.72211	2.54524	1.88601	1.49612	2.91675	1.53065	1.83913	5.14376	4.09528	4.31745	7.84969	5.50189	5.13778	7.06452	7.79522	5.4417
lon	267.152	306.872	336.188	155.019	110.117	92.379	78.8106	68.0023	69.8329	64.025	67.4392	71.7711	51.744	40.0699	66.828	52.764	61.7199	73.3583	57.4673	68.8243	194.247	199.581	352.668	240.627	353.874	345.109	314.418	268.566	307.82
lpd	1787.61	1035.5	354.493	225.547	204.484	168.848	133.634	104.766	104.308	107.617	104.32	139.988	118.288	117.94	206.767	183.178	225.268	263.401	204.407	228.448	532.717	576.534	893.139	706.52	1146.63	1399.46	1668.71	1509.84	1333.94
lplA	44.1137	42.5445	15.9282	13.2162	9.98059	13.0691	11.1315	11.1931	12.7012	9.73873	10.2628	11.3386	8.20925	7.10668	11.2134	8.60177	8.95105	7.95321	6.6222	9.10955	37.2254	37.538	59.507	38.485	44.7901	46.8417	39.8109	44.388	42.33
lplT	39.2993	26.0472	24.1629	35.7311	34.443	42.5675	49.1678	39.5013	39.9295	40.835	33.9649	33.9794	35.6997	32.653	54.6088	45.2991	59.0797	78.6235	63.1614	54.6981	21.9966	21.1422	30.8464	39.6156	46.1941	36.3316	24.3523	24.9847	33.8111
lpoA	130.779	80.4251	44.9598	43.4293	41.5534	36.7128	33.3145	28.6121	28.5785	26.9435	24.4578	24.0496	21.2582	20.3391	22.8283	23.8278	27.1036	29.2785	26.9315	28.3241	149.831	144.556	167.13	132.297	139.898	125.982	114.266	119.191	120.324
lpoB	235.492	165.491	204.891	271.443	310.005	421.02	365.569	316.251	300.694	280.832	255.091	272.186	198.029	176.795	242.079	201.169	238.537	276.503	200.78	230.46	95.0714	123.527	277.836	179.758	252.608	263.014	211.099	162.256	239.771
lpp	6369.85	7496.25	11192.9	8930.25	8779.32	9246.95	11064.1	13742.4	11635.4	13108.4	10511.6	7980.61	12438.9	14392.7	7714.28	10511.4	7911.87	5777.15	5784.64	3977.54	1630.36	1292.36	1641.66	2250.56	2458.08	2367.33	2411.13	3708.01	6111.49
lptA	306.941	184.883	166.496	268.578	260.704	294.346	284.893	259.788	292.54	264.988	275.603	264.914	228.759	181.517	226.224	185.6	192.631	236.494	193.656	199.07	264.257	255.364	350.288	286.152	337.107	300.088	239.493	250.965	227.597
lptB	225.47	125.037	107.679	163.165	171.946	205.623	211.644	182.504	202.337	196.814	193.5	214.327	156.104	129.278	175.141	140.967	149.238	169.747	138.403	162.101	189.204	195.472	302.385	240.652	279.698	262.822	218.458	196.453	197.453
lptC	146.378	86.2867	90.773	168.821	167.284	217.916	251.952	240.62	266.345	275.904	254.202	259.668	215.891	163.827	227.285	182.25	210.206	242.475	209.307	213.074	174.402	163.586	228.906	179.029	191.275	176.537	135.607	136.25	123.737
lptD	379.911	235.247	363.695	401.784	418.145	520.144	623.021	593.617	677.101	655.931	723.037	713.741	603.603	507.033	585.715	423.949	425.343	391.074	325.507	297.693	259.386	252.723	320.45	352.199	387.49	369.773	318.095	296.415	274.866
lptE	208.315	183.694	84.5437	121.414	106.195	119.451	139.147	125.737	124.53	104.879	114.258	108.374	105.09	109.841	136.469	127.52	145.181	153.507	172.118	141.846	246.857	258.251	277.488	264.138	262.855	234.739	235.731	235.641	228.217
lptF	56.2329	34.0391	37.3769	54.3372	60.4286	57.9101	82.7932	74.6841	78.3324	75.2735	74.2163	63.314	69.9699	52.8856	74.3026	50.7487	62.4507	65.76	69.0916	53.3199	59.2834	46.7897	50.7237	63.7566	61.81	52.3169	45.307	45.447	47.5687
lptG	133.433	81.3878	89.3878	131.134	150.763	183.819	219.247	198.249	220.213	214.177	210.386	190.509	165.032	149.263	174.152	152.605	171.107	186.329	172.482	168.632	127.067	107.184	154.854	150.781	133.149	120.247	89.5739	92.4223	103.921
lpxA	553.149	222.423	212.59	142.232	138.6	121.339	100.939	86.9532	79.7904	78.6131	86.958	86.4502	55.0289	60.3807	76.2706	68.5515	75.8226	80.0488	81.0555	87.4253	548.386	655.499	782.134	565.969	614.024	559.621	532.248	442.317	456.952
lpxB	160.038	41.4682	26.334	22.54	21.7954	13.286	15.9235	11.196	10.0046	9.34647	9.53526	7.48128	7.64664	5.93586	9.52135	10.4789	8.80073	6.60182	7.15407	5.90756	158.1	144.1	142.635	201.812	151.652	132.46	77.0735	78.7501	79.5558
lpxC	1452.69	1301.41	1199.88	890.644	828.049	1031.66	1068.2	1031.29	1166.8	1282.34	1308.65	1481.93	1880.66	1972.6	2389.88	2824.81	3608.79	5446.94	5825.16	5300.47	1679.39	1494.48	2148.54	1934.34	2165.96	1937.51	1910.65	1957.95	1760.41
lpxD	778.228	215.521	134.737	195.802	235.421	275.306	275.375	238.11	237.249	210.729	198.746	202.741	157.903	149.519	201.742	174.01	206.752	255.741	214.942	207.682	614.211	737.519	700.861	882.039	1008.7	837.31	577.243	516.554	588.35
lpxH	117.059	10.4053	5.10624	8.75932	7.65871	7.61696	6.41347	4.82705	3.22929	3.6925	2.62984	1.58965	1.64194	1.68955	1.88862	1.82144	2.11885	2.92634	3.20082	1.64931	137.675	110.086	81.2734	131.517	103.045	99.7797	76.1754	63.6761	55.574
lpxK	76.6909	27.8841	20.9616	30.4764	26.6391	33.3137	36.4494	30.5171	30.0464	33.5694	34.113	33.1724	31.1745	26.8155	35.529	28.7817	33.4093	31.1981	30.4685	25.6501	99.7516	98.8362	85.8396	112.075	73.3975	70.4107	51.0979	41.4958	45.3712
lpxL	39.9765	18.1797	16.471	28.5983	26.192	33.1539	35.5424	37.5228	38.9212	38.2001	41.6706	39.8601	33.8869	28.6266	36.0797	31.8655	33.0384	39.1861	38.6607	35.6549	65.6519	48.5874	46.3148	52.9044	48.118	41.0692	45.6828	40.8648	40.3215
lpxM	120.832	49.58	29.6487	47.0161	51.3791	41.6236	41.5742	31.0705	33.5337	28.7118	26.9189	25.3369	22.0027	20.8409	24.3171	20.2258	21.6545	26.4855	25.994	20.195	126.759	99.0166	129.455	134.073	136.356	134.17	114.582	105.855	102.723
lpxP	229.567	26.4476	16.3112	10.6107	11.998	17.2211	18.7351	14.4125	14.3926	14.1043	17.8943	16.5788	22.3434	33.1582	32.3149	34.2146	65.1064	59.214	75.3195	47.8055	784.299	591.624	523.189	607.763	480.435	283.933	164.432	157.885	147.657
lpxT	46.7117	2.93203	2.01577	1.65655	2.59735	2.15821	3.24716	1.00641	1.53192	0.962872	0.880859	0.510554	0.90759	1.28314	0.972608	0.263486	1.01287	1.06755	0.563503	0.513876	47.8261	33.9907	19.8506	42.5252	29.0164	26.2658	19.7258	22.1713	25.2075
lrhA	72.1608	322.075	184.995	174.51	141.779	110.5	137.648	134.561	141.703	173.488	191.542	248.391	343.175	394.607	546.73	621.287	789.515	652.31	698.57	601.744	171.797	89.2253	136.909	119.9	106.811	76.103	64.8218	77.6578	81.7927
lrp	695.063	574.598	156.142	87.1888	89.3682	70.4556	88.373	61.0284	52.8351	49.525	46.3772	34.7024	54.1508	53.2628	55.5372	54.1584	72.2386	89.229	86.6644	53.3683	687.122	942.874	653.15	866.616	1330.73	1056.82	611.94	603.253	792.81
lspA	343.341	252.046	82.212	54.2801	39.3239	40.9436	38.0677	32.6955	35.4773	36.6846	35.899	43.3434	36.044	38.6618	53.94	53.2082	70.5137	104.033	95.5329	105.069	378.48	440.428	407.947	379.723	513.612	546.027	494.525	409.031	404.091
lsrA	2.42005	157.794	568.465	1534.11	2446.32	3425.64	139.533	83.3538	83.7765	70.7901	61.3434	49.2397	31.2054	22.5329	24.1874	19.2906	18.2594	15.4762	15.0303	16.7808	3.06381	2.17399	2.85492	3.01928	3.03705	2.11819	2.0651	1.38118	2.03385
lsrB	4.86585	71.5029	296.847	959.567	2162.85	4184.98	220.357	93.902	100.805	81.0116	69.0207	65.3624	42.4397	30.2501	36.5183	24.0908	23.5522	19.3324	17.0907	21.0712	5.69387	5.09537	5.91231	5.29959	6.84005	5.80898	3.77331	3.21162	4.8811
lsrC	3.45112	56.1088	225.191	797.176	1412.47	2123.2	114.439	63.1975	63.5496	56.525	49.4654	37.6833	31.3324	25.8199	26.3748	21.2994	23.4261	15.0263	19.2096	17.2935	3.19277	1.61641	3.09019	2.85576	4.66678	2.9305	2.1454	2.66775	1.55249
lsrD	2.46571	34.2231	117.812	415.432	809.134	1269.2	80.9432	51.1013	52.5533	48.6583	45.4354	27.5441	30.4392	24.2956	23.7062	17.1457	22.3947	17.9209	15.1393	16.812	2.77858	1.83161	2.94512	3.74238	4.00694	4.00465	2.72177	2.62772	2.57833
lsrF	7.02557	75.4556	201.465	685.208	1743.86	2964.02	221.184	79.5388	71.9095	58.9744	50.8478	41.448	32.1468	24.2869	27.8042	16.5365	19.4071	14.5251	12.428	12.9842	5.30541	7.96442	9.97978	8.35075	7.67461	5.28408	5.12643	4.0797	6.28693
lsrG	8.15405	77.4064	227.715	696.826	1714.09	2788.76	288.494	78.5182	72.5941	52.7759	53.4342	33.2757	26.1748	20.9888	24.3302	17.132	16.0678	11.3908	10.4044	12.6085	12.1479	8.58816	6.60365	10.1506	12.2587	6.57498	5.92041	5.19533	5.37879
lsrK	7.0079	67.2511	232.868	732.156	1349.22	2369.09	117.075	64.3812	59.6361	56.1443	48.1354	42.5514	37.6058	24.6661	33.134	26.5719	27.6315	24.0136	23.0864	22.687	6.40833	5.40789	7.26362	6.13879	5.94289	5.52925	4.95249	3.53961	5.63354
lsrR	10.8993	77.2798	163.082	512.058	783.773	929.191	57.3645	34.256	35.328	29.4052	27.412	19.7345	19.9815	14.6184	20.3083	14.0998	14.9554	13.3743	12.9597	10.9611	5.6071	3.3594	5.34745	5.52815	6.47185	5.50831	5.51857	5.32503	6.80918
ltaE	158.479	76.8046	69.3951	73.5534	73.106	95.4827	95.9841	89.7817	95.8622	88.1904	85.6252	76.4644	65.2196	50.1867	69.9237	50.9751	52.7713	65.3636	51.3389	50.9899	86.0358	81.9242	177.298	119.648	152.95	164.936	121.322	102.192	138.016
luxS	909.168	662.188	638.674	786.94	732.361	744.179	734.959	624.963	599.326	523.201	521.562	489.139	410.512	392.781	477.754	455.921	518.029	622.664	616.632	537.384	293.533	325.684	738.338	857.772	1250.78	1170.77	917.385	748.481	960.942
lysA	110.844	13.5237	7.14418	5.48248	5.83813	5.10382	4.42123	5.38222	5.25114	4.4319	4.89205	4.97595	3.71142	4.27171	5.3135	4.24519	4.44445	3.60032	4.51836	3.26818	425.399	288.233	102.958	109.215	102.006	100.651	82.2787	96.8766	114.633
lysC	685.546	400.75	47.4848	44.8598	45.9363	31.2151	31.6291	28.6607	30.9511	29.6572	27.6783	22.1904	17.1876	13.1957	14.8278	14.6323	12.927	15.5353	14.5492	12.1623	1913.66	6158.06	628.461	1145.17	1896.56	1594.03	1055.24	1195.96	1276.24
lysP	324.633	40.4965	36.0339	54.1601	59.7783	53.6808	65.9935	66.6067	70.5409	80.5051	73.1176	74.0252	90.8843	84.2064	119.809	117.869	146.919	165.101	137.683	101.96	1111.85	1521.99	275.762	346.015	312.768	308.52	270.06	265.013	215.831
lysQ	1.00049	0	0	0	0	0	0	0	0	0	0	0.649338	0.775742	0	0	0	0	0	0	1.20693	1.06043	2.70788	0	0	0	0	0.8918	0.911728	0
lysR	13.7744	9.15455	5.83921	7.89963	5.70199	4.39901	5.52317	3.04599	2.51916	3.25704	3.93918	3.04423	3.57854	2.61014	3.18059	3.61787	4.06351	3.56058	3.68182	3.23396	11.9701	14.0053	15.2346	16.3991	15.0982	12.632	11.8176	12.9674	13.5643
lysS	774.034	237.49	80.0689	50.5002	45.0117	37.1352	36.3338	27.2657	32.4435	27.1566	27.3266	28.3417	24.9943	24.7448	30.2619	28.5664	30.8763	34.2836	29.1146	27.8564	740.918	1005.42	1097.96	811.174	756.787	703.47	630.391	654.599	637.396
lysT	1.34928	0	0	0	0	0	0	0	0	0	0	0.733056	0	1.33942	0	0	0	0	0	1.20693	1.82977	2.65229	1.88505	1.94241	5.41592	0	0.925795	0	0.909106
lysU	71.8765	39.0893	23.0799	25.1699	25.1824	24.0009	22.6951	16.9747	17.3552	16.7431	16.2721	12.1203	11.6432	9.9918	12.8432	10.4103	10.6519	12.8705	13.4775	9.54732	32.7805	33.1291	40.9998	51.4815	69.7767	69.0652	57.445	55.3036	66.2175
lysV	1.82318	0.748363	0	0	0	0	0	0	0	0	0	0	0	0	0.655479	0	0	0	0	0	1.06043	2.76346	1.88505	0	0	0	1.7836	0	0
lysW	1.41943	0	0	0	0	0	0	0	0	0	0.820946	0	0	2.67883	0	0	0	0	0	0	0.769341	1.76819	0	1.84207	0	0	3.60119	0	0.994073
lysY	0.962999	0	0	0	2.182	0	0	0	0	0	0	0.649338	0	0	0	0	0	0	0	0	0	1.76819	0	0.921035	1.80531	0.927908	1.8176	0.893352	0
lysZ	0.456435	0	0	0	1.091	0	0	0	0	0	0	0	0	0	0	0	0.822456	0	0	0	2.12086	0.884096	1.03466	0.971205	0	3.13221	0	0.893352	0
lyxK	1.88125	1.86899	1.86234	2.13555	1.67789	1.78077	2.35276	1.47361	1.08051	1.16053	0.638257	1.36538	1.1074	0.543998	0.98191	0.439848	0.569166	1.5652	1.49884	0.98038	1.87266	1.3019	0.880014	1.63312	1.55809	2.14971	1.24659	1.97074	1.81854
maa	41.9808	17.8055	18.5809	45.3632	32.8342	41.5822	64.3686	70.1459	74.9755	81.6304	84.8026	84.6621	112.635	111.016	78.4351	76.683	58.2077	28.217	28.4818	16.1187	79.6628	71.0468	24.5758	54.1987	63.382	28.3033	21.7097	35.5594	37.0366
macA	37.2638	29.5437	29.2928	41.5793	33.9489	44.4519	39.4362	39.0903	35.7183	26.8647	30.7424	29.3037	23.158	19.976	26.577	22.2518	21.2225	26.4978	26.3848	23.0139	26.2512	26.6125	49.0526	51.2952	59.7498	43.1522	29.719	27.4039	36.8958
macB	26.2775	18.279	22.6282	21.7885	19.3823	23.4687	26.97	21.7435	20.5005	17.6089	17.6996	13.6685	14.1297	10.5612	18.743	13.4792	15.3948	18.6406	15.9009	11.5895	16.503	18.4882	33.5206	38.1393	38.8989	32.6099	20.8566	18.6684	20.9178
maeA	248.643	66.7965	36.8074	41.0779	54.4932	45.7681	42.2402	30.1682	27.8487	23.9183	19.9759	20.4953	18.5025	18.7644	24.546	24.7072	28.6703	47.691	36.2399	30.0354	101.149	102.23	63.6887	131.823	178.17	231.329	250.532	220.21	236.939
maeB	162.262	283.626	215.091	186.113	170.341	143.322	129.273	105.383	106.781	109.388	102.842	116.082	91.9557	75.0966	126.373	99.0153	126.743	131.146	115.977	141.412	61.9877	71.6564	174.868	107.431	134.736	148.848	126.893	127.29	152.709
mak	12.3436	29.2781	34.7121	39.721	39.2683	32.2895	34.3455	22.6905	20.0483	18.4634	14.641	12.6561	13.4152	11.8706	20.5424	14.6944	17.4764	23.8028	19.2493	14.0264	6.25497	4.43131	9.42667	8.84701	12.5279	10.9993	8.60172	9.19228	12.8889
malE	63.3143	2249.85	2888.39	2179.6	1710.4	476.633	117.721	20.1395	5.70793	2.06994	2.32183	2.05027	1.08106	1.62394	1.71395	0.789795	1.254	0.982645	1.8248	1.30928	1.45554	0.941673	1.7383	2.04951	2.88	3.11651	7.1715	29.9124	42.0375
malF	14.894	466.623	583.865	609.046	488.884	158.413	47.8505	9.27798	4.6588	2.74849	3.13841	2.35222	2.7837	2.50371	3.28036	3.22681	3.25849	2.73408	2.46144	2.3748	3.12165	1.75351	2.47087	3.51892	3.37458	3.27567	4.30837	8.78785	11.4721
malG	11.7604	345.518	712.402	722.735	616.02	237.527	76.8335	22.4776	8.12789	7.22368	5.62042	5.64562	4.77031	2.39922	4.78484	5.27859	5.36532	6.03697	4.37052	4.63267	4.23885	2.64932	4.26878	3.55087	5.0816	3.79015	4.41418	7.38893	12.4079
malI	17.8669	34.5012	33.4383	28.507	21.458	17.1286	19.9377	15.7535	17.0112	14.36	17.8229	17.1129	16.5625	18.2025	18.8747	19.6539	20.0597	13.3398	15.6665	11.1427	12.7864	14.4828	16.8359	20.4443	23.4672	17.0171	17.399	14.1925	23.4731
malK	16.5263	672.774	517.152	592.596	396.339	146.474	42.2386	6.31262	2.52384	0.607116	0.912063	0.520629	0.37696	0.456074	0.406061	0.168574	0.490315	0.349561	0.219311	0.493155	0.642864	0.2484	1.62348	0.769757	0.860594	0.900684	2.10656	12.2418	10.5699
malM	23.6156	529.351	1001.81	1007.69	873.365	253.381	134.42	52.217	37.4881	42.3129	25.3575	21.1417	37.3583	34.7056	29.9018	28.6994	30.903	31.3887	26.9502	17.1303	10.6414	8.11305	13.1739	13.4575	11.9178	12.6555	12.0101	19.88	20.4822
malP	56.9653	183.858	170.499	137.556	104.756	57.8678	35.288	19.5488	15.3582	12.4915	8.08967	8.03306	5.64201	4.80489	6.42176	5.02935	6.4791	8.55796	5.36308	7.12665	10.4829	8.48837	21.3827	16.9134	23.0965	22.0758	18.8762	23.6307	42.1405
malQ	59.354	142.175	144.725	135.217	116.177	64.3509	42.0299	25.3107	21.805	17.3053	14.9117	12.5921	9.46516	7.61636	12.0678	8.61694	9.53885	12.6904	10.0965	12.2742	16.0481	12.5504	30.9326	24.382	31.5864	32.2659	23.5814	24.1605	39.861
malS	10.2172	34.5764	59.7803	49.6289	29.4403	14.8023	9.61561	6.10363	6.3092	5.54866	6.23571	6.66366	7.51708	6.96681	8.52644	7.13242	7.80852	8.04431	7.54489	6.59385	4.83103	3.89833	5.2368	5.43717	5.2017	3.97657	4.70063	5.78379	6.29697
malT	217.609	986.149	1463.49	1299.1	1293.75	1210.39	955.665	629.422	522.5	400.762	363.169	326.366	245.698	218.413	236.58	184.166	182.936	126.642	111.325	104.845	22.5482	24.5072	38.091	40.3695	65.4073	104.888	189.159	235.951	228.115
malX	12.5035	41.6103	16.6327	13.4518	11.2608	7.79712	9.27746	6.29163	7.39434	5.56209	5.99134	4.33989	4.76577	4.28142	5.20785	4.31055	4.24998	4.02041	4.27448	3.10938	8.80501	8.08904	11.8272	11.4188	12.9193	12.2538	11.4792	12.0086	14.3315
malY	35.417	59.4743	22.7977	15.863	13.8462	7.81198	8.32661	5.46605	5.83313	4.94394	5.4557	4.47702	3.95274	5.03337	4.76279	5.45302	7.5573	8.30112	6.54069	5.70849	23.6527	16.7221	31.6309	29.6096	42.2254	43.2732	49.0856	44.7871	46.9054
malZ	22.1876	14.9236	15.3375	14.4099	11.3676	7.49168	7.08266	4.61659	5.05743	4.93552	4.88289	4.67384	3.79774	4.15034	5.09235	4.40523	5.39283	6.32148	5.13165	5.25597	21.7484	21.189	28.2461	28.2271	34.5465	37.945	31.3582	29.4163	27.6177
manA	115.407	41.2753	21.6477	18.9091	18.3991	13.9459	13.0075	10.1754	9.87145	11.5742	11.3444	8.88382	9.62594	9.69482	10.8875	8.55859	11.3848	12.4825	11.5067	9.51588	75.0864	74.5259	90.8842	97.4558	132.653	139.698	131.091	126.731	110.598
manX	561.054	2801.28	1013.42	1176.14	1101.42	1289.71	1284.82	1163.07	1181.95	1150.6	1172.14	1315.91	1087.5	886.418	1338.35	1085.52	1177.04	1220.86	1146.72	1327.02	54.3823	45.4934	61.0938	70.9415	145.39	224.565	415.815	475.319	709.345
manY	538.638	3294.12	996.68	1040.28	1016.04	1139.35	1211.73	1056.39	1098.58	1154.96	974.774	1087.15	1070.54	919.973	1223.07	1108.93	1267.04	1387.08	1281.88	1237.8	71.1886	54.7496	85.2038	93.5062	129.667	185.869	270.456	340.095	619.815
manZ	623.701	4566.38	1445.18	1300.68	1260.85	1339.52	1523.42	1361.53	1427.89	1437.49	1344.84	1388.74	1521.6	1369.94	1777.26	1672.85	1899.85	2033.43	1923.03	1760.36	102.203	65.4771	124.681	113.641	139.136	199.748	269.442	352.032	710.939
map	475.328	159.391	64.2229	68.226	62.6426	51.5876	58.5059	60.3187	66.8827	70.0791	82.1953	80.7978	88.5689	96.5458	110.043	121.751	139.874	171.829	166.296	140.417	394.456	370.709	423.132	412.088	478.572	481.327	508.904	519.993	486.558
marA	42.6347	9.95791	5.80924	5.75634	6.678	6.67337	5.0228	3.81176	3.73567	3.91248	2.76336	3.65216	2.12603	4.77167	4.0264	4.16432	3.48106	7.62252	4.91413	5.25518	76.7248	76.6427	108.962	102.976	72.8893	69.1124	99.3467	82.7501	92.8863
marB	21.5022	5.06437	4.8831	2.73173	2.7427	1.97913	3.8519	4.18216	2.43935	4.50282	2.63061	3.75072	1.49889	1.85928	4.30833	3.00663	2.71384	6.14692	3.50305	4.60728	34.3472	36.074	63.4006	42.1548	45.7344	46.7036	70.6601	64.1922	88.1366
marC	57.3675	54.3077	66.9741	159.997	177.522	196.076	245.926	216.07	215.235	211.436	210.888	174.028	194.708	174.703	191.734	187.705	182.594	174.917	172.686	129.189	52.0679	34.6417	58.5035	70.021	90.0268	76.9973	60.2119	61.4813	56.0711
marR	19.5019	2.02159	2.2235	4.66966	2.22692	2.72806	3.81024	1.93647	2.408	2.96868	2.26243	1.05028	1.85724	1.8721	2.73475	2.37864	1.82385	5.22105	3.51791	3.16299	73.7453	55.1835	78.6184	107.235	54.5659	30.3218	40.3402	32.6489	35.4746
matP	26.6287	48.3241	38.1786	53.8372	45.3448	48.5669	61.1873	42.4091	39.728	36.8849	32.9711	35.1542	30.0428	30.5612	37.0075	32.6007	25.3626	28.648	31.5945	25.1084	30.6075	28.0566	27.3928	37.0504	40.8884	27.4813	30.2174	27.5799	31.0288
mazE	17.5521	19.6528	9.60444	11.6033	10.8997	5.99529	8.7367	10.231	7.5522	6.18299	7.07637	8.53469	12.3703	6.13227	11.4618	13.5997	8.22645	8.54956	6.41234	5.15733	21.7429	20.3094	21.0069	25.8979	26.4488	21.7769	15.4816	17.6303	19.7943
mazF	28.9061	29.4148	15.8082	14.2822	12.0258	15.7555	16.3696	11.0883	18.8117	27.2512	24.3757	26.4359	24.6975	14.8452	38.2579	30.235	31.7925	31.5867	22.1932	21.8397	38.2742	40.2146	37.6239	38.9259	39.2009	39.9131	34.054	28.395	32.0362
mazG	43.1593	28.3332	25.235	24.9441	24.3987	27.674	34.8728	30.7868	32.4567	32.2937	32.4187	32.7436	43.8999	34.446	53.831	44.3006	47.3589	49.3203	40.6822	28.2593	53.7368	41.1272	40.7297	52.7479	51.971	48.8617	37.2818	40.443	43.9971
mcbA	16.5103	28.6394	99.2511	140.364	154.498	193.493	233.546	236.988	233.979	245.826	250.48	193.333	270.194	254.684	220.905	255.524	276.997	405.131	595.872	506.782	88.2886	25.4925	11.271	17.0517	18.3989	21.1143	13.5506	12.3333	14.5003
mcbR	18.8733	19.1164	29.0898	88.4791	96.8853	89.1332	86.5769	57.5022	47.4594	32.5027	27.5364	18.8464	13.9266	12.5334	11.0678	8.33304	11.6383	12.4211	13.3885	6.47321	9.71172	4.93203	12.03	18.0446	15.6568	10.4052	4.14051	5.67822	15.3519
mcrA	8.71598	1.16985	1.0454	1.57647	0.928731	1.12597	0.869479	0.791076	0.519574	0.583244	0.276309	0.318748	0.191704	0.366171	0.515288	0.225574	0.435868	0.619766	0.427743	0.879874	13.3981	7.54924	7.67706	14.5975	6.74501	4.2076	4.90319	5.66743	7.33831
mcrB	22.0567	5.19149	4.23196	4.88786	3.89233	3.41723	5.1759	5.14554	4.05889	3.96382	4.4456	3.49745	5.2023	6.27002	3.84875	4.70323	3.70528	4.10758	5.50269	3.05756	8.76471	6.72978	1.63682	8.60702	8.35151	7.14297	8.38314	10.9412	18.0184
mcrC	7.92722	0.622625	0.902982	0.338904	0.440398	0.729342	0.777356	0.616095	0.369644	0.528603	0.618968	0.413537	0.321634	0.48613	0.307844	0.359368	0.57866	0.745196	0.819841	0.438046	3.18014	1.65683	0.649185	3.29287	1.83462	2.93041	2.84773	2.88261	4.52807
mdaB	71.0202	24.4879	4.79024	9.8594	9.68791	7.22234	5.789	5.16684	5.26581	5.64177	5.23028	5.38277	6.7098	4.19776	7.92955	7.43465	5.84275	11.8966	8.48618	8.51074	58.7736	49.8249	58.1152	53.6069	68.8374	75.246	88.3461	83.6077	94.4484
mdfA	23.5208	20.9955	44.3605	68.005	77.0453	93.6367	151.88	151.474	177.032	219.025	230.482	224.767	297.842	266.667	295.672	257.552	256.422	226.93	232.85	159.573	63.75	38.2481	29.7754	28.4815	22.4778	17.0976	14.5722	15.7981	17.1988
mdh	2587.83	2975.02	1721.64	701.18	545.635	388.933	397.719	341.603	355.176	338.148	330.312	330.691	332.601	319.263	396.673	426.246	477.753	526.782	427.232	306.733	660.025	737.375	1232.99	945.968	1549.13	1728.98	1893.68	1989.81	2794.52
mdlA	16.29	7.54723	7.15644	8.17105	8.69629	11.2562	18.9302	18.1096	17.3361	18.8713	22.9297	22.4942	22.1486	23.3102	30.288	22.2296	26.1618	26.7087	24.0648	16.6071	38.0519	28.575	27.442	30.3127	27.549	22.2986	16.7317	15.8844	15.1717
mdlB	19.7198	13.0467	7.73913	6.13665	8.03274	9.30788	14.9454	12.8419	12.8164	11.5427	14.5159	12.6919	12.6752	12.2246	15.1494	13.3548	15.9864	18.2334	14.9761	10.4492	35.8174	29.4201	22.9445	30.9359	30.2586	22.1912	14.0511	13.5787	17.9505
mdtA	15.5124	9.74057	11.6417	18.3806	20.1799	20.5945	23.8106	22.3182	21.7995	17.3074	15.9875	15.2973	12.4759	9.86961	8.93437	9.94913	8.86477	13.3436	9.50426	12.3478	32.1028	19.362	17.2684	18.5219	18.7995	18.0432	14.4415	12.9167	14.8024
mdtB	18.3635	11.3349	9.47647	14.5292	17.0661	22.1397	25.7923	20.2855	18.4383	15.7788	14.054	11.8311	8.20877	6.35611	8.65028	6.08423	8.06508	11.2251	9.63561	8.95827	31.0779	22.3958	14.9127	22.3711	22.2741	22.4534	16.9416	15.1387	15.5529
mdtC	12.9808	9.90865	5.59344	8.21246	11.6191	16.4533	17.4446	14.3281	13.0031	10.8878	9.90291	7.11629	5.12437	4.39858	6.04207	5.68421	6.04378	9.47877	7.46335	6.40717	21.3078	17.3889	10.9435	15.7648	15.6014	14.9729	11.9411	10.1335	12.8632
mdtE	24.5031	10.5883	8.96839	15.1204	17.1657	19.0258	22.5896	22.9257	21.8261	18.5803	17.405	16.7322	11.7676	9.05436	11.8285	8.77286	6.78159	7.50325	6.08154	3.64373	3.99295	3.22448	3.00082	2.79589	5.21325	5.22325	5.10044	5.56921	20.3023
mdtF	38.7936	14.2774	10.834	13.7973	15.6646	14.5234	18.9283	17.7935	17.6393	14.4441	14.7142	11.0944	8.52964	7.74745	8.58527	7.3403	6.88772	8.01033	6.19699	5.30213	4.552	3.35719	3.27371	4.88915	6.3006	8.35827	7.47509	8.29824	26.4775
mdtG	7.24884	3.7101	3.25973	4.62699	4.67932	5.31791	8.25771	6.10646	7.9937	7.69771	7.25774	7.65693	10.0423	10.1215	12.8412	10.886	10.5769	13.8127	9.34845	6.27959	16.0202	10.6396	10.0606	14.2575	13.1948	9.14751	9.86034	7.15673	9.54162
mdtH	17.4477	5.14589	5.95732	5.93437	7.54918	4.15953	5.859	3.5469	4.37716	3.24007	4.53913	5.44311	7.17747	7.91463	8.44064	11.7483	14.7131	15.1926	12.5075	9.8631	24.2437	21.1991	22.952	23.2952	16.7958	10.8594	10.5891	10.837	26.7993
mdtI	21.8348	4.06352	5.83722	6.4411	6.17739	8.64121	6.06888	6.09557	5.28417	5.97647	6.89615	9.12173	10.0743	13.5727	12.0933	12.5419	8.9553	8.77566	9.01035	6.39308	5.96666	3.60219	6.31613	6.94951	7.89958	5.37054	5.28336	5.80732	5.18142
mdtJ	18.1699	0.830795	1.74194	1.11701	0.226546	0	0	0.346012	0.965535	0.50405	0.485281	0.287054	1.19583	0.83439	0.880636	0	0.160286	0.931805	0.555171	0	9.35634	4.384	5.97151	10.6194	6.7477	2.91462	2.67727	4.11545	4.36479
mdtK	49.3501	30.3981	27.4198	33.7412	32.8201	32.6171	47.2069	44.0991	49.6873	52.3552	44.5107	35.1435	43.4649	36.0804	47.5786	46.4161	49.6721	51.4603	50.6114	34.3141	41.6779	24.6362	87.7256	47.4237	41.0412	29.4217	23.4833	36.7478	34.9141
mdtL	6.9095	1.20538	0.959165	1.50572	0.792784	1.26941	1.38429	1.43745	1.15371	1.8994	0.90232	1.08288	2.03251	1.81778	1.46837	0.639895	0.827562	1.34012	0.652353	0.701991	7.32348	3.33575	2.6517	6.15769	4.66678	3.90625	3.72537	4.66144	3.81283
mdtM	14.2691	9.7065	5.16024	7.48505	7.06765	7.20034	9.69386	8.04975	8.93578	7.22483	7.48356	6.49648	9.63033	10.3199	9.58486	9.1547	11.8849	11.6879	8.94385	4.53799	10.5812	7.3001	28.8485	15.4629	13.9095	8.4736	6.95236	10.47	12.5855
mdtN	2.18109	2.10911	0.904895	1.44426	0.777985	0.726647	0.578373	0.393873	0.595113	0.906665	0.539708	0.60466	1.16629	1.18367	1.19344	1.18492	1.52266	1.41933	1.26581	1.511	2.68736	1.67682	2.52592	1.74373	1.99423	1.89666	1.8208	2.78887	1.74883
mdtO	2.15618	1.60974	1.34237	0.953569	0.768734	0.754353	0.752417	0.802302	0.944095	0.809133	0.552185	0.662496	0.873621	0.942552	0.680647	1.05433	0.908727	1.03625	0.830709	0.715219	2.3211	1.83407	1.83308	2.70841	2.13962	2.7929	2.15671	1.90298	1.83584
mdtP	1.1519	0.879788	0.714111	0.801576	0.503179	0.808933	0.9146	0.546083	0.504705	0.683504	0.592323	0.825762	0.522108	0.832684	0.478696	1.15417	0.78861	0.887524	0.811375	0.437688	1.12245	1.08224	1.16234	2.06383	1.87053	1.23811	1.1282	0.932291	1.33326
mdtQ	1.10638	0.440248	0.242384	0.738904	0.385887	0.761707	0.504976	0.27481	0.285634	0.427462	0	0.215058	0.187535	0.283553	0.33396	0.393027	0.549815	0.226671	0.314755	0.19163	2.38469	1.58528	1.53774	2.09511	2.19755	1.26484	0.961958	1.33552	1.55899
melA	7.4184	35.5268	86.8122	106.114	99.5316	88.5382	83.724	73.4229	77.0388	74.4572	63.0896	55.9661	49.9574	37.7605	46.622	38.2224	37.6672	39.0157	36.5025	44.037	7.6018	5.9224	12.4756	10.5679	13.0525	9.46708	6.51785	8.30106	7.77247
melB	7.69668	9.08863	35.112	52.3635	46.1704	34.5831	42.3144	34.3445	38.444	34.8845	29.0408	20.3851	30.3969	21.6906	25.0721	22.4247	22.3702	23.7824	22.8951	14.3202	7.74015	6.14408	5.85775	8.12545	9.35916	5.36949	3.85986	6.08376	6.71196
melR	14.0858	117.663	163.04	89.0169	65.0963	69.0183	75.0452	69.1006	76.5489	84.3178	81.1296	82.8392	72.6172	66.6319	69.9274	53.6033	49.8053	41.2078	43.02	37.5384	3.58992	3.66425	3.2635	5.13124	5.28286	8.63253	12.4641	15.159	21.7002
menA	29.279	12.7595	9.20316	11.6654	10.4282	7.22454	6.18867	5.31204	3.55107	4.19352	3.05578	3.05319	2.9234	1.75699	3.14412	2.5368	2.75741	3.97981	2.20999	1.68215	31.4193	21.7806	22.5287	36.0956	34.3378	24.3686	23.9407	24.8803	22.0499
menB	197.658	148.282	129.144	196.55	187.904	174.482	150.464	110.789	102.937	79.6309	72.5634	59.3717	50.3118	39.7454	58.9213	56.1318	59.7867	81.376	63.8749	64.9999	115.108	141.852	170.555	163.099	201.967	190.99	158.755	135.904	152.74
menC	137.015	94.5919	80.7251	113.346	113.062	120.429	114.169	84.133	74.4051	59.5466	57.136	54.295	41.5087	36.5745	49.6889	46.3974	54.1556	75.7872	55.5856	56.3887	77.3096	102.303	120.462	114.415	133.926	130.305	107.439	90.4413	107.583
menD	51.7654	28.4867	28.7976	33.3288	39.0629	41.8472	37.6683	26.5898	24.624	22.0606	19.3535	15.3441	12.8785	9.6252	13.7495	11.4836	11.0999	14.5943	11.3792	10.7591	32.4232	40.9562	57.4606	53.8798	46.145	45.3146	38.3094	34.3259	38.3143
menE	52.6295	24.0502	17.5937	22.3771	25.654	28.5454	26.7052	16.9676	17.882	14.5587	14.1167	12.7195	11.1407	10.1345	12.7447	12.6252	13.0181	16.7603	13.6709	12.7849	33.6271	48.1598	40.6663	48.8613	56.3586	56.2045	35.8	33.1237	40.5614
menF	71.5985	19.9766	27.6157	38.1627	42.5618	35.9155	38.2869	27.2364	28.5713	20.6081	18.8187	12.6575	12.8196	9.97534	15.2813	10.6694	10.9962	16.0217	12.8451	6.65303	43.451	35.7184	47.6123	72.3038	72.307	65.2209	50.8457	46.8676	46.9528
menH	6.15172	2.5363	1.30306	1.73225	2.29949	1.77658	2.98311	2.96458	0.975498	1.29923	1.30925	1.23741	0.498971	0.268236	1.30875	1.11539	1.10234	0.901881	1.33323	0.966818	4.51175	5.39559	4.94448	5.6641	4.69998	5.56469	2.89496	2.52492	3.85986
menI	189.156	125.979	15.9083	9.52177	8.98009	14.2611	20.3557	21.3692	25.7115	25.2879	24.0275	25.1559	37.9864	39.3808	40.6915	44.1714	50.1663	43.8689	47.0522	32.8074	34.0851	131.81	79.6791	95.1989	220.326	198.179	137.782	154.768	176.353
mepA	200.316	40.5426	11.0915	11.4787	12.0239	8.52234	11.6355	8.8428	10.5323	7.28114	7.94912	8.19277	7.14077	7.52671	7.83618	7.98123	10.0679	9.32238	7.13898	4.55855	201.455	230.02	197.899	229.009	207.052	196.765	141.458	117.799	137.128
mepH	24.8718	12.3505	11.8249	24.1841	25.1581	23.6899	31.9549	31.166	28.0017	27.3647	25.7026	14.8436	28.6552	27.1954	20.113	23.862	25.2466	24.1644	23.4295	12.3651	12.8067	11.8442	13.5609	18.4209	14.292	13.4632	11.7029	13.1236	14.1885
mepM	78.1789	45.1631	21.2653	19.7732	22.0428	21.0729	25.6039	24.9708	26.9515	26.7628	30.6573	39.4292	38.5946	43.3959	50.6376	57.5905	69.5142	72.6865	80.866	79.5243	128.356	112.141	107.765	124.528	108.892	100.631	74.2107	59.6654	45.5412
mepS	460.427	96.0167	20.2085	30.4378	24.1044	12.0055	16.234	9.50541	7.55298	6.70741	4.7333	3.44204	5.96736	3.94974	4.50106	5.97235	7.06585	8.85346	10.3498	4.6915	140.877	125.428	172.917	230.31	166.725	128.1	168.962	236.983	220.005
metA	135.591	155.717	248.119	70.562	9.02889	50.5898	124.038	71.3056	38.0312	18.0144	4.39308	1.1554	1.22167	1.31349	0.949371	1.71946	1.44147	1.03066	1.01671	1.18357	246.874	35.9595	1918.9	899.062	125.696	222.93	114.38	115.771	138.347
metB	71.357	62.2258	80.0083	14.4582	3.19643	7.18172	25.5822	13.8513	7.12375	4.15139	1.78637	0.654033	0.68855	0.701434	1.25264	1.13428	1.45453	2.63245	1.62535	1.50113	263.855	34.8749	4598.26	1614.74	129.285	334.702	214.784	181.847	117.467
metC	186.258	208.835	146.989	47.074	11.8772	19.4341	28.8996	16.7317	12.3213	9.91774	8.45016	9.28042	8.80576	8.05454	9.57053	10.1349	8.81781	8.93772	8.70977	6.56295	90.8289	33.8536	696.091	414.741	144.248	225.627	147.051	148.808	168.216
metE	4316.02	2165.85	353.611	37.7583	18.4668	20.0089	27.8679	20.2455	16.7334	13.8682	11.8326	11.9389	10.7648	9.49552	11.0261	8.85754	8.11598	7.6332	7.0038	6.60985	12.7699	21.315	23546.8	11669.6	4484.83	11079.5	8297.32	7232.34	5032.66
metF	166.802	53.9329	73.0085	21.479	7.49705	24.6458	68.2686	45.8603	30.5575	20.5754	15.012	16.7993	18.3169	20.679	22.2219	24.4927	24.8678	19.6016	18.619	16.4717	165.399	19.7941	5647.68	3175.79	279.95	580.467	337.947	350.014	224.246
metG	312.844	107.796	26.8961	15.645	10.9759	6.7138	5.9442	4.27598	6.02994	3.97249	4.51075	5.50885	4.86218	4.55428	6.18241	6.5207	7.34687	10.1551	8.11896	8.3429	397.151	416.562	522.596	404	289.449	293.598	285.639	259.587	219.479
metH	294.748	243.511	96.4266	50.3725	42.0734	30.1307	26.2632	19.2648	18.9454	17.7145	18.2882	17.1906	14.1088	11.0804	15.2872	11.0048	13.7619	13.4069	11.6219	14.018	96.071	189.103	440.047	342.315	339.582	331.712	247.387	237.692	217.848
metI	189.964	141.867	131.803	41.5358	11.7539	22.3687	59.6925	33.7489	18.3743	16.9696	6.60706	4.06477	5.16055	5.44778	4.68331	9.34892	7.01116	6.84664	6.84311	3.64663	523.706	106.716	1633.81	902.53	178.322	368.621	241.245	237.843	195.821
metJ	112.264	70.5727	226.774	125.255	52.6706	175.297	425.641	363.166	265.136	161.656	74.1258	37.6388	34.3283	28.1699	28.2873	24.2556	26.6488	27.7449	30.0877	24.5182	176.86	62.436	369.018	428.049	75.0735	118.862	95.9973	122.763	138.613
metK	752.661	82.51	137.92	64.8883	9.09455	79.6595	242.207	254.963	215.77	126.784	30.5229	3.56689	3.81103	2.99658	4.46652	3.66485	5.12307	4.52964	4.26915	2.70018	1699.3	505.884	6816.23	1838.15	398.187	857.173	727.852	630.536	680.481
metL	152.066	298.326	208.036	55.4215	27.1886	25.9389	47.8345	34.1501	26.7491	20.9064	16.5005	13.6796	14.5441	12.9284	13.8051	12.1012	13.5758	13.1127	11.1288	10.5186	501.368	96.1944	5254.71	1569.95	228.503	505.907	354.401	297.778	212.58
metN	129.856	58.6232	105.901	23.5706	4.94421	20.2287	39.9699	20.1171	15.5963	7.94333	3.48494	2.10706	2.98519	1.28231	2.73991	2.36984	2.23459	2.33069	2.07351	1.77765	375.841	70.0407	1206.55	877.544	94.2608	176.572	129.144	118.658	119.814
metQ	1398.48	2070.78	942.559	373.098	93.7998	94.9137	159.466	90.2774	55.3075	32.8899	22.9931	16.2268	14.3576	13.9719	15.7518	12.565	12.886	14.1589	13.0872	12.59	1445.77	597.635	6648.76	3005.41	1131.25	1470.97	1178.57	1005.43	1084.96
metR	46.9956	75.8699	138.946	23.4143	3.37484	19.8344	41.4849	28.2973	12.6072	6.69377	2.40074	1.82711	1.87911	1.60056	2.08247	2.2678	2.5282	1.47881	1.6779	2.40374	260.007	36.9384	422.581	135.199	19.2717	30.8319	23.1454	27.3699	48.1164
metT	0.930729	0	0.760764	0	0	0	0	0	0.737466	1.56853	1.62057	0	0.765667	0	0	1.22162	0	0.839099	0	0	2.56536	0.872614	0.839344	0	1.78186	0.915857	0	0.899887	0.981163
metU	0	0.738644	0	0	0	0	0	0	0	0	0	1.28181	0	1.32202	0.748327	2.44323	0.761879	1.47637	0.862114	0	0	0.872614	4.92423	4.6444	0	0	0.913772	0	0
metV	2.76247	0.823895	0	0	0	0	0	0	0	0	0	0	0	0	0	0	0	0	0	0	0.75935	7.90839	2.69991	3.78485	3.56372	0	7.92196	0.899887	0
metW	4.21772	0	0	0	1.07683	0	0	0	0	0	0	0	0	1.32202	0	0	0	0	0	1.19126	4.84341	9.65362	1.02122	5.603	3.56372	0.915857	8.86929	0.899887	0
metZ	7.63113	0	0.760764	0	0	0	0	0	0	0	0.686091	0	0	0	0.646966	0	0	0.637267	0	0	2.56536	12.2715	2.88179	1.91718	1.78186	0	5.41552	0.899887	1.87846
mfd	116.25	68.2972	46.8444	16.1165	15.2578	14.6272	16.7577	13.2147	14.9998	14.1035	13.7889	13.1384	11.0265	9.03669	12.9208	12.3073	13.5444	19.2825	14.1089	15.647	74.1759	94.269	42.7971	113.883	148.229	177.905	153.417	125.335	112.323
mglA	12.033	506.665	448.327	226.913	184.217	108.654	98.0763	60.744	44.4263	33.1981	22.5053	16.3915	16.317	14.9916	21.1459	23.1915	25.0827	27.8292	25.3633	19.7807	5.23948	2.89669	3.91916	3.82801	2.88659	3.01435	4.40902	8.11293	11.2146
mglB	27.2818	1778.18	1192.93	1061.42	856.61	467.944	350.682	206.977	177.145	136.819	119.94	116.149	91.6087	91.4021	143.845	120.523	137.855	136.156	123.761	123.496	4.90687	2.6992	5.32869	4.90971	5.0816	4.98645	10.5374	18.1323	20.1945
mglC	6.5409	300.568	222.737	121.973	103.415	60.8397	75.2081	42.7279	29.2148	27.0443	13.2774	9.52584	11.5453	9.56537	15.5307	15.4448	23.2373	30.3887	23.3161	17.4199	3.05423	1.86964	1.4032	2.90283	2.44279	3.96807	3.35648	5.95946	6.33778
mgrB	0.731907	0	0	0	0.575804	0.573248	0	0	0	1.2581	0	0	0.409419	0.706914	0	0	0	1.13021	1.09437	0.636992	3.05077	0.991889	1.09214	0.51258	0	0	1.91857	0	0
mgsA	270.207	504.601	242.173	224.233	231.572	187.229	189.901	185.574	219.076	244.203	229.926	196.328	252.657	229.539	254.183	259.036	286.7	274.871	232.305	175.46	161.376	148.235	253.209	214.699	276.798	280.896	246.97	255.563	323.812
mgtA	24.4927	24.4314	5.24812	5.21749	4.53365	3.56219	4.70061	3.20513	3.42148	3.30793	3.23791	1.87692	2.0754	2.49111	2.16493	2.05777	3.05512	3.02513	2.75118	1.70053	67.8756	30.1115	21.5134	21.4898	21.8752	29.3964	43.9932	56.093	40.854
mhpA	2.24073	0.794877	3.50962	5.19604	4.13585	3.79927	4.20411	2.92219	3.25552	2.97127	2.78831	3.05845	2.6842	1.16163	2.22853	1.86434	2.39467	2.34594	1.79069	1.65274	0.835211	0.998971	2.12587	1.64337	1.56568	1.414	1.39955	1.52639	1.30696
mhpB	2.04026	0.555565	4.14741	4.47409	5.1062	3.81468	3.85223	2.86741	1.90303	2.10808	2.18456	2.10562	1.48726	0.754042	2.40718	1.79171	1.85721	1.70318	1.42632	0.970654	1.64213	2.02215	3.74899	2.28674	2.46821	1.95005	1.38458	1.3021	1.85722
mhpC	27.3544	8.77796	9.22411	13.1746	10.6647	7.70453	10.4803	8.01674	7.92365	7.10981	6.27396	5.53019	5.77657	6.2228	6.04846	7.48611	7.14102	7.21154	5.20922	4.9725	24.5733	21.1423	18.933	27.7328	28.0104	25.9829	19.8914	19.1475	19.3746
mhpD	56.4176	17.9379	12.5549	15.9079	13.6847	8.44219	11.3213	9.28646	8.37984	11.0306	10.2537	8.67077	11.0541	10.5566	16.0048	14.0516	16.4838	20.8943	15.9378	13.4759	60.7853	57.6893	75.6079	74.2919	78.5955	66.7375	45.1572	46.0674	49.2191
mhpE	24.2481	13.902	14.5183	11.2985	11.143	11.0453	10.3767	9.31493	8.40932	10.2806	10.2222	12.1885	9.28799	6.52536	12.3747	6.58637	10.6894	10.9683	8.64622	9.76972	36.0888	26.8665	50.7481	31.0722	28.6855	27.1898	20.078	18.74	23.8089
mhpF	35.7158	11.4554	14.0913	12.4768	10.5691	9.67178	11.9978	9.2971	10.3334	9.16625	8.81961	10.1001	8.37182	8.67029	13.7663	8.60527	12.9023	14.0546	8.98715	11.5744	48.403	45.7309	71.4567	49.3633	42.4162	46.5147	33.6448	31.2959	34.4079
mhpR	57.73	399.595	755.839	695.895	603.212	501.157	481.192	419.843	439.686	425.457	426.046	434.747	426.883	352.379	442.058	386.86	392.861	354.224	334.651	325.883	10.0708	9.69001	31.4238	19.0808	22.0447	27.5615	19.8852	29.0983	44.1243
mhpT	9.71184	8.27189	8.29961	10.6704	14.7823	17.0765	20.1956	19.6277	20.8468	22.6431	21.1954	21.3534	22.1375	16.462	24.5878	20.5669	23.9816	25.4698	20.6433	16.423	16.5158	9.82505	14.4973	16.0805	14.6033	11.858	7.97396	7.91983	9.40665
miaA	385.809	461.674	493.903	539.148	596.534	578.402	784.548	568.934	485.75	480.578	350.807	234.099	285.261	249.298	239.492	237.585	238.912	264.829	246.236	157.701	262.486	179.498	230.601	327.039	458.21	458.214	432.533	406.391	461.035
miaB	189.711	57.4522	37.7731	49.5082	55.9338	66.8858	72.9059	67.3747	77.6292	79.9016	77.1822	79.7499	62.4961	50.7192	61.9829	52.1481	56.2883	63.7978	58.4975	67.6526	315.18	346.298	347.55	267.528	213.748	214.304	258.106	211.473	156.741
minC	312.584	94.844	52.6291	93.8394	89.7048	66.7979	58.3863	38.9259	34.6459	27.8495	26.5635	22.9332	24.2701	22.085	24.9226	25.6785	28.4028	28.675	24.5497	21.3502	216.95	222.982	248.887	290.387	345.571	308.77	267.413	285.162	265.047
minD	524.47	405.279	228.145	340.713	386.534	293.458	225.904	142.026	121.433	93.1609	84.83	77.1192	64.7914	57.847	77.7311	62.8254	72.7231	64.2041	72.1562	62.1666	233.338	268.151	407.71	386.382	485.19	408.241	358.211	395.956	521.177
minE	257.851	280.007	123.991	155.325	203.85	142.432	110.87	64.431	57.6826	40.0598	32.2938	29.0049	31.4243	20.2066	30.1679	28.8887	27.3341	36.1995	31.1434	20.9563	104.865	120.612	202.653	197.973	255.393	187.993	154.476	196.221	284.855
mioC	202.48	39.0457	15.9394	12.5126	8.72714	2.72696	3.77736	2.75933	3.20725	2.52288	1.62165	1.27995	2.42726	2.06342	0.950328	2.54228	1.24107	1.32069	2.38181	2.06592	215.378	176.63	131.312	215.575	186.955	174.172	147.035	163.356	107.821
mipA	395.376	71.8997	17.8502	25.1354	27.9206	27.9735	37.2245	38.4849	41.7922	45.7345	43.6683	37.0472	45.0463	38.4289	39.7536	34.5029	36.9648	38.6531	30.3075	26.2778	218.306	304.33	551.175	203.392	182.938	208.584	237.051	238.259	211.821
mlaA	196.244	142.694	108.019	224.512	250.592	295.614	341.791	346.085	350.285	405.16	416.567	426.918	409.396	380.926	417.989	387.954	362.531	383.377	341.496	280.276	102.798	97.8136	185.348	156.025	167.874	170.18	171.279	155.172	174.85
mlaB	110.186	118.448	70.8714	95.9148	106.346	104.76	118.909	101.069	103.053	99.5676	102.163	94.5852	77.6057	63.7088	89.8171	65.2693	71.0366	90.2462	82.6331	79.247	158.504	106.59	232.863	102.713	147.937	124.336	121.284	145.066	127.526
mlaC	181.886	206.359	125.524	173.307	181.667	220.437	198.788	174.376	174.031	176.454	171.347	183.015	120.416	102.756	146.924	119.947	116.419	135.045	117.623	138.311	240.179	224.756	415.501	177.235	252.187	235.285	258.527	253.691	203.731
mlaD	83.2132	37.557	24.1621	27.1581	28.2179	38.2544	41.2415	44.0444	53.953	59.205	59.2919	65.4132	67.0698	50.7134	71.4487	60.6648	65.835	56.8237	55.9367	52.6765	140.881	106.473	151.311	101.402	100.914	78.4747	70.0264	71.4802	79.5138
mlaE	92.2174	41.3903	23.86	29.8403	31.9653	39.4185	48.7621	49.8882	58.3715	66.6054	65.974	66.3372	64.0904	53.3029	65.7692	53.9399	60.3647	43.7769	40.5409	36.0816	155.501	96.4607	139.993	111.824	101.983	92.3831	77.9474	81.966	94.8823
mlaF	129.607	57.4381	49.2719	57.4161	53.3806	58.1948	78.2203	76.5144	81.129	92.3966	94.0991	82.2181	94.1148	83.573	89.8284	71.3032	83.1114	64.9446	63.2793	51.8653	194.858	120.245	149.371	135.923	124.161	108.7	106.467	110.962	126.969
mlc	28.9664	54.0761	48.8432	26.1442	20.3894	16.1508	21.5173	17.6255	16.0709	17.451	15.7472	13.4506	13.4483	12.0054	20.2704	16.1011	16.9605	20.9899	15.8283	10.6677	17.6728	13.4334	19.1332	26.0599	24.9461	22.9702	25.4336	30.3371	29.1928
mliC	11.6294	12.2835	5.88262	5.22303	4.47372	4.87815	3.61746	2.39168	3.97106	3.92331	3.21554	3.14513	3.77447	3.70166	5.26545	5.70088	4.73849	9.73978	9.95319	10.8404	20.4189	14.1796	28.2022	26.267	42.4083	50.7639	56.6203	62.16	31.1786
mlrA	29.0225	38.4197	49.6844	84.541	83.8675	77.5448	77.6182	55.7342	44.8071	40.3901	36.1977	36.556	32.9059	28.9255	40.6576	34.9529	35.7016	50.7543	34.1074	27.8188	14.5656	7.79815	16.3253	33.9567	28.1154	34.9549	25.7115	13.9708	24.3698
mltA	92.5911	20.3275	14.3648	15.5828	14.8252	14.486	15.832	13.5566	14.0859	15.4448	13.6991	14.3948	16.3954	11.5888	19.2264	20.7319	20.6621	22.5889	21.0344	15.789	105.654	104.136	99.4477	96.5668	79.9728	88.2106	79.3485	70.2957	64.8773
mltB	44.6467	13.5363	5.73391	12.2983	16.6892	10.1989	11.3148	6.31096	6.06995	4.66967	4.25729	4.65534	3.46474	3.46818	3.62446	2.94493	3.53056	6.2445	3.44861	3.04067	32.583	35.9573	54.9346	42.9845	41.0599	35.8602	26.7978	26.0057	26.8783
mltC	67.1743	13.7633	5.14894	5.31396	8.76176	6.9783	7.3627	5.9341	5.78257	4.47502	4.95604	4.62962	4.36389	3.29893	5.38187	4.09355	6.35151	7.25984	5.19151	3.82195	70.0171	84.67	74.2159	88.2283	84.9898	88.4142	79.4026	73.0837	61.1217
mltD	210.502	39.8491	24.1844	34.6358	28.267	33.9951	29.2345	24.361	24.5954	17.7561	20.3628	15.5577	16.276	16.6289	19.7835	18.6191	22.3514	21.0502	21.8888	20.1813	644.539	544.43	434.98	519.271	370.116	329.727	267.872	196.256	100.293
mltF	11.2619	3.00947	2.87506	2.72152	3.11214	3.03324	3.15869	2.27558	2.99093	2.04834	2.14283	2.24309	2.74588	2.61517	2.1761	2.41656	2.20193	2.21033	2.39724	1.59064	18.549	13.1671	16.8833	18.5791	13.4824	10.8664	12.7637	13.6196	12.0294
mmuM	60.6711	175.802	177.008	105.385	88.23	64.2642	68.2571	47.6385	46.5407	37.3759	39.3183	32.8011	30.7221	31.2042	34.2956	36.6983	41.822	40.8525	42.5086	37.0643	101.872	25.6788	1563.36	488	68.087	144.306	96.5249	86.2871	79.25
mmuP	14.532	9.82999	25.6157	11.5413	8.84714	8.44254	16.7874	9.86582	7.91618	7.04912	4.20581	3.0182	3.95647	3.5527	3.96592	4.42184	3.65015	4.4952	4.34252	3.07063	30.4413	4.92713	739.784	353.782	20.0332	52.3196	29.0145	29.1622	16.8076
mnaT	170.469	79.7802	52.641	42.2183	34.7582	14.3618	23.5811	17.9889	19.6239	18.3853	18.5739	11.7503	19.6694	22.1636	17.3644	18.4867	20.0267	22.0723	22.8864	14.3157	144.446	92.0188	164.962	239.507	215.454	148.699	114.997	127.71	138.545
mngA	0.466887	0.611897	0.498539	0.837574	0.686401	0.920406	0.693673	0.896795	0.882031	0.593787	0.546411	0.700502	0.630034	0.25745	0.452052	0.713691	0.583231	0.533234	0.386	0.371176	1.15422	0.486495	1.19649	1.19156	0.693998	0.954393	0.63277	0.730372	0.969724
mngB	6.14421	4.32444	3.94541	4.75983	4.477	4.03653	5.75315	4.33953	4.04709	4.34063	4.04638	3.77051	4.52474	3.67144	4.85682	4.53538	5.5605	6.18132	5.36554	4.10925	11.9245	7.71173	10.3006	11.2858	8.90728	8.26472	5.73306	6.02219	6.46579
mngR	14.0632	5.53393	1.79377	2.5428	3.20277	1.80313	1.76025	1.03062	1.10261	1.36851	1.73979	2.71911	2.07177	3.6607	2.39918	2.73216	3.86532	4.18083	3.73416	2.53739	20.9914	14.21	18.0407	16.8156	12.335	11.5732	11.1316	12.6268	13.5441
mnmA	266.039	28.0173	15.8909	11.7104	13.1024	12.5131	10.5297	10.2163	9.75516	7.71986	7.2213	8.07858	5.93824	6.43694	7.64603	5.94807	6.11236	6.37133	6.30491	5.88311	363.587	348.737	380.296	342.031	253.089	234.655	248.462	213.791	146.901
mnmC	48.9815	8.83197	5.59814	5.86805	6.9206	6.63098	7.74466	5.86397	6.63819	5.92251	4.54488	4.88582	5.06973	4.76771	5.21348	4.54622	6.03169	7.48726	5.66204	4.43323	42.9339	39.0533	36.2008	43.5126	47.8537	55.1905	57.0852	54.7155	40.405
mnmE	96.1431	34.3647	17.8659	23.2229	22.1779	16.4655	16.7211	12.0206	12.3169	11.8214	11.8429	11.8742	11.9113	12.0812	15.5844	14.5404	18.6481	26.2188	19.2252	22.4445	85.5782	88.0868	77.2381	78.942	87.1467	110.674	116.702	107.017	81.1064
mnmG	116.905	28.4278	12.8113	7.57952	6.37207	3.41791	3.71144	2.78786	2.97705	2.76115	2.50456	3.89792	3.20212	3.71635	4.3936	4.62857	4.25429	3.57989	2.87892	3.00903	263.523	233.088	183.454	171.162	113.029	106.876	124.723	123.011	82.7227
mnmH	11.7593	2.85681	1.92711	2.91016	3.00862	2.3497	1.93712	2.20823	1.50791	2.15625	2.16147	1.4392	2.44431	1.67335	2.36192	2.57711	1.97081	2.34522	1.92785	1.25653	17.9096	12.2325	10.7491	13.4565	11.4023	9.96027	11.1468	10.2848	9.33141
mntH	21.4995	41.5863	108.184	104.916	66.6632	66.7872	103.205	99.8421	120.558	150.371	151.222	161.469	215.177	177.711	261.59	195.19	197.644	211.751	161.989	108.606	13.0222	13.9162	34.518	28.281	32.003	22.68	15.3623	13.902	20.8481
mntP	11.6513	1.88662	0.510555	1.47837	1.49806	1.49236	0.574222	0.945278	0.942183	0.970248	0.389557	1.05839	0.845933	0.538601	0.697607	0.331797	1.19232	0.719749	0.395012	0.323551	22.2212	12.9562	14.7042	14.6142	11.8571	10.9315	7.90653	9.05961	7.7441
mntR	60.896	20.0712	19.6848	14.2536	7.47151	8.35683	6.97767	5.7079	9.41578	7.03731	8.57608	12.1464	12.0338	10.4406	15.8362	11.6576	14.8588	16.771	17.1213	10.3879	32.6891	23.8904	26.7474	50.4224	41.3369	43.973	38.504	36.4965	43.4634
mntS	1.87499	3.73071	12.4665	3.69411	2.28888	0	2.02676	3.37898	3.53859	2.39206	7.14548	1.57954	1.30523	9.46936	4.93659	4.37509	4.30136	1.14115	1.76757	2.13318	0.906511	1.62809	2.83071	0.572183	0	0.546674	2.16169	1.05263	0
moaA	380.913	105.299	65.3856	93.7227	94.5693	97.9426	119.595	102.025	121.295	112.74	104.394	88.5037	88.5919	71.7711	88.8741	81.1425	81.7836	92.3119	77.7946	60.5026	244.249	199.04	241.661	290.773	301.432	277.777	248.775	272.513	319.25
moaB	436.842	525.223	268.303	214.936	209.396	206.037	212.268	151.597	149.958	134.74	110.171	102.186	85.3724	62.5061	84.8531	66.5603	63.3789	63.1268	54.2783	49.5289	196.784	152.705	214.31	241.195	292.059	264.442	255.674	272.082	498.642
[truncated: 2,628 more rows]
[truncated: 17 more columns]

## Sheet: Figure 2
Figure 2
[truncated: 16 more rows]
[truncated: 23 more columns]

[truncated: 12 more sheets: Figure 3a, Figure 3b, Figure 3c, Figure 4b, Figure 4c, Figure 5b, Supp. Figure 1, Supp. Figure 3, Supp. Figure 4, Supp. Figure 5, Supp. Figure 7, Supp. Figure 9]
